# Supplementary material for: Suboptimal culture conditions induce more deviations in gene expression in male than female bovine blastocysts
Source: BMC Genomics. 2016 Jan 22;17:72. doi: 10.1186/s12864-016-2393-z (PMC4724126; doi:10.1186/s12864-016-2393-z)
Supplement: Additional file 3: Table S3. — Lists of the genes differentially expressed in all the comparisons (including all the fold-changes), with their corresponding name, fold-change, p-value, and FDR corrected p-value. A positive fold-change indicates that the gene is up-regulated in Group 1 vs. Group 2. Correspondingly, a negative fold-change indicates that the gene is down-regulated in Group 1 vs. Group 2. (XLSX 423 kb) [file 12864_2016_2393_MOESM3_ESM.xlsx]

## Sheet: (All) in vivo vs serum
Gene symbol	Ensembl gene ID	Fold-change	p-value	FDR corrected p-value	Chromosome
ENSBTAG00000046720	ENSBTAG00000046720	-333.653	5.19416e-39	3.75798e-35	3
PRSS8	ENSBTAG00000016973	209.73	1.16077e-37	4.1991e-34	25
ENSBTAG00000007477	ENSBTAG00000007477	-73.9091	4.93622e-27	1.19045e-23	27
GARNL3	ENSBTAG00000006948	9.4491	2.24845e-23	4.06688e-20	11
CT55	ENSBTAG00000019546	-24.7588	1.2714e-21	1.83971e-18	X
CYCS_2	ENSBTAG00000023823	-3.45833	3.2648e-19	3.9368e-16	4
TEX12	ENSBTAG00000016548	-3.45903	5.40726e-19	5.58879e-16	15
KRT19	ENSBTAG00000004905	11.4541	1.72873e-18	1.56342e-15	19
TMEM62	ENSBTAG00000013031	13.6057	2.10534e-18	1.69246e-15	10
ENSBTAG00000037644	ENSBTAG00000037644	-277.566	7.59315e-18	5.13234e-15	15
ENSBTAG00000020849	ENSBTAG00000020849	-25.8159	7.87663e-18	5.13234e-15	7
SLC28A3	ENSBTAG00000018280	32.8466	8.51251e-18	5.13234e-15	8
GM2A	ENSBTAG00000021829	2.8143	2.35552e-17	1.31094e-14	7
SH3YL1	ENSBTAG00000020495	22.9652	3.52858e-17	1.82352e-14
NCLN	ENSBTAG00000020759	-3.49365	6.58548e-17	3.1764e-14	7
LRPAP1	ENSBTAG00000000073	4.70987	3.9038e-16	1.76525e-13	6
ENSBTAG00000006093	ENSBTAG00000006093	-28.6741	9.21197e-16	3.9205e-13	15
GCM-1	ENSBTAG00000008148	16.0446	2.21779e-15	8.91429e-13	23
CD46	ENSBTAG00000005397	3.50095	3.01541e-15	1.14824e-12	16
QPCT	ENSBTAG00000013923	-70.3977	4.19032e-15	1.51585e-12	11
GSTM3	ENSBTAG00000001842	-159.861	1.49249e-14	5.14198e-12	3
RARB	ENSBTAG00000011518	-9.87281	2.21703e-14	7.04961e-12	27
ZSCAN4	ENSBTAG00000038947	-23.6904	2.24106e-14	7.04961e-12	18
HIST1H2BJ	ENSBTAG00000038277	-22.1855	2.61138e-14	7.87223e-12	23
ENSBTAG00000036102	ENSBTAG00000036102	3.79025	3.44347e-14	9.90527e-12	7
MFSD2	ENSBTAG00000013054	-76.2031	3.5596e-14	9.90527e-12	3
ATP11C	ENSBTAG00000016484	-4.88733	4.72991e-14	1.26744e-11	X
SHMT2	ENSBTAG00000031500	-4.03085	6.20405e-14	1.60308e-11	5
ENSBTAG00000009440	ENSBTAG00000009440	-21.0165	9.86453e-14	2.46103e-11	15
PLD3	ENSBTAG00000019150	3.40878	2.03478e-13	4.90721e-11	18
FYB	ENSBTAG00000001492	10.5709	2.26832e-13	5.29398e-11	20
GTSF1	ENSBTAG00000018085	-3.36701	3.11496e-13	7.04273e-11	5
CRIP1	ENSBTAG00000047229	15.9666	3.67932e-13	8.01322e-11	21
IL2RG	ENSBTAG00000007626	-32.6383	3.76571e-13	8.01322e-11	X
HKDC1	ENSBTAG00000033398	33.0578	4.92817e-13	1.01872e-10	28
TGFBI	ENSBTAG00000009513	-3.3229	5.43505e-13	1.09229e-10	7
S100A2	ENSBTAG00000037651	-8.30304	8.20289e-13	1.604e-10	3
PHF5A	ENSBTAG00000006423	-2.34981	1.00654e-12	1.9164e-10	5
ENSBTAG00000018880	ENSBTAG00000018880	-7.45466	1.39112e-12	2.58071e-10	19
SCNM1	ENSBTAG00000018070	-2.93268	1.57347e-12	2.84601e-10	3
TMEM20	ENSBTAG00000010105	5.42174	1.73297e-12	3.05806e-10	26
C1QBP	ENSBTAG00000012739	-3.67046	1.93136e-12	3.32699e-10	19
TLN2	ENSBTAG00000003667	4.85807	2.23659e-12	3.7632e-10	10
PLEKHG4	ENSBTAG00000021570	-10.9251	2.30162e-12	3.78459e-10	18
EPCAM	ENSBTAG00000006474	4.1268	3.07811e-12	4.94892e-10	11
DPEP1	ENSBTAG00000033326	34.0216	3.76484e-12	5.92144e-10	18
ETFA	ENSBTAG00000012490	2.65029	4.03314e-12	6.20847e-10	21
PERP	ENSBTAG00000020097	2.85997	4.40701e-12	6.64265e-10	9
ENSBTAG00000024947	ENSBTAG00000024947	-19.2175	7.67023e-12	1.13253e-09	19
CTSZ	ENSBTAG00000018784	10.6057	7.95419e-12	1.15097e-09	13
SYCP3	ENSBTAG00000002492	-4.21364	1.04431e-11	1.46268e-09	5
SDS	ENSBTAG00000031814	-137.029	1.05127e-11	1.46268e-09	17
MGC137030	ENSBTAG00000024809	-10.3982	1.28666e-11	1.75641e-09	7
SLC1A5	ENSBTAG00000013577	-3.0479	1.61829e-11	2.16821e-09	18
SLC28A2	ENSBTAG00000016327	-22.4625	2.05292e-11	2.70052e-09	10
EIF5A	ENSBTAG00000002018	-2.38291	4.04968e-11	5.23204e-09	19
SLC1A1	ENSBTAG00000019125	2.41908	5.23933e-11	6.65027e-09	8
PRPS1	ENSBTAG00000019703	-3.84747	5.87674e-11	7.33073e-09	X
HSD17B8	ENSBTAG00000020927	5.33195	6.74785e-11	8.2747e-09	23
SSB	ENSBTAG00000008716	-3.28541	7.16834e-11	8.64383e-09	2
RAB25	ENSBTAG00000018914	9.90027	7.99096e-11	9.4778e-09	3
FLT1	ENSBTAG00000016915	-10.9511	8.12492e-11	9.48126e-09	12
TUBGCP2	ENSBTAG00000006395	4.09029	8.79631e-11	1.01018e-08	26
ATPIF1	ENSBTAG00000006342	3.55638	9.3836e-11	1.06079e-08	2
SLC6A20	ENSBTAG00000031340	9.4553	1.09348e-10	1.21713e-08	22
KIT	ENSBTAG00000002699	9.81707	1.25865e-10	1.36641e-08	6
DSTN	ENSBTAG00000015434	4.05054	1.26537e-10	1.36641e-08	13
DNMT3A	ENSBTAG00000021143	5.74177	1.38446e-10	1.47303e-08	11
PSAP	ENSBTAG00000021499	2.23121	1.49016e-10	1.56251e-08	28
RPL12_2	ENSBTAG00000006963	16.528	1.66021e-10	1.71594e-08	11
SPDYC	ENSBTAG00000005772	-4.34443	1.86401e-10	1.9e-08	29
IQCB1	ENSBTAG00000013069	-2.96504	2.28731e-10	2.3e-08	1
MAPRE2	ENSBTAG00000007520	-6.2292	2.74123e-10	2.71682e-08	24
SRPX	ENSBTAG00000004280	-9.36214	2.82603e-10	2.76302e-08	X
ENSBTAG00000024700	ENSBTAG00000024700	-29.5094	2.91358e-10	2.81064e-08	26
SUCLG2	ENSBTAG00000009541	3.47696	3.08871e-10	2.94037e-08	22
SSSCA1	ENSBTAG00000003713	-2.72318	3.70427e-10	3.48057e-08	29
PMP22	ENSBTAG00000019070	-10.8827	4.08272e-10	3.78699e-08	19
FCGR2	ENSBTAG00000021842	14.2999	4.54766e-10	4.16485e-08	3
GPX2	ENSBTAG00000048112	-11.8548	4.90939e-10	4.43993e-08	10
H2B_12	ENSBTAG00000031760	-38.8239	6.23192e-10	5.56641e-08	23
FOLR1_1	ENSBTAG00000038532	3.85654	6.39455e-10	5.64202e-08	15
SLC29A1	ENSBTAG00000015131	3.44226	6.64495e-10	5.79232e-08	23
IFITM3	ENSBTAG00000019015	4.06022	6.89034e-10	5.9e-08	29
HLCS	ENSBTAG00000033679	-3.93894	6.92896e-10	5.9e-08	1
SMPDL3A	ENSBTAG00000021587	2.81567	7.3534e-10	6.18626e-08	9
BAG2	ENSBTAG00000005355	4.88693	8.63692e-10	7.18254e-08	23
FBXO5	ENSBTAG00000021193	-3.32338	1e-09	7.95671e-08	9
SFN	ENSBTAG00000009223	10.2686	1e-09	8.09374e-08	2
MOSPD1	ENSBTAG00000013922	-2.84544	1e-09	8.09374e-08	X
ZO3	ENSBTAG00000018342	3.73597	1.10001e-09	8.74565e-08	7
CBR3	ENSBTAG00000018688	-5.11993	1.19697e-09	9.41311e-08	1
BCKDHA	ENSBTAG00000016037	2.6643	1.23093e-09	9.57608e-08	18
SSFA2	ENSBTAG00000000937	3.16278	1.27771e-09	9.83432e-08	2
GLDC	ENSBTAG00000025903	-4.69782	1.37516e-09	1.04729e-07	8
DDIT4	ENSBTAG00000000163	-3.09874	1.44378e-09	1.0881e-07	28
ARGFX	ENSBTAG00000002273	-9.39867	1.49961e-09	1.11409e-07	1
VGLL1	ENSBTAG00000001880	12.6955	1.50906e-09	1.11409e-07	X
TMEM86A	ENSBTAG00000048059	3.33254	1.62024e-09	1.18409e-07	29
C5H12orf57	ENSBTAG00000020292	-3.37398	1.75343e-09	1.26861e-07	5
PSME4	ENSBTAG00000020262	2.22912	1.82941e-09	1.31e-07	11
CYP2S1	ENSBTAG00000018240	3.94211	1.88719e-09	1.33861e-07	18
MYL6B	ENSBTAG00000031217	-5.47673	1.92137e-09	1.35e-07	5
HBA_2	ENSBTAG00000026417	-3.98082	2.09209e-09	1.45541e-07	25
SLC38A2	ENSBTAG00000011105	2.99286	2.15681e-09	1.48614e-07	5
FDFT1	ENSBTAG00000012432	-2.45987	2.22302e-09	1.51732e-07	8
PDLIM1	ENSBTAG00000011182	3.15562	2.24529e-09	1.51819e-07	26
RRP1B	ENSBTAG00000017418	-2.30711	2.36378e-09	1.58351e-07	1
ORMDL2	ENSBTAG00000020663	4.17198	2.79806e-09	1.85724e-07	5
ACADS	ENSBTAG00000007484	12.2029	3e-09	1.97178e-07	17
PRDX6	ENSBTAG00000004855	3.31871	3e-09	1.97178e-07	16
SLC39A6	ENSBTAG00000000998	-2.76361	3.05238e-09	1.97178e-07	24
KLK5	ENSBTAG00000015125	-4.4032	3.095e-09	1.98162e-07	18
TRIP12	ENSBTAG00000021653	-2.30818	3.23856e-09	2.05535e-07	2
TMEM79	ENSBTAG00000009436	5.53223	3.71458e-09	2.33696e-07	3
SNRPG	ENSBTAG00000034506	-2.29497	4.0733e-09	2.54054e-07	19
OCLN	ENSBTAG00000000561	2.62858	4.38552e-09	2.7119e-07	20
ACAD9	ENSBTAG00000003242	3.78369	4.56942e-09	2.80168e-07	22
BRDT_2	ENSBTAG00000047443	-7.18385	4.83972e-09	2.94247e-07	3
METTL13	ENSBTAG00000017721	2.79576	5.49022e-09	3.31e-07	16
LIX1	ENSBTAG00000009772	-6.28751	5.86208e-09	3.50513e-07	7
B4GALT3	ENSBTAG00000021897	2.36077	6e-09	3.56087e-07	3
ATF7IP2	ENSBTAG00000010198	-4.76281	6.72418e-09	3.95524e-07	25
PLS1	ENSBTAG00000023429	12.8121	6.94703e-09	4.05337e-07	1
ENSBTAG00000047356	ENSBTAG00000047356	-44.3688	7.24219e-09	4.19178e-07	15
ABCB1	ENSBTAG00000005997	-3.50096	7.32031e-09	4.20337e-07	4
MPHOSPH6	ENSBTAG00000009746	-2.24659	7.3918e-09	4.211e-07	18
C2H2ORF24	ENSBTAG00000012619	3.45497	8.1155e-09	4.58716e-07	2
TMEM108	ENSBTAG00000018508	-7.86476	8.7941e-09	4.93219e-07	1
DCXR_2	ENSBTAG00000008747	4.56242	9.25913e-09	5.15306e-07	19
ERP70	ENSBTAG00000017143	-3.82594	9.67941e-09	5.34584e-07	4
CAMK2G	ENSBTAG00000012667	3.75052	1.03204e-08	5.65665e-07	28
PTMA_2	ENSBTAG00000002549	-1.94492	1.12286e-08	6.10818e-07	2
TLE3	ENSBTAG00000015580	4.1498	1.24586e-08	6.7267e-07	10
KRT18	ENSBTAG00000001517	6.32429	1.28562e-08	6.89e-07	5
RCN2	ENSBTAG00000015780	3.53327	1.33079e-08	7.08e-07	21
EIF5B	ENSBTAG00000034255	-2.04558	1.34306e-08	7.09271e-07	11
FETUB	ENSBTAG00000017531	-6.77677	1.4e-08	7.35557e-07	1
UBL5_1	ENSBTAG00000030592	-4.13222	1.43355e-08	7.4617e-07	1
CLYBL	ENSBTAG00000004165	3.07537	1.51833e-08	7.84654e-07	12
TAGLN2	ENSBTAG00000002068	3.34048	1.58475e-08	8.13168e-07	3
DLX4	ENSBTAG00000007353	12.6949	1.6e-08	8.16308e-07	19
LRRC8E	ENSBTAG00000004300	7.36165	1.63458e-08	8.27e-07	7
PDGFRA	ENSBTAG00000007173	4.12693	1.74648e-08	8.77484e-07	6
ARRDC2	ENSBTAG00000039335	-19.5297	1.78113e-08	8.88723e-07	7
ENSBTAG00000013411	ENSBTAG00000013411	2.91598	1.83006e-08	9.06881e-07	16
DNAL1	ENSBTAG00000015930	-6.05438	1.86448e-08	9.08759e-07	10
ENSBTAG00000039693	ENSBTAG00000039693	-8.93952	1.87564e-08	9.08759e-07	13
LGALS1	ENSBTAG00000015089	3.27917	1.88035e-08	9.08759e-07	5
ENSBTAG00000015464	ENSBTAG00000015464	-3.39483	1.88409e-08	9.08759e-07	6
CRYZ	ENSBTAG00000003162	2.004	2.42776e-08	1.16324e-06	3
RSU1	ENSBTAG00000027446	2.44304	2.63847e-08	1.25588e-06	13
PPP1CC	ENSBTAG00000011198	-2.121	2.6855e-08	1.26991e-06	17
HRSP12	ENSBTAG00000012595	-2.8233	2.8e-08	1.31656e-06	14
ZCCHC6	ENSBTAG00000001737	-7.51351	2.82226e-08	1.31736e-06	8
HIST2H2AC_2	ENSBTAG00000046003	-6.96108	2.85349e-08	1.3234e-06	3
APOM	ENSBTAG00000008833	7.66726	2.91832e-08	1.34484e-06	23
RRP8	ENSBTAG00000000697	-4.1571	3.21057e-08	1.47016e-06	15
UBL5_2	ENSBTAG00000040494	-4.52878	3.42435e-08	1.55819e-06	2
BRDT_1	ENSBTAG00000003724	-8.88793	3.58586e-08	1.60641e-06	3
PCCB	ENSBTAG00000015221	2.24575	3.6e-08	1.60641e-06	1
AHCYL2	ENSBTAG00000001754	2.50039	3.6e-08	1.60641e-06	4
MYOF	ENSBTAG00000016918	8.16406	3.61914e-08	1.60641e-06	26
INADL	ENSBTAG00000021975	5.54728	3.64168e-08	1.60656e-06	3
SNAP23	ENSBTAG00000005661	2.04386	3.8e-08	1.66652e-06	10
CCDC68	ENSBTAG00000008158	2.88794	3.84014e-08	1.671e-06	24
CYSTM1	ENSBTAG00000016595	3.66884	3.87905e-08	1.671e-06	7
CD151	ENSBTAG00000019569	4.31085	3.88023e-08	1.671e-06	29
UBR1	ENSBTAG00000021087	2.7264	4.04087e-08	1.72992e-06	10
CRTAP	ENSBTAG00000021442	2.87698	4.15591e-08	1.76871e-06	22
PPDPF_1	ENSBTAG00000009002	4.60691	4.26728e-08	1.80548e-06	13
H2B_4	ENSBTAG00000032451	-5.00258	4.32432e-08	1.819e-06	23
SIGIRR	ENSBTAG00000011149	11.9746	4.97524e-08	2.08068e-06	29
RPS27L_1	ENSBTAG00000040435	-2.46321	5.02793e-08	2.09064e-06	10
ZNF622	ENSBTAG00000016441	-2.31541	5.25395e-08	2.17213e-06	20
CAPG	ENSBTAG00000005432	4.17206	5.35403e-08	2.20093e-06	11
EAF2	ENSBTAG00000013070	-4.31135	5.40677e-08	2.21006e-06	1
TM4SF1	ENSBTAG00000015163	-6.22877	5.45232e-08	2.21615e-06	1
CATD	ENSBTAG00000007622	6.04772	5.9118e-08	2.38949e-06	29
GJB3	ENSBTAG00000012584	2.36456	5.9512e-08	2.39205e-06	3
CTNND1	ENSBTAG00000002411	1.94542	6e-08	2.397e-06	15
STAC3	ENSBTAG00000018358	-8.89393	6.35694e-08	2.52706e-06	5
RAB15	ENSBTAG00000003474	3.38254	6.46011e-08	2.554e-06	10
STXBP2	ENSBTAG00000009178	2.59854	6.63541e-08	2.60909e-06	7
CNTNAP1	ENSBTAG00000019097	2.72245	6.98637e-08	2.73224e-06	19
BFAR	ENSBTAG00000021521	4.40481	7.16701e-08	2.78781e-06	25
FUT10	ENSBTAG00000005454	-3.66723	7.29095e-08	2.81379e-06	27
RNF146B	ENSBTAG00000034531	2.36358	7.31157e-08	2.81379e-06	9
MBIP	ENSBTAG00000009941	-3.03219	7.8672e-08	3.0116e-06	21
STAT5B	ENSBTAG00000010125	-5.91263	8.13112e-08	3.09624e-06	19
NXPE3	ENSBTAG00000013465	3.06165	9.15446e-08	3.46767e-06	1
GABPA	ENSBTAG00000019043	-2.65162	1.00159e-07	3.77421e-06	1
BAD	ENSBTAG00000012511	-2.42976	1.02639e-07	3.84763e-06	29
PPAT	ENSBTAG00000010571	-2.96176	1.05887e-07	3.94893e-06	6
ILK	ENSBTAG00000000696	3.22071	1.09774e-07	4.07289e-06	15
FLRT3	ENSBTAG00000003319	12.2091	1.11623e-07	4.12036e-06	13
NHP2L1	ENSBTAG00000006104	-2.02878	1.13089e-07	4.153e-06	5
JCAD	ENSBTAG00000001204	-6.04411	1.13656e-07	4.153e-06	13
KLHL8	ENSBTAG00000002455	-5.31754	1.19583e-07	4.34766e-06	6
CYB5R3	ENSBTAG00000016516	3.46738	1.3218e-07	4.7816e-06	5
FBXO3	ENSBTAG00000010071	1.93927	1.33314e-07	4.79863e-06	15
KLK6	ENSBTAG00000030482	-3.25464	1.47217e-07	5.27284e-06	18
WIPF1	ENSBTAG00000001585	4.41806	1.51271e-07	5.39136e-06	2
PDHX	ENSBTAG00000018261	2.14914	1.5955e-07	5.65855e-06	15
FAM162A	ENSBTAG00000011140	3.17889	1.62387e-07	5.73108e-06	1
SPOPL	ENSBTAG00000013455	-21.1473	1.69614e-07	5.95708e-06	2
NCBP2	ENSBTAG00000008873	-2.1244	1.74232e-07	6.0897e-06	1
NOP10	ENSBTAG00000025632	-2.05453	1.79444e-07	6.235e-06	10
SCEL	ENSBTAG00000032821	3.77418	1.80113e-07	6.235e-06	12
GPAA1	ENSBTAG00000014610	2.54928	1.86188e-07	6.41461e-06	14
MRGPRX2	ENSBTAG00000002245	-9.49347	1.94454e-07	6.66764e-06	29
LRP2	ENSBTAG00000004555	2.63279	1.96543e-07	6.69929e-06	2
SELL	ENSBTAG00000011515	10.6836	1.97228e-07	6.69929e-06	16
CENPQ	ENSBTAG00000020710	-2.96077	2.09091e-07	7.069e-06	23
ZMAT5	ENSBTAG00000017890	-3.16283	2.13507e-07	7.18475e-06	17
DNMT3B	ENSBTAG00000003901	5.45986	2.1605e-07	7.23668e-06	13
TMEM37	ENSBTAG00000026825	-7.93155	2.22498e-07	7.41832e-06	2
LSM1	ENSBTAG00000001612	-2.26878	2.319e-07	7.69e-06	27
HCCS	ENSBTAG00000012113	-2.03036	2.32771e-07	7.69e-06	X
MCCC1	ENSBTAG00000006548	2.31648	2.36742e-07	7.78558e-06	1
ABLIM1	ENSBTAG00000004899	-4.59038	2.38056e-07	7.79336e-06	26
APOPT1	ENSBTAG00000021199	-2.20308	2.47459e-07	8.06472e-06	21
ENSBTAG00000031582	ENSBTAG00000031582	-6.03577	2.52332e-07	8.18663e-06	25
NPM1	ENSBTAG00000015316	-2.17018	2.60494e-07	8.41373e-06	20
KRT8	ENSBTAG00000000836	8.29756	2.70389e-07	8.69452e-06	5
RPS4Y1	ENSBTAG00000025617	-1.92507	2.75791e-07	8.829e-06	23
A2M	ENSBTAG00000018137	7.081	2.85927e-07	9.11315e-06	5
ITGAE	ENSBTAG00000015264	-2.60377	2.88574e-07	9.15716e-06	19
CCDC65	ENSBTAG00000015825	-6.20774	2.90831e-07	9.18849e-06	5
ENSBTAG00000047000	ENSBTAG00000047000	8.33556	2.92587e-07	9.20378e-06	10
TUBA1A	ENSBTAG00000001489	-2.41314	2.94715e-07	9.23059e-06	5
PTPRK	ENSBTAG00000020829	7.6885	2.9953e-07	9.34094e-06	9
STEAP3	ENSBTAG00000007111	2.39797	3.01172e-07	9.35183e-06	2
NDFIP2	ENSBTAG00000014227	2.01624	3.0331e-07	9.378e-06	12
LGMN	ENSBTAG00000046979	-2.37477	3.04649e-07	9.37929e-06	21
AGFG2	ENSBTAG00000000713	-3.61159	3.10204e-07	9.50986e-06	25
MTMR11	ENSBTAG00000012496	2.54725	3.19943e-07	9.76705e-06	3
MPZL2	ENSBTAG00000033510	2.32614	3.33278e-07	1.01314e-05	15
DAG1	ENSBTAG00000011580	5.0782	3.36087e-07	1.0174e-05	22
ENSBTAG00000012146	ENSBTAG00000012146	1.78696	3.42325e-07	1.03197e-05	29
CD9	ENSBTAG00000014764	2.29216	3.58721e-07	1.07691e-05	5
ALDH4A1	ENSBTAG00000030335	4.43456	3.603e-07	1.07718e-05	2
RNF128	ENSBTAG00000022920	-3.00503	3.6942e-07	1.0999e-05	X
PGM1	ENSBTAG00000019011	2.11584	3.7337e-07	1.1071e-05	3
CNIH4	ENSBTAG00000019471	-2.33405	3.80715e-07	1.12427e-05	16
SMAP2	ENSBTAG00000021922	-3.27723	4.0235e-07	1.18333e-05	3
ARF5	ENSBTAG00000009366	2.81407	4.1e-07	1.20087e-05	4
SCGN	ENSBTAG00000019926	-5.30486	4.15065e-07	1.21089e-05	23
EIF4A3	ENSBTAG00000016023	-1.82898	4.42477e-07	1.28567e-05	19
WBSCR22	ENSBTAG00000017067	-2.46634	4.52841e-07	1.31052e-05	25
PLK3	ENSBTAG00000006125	-4.27286	4.58761e-07	1.32236e-05	3
GCA	ENSBTAG00000018446	4.72312	4.77e-07	1.36952e-05	2
PTTG1IP	ENSBTAG00000021771	2.51491	4.8461e-07	1.38583e-05	1
VDAC2	ENSBTAG00000012975	1.87365	5.10378e-07	1.45047e-05	28
IGF2BP3	ENSBTAG00000019406	2.40795	5.11222e-07	1.45047e-05	4
ATP2B1	ENSBTAG00000009552	2.22099	5.44943e-07	1.53427e-05	5
ENSBTAG00000020454	ENSBTAG00000020454	3.15594	5.45e-07	1.53427e-05	13
ARSA	ENSBTAG00000016053	8.98369	5.47527e-07	1.53541e-05	5
GATA2	ENSBTAG00000019707	3.94999	5.67121e-07	1.57846e-05	22
ZNF215	ENSBTAG00000003638	-2.31291	5.67243e-07	1.57846e-05	15
ST14	ENSBTAG00000019712	7.7299	6.24192e-07	1.72929e-05	29
NBAS	ENSBTAG00000014081	3.6983	6.26224e-07	1.72929e-05	11
TP53BP2	ENSBTAG00000012781	-2.40093	6.3286e-07	1.73689e-05	16
BTG3	ENSBTAG00000018704	-3.4273	6.3378e-07	1.73689e-05	1
SAMHD1	ENSBTAG00000022007	3.07087	6.73711e-07	1.83551e-05	13
SNRNP25	ENSBTAG00000019804	-2.02053	6.74838e-07	1.83551e-05	25
SBF2	ENSBTAG00000043981	3.38152	6.78777e-07	1.83931e-05	15
FERMT2	ENSBTAG00000014501	3.46681	6.94628e-07	1.87524e-05	10
WNK4	ENSBTAG00000019907	-2.31394	7.08252e-07	1.90225e-05	19
PLS3	ENSBTAG00000011613	-3.92002	7.09893e-07	1.90225e-05	X
MGC139367	ENSBTAG00000018761	2.98714	7.12938e-07	1.90336e-05	11
ENDOD1	ENSBTAG00000024803	5.15605	7.37289e-07	1.96113e-05	15
TPST1	ENSBTAG00000000390	-2.53482	7.43704e-07	1.96414e-05	25
ELMO3	ENSBTAG00000001286	8.04532	7.43848e-07	1.96414e-05	18
CRYL1	ENSBTAG00000011726	3.18729	7.4705e-07	1.96542e-05	12
F2RL1	ENSBTAG00000034848	2.59379	7.5247e-07	1.97251e-05	10
SLC7A7	ENSBTAG00000014821	5.54787	7.59655e-07	1.98415e-05	10
SGK1	ENSBTAG00000004269	-3.083	8.12851e-07	2.11514e-05	9
ENSBTAG00000046172	ENSBTAG00000046172	5.77412	8.15651e-07	2.11514e-05	16
DUSP14	ENSBTAG00000010279	2.06529	8.5e-07	2.19626e-05	19
FLJ20565	ENSBTAG00000000500	-2.09078	8.55488e-07	2.20265e-05	8
SYNE1	ENSBTAG00000009362	-4.67038	9.03159e-07	2.31715e-05	9
SCP2	ENSBTAG00000003746	2.28316	9.07675e-07	2.32051e-05	3
ESD	ENSBTAG00000003415	1.90885	9.61636e-07	2.4498e-05	12
VCL	ENSBTAG00000021879	2.0831	9.82535e-07	2.49426e-05	28
TKTL1	ENSBTAG00000020127	-7.28534	1.04472e-06	2.64285e-05	X
FILIP1	ENSBTAG00000000053	-5.77141	1.07952e-06	2.72138e-05	9
PLIN2	ENSBTAG00000005718	-2.20327	1.08688e-06	2.7304e-05	8
RBM25	ENSBTAG00000017177	-2.27797	1.10761e-06	2.77286e-05	10
TCEB1	ENSBTAG00000002196	-2.36741	1.1748e-06	2.93092e-05	14
MAST2	ENSBTAG00000020444	-3.10749	1.20235e-06	2.98935e-05	3
FAU_1	ENSBTAG00000031786	-2.15355	1.21234e-06	3.00386e-05	29
RNH1	ENSBTAG00000046869	4.51141	1.225e-06	3.02495e-05
LRBA	ENSBTAG00000018546	2.46207	1.259e-06	3.09483e-05	17
TKTL2	ENSBTAG00000008947	-9.74699	1.26189e-06	3.09483e-05	6
UBE2K	ENSBTAG00000020175	-2.02863	1.27017e-06	3.10462e-05	6
SERPINA5	ENSBTAG00000004063	-18.2984	1.29949e-06	3.16559e-05	21
POLR3K	ENSBTAG00000019803	-2.27166	1.31206e-06	3.18549e-05	25
SND1	ENSBTAG00000010692	1.75099	1.35967e-06	3.27946e-05	4
SOD1	ENSBTAG00000018854	-3.58453	1.35983e-06	3.27946e-05	1
ZNF609	ENSBTAG00000015808	-3.18738	1.36455e-06	3.2799e-05	10
ARHGDIA	ENSBTAG00000030209	2.24147	1.38535e-06	3.31887e-05	19
HADHA	ENSBTAG00000015038	2.32877	1.39147e-06	3.32047e-05	11
TROAP	ENSBTAG00000008499	-2.07926	1.3952e-06	3.32047e-05	5
PNP	ENSBTAG00000012317	-2.84489	1.457e-06	3.45613e-05	10
GCHFR	ENSBTAG00000013477	2.84683	1.48622e-06	3.51399e-05	10
SHFM1	ENSBTAG00000034496	-2.01427	1.51319e-06	3.56611e-05	22
RSL24D1	ENSBTAG00000001342	-1.72442	1.59986e-06	3.7581e-05	10
GALNT7	ENSBTAG00000016845	3.64842	1.62065e-06	3.7866e-05	8
ARPC3	ENSBTAG00000005345	2.28918	1.62245e-06	3.7866e-05	17
MLLT3	ENSBTAG00000014124	-4.64513	1.6318e-06	3.79616e-05	8
PGHS-2	ENSBTAG00000014127	7.06497	1.689e-06	3.90773e-05	16
SUSD2	ENSBTAG00000006730	9.66236	1.69056e-06	3.90773e-05	17
PCP4L1	ENSBTAG00000040512	-2.8979	1.6961e-06	3.90805e-05	3
CCND2	ENSBTAG00000016649	9.9425	1.78072e-06	4.09e-05	5
SKP1	ENSBTAG00000025191	-2.41674	1.80806e-06	4.13965e-05	7
SERGEF	ENSBTAG00000005340	3.46837	1.859e-06	4.2429e-05	15
ABCB6	ENSBTAG00000020607	3.16558	1.8692e-06	4.25272e-05	2
JUP	ENSBTAG00000017685	2.60761	1.93648e-06	4.39198e-05	19
HPRT1	ENSBTAG00000014685	-1.88024	1.9596e-06	4.43053e-05	X
PAK1IP1	ENSBTAG00000018674	-1.96984	1.98958e-06	4.48429e-05	23
PLAU	ENSBTAG00000005947	7.07729	1.9977e-06	4.48862e-05	28
ENSBTAG00000032433	ENSBTAG00000032433	-1.98833	2.14922e-06	4.81411e-05	17
YPEL5	ENSBTAG00000023744	-2.64701	2.18727e-06	4.88422e-05	11
ACTG1	ENSBTAG00000006189	1.89632	2.22831e-06	4.94839e-05	19
ARL4D	ENSBTAG00000016847	-19.6613	2.22968e-06	4.94839e-05	19
ENSBTAG00000023384	ENSBTAG00000023384	-5.50262	2.24563e-06	4.95961e-05	1
TSPYL2	ENSBTAG00000017783	-3.87186	2.255e-06	4.95961e-05	X
ERI3	ENSBTAG00000015559	2.40958	2.2553e-06	4.95961e-05	3
GART	ENSBTAG00000009188	-2.47763	2.33793e-06	5.11403e-05	1
ATP6V0A1	ENSBTAG00000019218	-2.43957	2.33966e-06	5.11403e-05	19
TIPARP	ENSBTAG00000012120	3.1668	2.37026e-06	5.1653e-05	1
SMPD1	ENSBTAG00000015628	2.30322	2.38116e-06	5.17348e-05	15
C6ORF173	ENSBTAG00000026704	-2.10797	2.40633e-06	5.21251e-05	9
BSG	ENSBTAG00000016648	1.75311	2.44644e-06	5.28357e-05	7
RPL26L1	ENSBTAG00000015099	-2.01109	2.46727e-06	5.29767e-05	20
CORO2A	ENSBTAG00000007659	2.65668	2.46761e-06	5.29767e-05	8
HHIP	ENSBTAG00000016071	-11.8035	2.49482e-06	5.32477e-05	17
MPZL1	ENSBTAG00000002823	2.40831	2.49892e-06	5.32477e-05	3
SELK	ENSBTAG00000032374	-3.46745	2.50231e-06	5.32477e-05	22
MSL3	ENSBTAG00000009278	-2.31682	2.59142e-06	5.49822e-05	X
HIAT1	ENSBTAG00000015776	2.0977	2.61421e-06	5.53036e-05	3
ABHD12	ENSBTAG00000001420	3.3101	2.63283e-06	5.54531e-05	13
SAR1A	ENSBTAG00000016858	-1.75442	2.63661e-06	5.54531e-05	28
ALDH6A1	ENSBTAG00000018469	2.04608	2.65351e-06	5.56468e-05	10
ESPL1	ENSBTAG00000008934	-2.27838	2.68322e-06	5.61072e-05	5
S100A16	ENSBTAG00000014204	4.13093	2.75367e-06	5.74145e-05	3
DCUN1D5	ENSBTAG00000003087	-2.70297	2.76761e-06	5.75393e-05	15
FAM89A	ENSBTAG00000023073	-5.38069	2.81311e-06	5.82659e-05	28
WDR76	ENSBTAG00000017215	-3.56102	2.81867e-06	5.82659e-05	21
GTF2F1_2	ENSBTAG00000046790	-2.00414	2.82871e-06	5.83069e-05	7
MARVELD2	ENSBTAG00000040001	5.621	2.85221e-06	5.86244e-05	20
FAM36A	ENSBTAG00000033136	3.12406	2.89425e-06	5.93199e-05	16
B3GNT2	ENSBTAG00000018046	3.08795	2.99318e-06	6.11742e-05	11
YPEL2	ENSBTAG00000019806	-3.49465	3.02453e-06	6.16407e-05	19
ENSBTAG00000013126	ENSBTAG00000013126	-1.85835	3.037e-06	6.17203e-05	5
PLLP	ENSBTAG00000011700	6.88816	3.04565e-06	6.17235e-05	18
CSF1R	ENSBTAG00000012771	-4.21758	3.11069e-06	6.28655e-05	7
SPINT2	ENSBTAG00000000182	2.50276	3.19858e-06	6.44617e-05	18
SUPT4H1	ENSBTAG00000003386	-3.33953	3.33522e-06	6.70287e-05	19
PTTG1	ENSBTAG00000012184	-1.9477	3.42712e-06	6.86848e-05	7
FCHSD2	ENSBTAG00000019062	4.60538	3.4707e-06	6.9366e-05	15
ANXA11	ENSBTAG00000020940	2.66194	3.54783e-06	7.07122e-05	28
TDH	ENSBTAG00000000011	-6.20153	3.62161e-06	7.19845e-05	8
TCEAL8	ENSBTAG00000027843	-3.68195	3.65878e-06	7.2524e-05	X
GPATCH4	ENSBTAG00000000406	-2.04799	3.758e-06	7.42863e-05	3
TMEM106C	ENSBTAG00000000454	-2.62548	3.79565e-06	7.48271e-05	5
DAPK1	ENSBTAG00000000738	4.45395	3.89805e-06	7.6637e-05	8
IL6_1	ENSBTAG00000014921	-2.4708	4.07655e-06	7.9929e-05	4
POLR2A	ENSBTAG00000046765	-3.42359	4.107e-06	8.0308e-05	19
RSRP1	ENSBTAG00000015222	-2.62017	4.24441e-06	8.27717e-05	2
LRRC42	ENSBTAG00000019198	-2.39158	4.30285e-06	8.36857e-05	3
IMPDH2	ENSBTAG00000031837	-1.79566	4.3457e-06	8.42926e-05	22
TMEM144	ENSBTAG00000019229	7.50778	4.40932e-06	8.5298e-05	17
ELOVL1	ENSBTAG00000009813	2.20685	4.45862e-06	8.60217e-05	3
RBM44	ENSBTAG00000010676	-4.93647	4.47651e-06	8.61371e-05	3
HIST1H1D	ENSBTAG00000039163	-4.42653	4.49822e-06	8.6148e-05	23
S100A5	ENSBTAG00000000644	2.5007	4.50089e-06	8.6148e-05	3
CIRBP	ENSBTAG00000007480	3.76182	4.52892e-06	8.63996e-05	7
RABAC1	ENSBTAG00000018633	2.53596	4.55282e-06	8.63996e-05	18
IFI35	ENSBTAG00000007389	5.33183	4.55852e-06	8.63996e-05	19
C18H16orf80	ENSBTAG00000013874	-4.09074	4.5618e-06	8.63996e-05	18
PRDX2	ENSBTAG00000012062	2.12116	4.616e-06	8.71981e-05	7
PGRMC2	ENSBTAG00000010843	1.91893	4.6334e-06	8.72985e-05	17
BMP4	ENSBTAG00000003835	-3.54853	4.65657e-06	8.75072e-05	10
COBLL1	ENSBTAG00000005501	4.12861	4.708e-06	8.82438e-05	2
SLC37A3	ENSBTAG00000012239	1.84185	4.78946e-06	8.944e-05	4
MIA3	ENSBTAG00000018824	1.75277	4.7965e-06	8.944e-05	16
BCKDHB	ENSBTAG00000012096	5.13858	4.87459e-06	9.06625e-05	9
ENSBTAG00000047871	ENSBTAG00000047871	-4.41535	4.99559e-06	9.26745e-05	3
TRIM39-RPP21	ENSBTAG00000007643	-1.98514	5.03644e-06	9.31464e-05	23
CUL4B	ENSBTAG00000018569	-3.18407	5.04677e-06	9.31464e-05	X
HIST1H1C	ENSBTAG00000011677	-2.25772	5.07513e-06	9.34315e-05	23
PRUNE2	ENSBTAG00000012991	3.57285	5.13812e-06	9.4351e-05	8
POLR2G	ENSBTAG00000009483	-2.03681	5.15842e-06	9.44839e-05	29
ERP29	ENSBTAG00000006665	1.91145	5.224e-06	9.54444e-05	17
FAM118B	ENSBTAG00000012169	-2.37525	5.28125e-06	9.62465e-05	29
NUFIP1	ENSBTAG00000009415	-2.34966	5.34513e-06	9.71658e-05	12
FAM204A	ENSBTAG00000005057	-2.20893	5.4944e-06	9.96112e-05	26
RPP38	ENSBTAG00000007702	-2.6677	5.50719e-06	9.96112e-05	13
FOXR1	ENSBTAG00000014606	-2.49823	5.62385e-06	0.000101468	15
EIF2B2	ENSBTAG00000008664	-1.87763	5.657e-06	0.000101812	10
ACTB_2	ENSBTAG00000026199	1.81293	5.72011e-06	0.000102503	25
KRT7	ENSBTAG00000016165	4.5848	5.72374e-06	0.000102503	5
POLR2F	ENSBTAG00000004820	-1.97349	5.771e-06	0.000103093	5
FH	ENSBTAG00000021688	2.07328	5.84045e-06	0.000104078	16
BLVRA	ENSBTAG00000013414	2.46183	5.93416e-06	0.000105488	4
ANXA7	ENSBTAG00000020218	2.69142	5.9989e-06	0.000106377	28
LANCL1	ENSBTAG00000015066	2.77877	6.20285e-06	0.000109725	2
NDRG1	ENSBTAG00000000711	-3.39377	6.2388e-06	0.000110092	14
GPR126	ENSBTAG00000020707	2.75085	6.31105e-06	0.000110847	9
SEC61A1	ENSBTAG00000004937	-2.0511	6.31225e-06	0.000110847	22
RALB	ENSBTAG00000032021	2.65518	6.3477e-06	0.0001112	2
SLC7A6OS	ENSBTAG00000009636	-2.42221	6.47424e-06	0.000113143	18
ARHGAP18	ENSBTAG00000015381	2.23607	6.58481e-06	0.000114798	9
SNX6	ENSBTAG00000012873	1.72937	6.65707e-06	0.000115779	21
OAT	ENSBTAG00000006928	-1.9555	6.708e-06	0.000116384	26
MIS18BP1	ENSBTAG00000002613	-1.83693	6.75564e-06	0.000116931	21
MOV10	ENSBTAG00000014297	3.30454	6.78487e-06	0.000117156	3
PRPF40A	ENSBTAG00000048151	-2.18669	7.40095e-06	0.00012749	2
ZC3H15	ENSBTAG00000021762	-1.98082	7.42558e-06	0.000127611	2
ENSBTAG00000006252	ENSBTAG00000006252	-3.08944	7.51208e-06	0.000128791	X
RRP15	ENSBTAG00000009838	-1.84229	7.53912e-06	0.000128949	16
COMMD10	ENSBTAG00000019071	2.14631	7.664e-06	0.000130775	7
TTYH2	ENSBTAG00000011007	2.5232	7.723e-06	0.000131473	19
SCAMP2	ENSBTAG00000005844	1.85949	7.84435e-06	0.000133225	21
CAMK2D	ENSBTAG00000014463	3.5492	7.91835e-06	0.000134167	6
DDX52	ENSBTAG00000010313	-2.03317	8.07333e-06	0.000136473	19
HENMT1	ENSBTAG00000008467	-3.87875	8.10881e-06	0.000136501	3
THEX1	ENSBTAG00000009685	-2.15489	8.11268e-06	0.000136501	27
AURKA	ENSBTAG00000013009	-2.13041	8.31786e-06	0.000139628	13
H2B_13	ENSBTAG00000031769	-4.36512	8.39153e-06	0.000140539	3
WARS	ENSBTAG00000004679	1.81226	8.564e-06	0.000143096	21
COQ6	ENSBTAG00000020331	1.98881	8.63661e-06	0.000143977	10
PRSS23	ENSBTAG00000015177	3.1029	8.72485e-06	0.000144916	29
GALNT11	ENSBTAG00000021260	1.88642	8.733e-06	0.000144916	4
AKR1B1	ENSBTAG00000009902	-2.36618	8.90485e-06	0.000147429	4
RPP30	ENSBTAG00000002973	-1.91804	9.00555e-06	0.000148756	26
ATP1B3	ENSBTAG00000014140	1.74339	9.07919e-06	0.000149631	1
NDUFAF2	ENSBTAG00000021607	-2.81453	9.26208e-06	0.00015228	20
ACBD5	ENSBTAG00000017278	2.16095	9.282e-06	0.00015228	13
CTNNBL1	ENSBTAG00000007658	-1.93258	9.56e-06	0.000155673	13
ENSBTAG00000047411	ENSBTAG00000047411	-7.85572	9.5634e-06	0.000155673	X
FXC1	ENSBTAG00000003567	-2.61384	9.56888e-06	0.000155673	15
AHSA2	ENSBTAG00000006025	-3.06962	9.57492e-06	0.000155673	11
RHEBL1	ENSBTAG00000006557	-3.87599	9.91163e-06	0.000160786	5
DNAJB11	ENSBTAG00000003151	-1.9372	1.0058e-05	0.000162633	1
DOCK1	ENSBTAG00000031890	4.59294	1.00705e-05	0.000162633	26
TMEM14C	ENSBTAG00000005808	2.04013	1.01805e-05	0.000164044	23
ALKBH1	ENSBTAG00000008133	-2.35838	1.02378e-05	0.000164601	10
CSNK2A2	ENSBTAG00000013784	-2.99053	1.03998e-05	0.000166523	18
GPATCH11	ENSBTAG00000003861	-1.99113	1.04034e-05	0.000166523	11
RUFY3	ENSBTAG00000016795	3.55539	1.04591e-05	0.000167046	6
P2RX4	ENSBTAG00000010812	8.5953	1.07639e-05	0.000171535	17
AMIGO2	ENSBTAG00000002025	-3.39326	1.08632e-05	0.000172737	5
ATG14	ENSBTAG00000010795	-3.05897	1.09601e-05	0.000173895	10
LONP2	ENSBTAG00000010867	2.38062	1.11277e-05	0.000176113	18
PCDH10	ENSBTAG00000019977	-3.95862	1.11486e-05	0.000176113	17
NDC80	ENSBTAG00000021673	-1.94983	1.11746e-05	0.000176141	24
POLR1C	ENSBTAG00000018969	-2.37992	1.12808e-05	0.000177428	23
MANBA	ENSBTAG00000019761	1.84965	1.17533e-05	0.000184113	6
KDM2B	ENSBTAG00000002328	3.42678	1.17568e-05	0.000184113	17
NRAS	ENSBTAG00000046797	1.82587	1.19257e-05	0.000186355	3
PABPC4	ENSBTAG00000017125	-1.92727	1.20068e-05	0.000187219	3
ENSBTAG00000014316	ENSBTAG00000014316	-1.68341	1.20781e-05	0.000187925	28
PSMD9	ENSBTAG00000004179	-1.91278	1.21104e-05	0.000188023	17
CTPS	ENSBTAG00000001626	-1.94909	1.2203e-05	0.000189055	3
CAPN5	ENSBTAG00000005034	2.45549	1.22705e-05	0.000189695	15
TMCO3	ENSBTAG00000015704	-2.51037	1.26696e-05	0.000195447	12
IL18	ENSBTAG00000000277	-2.77557	1.29143e-05	0.000198798	15
ALDH3A2	ENSBTAG00000039161	2.25112	1.29488e-05	0.000198906	19
GTF2B	ENSBTAG00000000504	-2.20656	1.32594e-05	0.000203245	3
SLC5A11	ENSBTAG00000003467	8.16394	1.36009e-05	0.00020804	25
ADRBK1	ENSBTAG00000005832	-2.81936	1.36929e-05	0.000208867	29
PAG2	ENSBTAG00000033096	16.666	1.37128e-05	0.000208867	29
BCAT1	ENSBTAG00000013825	5.63374	1.38725e-05	0.000210857	5
DENND1C	ENSBTAG00000031809	3.38598	1.4108e-05	0.000213986	7
REXO2	ENSBTAG00000005843	-1.67007	1.42337e-05	0.00021512	15
TIMM23	ENSBTAG00000011694	-1.68112	1.42422e-05	0.00021512	28
CDC42EP1	ENSBTAG00000030258	6.1247	1.43398e-05	0.000216143	5
C26H10ORF6	ENSBTAG00000012077	-2.06072	1.43874e-05	0.000216409	26
ARF4	ENSBTAG00000016069	1.81182	1.46784e-05	0.000220329	22
ITFG3	ENSBTAG00000016571	2.32074	1.50249e-05	0.000224759	25
CNN2	ENSBTAG00000020764	5.60766	1.50357e-05	0.000224759	7
CDCA7	ENSBTAG00000003458	1.98009	1.50685e-05	0.000224785	2
PON2	ENSBTAG00000008361	-2.78943	1.53572e-05	0.00022862	4
SNRPF	ENSBTAG00000016271	-1.99715	1.56202e-05	0.000232058	5
DNAJC9	ENSBTAG00000000949	2.41854	1.58741e-05	0.000235347	28
HK1	ENSBTAG00000012380	2.46427	1.60493e-05	0.000237457	28
PIN1	ENSBTAG00000016988	1.89144	1.67764e-05	0.000247708	7
CLDN7	ENSBTAG00000019448	5.08808	1.6939e-05	0.000249418	19
DHX16	ENSBTAG00000006960	-2.27005	1.69611e-05	0.000249418	23
JAK1	ENSBTAG00000003147	2.27276	1.70172e-05	0.000249736	3
KIAA0415	ENSBTAG00000012197	2.69661	1.73605e-05	0.000254258	25
HPS4	ENSBTAG00000017038	-3.04409	1.7794e-05	0.000260035	17
PVRL2	ENSBTAG00000015318	4.02385	1.78269e-05	0.000260035	18
TXNDC16	ENSBTAG00000010399	2.4621	1.80575e-05	0.000262869	10
CBX5	ENSBTAG00000006246	-1.99499	1.8134e-05	0.000263453	5
CLIP1	ENSBTAG00000016779	1.99304	1.81884e-05	0.000263713	17
SMAD7	ENSBTAG00000012441	2.78858	1.84651e-05	0.00026719	24
FAM195B	ENSBTAG00000019812	2.45692	1.85826e-05	0.000267765	19
ENSBTAG00000039817	ENSBTAG00000039817	3.4908	1.86111e-05	0.000267765	5
EIF6	ENSBTAG00000011263	-1.66586	1.86159e-05	0.000267765	13
AP1S1	ENSBTAG00000014468	1.76112	1.87607e-05	0.000269312	25
ASF1B	ENSBTAG00000004085	-3.01526	1.90625e-05	0.000273103	7
FAM63A	ENSBTAG00000015329	3.71021	1.94354e-05	0.000277895	3
MGC134282	ENSBTAG00000010465	-1.81482	1.95015e-05	0.000278291	29
BNIP3	ENSBTAG00000017804	-2.3776	1.98836e-05	0.000282676	26
SLC7A6	ENSBTAG00000012112	-2.39544	1.9887e-05	0.000282676	18
HDHD1A	ENSBTAG00000000207	2.47375	2.01567e-05	0.000285949	X
RPS6KB2	ENSBTAG00000009175	-1.80554	2.01965e-05	0.000285952	29
C9H6ORF203	ENSBTAG00000021398	-1.75681	2.02397e-05	0.000286005	9
TP53	ENSBTAG00000001069	2.60036	2.05257e-05	0.00028948	19
PIGZ	ENSBTAG00000011659	-3.13977	2.07444e-05	0.000291995	1
TM9SF2	ENSBTAG00000001589	1.839	2.0816e-05	0.000292435	12
ID2	ENSBTAG00000021187	-8.39777	2.1001e-05	0.000294462	11
POLR2J	ENSBTAG00000005446	-2.15853	2.10477e-05	0.000294546	25
PQLC2	ENSBTAG00000013650	2.78348	2.11434e-05	0.000295314	2
CADM1	ENSBTAG00000000977	3.25509	2.13751e-05	0.000297798	15
MRPL51	ENSBTAG00000014729	-1.74287	2.14036e-05	0.000297798	5
FADS3	ENSBTAG00000015511	3.45543	2.16624e-05	0.00030082	29
C18orf21	ENSBTAG00000011622	-1.95842	2.22646e-05	0.000308591	24
KIAA1143	ENSBTAG00000016725	-1.90254	2.24428e-05	0.000310467	22
OSBPL1A	ENSBTAG00000023259	2.0845	2.24956e-05	0.000310602	24
RBM42	ENSBTAG00000013440	-1.81739	2.31325e-05	0.000318674	18
IL6ST	ENSBTAG00000017745	2.68731	2.31683e-05	0.000318674	20
SART1	ENSBTAG00000003094	-2.13362	2.36752e-05	0.000325029	29
ENSBTAG00000015314	ENSBTAG00000015314	2.64422	2.37818e-05	0.000325874	25
TMEM66	ENSBTAG00000013579	2.00256	2.39725e-05	0.000327866	27
GABARAPL1	ENSBTAG00000011765	-2.70736	2.44921e-05	0.00033434	5
NREP	ENSBTAG00000011338	4.38292	2.46676e-05	0.000335793	10
GTF3C1	ENSBTAG00000006126	-2.07915	2.47189e-05	0.000335793	25
DEGS2	ENSBTAG00000009294	3.33594	2.47377e-05	0.000335793	21
ZC3HC1	ENSBTAG00000011247	-1.80452	2.49001e-05	0.000337363	4
PPP6C	ENSBTAG00000008033	-1.87343	2.52208e-05	0.00034107	11
DYNC1H1	ENSBTAG00000016598	1.78393	2.59148e-05	0.000349801	21
RNF135	ENSBTAG00000017225	3.41068	2.61436e-05	0.000351961	19
SNRPC	ENSBTAG00000024549	-1.64728	2.61721e-05	0.000351961	23
KCTD11	ENSBTAG00000010532	-3.39267	2.64846e-05	0.000355503	19
EDEM1	ENSBTAG00000012904	3.45685	2.68408e-05	0.000359617	22
ZNF354B	ENSBTAG00000017123	-2.74975	2.69198e-05	0.000360008	7
GCAT	ENSBTAG00000008434	3.28955	2.72943e-05	0.000364344	5
UROD	ENSBTAG00000012644	2.10307	2.75606e-05	0.000367221	3
SF3B5	ENSBTAG00000009795	-1.81847	2.79436e-05	0.000371639	9
SLC5A6	ENSBTAG00000006832	-2.16448	2.80447e-05	0.000372299	11
CLPX	ENSBTAG00000008386	-2.15868	2.8164e-05	0.000373199	10
TDRD1	ENSBTAG00000006855	5.05384	2.82449e-05	0.000373586	26
ENPP4	ENSBTAG00000003499	2.22016	2.85127e-05	0.00037644	23
C1orf74	ENSBTAG00000002848	-3.01555	2.87325e-05	0.000378652	16
TXNDC9	ENSBTAG00000004544	-1.97579	2.88347e-05	0.000379307	11
ENSBTAG00000032047	ENSBTAG00000032047	-2.54268	2.9774e-05	0.000390953	17
LIMA1	ENSBTAG00000012342	2.65408	2.99663e-05	0.000392765	5
STX7	ENSBTAG00000017139	1.80207	3.08378e-05	0.000403457	9
DSP	ENSBTAG00000015106	3.33898	3.13963e-05	0.000410022	23
WDR36	ENSBTAG00000005489	-2.03246	3.16269e-05	0.00041229	10
HIP1	ENSBTAG00000000781	2.78158	3.25623e-05	0.00042372	25
TMEM63A	ENSBTAG00000002854	2.18752	3.28661e-05	0.000426644	16
MYL9_1	ENSBTAG00000011473	7.54254	3.29049e-05	0.000426644	13
PRRG4	ENSBTAG00000020731	4.45928	3.30016e-05	0.000427132	15
HRMT1L2	ENSBTAG00000006646	-1.6859	3.3512e-05	0.000431752	18
SYNJ2BP	ENSBTAG00000007586	2.18139	3.35312e-05	0.000431752	10
ST6GALNAC2	ENSBTAG00000046548	5.87087	3.35376e-05	0.000431752	19
LAMTOR4	ENSBTAG00000015009	2.21054	3.40022e-05	0.000436956	25
FBLN2	ENSBTAG00000004014	3.59288	3.43091e-05	0.000440118	22
CCDC88A	ENSBTAG00000017469	-2.66737	3.47237e-05	0.000444647	11
ACTR2	ENSBTAG00000009761	1.88428	3.51982e-05	0.000449927	11
MYL6	ENSBTAG00000010799	2.1705	3.54576e-05	0.000452443	5
USP7	ENSBTAG00000005455	-2.41517	3.59719e-05	0.000458199	25
MFF_1	ENSBTAG00000021319	2.32948	3.61834e-05	0.000459893	2
IL6R	ENSBTAG00000018474	1.94925	3.62966e-05	0.000459893	3
HMGB1	ENSBTAG00000018103	-1.61105	3.63574e-05	0.000459893	12
LYAR	ENSBTAG00000003653	-1.68952	3.63592e-05	0.000459893	6
ENSBTAG00000047880	ENSBTAG00000047880	4.04793	3.6877e-05	0.000465628	2
KIAA0020	ENSBTAG00000013357	-1.80746	3.70982e-05	0.000467605	8
EEF1E1	ENSBTAG00000002534	-1.81087	3.73325e-05	0.00046974	23
MYH7_1	ENSBTAG00000009703	-4.68574	3.86033e-05	0.000484886	10
CCT8	ENSBTAG00000014233	-1.7206	3.93917e-05	0.000493933	1
NANP	ENSBTAG00000000686	-2.88959	3.97749e-05	0.000497875	13
PRKCG	ENSBTAG00000013550	2.18378	4.05058e-05	0.000505981	18
FBXO6	ENSBTAG00000014777	2.85602	4.05624e-05	0.000505981	16
ZNF410	ENSBTAG00000020327	-1.82897	4.10718e-05	0.000511454	10
APLP2	ENSBTAG00000016168	2.08597	4.11795e-05	0.00051166	29
BTK	ENSBTAG00000019250	4.68452	4.12298e-05	0.00051166	X
SC4MOL	ENSBTAG00000003068	-2.14308	4.14797e-05	0.00051388	17
DHRS3	ENSBTAG00000024493	6.16027	4.16936e-05	0.000515646	16
CAPN1	ENSBTAG00000010230	2.4096	4.17881e-05	0.000515933	29
APITD1	ENSBTAG00000013531	-1.90388	4.21978e-05	0.000520104	16
IL2RB	ENSBTAG00000016345	3.21816	4.23443e-05	0.00052045	5
ACTR3	ENSBTAG00000003401	1.75392	4.23698e-05	0.00052045	2
LAMA5	ENSBTAG00000003061	3.5276	4.25122e-05	0.000521314	13
NIPA2	ENSBTAG00000016895	-2.01234	4.26959e-05	0.000522681	2
ENSBTAG00000047345	ENSBTAG00000047345	3.41981	4.28148e-05	0.000523251	18
RNPC3	ENSBTAG00000019091	-2.83153	4.3387e-05	0.000529351	3
MCM5	ENSBTAG00000015595	1.91709	4.35938e-05	0.000530157	5
WAPAL	ENSBTAG00000012213	-1.70426	4.35996e-05	0.000530157	28
H1F0	ENSBTAG00000038439	-7.11603	4.37623e-05	0.000531242	5
DIS3L	ENSBTAG00000000371	-2.40647	4.53523e-05	0.000549621	10
FABP5	ENSBTAG00000047330	-6.64245	4.54294e-05	0.000549634	14
ARRB1	ENSBTAG00000020485	2.54594	4.57593e-05	0.000552702	15
SNX9	ENSBTAG00000006323	2.38498	4.59497e-05	0.000554077	9
R3HCC1L	ENSBTAG00000021856	-4.47217	4.62079e-05	0.000556264	26
EXO5	ENSBTAG00000000532	-2.33634	4.64222e-05	0.000557522	3
ZNF605	ENSBTAG00000005240	2.86455	4.64666e-05	0.000557522	17
ANXA3	ENSBTAG00000010153	9.7192	4.6823e-05	0.000560868	6
M6PRBP1	ENSBTAG00000011805	2.62452	4.73708e-05	0.000566492	7
CDKN3	ENSBTAG00000019496	3.35205	4.7885e-05	0.000571696	10
HSD17B11	ENSBTAG00000006307	1.89744	4.82811e-05	0.000575476	6
SLC38A7	ENSBTAG00000007170	3.01164	4.85545e-05	0.000577782	18
PSMD6	ENSBTAG00000015112	-1.77066	4.8748e-05	0.000579133	22
GNB2	ENSBTAG00000006495	2.29706	4.88343e-05	0.000579207	25
PKIA	ENSBTAG00000008150	3.36774	4.90473e-05	0.00058032	14
TIMM22	ENSBTAG00000008423	-2.01519	4.90886e-05	0.00058032	19
TMCO1	ENSBTAG00000010009	-1.79788	5.05373e-05	0.000596472	3
H6PD	ENSBTAG00000004246	3.6349	5.10124e-05	0.000601099	16
AFAP1L2	ENSBTAG00000004895	-3.02958	5.18014e-05	0.000609403	26
OSBPL2	ENSBTAG00000017402	2.44004	5.2648e-05	0.000618357	13
KITLG	ENSBTAG00000017549	-4.12865	5.2982e-05	0.000621272	5
PIGU	ENSBTAG00000011620	2.20551	5.33155e-05	0.000624171	13
RPF2	ENSBTAG00000016584	-1.85128	5.36844e-05	0.000627474	9
SDHA	ENSBTAG00000046019	1.78099	5.37894e-05	0.000627688	20
SLCO2B1	ENSBTAG00000015596	4.05331	5.42223e-05	0.000631214	15
AHNAK	ENSBTAG00000013468	2.07566	5.42661e-05	0.000631214	29
PTGR1	ENSBTAG00000011027	4.59568	5.44956e-05	0.000632866	8
C27H8ORF41	ENSBTAG00000015463	-2.37872	5.45943e-05	0.000632997	27
RAI14	ENSBTAG00000007071	-3.26079	5.51157e-05	0.000637512	20
PTDSS1	ENSBTAG00000013901	2.46067	5.516e-05	0.000637512	14
SPC24	ENSBTAG00000006185	1.75668	5.54841e-05	0.000640236	7
OPLAH	ENSBTAG00000017281	4.02345	5.6577e-05	0.000651806	14
PCMTD1	ENSBTAG00000017492	2.49229	5.67778e-05	0.00065308	14
PANK3	ENSBTAG00000011895	1.87539	5.71328e-05	0.00065612	20
MPC1	ENSBTAG00000027879	2.5082	5.7283e-05	0.000656803	9
TRIP13	ENSBTAG00000006972	-2.33009	5.75092e-05	0.000658353	20
TRPV5	ENSBTAG00000001912	4.48608	5.76986e-05	0.000659477	4
ERGIC3	ENSBTAG00000006670	1.99771	5.78406e-05	0.000660058	13
SLC31A2	ENSBTAG00000005115	3.27608	5.79695e-05	0.000660487	8
NAMPT	ENSBTAG00000015509	-2.15273	5.83176e-05	0.000663274	4
DUT	ENSBTAG00000011998	2.56078	5.83975e-05	0.000663274	10
PPA1	ENSBTAG00000007836	-1.93647	5.93801e-05	0.000673378	28
ETNPPL	ENSBTAG00000010284	-2.53884	6.02942e-05	0.000682674	6
MICAL1	ENSBTAG00000008147	-2.22299	6.06797e-05	0.000685965	9
TRAIP	ENSBTAG00000004877	-2.25844	6.10195e-05	0.00068873	22
MPP6	ENSBTAG00000015303	-3.8087	6.13239e-05	0.000690649	4
UBE2O	ENSBTAG00000020115	-2.75546	6.13804e-05	0.000690649	19
TIAM1	ENSBTAG00000017839	1.79724	6.19537e-05	0.000696018	1
ZBTB48	ENSBTAG00000016735	-2.16958	6.20583e-05	0.000696111	16
CIRH1A	ENSBTAG00000006347	-1.92619	6.22734e-05	0.000697443	18
TNIP1	ENSBTAG00000012671	2.74116	6.2556e-05	0.000699525	7
AQP3	ENSBTAG00000008493	-2.0172	6.27693e-05	0.000700827	8
ERBB3	ENSBTAG00000010444	4.60853	6.32933e-05	0.000705588	5
ARRDC3	ENSBTAG00000007116	2.38723	6.37086e-05	0.000709126	7
OOEP	ENSBTAG00000019600	-4.03893	6.42156e-05	0.00071367	9
HBP1	ENSBTAG00000005524	1.70303	6.46827e-05	0.00071776	4
TRAPPC6A	ENSBTAG00000007065	3.85093	6.48606e-05	0.000718568	18
TTC21B	ENSBTAG00000016512	2.8026	6.49542e-05	0.000718568	2
NDUFS1	ENSBTAG00000021976	1.69783	6.5553e-05	0.000724086	2
NUP88	ENSBTAG00000011507	-1.91453	6.58452e-05	0.000726205	19
RBBP7	ENSBTAG00000002820	-1.87742	6.63894e-05	0.000731091	X
SLC25A6	ENSBTAG00000047418	1.73328	6.75453e-05	0.00074269
CLDN4	ENSBTAG00000026278	4.19255	6.8924e-05	0.0007567	25
SPINT1	ENSBTAG00000004086	6.51446	6.96223e-05	0.000763208	10
DDIAS	ENSBTAG00000011636	-2.05437	7.00809e-05	0.000767073	29
CDC25A	ENSBTAG00000009586	-2.25531	7.03007e-05	0.000768317	22
ARPM1	ENSBTAG00000013141	-3.49903	7.07049e-05	0.000771568	1
SFRS5	ENSBTAG00000011596	1.72771	7.09843e-05	0.00077345	10
HNRPC	ENSBTAG00000011396	-1.66741	7.12585e-05	0.000774983	10
SH3GL1	ENSBTAG00000006007	2.10055	7.13391e-05	0.000774983	7
AGTRAP	ENSBTAG00000009384	2.81523	7.16024e-05	0.000776677	16
KPNA6	ENSBTAG00000002896	-2.57839	7.19104e-05	0.00077885	1
PKMYT1	ENSBTAG00000004729	2.48833	7.23782e-05	0.000782745	25
FAM151A	ENSBTAG00000019801	1.59385	7.25785e-05	0.00078374	3
FAM60A	ENSBTAG00000001161	1.75919	7.27889e-05	0.000784107	5
SDR9C7	ENSBTAG00000013443	-3.86533	7.28293e-05	0.000784107	5
FBLIM1	ENSBTAG00000018725	3.18686	7.39826e-05	0.000795341	16
ZNF394	ENSBTAG00000016190	-3.91256	7.42275e-05	0.000796789	25
C16orf62	ENSBTAG00000019412	2.2629	7.47265e-05	0.000800957	25
TAF3	ENSBTAG00000002836	-2.17509	7.50163e-05	0.000802874	13
CDK2AP2	ENSBTAG00000002121	-2.66559	7.69444e-05	0.000822131	29
ABTB1	ENSBTAG00000018238	2.86597	7.70428e-05	0.000822131	22
UCK2	ENSBTAG00000044150	-2.19729	7.78835e-05	0.000829877	3
ARRDC1	ENSBTAG00000012147	2.36584	7.899e-05	0.00084043	11
ERGIC2	ENSBTAG00000011096	-2.01808	7.94887e-05	0.000844494	5
SPATA5	ENSBTAG00000000125	-2.64665	8.01443e-05	0.000850211	17
CRYM	ENSBTAG00000009842	-3.56407	8.0693e-05	0.000854259	25
MARCH6	ENSBTAG00000003536	1.9593	8.0762e-05	0.000854259	20
HAL	ENSBTAG00000016276	-3.67082	8.12765e-05	0.000858445	5
C13H20orf7	ENSBTAG00000004302	-2.10567	8.39303e-05	0.000885183	13
ECHDC1	ENSBTAG00000003887	1.67517	8.43329e-05	0.000888135	9
TDG	ENSBTAG00000021633	4.72587	8.51792e-05	0.000895744	5
KBTBD6	ENSBTAG00000008656	4.97598	8.56819e-05	0.000899722	12
MVP	ENSBTAG00000007952	3.08348	8.62416e-05	0.000904287	25
DEK	ENSBTAG00000012865	1.66144	8.65834e-05	0.000906557	23
PSME2	ENSBTAG00000005814	3.29913	8.69229e-05	0.000908797	10
ASF1A	ENSBTAG00000002058	-1.93837	8.75559e-05	0.000914094	9
INTS10	ENSBTAG00000025003	2.15917	8.84511e-05	0.000922109	27
ENSBTAG00000020356	ENSBTAG00000020356	-1.94227	8.95987e-05	0.000932373	3
RPRD1A	ENSBTAG00000005497	-2.28117	8.96933e-05	0.000932373	24
ANXA4	ENSBTAG00000001105	6.00018	9.11346e-05	0.000945995	11
DBNL	ENSBTAG00000017547	1.85713	9.22896e-05	0.000956612	22
AP2M1	ENSBTAG00000020106	1.89824	9.30466e-05	0.000963078	1
CXXC5	ENSBTAG00000003986	2.45607	9.41141e-05	0.000972736	7
ASZ1	ENSBTAG00000000169	-4.06621	9.45977e-05	0.00097634	4
HDAC1	ENSBTAG00000012698	1.58288	9.48987e-05	0.000978051	2
DNAJB6	ENSBTAG00000000771	-1.66067	9.5562e-05	0.000983487	4
AIF1L	ENSBTAG00000046484	3.97943	9.65628e-05	0.000991274	11
GPLD1	ENSBTAG00000004982	3.22789	9.65927e-05	0.000991274	23
FECH	ENSBTAG00000006393	5.52511	9.88244e-05	0.00101274	24
ZFR	ENSBTAG00000008414	-1.84557	9.90111e-05	0.00101322	20
SEL1L3	ENSBTAG00000002299	4.35117	9.95066e-05	0.00101685	6
CPNE3	ENSBTAG00000015536	3.05813	9.9711e-05	0.0010175	14
TMEM45B	ENSBTAG00000017602	4.13196	0.000100602	0.00102403	29
ENSBTAG00000000778	ENSBTAG00000000778	1.92122	0.000100634	0.00102403	23
ANAPC11	ENSBTAG00000001937	1.75094	0.000101255	0.0010289	19
MTMR4	ENSBTAG00000015352	2.37173	0.000102356	0.00103863	19
HBA_1	ENSBTAG00000026418	-2.30854	0.000102508	0.00103872	25
TBPL1	ENSBTAG00000035370	-2.76388	0.000102727	0.00103948	9
UCHL5	ENSBTAG00000013620	1.97312	0.000103341	0.00104333	16
PAF1	ENSBTAG00000020428	-2.27931	0.000103475	0.00104333	18
RBM4	ENSBTAG00000031688	-2.06483	0.00010354	0.00104333	29
WDR1	ENSBTAG00000013607	1.957	0.000103722	0.00104371	6
STRA13	ENSBTAG00000004108	1.94207	0.000104318	0.00104825	19
RNF145	ENSBTAG00000025099	-1.97496	0.00010553	0.00105896	7
H2B_15	ENSBTAG00000031776	-4.04148	0.000106387	0.00106607	3
PTRH2	ENSBTAG00000016710	-1.83087	0.000107639	0.00107714	19
ENSBTAG00000047697	ENSBTAG00000047697	4.12728	0.000109161	0.00109086	29
CDC5L	ENSBTAG00000020012	-1.75009	0.00010962	0.00109393	23
ENSBTAG00000046340	ENSBTAG00000046340	-7.49575	0.000110037	0.00109658	X
NGDN	ENSBTAG00000009595	-1.7227	0.000110817	0.00110284	10
GINS2	ENSBTAG00000044006	1.80511	0.000112063	0.0011137	18
ANXA6	ENSBTAG00000014809	3.62166	0.000112791	0.0011194	7
MTMR12	ENSBTAG00000012278	2.96674	0.000113274	0.00112266	20
ACO2	ENSBTAG00000006429	1.77737	0.000113963	0.00112794	5
MORC2	ENSBTAG00000009963	-2.27757	0.000114193	0.00112807	17
GK	ENSBTAG00000008124	-2.22771	0.00011433	0.00112807	X
SLC33A1	ENSBTAG00000014318	-2.02363	0.000114444	0.00112807	1
PDE8B	ENSBTAG00000020205	-4.04557	0.000114791	0.00112995	10
MRPL16	ENSBTAG00000021188	-1.83444	0.000115507	0.00113546	15
APEH	ENSBTAG00000011583	3.23081	0.00011571	0.0011359	22
ENSBTAG00000000160	ENSBTAG00000000160	2.40428	0.000116086	0.00113806	1
VAMP8	ENSBTAG00000023997	-1.67582	0.000116713	0.00114265	11
SERAC1	ENSBTAG00000011509	4.35157	0.000116926	0.00114319	9
ZC3H8	ENSBTAG00000015965	-2.10313	0.000117219	0.00114451	11
PTPLB	ENSBTAG00000023607	2.49864	0.000118061	0.00115117	1
PSMB2	ENSBTAG00000002377	-1.58393	0.000118446	0.0011519	3
MRPL30	ENSBTAG00000038949	-1.7438	0.000118454	0.0011519	11
PLD2	ENSBTAG00000013392	4.12577	0.000119278	0.00115697	19
MGC152281	ENSBTAG00000037856	1.87468	0.000119295	0.00115697	11
IRF6	ENSBTAG00000002849	2.31632	0.000119906	0.00116134	16
ZBTB1	ENSBTAG00000040551	1.86516	0.000120359	0.00116416	10
MGC151839	ENSBTAG00000003600	3.58251	0.000121022	0.00116772	16
MGC142781	ENSBTAG00000001932	-4.00173	0.000121049	0.00116772	11
PQLC3	ENSBTAG00000020297	6.48554	0.00012121	0.00116772	11
RANGRF	ENSBTAG00000018809	-2.24694	0.000122014	0.0011739	19
FN1	ENSBTAG00000008300	3.94674	0.000122219	0.00117431	2
HSP90AB1	ENSBTAG00000047699	2.00911	0.000123632	0.00118604	23
MRPS31	ENSBTAG00000015522	-1.64523	0.00012392	0.00118604	12
SOD2	ENSBTAG00000006523	2.18214	0.000123966	0.00118604	9
GSPT1	ENSBTAG00000003577	-1.66072	0.000124102	0.00118604	25
FOLR1_2	ENSBTAG00000021007	1.74367	0.000124259	0.00118604	15
SLC7A4	ENSBTAG00000009145	5.61498	0.000125778	0.00119895	17
ELAC2	ENSBTAG00000021939	-2.47589	0.000125991	0.0011994	19
SLC7A8	ENSBTAG00000007415	-1.85304	0.000126212	0.00119992	10
KIAA0141	ENSBTAG00000008435	4.06863	0.000126488	0.00120097	7
PCBP2	ENSBTAG00000020757	-1.98976	0.000127031	0.00120454	5
VAT1	ENSBTAG00000007390	1.84098	0.000127705	0.00120936	19
CRCP	ENSBTAG00000037489	-1.63494	0.000128363	0.00121274	25
AMPD2	ENSBTAG00000013018	-6.09852	0.000128398	0.00121274	3
ALDOC	ENSBTAG00000013099	-2.10695	0.000129401	0.00122063	19
ENSBTAG00000016883	ENSBTAG00000016883	-2.23815	0.000129889	0.00122363	25
DRG2	ENSBTAG00000006517	-1.61807	0.000130422	0.00122705	19
ATL2	ENSBTAG00000016167	-2.24326	0.000130713	0.00122819	11
CCNK	ENSBTAG00000018636	-2.11262	0.000130936	0.00122869	21
GRAMD1C	ENSBTAG00000004971	2.96664	0.000131263	0.00123017	1
FMR1NB	ENSBTAG00000034045	-3.77687	0.000131661	0.0012323	X
CALM_2	ENSBTAG00000014583	-1.88703	0.00013287	0.00124201	18
LYSMD1	ENSBTAG00000020395	-2.39096	0.000136141	0.00127094	3
DRG1	ENSBTAG00000008990	-1.58893	0.000137686	0.00128332	17
CTSL1	ENSBTAG00000000720	2.11799	0.000137822	0.00128332	8
SNX3	ENSBTAG00000018801	1.91723	0.000141573	0.00131373	9
PAPOLG	ENSBTAG00000007414	-2.59605	0.000141621	0.00131373	11
COMMD7	ENSBTAG00000016427	3.06855	0.000141633	0.00131373	13
RBM28	ENSBTAG00000017001	-2.01499	0.000142604	0.00132105	4
STK38	ENSBTAG00000011126	-2.14205	0.000143229	0.00132514	23
ENSBTAG00000048137	ENSBTAG00000048137	-2.35804	0.000144025	0.0013308	29
GATA3	ENSBTAG00000017243	3.68409	0.000145463	0.00134238	13
FMNL3	ENSBTAG00000016593	-3.74935	0.000147008	0.00135491	5
MTF2	ENSBTAG00000001393	-1.92154	0.000151441	0.00139399	3
ENSBTAG00000010709	ENSBTAG00000010709	3.66807	0.00015243	0.00140131	15
FNBP1	ENSBTAG00000020313	-2.39294	0.000153886	0.00141169	11
CKB	ENSBTAG00000035998	1.83987	0.000153949	0.00141169	21
PRKCZ	ENSBTAG00000014119	2.9194	0.000154426	0.00141427	16
ANXA2	ENSBTAG00000009615	1.95226	0.0001555	0.0014223	10
DDX49	ENSBTAG00000000811	-1.82585	0.000156478	0.0014293	7
MUT	ENSBTAG00000014272	2.01583	0.00015666	0.0014293	23
HAUS3	ENSBTAG00000024787	-2.10262	0.000157226	0.00143265	6
RSRC2	ENSBTAG00000006118	-1.66897	0.000157524	0.00143357	17
CFDP1	ENSBTAG00000015427	1.97678	0.000159282	0.00144774	18
TFRC	ENSBTAG00000032719	-2.18898	0.000162704	0.00147699	1
UBASH3B	ENSBTAG00000000842	3.05057	0.000163766	0.00148413	15
FBXO18	ENSBTAG00000004147	2.47591	0.0001639	0.00148413	13
ABCA1	ENSBTAG00000020661	3.41601	0.000164832	0.0014907	8
CCBL1	ENSBTAG00000036101	3.6338	0.000166142	0.00150067	11
PIK3C3	ENSBTAG00000026290	1.70367	0.000167195	0.0015083	24
RABGEF1	ENSBTAG00000003842	2.07555	0.000168083	0.00151333	25
PPM1G	ENSBTAG00000019522	-1.62696	0.000168323	0.00151333	11
PSMD1	ENSBTAG00000005119	-1.64054	0.00016838	0.00151333	2
IQGAP1	ENSBTAG00000013060	1.64067	0.000168668	0.00151403	21
SNRPE_1	ENSBTAG00000030305	-1.64544	0.000170367	0.00152739	19
C10H14ORF1	ENSBTAG00000011987	-2.21222	0.00017251	0.00154457	10
DTD1	ENSBTAG00000008964	2.21375	0.00017271	0.00154457	13
WRN	ENSBTAG00000021592	-2.26735	0.000173946	0.00155213	27
RPSA	ENSBTAG00000009757	1.61309	0.000173984	0.00155213	22
COQ7	ENSBTAG00000021242	1.7924	0.000175986	0.00156641	25
ENSBTAG00000038064	ENSBTAG00000038064	-3.38931	0.000176018	0.00156641	2
TRPM6	ENSBTAG00000033076	-3.0092	0.000176723	0.00156954	8
PSEN1	ENSBTAG00000011757	1.99916	0.000176804	0.00156954	10
EZH2	ENSBTAG00000009426	-2.22344	0.000177661	0.00157521	4
COTL1	ENSBTAG00000016315	1.99383	0.000178604	0.00158164	18
NOLC1	ENSBTAG00000007435	-1.58189	0.000179552	0.00158809	26
CATB	ENSBTAG00000012442	1.66205	0.00018037	0.00159338	8
ABCB8	ENSBTAG00000007759	2.25709	0.000184541	0.00162696	4
TPM1_1	ENSBTAG00000005373	2.77335	0.000184621	0.00162696	10
DDX46	ENSBTAG00000021520	-1.90772	0.000185316	0.0016311	7
NFAT5	ENSBTAG00000013412	-3.5588	0.000185622	0.00163181	18
FPGT	ENSBTAG00000038480	2.9314	0.00018689	0.00164095	3
PLEKHF2	ENSBTAG00000019581	2.68821	0.000190925	0.00167436	14
SRGAP1	ENSBTAG00000011892	2.24623	0.000191874	0.00168064	5
DYNC2LI1	ENSBTAG00000013676	-3.38446	0.000192474	0.00168298	11
UBAC2	ENSBTAG00000005682	1.94154	0.000192606	0.00168298	12
PLAC8_2	ENSBTAG00000009849	3.34109	0.00019398	0.00169294	6
PAPD4	ENSBTAG00000006751	-1.77469	0.000195449	0.00170371	10
ANP32E	ENSBTAG00000016730	1.81026	0.00019597	0.00170619	3
CD59	ENSBTAG00000002302	1.63847	0.000199812	0.00173755	15
HDAC2	ENSBTAG00000011849	-1.69332	0.000201752	0.00175231	9
VPS25	ENSBTAG00000019906	1.92433	0.000202654	0.00175803	19
UBE2A	ENSBTAG00000045779	-2.09373	0.000202963	0.00175861	X
PPIH	ENSBTAG00000004590	-1.68178	0.000203411	0.00176038	3
PCGF1	ENSBTAG00000016606	-2.0852	0.000204066	0.00176341	11
DCTPP1	ENSBTAG00000039962	-1.64659	0.000204315	0.00176341	25
TMED4	ENSBTAG00000010612	1.82651	0.000204492	0.00176341	4
ASRGL1	ENSBTAG00000006910	2.08929	0.000210376	0.00181199	29
PTPN1	ENSBTAG00000006616	-2.99647	0.000212297	0.00182432	13
CETN4	ENSBTAG00000016147	-2.36955	0.000212312	0.00182432	17
CBLC	ENSBTAG00000009494	4.32213	0.00021271	0.00182557	18
EIF2S1	ENSBTAG00000016311	-1.60607	0.000216486	0.00185578	10
ERCC8	ENSBTAG00000021606	-1.87557	0.000219658	0.00188074	20
DNAJB1_1	ENSBTAG00000016874	-2.32577	0.000220727	0.00188766	7
ENSBTAG00000045971	ENSBTAG00000045971	-2.03257	0.000221049	0.00188818	29
RPUSD3	ENSBTAG00000007968	1.74689	0.000221658	0.00188968	22
WRB	ENSBTAG00000013629	-1.8721	0.000221747	0.00188968	1
IFT20	ENSBTAG00000008110	-1.80842	0.000226041	0.00192293	19
NKAPL	ENSBTAG00000031871	-3.60448	0.000226181	0.00192293	23
CDC37L1	ENSBTAG00000017137	-1.9201	0.00022957	0.00194946	8
PROSC	ENSBTAG00000011075	-1.80258	0.000231763	0.00196577	27
EVL	ENSBTAG00000009293	3.2024	0.000232974	0.00197373	21
XPO4	ENSBTAG00000003710	-1.67349	0.000233897	0.00197923	12
UTP3	ENSBTAG00000009310	-1.76867	0.000234337	0.00198064	6
AHCTF1	ENSBTAG00000013949	-1.64459	0.000234886	0.00198092	16
CLIC1	ENSBTAG00000013533	1.76566	0.000234917	0.00198092	23
AIFM2	ENSBTAG00000001165	3.60262	0.000235555	0.00198398	28
NEDD8	ENSBTAG00000038842	-1.70109	0.000235876	0.00198437	10
MRTO4	ENSBTAG00000011951	-1.55469	0.000237465	0.00199543	2
IFT22	ENSBTAG00000014343	-2.32181	0.000237871	0.00199651	25
EIF3J	ENSBTAG00000000359	-1.73407	0.00023879	0.00200191	10
DDX21	ENSBTAG00000014558	-1.60224	0.000239477	0.00200534	28
TALDO1	ENSBTAG00000010336	-1.63476	0.000243613	0.00203392	29
NFKBIB	ENSBTAG00000001778	-2.29135	0.000243674	0.00203392	18
KLK7	ENSBTAG00000030483	-3.15045	0.000243733	0.00203392	18
RAB34	ENSBTAG00000046129	2.39744	0.000244888	0.00204121	19
AKIRIN2	ENSBTAG00000003764	-2.10155	0.000245756	0.00204608	9
NTMT1	ENSBTAG00000015437	-2.25247	0.000246788	0.00205231	11
SCAPER	ENSBTAG00000007382	2.14747	0.000247518	0.00205398	21
ENSBTAG00000015666	ENSBTAG00000015666	-3.04882	0.000247557	0.00205398	4
C6ORF11	ENSBTAG00000016824	-1.85385	0.000249495	0.0020677	23
NSA2	ENSBTAG00000003066	-1.83762	0.000250482	0.0020735	20
C19orf70	ENSBTAG00000001792	1.87825	0.000252259	0.00208504	7
CWC15	ENSBTAG00000007913	-1.59615	0.000252453	0.00208504	15
AP1G2	ENSBTAG00000007099	2.98656	0.000252958	0.00208683	10
MLX	ENSBTAG00000046670	1.77486	0.000255438	0.00210489	19
DPH3	ENSBTAG00000003916	-1.86563	0.000255944	0.00210666	1
SETDB2	ENSBTAG00000007329	-2.67779	0.000256417	0.00210816	12
MCTS1	ENSBTAG00000034992	-2.45201	0.000257381	0.00211368	X
ENSBTAG00000011642	ENSBTAG00000011642	-1.91553	0.000264731	0.00217157	7
SF3B14	ENSBTAG00000003407	-1.62548	0.000266135	0.00218062	11
SLC9A3R1	ENSBTAG00000011382	3.70573	0.00026656	0.00218115	19
UGDH	ENSBTAG00000014521	-2.80235	0.000266856	0.00218115	6
RRP9	ENSBTAG00000000670	-1.70768	0.000267599	0.00218115	22
PIGV	ENSBTAG00000009796	3.9951	0.000267705	0.00218115	2
SLC35F5	ENSBTAG00000021103	4.08961	0.000267707	0.00218115	2
NDRG3	ENSBTAG00000019621	1.98666	0.000268905	0.00218844	13
HMGN3	ENSBTAG00000001422	-1.88562	0.000269368	0.00218975	9
CSNK1G1	ENSBTAG00000016823	-2.29879	0.000271587	0.00220531	10
VRK3	ENSBTAG00000005367	3.27448	0.000273783	0.00222065	18
SLC44A2	ENSBTAG00000002628	3.72794	0.000278575	0.00225465	7
MEST	ENSBTAG00000017223	-6.81675	0.000278725	0.00225465	4
COPG1	ENSBTAG00000013212	1.81596	0.000278909	0.00225465	22
CCDC58	ENSBTAG00000011138	-1.62562	0.000281762	0.00227516	1
MRPL15	ENSBTAG00000001174	-1.57534	0.000284152	0.00229178	14
KLC4	ENSBTAG00000012755	3.68675	0.000284453	0.00229178	23
RDH12	ENSBTAG00000012838	-4.59034	0.000285239	0.00229451	10
SRFBP1	ENSBTAG00000014320	-1.97565	0.000285427	0.00229451	7
ORAOV1	ENSBTAG00000011898	-2.89104	0.000286097	0.00229735	29
MARK3	ENSBTAG00000013410	-2.01764	0.00028961	0.00232298	21
MT-CO2	ENSBTAG00000043556	1.75812	0.000290616	0.00232705	MT
CD38	ENSBTAG00000013569	3.40181	0.000290761	0.00232705	6
CNIH	ENSBTAG00000019500	-1.96754	0.000291718	0.00233213	10
SNX17	ENSBTAG00000019515	2.06475	0.000293259	0.00234186	11
GINS3	ENSBTAG00000009363	-1.76332	0.000295384	0.00235623	18
MAX	ENSBTAG00000017994	-2.07901	0.000295779	0.00235679	10
CCSMST1	ENSBTAG00000033395	-2.31285	0.000296301	0.00235835	25
C22H3ORF19	ENSBTAG00000038298	-2.06831	0.000296777	0.00235954	22
EPHX2	ENSBTAG00000015241	3.40119	0.000302168	0.00239977	8
DDX47	ENSBTAG00000019608	-1.67984	0.000302902	0.00240296	5
STX12	ENSBTAG00000001192	1.81904	0.000303413	0.00240437	2
GALM	ENSBTAG00000021102	2.13171	0.000305116	0.00241522	11
EPS15L1	ENSBTAG00000009990	2.01178	0.000305629	0.00241664	7
R3HDM1	ENSBTAG00000013302	-1.86504	0.000308422	0.00243607	2
WDR74	ENSBTAG00000009491	-1.72316	0.00030911	0.00243883	29
DNAJC21	ENSBTAG00000015648	-1.98695	0.000309471	0.00243902	20
NABP1	ENSBTAG00000018653	-1.81329	0.00031013	0.00244156	2
TRIM28	ENSBTAG00000006422	-1.79492	0.000315608	0.00248198	18
RRAS	ENSBTAG00000020983	-2.17758	0.000318465	0.00250173	18
NFYA	ENSBTAG00000009905	-2.23813	0.0003196	0.00250639	23
HNRNPH1	ENSBTAG00000009389	-1.67372	0.00031975	0.00250639	7
MKRN1	ENSBTAG00000008306	-2.12632	0.000328527	0.00256996	4
SUOX	ENSBTAG00000006160	1.79441	0.000328572	0.00256996	5
PCMT1	ENSBTAG00000010204	-1.82706	0.00032954	0.00257476	9
MAGOH	ENSBTAG00000003485	-1.82801	0.000331628	0.00258827	3
PAAF1	ENSBTAG00000003679	1.93697	0.000337207	0.00262898	15
SMS	ENSBTAG00000018382	2.18089	0.000339367	0.00264297	X
ZAP70	ENSBTAG00000005892	-2.26676	0.000340492	0.00264888	11
LUC7L3	ENSBTAG00000002279	-1.65931	0.000346577	0.00269332	19
LYN	ENSBTAG00000020034	4.5732	0.000347651	0.00269877	14
NUCKS1	ENSBTAG00000008001	1.76155	0.000348851	0.00270518	16
ZBTB17	ENSBTAG00000018730	-2.26041	0.00034989	0.00270891	16
RAD18	ENSBTAG00000012142	-1.67881	0.00035008	0.00270891	22
UBE2J2	ENSBTAG00000015882	-2.48356	0.000352543	0.00272505	16
TOX4	ENSBTAG00000015146	-1.84135	0.000357449	0.00275922	10
SLC11A2_1	ENSBTAG00000032914	2.03587	0.000357726	0.00275922	5
FOXRED2	ENSBTAG00000000015	3.15562	0.000360486	0.00277666	5
SUCO	ENSBTAG00000010169	2.18468	0.000360763	0.00277666	16
DDX39	ENSBTAG00000021820	-1.73551	0.000361139	0.00277666	7
ND1	ENSBTAG00000043558	-2.17283	0.000364238	0.00279752	MT
GJA1	ENSBTAG00000001835	-3.95683	0.000366845	0.00281455	9
ADCK5	ENSBTAG00000011064	2.51467	0.000369012	0.00282818	14
IL13RA1	ENSBTAG00000019338	5.18179	0.000370282	0.00283491	X
GLRX	ENSBTAG00000038186	1.93932	0.000371188	0.00283782	7
RFC1	ENSBTAG00000014515	-1.81856	0.000371446	0.00283782	6
FLT3	ENSBTAG00000018572	2.45114	0.000372105	0.00283985	12
MFAP1	ENSBTAG00000017213	-1.94795	0.000377643	0.00287908	21
ANXA8	ENSBTAG00000018499	3.70134	0.000379641	0.00289127	28
SCAMP3	ENSBTAG00000012094	-1.70138	0.00038149	0.00290229	3
CCNA2	ENSBTAG00000004943	-1.57554	0.000384359	0.00291899	6
FAM109B	ENSBTAG00000009507	4.10865	0.000384492	0.00291899	5
CD63	ENSBTAG00000011931	3.23429	0.000385647	0.00292469	5
MCEE	ENSBTAG00000035247	3.32971	0.000387202	0.00293341	21
UNG	ENSBTAG00000019848	1.75571	0.000390401	0.00295455	17
IARS2	ENSBTAG00000012582	3.13666	0.000391094	0.00295671	16
CNOT4	ENSBTAG00000017919	-1.94003	0.000391683	0.00295807	4
KLF6	ENSBTAG00000015188	2.36908	0.00039307	0.00296545	13
ENSBTAG00000020026	ENSBTAG00000020026	1.66822	0.000396553	0.00298388	3
VMP1	ENSBTAG00000011623	-1.55887	0.00039666	0.00298388	19
LCLAT1	ENSBTAG00000005014	-1.98843	0.000396751	0.00298388	11
STAT3	ENSBTAG00000021523	1.71116	0.000398546	0.00299427	19
EPG5	ENSBTAG00000012067	-1.80554	0.000399336	0.00299709	24
STARD3NL	ENSBTAG00000038795	1.7836	0.000401043	0.00300678	4
IGSF5	ENSBTAG00000002029	2.92342	0.000404382	0.00302868	1
ZNF350	ENSBTAG00000010046	2.10681	0.000405228	0.00303187	18
C29H11orf73	ENSBTAG00000019995	1.74056	0.000406614	0.0030391	29
LMAN2	ENSBTAG00000008034	1.602	0.000411585	0.00307308	7
UTP20	ENSBTAG00000003239	-1.81979	0.000412348	0.0030756	5
KLF5_1	ENSBTAG00000002129	1.68389	0.000412852	0.00307619	12
EIF1AX	ENSBTAG00000017633	-1.7017	0.000418812	0.00311554	X
UBXN4	ENSBTAG00000015169	1.7808	0.000418994	0.00311554	2
UGCG	ENSBTAG00000016073	2.39867	0.000419812	0.00311842	8
BBS12	ENSBTAG00000007564	-3.87292	0.000424869	0.00315163	17
ADIPOR2	ENSBTAG00000009050	-1.67442	0.000425154	0.00315163	5
MYO19	ENSBTAG00000012675	2.2038	0.000427697	0.00316333	19
EED	ENSBTAG00000007847	-1.79507	0.000428066	0.00316333	29
PDXDC1	ENSBTAG00000004801	2.06028	0.000428188	0.00316333	25
PRKRIP1	ENSBTAG00000004106	-1.80905	0.000428481	0.00316333	25
DDB2	ENSBTAG00000020999	3.26241	0.000434442	0.00320406	15
DENR	ENSBTAG00000034850	-1.54126	0.000437039	0.00321993	29
NDUFV2	ENSBTAG00000004871	1.90393	0.000437687	0.00322143	24
RP9	ENSBTAG00000032598	-2.57588	0.000439959	0.00323486	4
SAP18	ENSBTAG00000018631	-1.69249	0.000442055	0.00324697	12
GNAS_1	ENSBTAG00000017475	2.13635	0.000442975	0.00324994	13
KDM5A	ENSBTAG00000020472	-1.7423	0.000443358	0.00324994	5
IQGAP2	ENSBTAG00000000897	2.1592	0.000444276	0.00325082	10
LARP7	ENSBTAG00000009632	-1.56021	0.000444376	0.00325082	6
ETFDH	ENSBTAG00000016679	2.10304	0.000447153	0.00326529	17
CCDC84	ENSBTAG00000017932	-2.37137	0.000447256	0.00326529	15
BAZ1A	ENSBTAG00000020164	-1.99398	0.00044954	0.00327595	21
TSTD1	ENSBTAG00000017856	2.52752	0.000449622	0.00327595	3
GRHL1	ENSBTAG00000007485	3.17146	0.000450625	0.00327995	11
ILF3	ENSBTAG00000040076	-1.4898	0.000451596	0.00328371	7
PWWP2A	ENSBTAG00000010341	1.65305	0.000455504	0.0033088	7
RIMKLB	ENSBTAG00000003291	1.92719	0.000459754	0.00333633	5
CD320	ENSBTAG00000004403	-1.62126	0.000462808	0.00335513	7
DENND5B	ENSBTAG00000020315	-2.30525	0.000464175	0.00336167	5
VRK1	ENSBTAG00000014230	-1.60483	0.000465188	0.00336563	21
ENSBTAG00000004660	ENSBTAG00000004660	-1.75526	0.000466638	0.00337275	5
ENSBTAG00000010519	ENSBTAG00000010519	-2.62071	0.00047037	0.00339583	19
TSPAN15	ENSBTAG00000000224	3.34231	0.00047077	0.00339583	28
CARNS1	ENSBTAG00000017690	4.57234	0.000471501	0.00339772	29
PI4KB	ENSBTAG00000007320	-2.24984	0.000472412	0.00339884	3
AVIL	ENSBTAG00000016913	-2.41498	0.000472595	0.00339884	5
PDRG1	ENSBTAG00000009743	-1.71561	0.000478613	0.0034387	13
RTEL	ENSBTAG00000047150	2.45212	0.000481439	0.00345557	13
ATP5G2	ENSBTAG00000005735	1.88308	0.000482143	0.00345719	5
MARF1	ENSBTAG00000020387	-1.99342	0.000483141	0.00346091	25
SNRPB	ENSBTAG00000001038	-1.58305	0.000484167	0.00346484	13
C23H6orf141	ENSBTAG00000047591	-2.30204	0.000487146	0.00348271	23
BRIX1	ENSBTAG00000019211	-1.6165	0.000487645	0.00348284	20
ITPA	ENSBTAG00000013776	1.64567	0.000488967	0.00348883	13
ENSBTAG00000047406	ENSBTAG00000047406	1.82198	0.000491863	0.00350604	15
TSN	ENSBTAG00000006059	-1.58197	0.000496687	0.00353694	2
H3F3A_2	ENSBTAG00000024909	-1.7521	0.000500195	0.00355842	19
RHBDD2	ENSBTAG00000005089	-2.24442	0.00050088	0.00355856	25
RRAD	ENSBTAG00000013929	-2.47119	0.000501199	0.00355856	18
ELL2	ENSBTAG00000007214	-3.40849	0.000502436	0.00356381	7
CALD1	ENSBTAG00000013953	1.97974	0.000503126	0.00356381	4
DNAJC8	ENSBTAG00000018385	-1.51329	0.000503416	0.00356381	2
MTSS1	ENSBTAG00000020407	2.02961	0.000509014	0.00359959	14
CHD4	ENSBTAG00000014734	-1.59067	0.000509465	0.00359959	5
ATG101	ENSBTAG00000000510	-1.62785	0.000512131	0.00361269	5
PI4KA	ENSBTAG00000013971	2.7735	0.000512631	0.00361269	17
KIF22	ENSBTAG00000013669	-1.68084	0.000512818	0.00361269	25
RTEL1	ENSBTAG00000021096	2.75784	0.000517422	0.00364159	13
SLC35A3	ENSBTAG00000012454	1.76318	0.00052166	0.00366784	3
MRPL18	ENSBTAG00000001289	-1.63732	0.000527024	0.00370196	9
RRP1	ENSBTAG00000003981	-1.6686	0.000529394	0.003715	1
PPARGC1A	ENSBTAG00000017024	3.12988	0.000532183	0.00373095	6
PDCD11	ENSBTAG00000009715	-1.87881	0.000533084	0.00373365	26
MRPL27	ENSBTAG00000021720	-1.57678	0.0005411	0.00378613	19
RAB10	ENSBTAG00000000985	1.53548	0.000547477	0.00382705	11
SPDL1	ENSBTAG00000008180	-1.95495	0.000548998	0.00383398	20
TOMM5	ENSBTAG00000032777	-1.56204	0.000551281	0.00384621	8
ENSBTAG00000003408	ENSBTAG00000003408	-2.9781	0.000552873	0.0038536	11
MGC127055	ENSBTAG00000026501	2.37805	0.000561335	0.00390563	5
NME1	ENSBTAG00000004651	-1.66657	0.000561417	0.00390563	19
DSN1	ENSBTAG00000013915	-2.16901	0.000562635	0.00391034	13
TTC1	ENSBTAG00000010321	-1.55878	0.000564427	0.00391903	7
TADA3	ENSBTAG00000007961	1.7054	0.00056723	0.00393472	22
TMEM30A	ENSBTAG00000005100	1.66974	0.000569364	0.00394086	9
SAFB2	ENSBTAG00000001790	-1.68792	0.000569692	0.00394086	7
GMPS	ENSBTAG00000013013	4.07501	0.00056975	0.00394086	1
BOVAGGRUS	ENSBTAG00000001788	2.90873	0.000570483	0.00394216	16
DHRS11	ENSBTAG00000010297	2.03569	0.00057433	0.00396496	19
MT2	ENSBTAG00000023659	-2.71709	0.000576351	0.00397512	18
CHMP2A	ENSBTAG00000013882	1.84742	0.000579328	0.00399185	18
CDK5RAP2	ENSBTAG00000006532	1.96688	0.000580997	0.00399953	8
PGAP2	ENSBTAG00000008433	2.28863	0.000587115	0.00403781	15
NDUFB10	ENSBTAG00000009534	1.91185	0.000589508	0.00405042	25
CDC42EP4	ENSBTAG00000019115	2.85356	0.000590909	0.00405619	19
PSMD7	ENSBTAG00000018425	-1.63118	0.000595521	0.00408183	18
ENSBTAG00000015077	ENSBTAG00000015077	-1.88595	0.000595773	0.00408183	2
FBXO42_2	ENSBTAG00000008510	-2.55464	0.000603381	0.00413005	2
BRWD3	ENSBTAG00000016230	-2.18303	0.000606998	0.00415088	X
GOLPH3	ENSBTAG00000032848	1.605	0.000611731	0.00417929	20
NHP2	ENSBTAG00000006374	-1.60603	0.000618918	0.0042244	7
FBXL3	ENSBTAG00000018848	2.70307	0.000626165	0.00426651	12
C1orf85	ENSBTAG00000006364	1.82195	0.000626266	0.00426651	3
KDM1A	ENSBTAG00000009500	-1.67374	0.000633123	0.00430917	2
ATP6V0A4	ENSBTAG00000004263	2.57515	0.000634288	0.00430961	4
EBNA1BP2	ENSBTAG00000021544	-1.55039	0.00063438	0.00430961	3
RPS9	ENSBTAG00000006487	-1.5908	0.000635515	0.00431328	18
FZD6	ENSBTAG00000010529	3.5859	0.000637147	0.0043203	14
SBNO1	ENSBTAG00000020505	-1.6905	0.000639316	0.00432956	17
DAB2	ENSBTAG00000016152	2.16894	0.00063971	0.00432956	20
ALDOA	ENSBTAG00000012927	1.58217	0.00064041	0.00433025	25
SNRPD2	ENSBTAG00000012177	-1.5333	0.000643441	0.00434668	18
OS9	ENSBTAG00000007152	1.64817	0.000644981	0.00435302	5
TAF13	ENSBTAG00000031656	-1.61317	0.000646449	0.00435886	3
OGFOD1	ENSBTAG00000001171	-1.67827	0.000648945	0.00437161	18
VPS26A	ENSBTAG00000016882	2.68152	0.000657381	0.00442433	28
GTF2F2	ENSBTAG00000034495	-1.68705	0.000658167	0.0044255	12
NIPAL3	ENSBTAG00000013048	2.11243	0.0006594	0.00442967	2
ENSBTAG00000011985	ENSBTAG00000011985	-2.20487	0.000660921	0.00443369	10
PMPCB	ENSBTAG00000006876	1.70523	0.000661821	0.00443369	4
RNF181	ENSBTAG00000018286	-1.56664	0.000661836	0.00443369	11
CCDC152	ENSBTAG00000033221	2.24522	0.000670806	0.00448962	20
NOB1	ENSBTAG00000020633	-1.62551	0.000672074	0.00449395	18
TFB2M	ENSBTAG00000000072	-1.66594	0.000674793	0.00450797	16
AP3S2	ENSBTAG00000001407	1.6957	0.000676078	0.00451041	21
PFKL	ENSBTAG00000010658	5.12486	0.000676406	0.00451041	1
ZFAND2B	ENSBTAG00000020606	-2.10989	0.000683619	0.00455212	2
TMEM9	ENSBTAG00000048234	1.87565	0.000683919	0.00455212	16
UHRF1	ENSBTAG00000002224	-2.0803	0.000684724	0.00455329	7
CDC42SE1	ENSBTAG00000015363	1.63837	0.000686109	0.00455831	3
PSMA6	ENSBTAG00000009683	-1.63191	0.000687305	0.00456206	21
RBMX2	ENSBTAG00000014771	-2.40701	0.000690914	0.00458182	X
TRAPPC4	ENSBTAG00000008075	-1.76784	0.000692318	0.00458692	15
CSTF3	ENSBTAG00000008617	-2.18569	0.000696588	0.00461099	15
RPA1	ENSBTAG00000009711	-1.7583	0.000698462	0.00461917	19
CENPE	ENSBTAG00000009035	-1.87271	0.00069986	0.00462419	6
PECAM1	ENSBTAG00000012066	5.16285	0.000707234	0.00466864	19
MGC157163	ENSBTAG00000011789	1.48947	0.000710428	0.00468546	6
PSMC5	ENSBTAG00000021061	-1.51669	0.000720301	0.00474597	19
CTSC	ENSBTAG00000011100	-2.00469	0.000721239	0.00474597	29
IRF1	ENSBTAG00000031231	3.02683	0.000721876	0.00474597	7
FKBP1B	ENSBTAG00000003409	-2.57642	0.000722227	0.00474597	11
CRYZL1	ENSBTAG00000008490	1.84013	0.000725029	0.00476006	1
LY6E	ENSBTAG00000017040	6.20809	0.000730769	0.00479339	14
DUOXA2	ENSBTAG00000016239	-4.02735	0.000733143	0.00480461	10
ZNF608	ENSBTAG00000016137	-3.55891	0.000738081	0.00483259	7
AP1S3	ENSBTAG00000011133	3.52264	0.000743811	0.00486571	2
POLR3G	ENSBTAG00000044077	-2.12917	0.000757652	0.00494928	7
WBP1	ENSBTAG00000001843	2.17383	0.000757955	0.00494928	11
CCNB1	ENSBTAG00000014239	-1.57431	0.000759566	0.00495533	20
DSCR3	ENSBTAG00000004791	2.49235	0.000763169	0.00497435	1
LGALS4	ENSBTAG00000016312	2.66109	0.000765116	0.00498255	18
ILF2	ENSBTAG00000012471	-1.59763	0.000766294	0.00498573	3
GCNT1	ENSBTAG00000012757	1.90259	0.000768092	0.00499294	8
PARK7	ENSBTAG00000020518	-1.68979	0.000772195	0.00501511	16
SLC23A2	ENSBTAG00000032366	-2.56625	0.000774898	0.00502549	13
TMSB4_1	ENSBTAG00000034580	-2.01188	0.000775183	0.00502549
ENSBTAG00000038981	ENSBTAG00000038981	3.6236	0.000779626	0.00504977	7
MIS12	ENSBTAG00000020432	-1.86086	0.000781172	0.00505526	19
PARN	ENSBTAG00000018097	1.89297	0.000783665	0.00506686	25
RNF212B	ENSBTAG00000025755	3.71331	0.00078437	0.00506689	10
EZR	ENSBTAG00000010347	2.2568	0.000796992	0.00514383	9
DEPDC7	ENSBTAG00000021809	-1.80568	0.000798198	0.00514703	15
C14orf37	ENSBTAG00000020880	-2.82367	0.000801803	0.00515817	10
RIOK1	ENSBTAG00000013821	-2.30222	0.000802025	0.00515817	23
METTL16	ENSBTAG00000017440	-1.857	0.000802065	0.00515817	19
GRWD1	ENSBTAG00000000080	-1.72691	0.000802991	0.00515954	18
GTF2H1	ENSBTAG00000005160	-1.5005	0.000804237	0.00516296	29
PGM3	ENSBTAG00000000679	-1.81721	0.000805965	0.00516651	9
DUSP1	ENSBTAG00000013863	-2.11304	0.000806819	0.00516651	20
PPP5C	ENSBTAG00000008014	1.66036	0.000806933	0.00516651	18
CDK2	ENSBTAG00000004021	-1.73888	0.000812365	0.00519492	5
PCYT2	ENSBTAG00000001868	2.51214	0.000812805	0.00519492	19
CYB561D2	ENSBTAG00000019163	1.88801	0.000816576	0.00521441	22
SFT2D1	ENSBTAG00000002993	1.47383	0.000818247	0.00522047	9
RAP1A	ENSBTAG00000014710	1.73862	0.000825053	0.00525486	3
TPD52	ENSBTAG00000007335	2.08	0.000825089	0.00525486	14
CAP1	ENSBTAG00000013363	1.54623	0.000833064	0.00530099	3
ACSL3	ENSBTAG00000017258	1.80536	0.000836063	0.00531539	2
CD3EAP	ENSBTAG00000023601	-1.55601	0.000840272	0.00533351	18
ENSBTAG00000038054	ENSBTAG00000038054	1.72705	0.000840387	0.00533351	29
DCTN1	ENSBTAG00000004887	2.05378	0.000841332	0.00533483	11
EZH1	ENSBTAG00000021918	2.92409	0.0008451	0.00535403	19
SEC11A	ENSBTAG00000011239	-1.53157	0.000847871	0.00536688	21
POLR2E	ENSBTAG00000020776	-1.55126	0.000851267	0.00538367	7
SAR1B	ENSBTAG00000021226	-2.22058	0.000861104	0.00544113	7
CARKL	ENSBTAG00000000829	2.70014	0.000862873	0.00544755	19
SH3D21	ENSBTAG00000038617	2.17544	0.000870356	0.00548999	3
SLC25A35	ENSBTAG00000018808	-3.84783	0.000873061	0.00549822	19
CYB561A3	ENSBTAG00000018202	-1.94453	0.000873179	0.00549822	29
TTF2	ENSBTAG00000015392	1.71404	0.000874198	0.00549985	3
LPHN2	ENSBTAG00000012305	2.72227	0.000879671	0.00552947	3
C21H14orf142	ENSBTAG00000046990	-1.81576	0.000881953	0.005539	21
CDC42EP3	ENSBTAG00000023736	1.88361	0.000888542	0.00557554	11
PTPN3	ENSBTAG00000018841	1.99721	0.000893595	0.00560239	8
NANS	ENSBTAG00000019023	1.90855	0.000899507	0.00563458	8
NR2C1	ENSBTAG00000017729	-1.83837	0.000903422	0.0056542	5
ATAD1	ENSBTAG00000000806	-1.66634	0.000905805	0.00566422	26
CIAPIN1	ENSBTAG00000001854	1.64543	0.000911793	0.00569674	18
SRP14	ENSBTAG00000014353	-1.45505	0.000913275	0.00570107	10
PTER	ENSBTAG00000016676	2.64802	0.000918599	0.00572937	13
RNF213	ENSBTAG00000022489	2.44482	0.000919514	0.00573013	19
FKBP15	ENSBTAG00000005116	1.50877	0.000923066	0.00574732	8
ZMYM1	ENSBTAG00000006555	1.51604	0.000925924	0.00575173	3
NAALAD2	ENSBTAG00000000284	2.27226	0.000926019	0.00575173	29
SDE2	ENSBTAG00000012787	-1.68713	0.00092616	0.00575173	16
HDHD2	ENSBTAG00000011893	1.91523	0.000927353	0.0057542	24
HIATL1	ENSBTAG00000003124	1.80501	0.000929154	0.00576043	8
EIF4A2	ENSBTAG00000014724	-1.60461	0.000931925	0.00577037	1
ENSBTAG00000018955	ENSBTAG00000018955	-3.27967	0.000932351	0.00577037	12
ZNHIT6	ENSBTAG00000021051	-1.57061	0.0009344	0.00577641	3
ANXA1	ENSBTAG00000015978	6.81386	0.000934925	0.00577641	8
TERF2	ENSBTAG00000007617	-2.07413	0.000937812	0.0057882	18
PGRMC1	ENSBTAG00000019552	-1.84646	0.000938433	0.0057882	X
AP4E1	ENSBTAG00000013616	-2.70622	0.00094467	0.00582171	10
RCAN3	ENSBTAG00000017452	2.31334	0.000945493	0.00582182	2
XPOT	ENSBTAG00000026962	1.77877	0.000949167	0.00583948	5
DPP3	ENSBTAG00000022242	2.16255	0.00095179	0.00584757	29
MDH1	ENSBTAG00000019295	1.6416	0.000952099	0.00584757	11
ALS2	ENSBTAG00000007395	2.0895	0.00095885	0.00588404	2
PRKAB1	ENSBTAG00000005940	-1.90124	0.000961847	0.00589743	17
ACLY	ENSBTAG00000016740	1.8482	0.000964853	0.00591085	19
TEN1	ENSBTAG00000044038	2.06706	0.000978215	0.00598763	19
CLDN6	ENSBTAG00000045901	1.60618	0.000998427	0.00610619	25
FLAD1	ENSBTAG00000000186	1.83811	0.000999474	0.00610743	3
CDAN1	ENSBTAG00000005751	-2.9704	0.00100123	0.00611299	10
MCM7	ENSBTAG00000030965	1.62622	0.00100338	0.00612096	25
TAOK3	ENSBTAG00000012550	1.88233	0.00100931	0.00615194	17
HYLS1	ENSBTAG00000010859	-1.97463	0.00102081	0.00621683	29
FAT1	ENSBTAG00000020657	1.91413	0.00102226	0.00622038	27
CNOT11	ENSBTAG00000008267	-2.57188	0.00102533	0.00623382	11
PSMD12	ENSBTAG00000002423	-1.45824	0.00102927	0.00625255	19
ENSBTAG00000038233	ENSBTAG00000038233	3.93978	0.00103273	0.0062683	3
DDX24	ENSBTAG00000003423	-1.53693	0.00103391	0.00627021	21
USP4	ENSBTAG00000011899	1.6648	0.00104083	0.00630686	22
TMED10	ENSBTAG00000005694	1.54569	0.0010432	0.00631593	10
PYCR2	ENSBTAG00000005835	-1.80774	0.00104672	0.00632728	16
TMEM110	ENSBTAG00000011344	-2.19231	0.00104682	0.00632728	22
C25H16ORF13	ENSBTAG00000002735	1.72417	0.00105013	0.00633928	25
ZNF845	ENSBTAG00000037440	1.73189	0.00105056	0.00633928	18
BRD2	ENSBTAG00000011074	-2.09189	0.00105289	0.00634803	23
STX18	ENSBTAG00000005712	-1.93295	0.00105378	0.00634811	6
PIGO	ENSBTAG00000044135	1.85146	0.00106353	0.00639887	8
GGPS1	ENSBTAG00000013068	-1.68062	0.00106397	0.00639887	28
PDLIM7	ENSBTAG00000007343	2.1646	0.00106614	0.00640661	7
ETHE1	ENSBTAG00000004379	1.95135	0.00107099	0.00643041	18
TWSG1	ENSBTAG00000001805	2.5001	0.00107448	0.00644363	24
SMYD5	ENSBTAG00000008764	1.57918	0.00107556	0.00644363	11
POLR2K	ENSBTAG00000022539	-1.70638	0.00107587	0.00644363	14
LGALS3_1	ENSBTAG00000021615	2.28987	0.00107694	0.0064447	10
ERH	ENSBTAG00000017798	-1.47946	0.00108429	0.00648333	10
HEY1	ENSBTAG00000015717	-2.3402	0.00109921	0.0065671	14
H2AFZ	ENSBTAG00000004428	-1.53749	0.00110135	0.00657448	6
KLHL28	ENSBTAG00000020042	-2.37389	0.00110235	0.00657501	21
WRAP53	ENSBTAG00000001071	-2.07365	0.00110487	0.00657756	19
ARL14EP	ENSBTAG00000012417	-1.57117	0.00110522	0.00657756	15
KXD1	ENSBTAG00000010545	1.68611	0.0011055	0.00657756	7
MYO18A	ENSBTAG00000017380	2.83328	0.00110672	0.00657941	19
ENSBTAG00000022372	ENSBTAG00000022372	-1.77316	0.00111236	0.00660748	29
HSD17B12	ENSBTAG00000000087	1.56881	0.0011196	0.00664502	15
MYH9	ENSBTAG00000010402	2.01997	0.00112409	0.00666621	5
WIPI2	ENSBTAG00000012049	-1.89938	0.00114016	0.006756	25
FKBP3	ENSBTAG00000002610	-1.44285	0.00114115	0.00675635	21
TSPAN31	ENSBTAG00000007158	1.88345	0.00114795	0.00679101	5
TMEM256	ENSBTAG00000031752	2.16944	0.00115699	0.0068389	19
ACBD6	ENSBTAG00000046502	2.32133	0.00115818	0.00684035	16
MGC127733	ENSBTAG00000027069	-1.65345	0.0011742	0.00692934	21
C1H21ORF91	ENSBTAG00000001395	-2.29693	0.00118156	0.00696705	1
TP53RK	ENSBTAG00000027326	2.18909	0.00118686	0.00699185	13
NME3	ENSBTAG00000016552	2.6463	0.0011877	0.00699185	25
GLTSCR2	ENSBTAG00000021192	2.17507	0.00119334	0.00701936	18
CCNG1	ENSBTAG00000006607	-1.54386	0.00119569	0.00702582	7
CEP85	ENSBTAG00000009579	-2.81716	0.00119638	0.00702582	2
AP2S1	ENSBTAG00000010584	1.57937	0.00119754	0.00702692	18
CUGBP1	ENSBTAG00000002520	-1.95628	0.00119857	0.00702728	15
USMG5_2	ENSBTAG00000009713	-1.51621	0.00120595	0.00706483	26
HOOK1	ENSBTAG00000030671	2.10814	0.00121493	0.00711169	3
ZNF496	ENSBTAG00000038284	2.0804	0.0012169	0.00711742	7
CFL1	ENSBTAG00000021455	-1.45248	0.00122647	0.00716762	29
ZDHHC16	ENSBTAG00000012702	2.08775	0.00123511	0.00721226	26
CALU	ENSBTAG00000016481	-1.64801	0.00123968	0.00723313	4
ENY2	ENSBTAG00000007387	-1.6114	0.0012563	0.00731973	14
PRP	ENSBTAG00000027937	-1.75458	0.00125654	0.00731973	13
CRIPT	ENSBTAG00000015723	-1.48528	0.00125787	0.00732157	11
MED12L	ENSBTAG00000021703	-2.09499	0.00125915	0.00732313	1
CETN2	ENSBTAG00000007844	-2.03412	0.00126137	0.0073301	X
MAK16	ENSBTAG00000033504	-1.58801	0.00126757	0.00736027	27
ACP5	ENSBTAG00000004826	2.75577	0.00126964	0.00736638	7
ZBTB44	ENSBTAG00000009210	2.02222	0.00127452	0.00738875	29
ZNF180	ENSBTAG00000006805	2.94967	0.00127579	0.00739017	18
TXN	ENSBTAG00000002953	1.76986	0.00127821	0.00739831	8
MED21	ENSBTAG00000005082	-1.60506	0.0012803	0.0073999	5
G3PDH	ENSBTAG00000014731	2.2827	0.00128054	0.0073999	5
CDIP1	ENSBTAG00000018938	1.82108	0.00128887	0.00744045	25
RASA1	ENSBTAG00000009565	1.92835	0.00128961	0.00744045	7
NOL6	ENSBTAG00000003323	-1.87258	0.00129474	0.00746294	8
PICALM	ENSBTAG00000001657	2.00688	0.00129557	0.00746294	29
SUCLG1	ENSBTAG00000006075	1.54099	0.00129921	0.00747798	11
MCOLN2	ENSBTAG00000046773	2.7356	0.00130429	0.00750124	3
C18H19orf33	ENSBTAG00000031648	2.63561	0.00131184	0.00753689	18
TRIOBP	ENSBTAG00000002539	2.60966	0.00131258	0.00753689	5
SMNDC1	ENSBTAG00000000551	-1.98283	0.00131529	0.00754647	26
RAB27A	ENSBTAG00000012408	2.06402	0.00131695	0.00755004	10
MAB21L3	ENSBTAG00000001406	3.51629	0.00132148	0.00756606	3
VPS33B	ENSBTAG00000000026	2.61764	0.00132184	0.00756606	21
ENSBTAG00000035556	ENSBTAG00000035556	-1.6839	0.00132424	0.00757383	1
RNF115	ENSBTAG00000008131	1.69978	0.00132635	0.00757988	3
DAPP1	ENSBTAG00000007921	3.8712	0.00132889	0.00758839	6
SMAD2	ENSBTAG00000039916	-1.78516	0.00133631	0.00762478	24
SRD5A3	ENSBTAG00000014913	3.15459	0.00134547	0.007671	6
TIMM17A	ENSBTAG00000047059	-1.56316	0.00135002	0.00769088	16
BNIP3L	ENSBTAG00000021307	-1.47441	0.00136077	0.0077417	8
ENSBTAG00000048253	ENSBTAG00000048253	-2.19392	0.00136108	0.0077417	25
CLNS1A	ENSBTAG00000019930	-1.62937	0.00136658	0.00776587	29
NDFIP1	ENSBTAG00000047747	1.64521	0.00136802	0.00776587	7
CUEDC2	ENSBTAG00000002501	1.68469	0.00136855	0.00776587	26
NDUFV1	ENSBTAG00000021776	1.58124	0.00137134	0.00777125	29
FANCI	ENSBTAG00000009097	-2.09636	0.00137165	0.00777125	21
FXR1	ENSBTAG00000016457	-1.64832	0.00137537	0.00778623	1
PLEKHA1	ENSBTAG00000004636	1.91876	0.00138106	0.00781235	26
ABCF2	ENSBTAG00000000607	-1.58471	0.00138737	0.00784188	4
TTC32	ENSBTAG00000015587	-2.87497	0.00141587	0.00799674	11
ACADM	ENSBTAG00000024240	1.66754	0.00141989	0.00800864	3
CHEK1	ENSBTAG00000017582	-1.49264	0.00142019	0.00800864	29
CCDC34	ENSBTAG00000021346	-1.73107	0.00142707	0.00804115	15
AP1M2	ENSBTAG00000021160	2.07398	0.00143504	0.00807979	7
SDC4	ENSBTAG00000015127	1.82226	0.00144857	0.00814961	13
MLH3	ENSBTAG00000019279	-2.95409	0.00145091	0.00815644	10
MGC157319	ENSBTAG00000007114	-2.12234	0.00145816	0.00819083	10
RPE	ENSBTAG00000047806	-1.53857	0.00147334	0.00826965	2
HNRNPA1	ENSBTAG00000001553	-1.45229	0.00147769	0.00828766	5
WDHD1	ENSBTAG00000019120	-2.04554	0.00147964	0.00829218	10
SYCP2	ENSBTAG00000003608	-2.89124	0.00148874	0.00833673	13
CMBL	ENSBTAG00000010801	4.03378	0.00151179	0.00845696	20
VTA1	ENSBTAG00000005851	-1.53388	0.00151255	0.00845696	9
PBDC1	ENSBTAG00000003609	-1.5838	0.00152169	0.00850151	X
PLK2	ENSBTAG00000016771	-2.85442	0.00152649	0.00852171	20
SHBG	ENSBTAG00000004226	-2.40728	0.00153644	0.00857067	19
TBC1D4	ENSBTAG00000005760	1.61796	0.00153881	0.00857726	12
CCNA1	ENSBTAG00000007284	-2.73718	0.00154509	0.00860564	12
MED31	ENSBTAG00000021865	-1.81765	0.00154664	0.00860766	19
JMJD6	ENSBTAG00000019153	-1.67843	0.00155028	0.00862126	19
ENSBTAG00000047925	ENSBTAG00000047925	2.25605	0.00155149	0.00862138	19
GGNBP1	ENSBTAG00000011057	2.69969	0.00155593	0.00863941	23
LAMP2	ENSBTAG00000007399	1.65779	0.00155921	0.00865101	X
PGAP3	ENSBTAG00000011732	2.85308	0.00156176	0.00865848	19
TRAPPC9	ENSBTAG00000013955	3.3162	0.00156443	0.00866664	14
ATP2A2	ENSBTAG00000001398	-1.55665	0.00156855	0.00868284	17
ARAP2	ENSBTAG00000039922	2.20737	0.0015719	0.00869087	6
SEC61B	ENSBTAG00000002457	-1.53747	0.00157241	0.00869087	8
LDHB	ENSBTAG00000019603	1.56481	0.00160028	0.00883816	5
PROS1	ENSBTAG00000023652	2.63351	0.00160587	0.00886227	1
DGKH_2	ENSBTAG00000013879	2.58861	0.00161031	0.00888003	3
UBC	ENSBTAG00000032436	1.56322	0.00161281	0.00888706	17
ATF7IP	ENSBTAG00000003221	-2.01791	0.00162344	0.00893881	5
ZBTB10	ENSBTAG00000003339	-1.78334	0.00163248	0.00898172	14
ENSBTAG00000037470	ENSBTAG00000037470	-2.12534	0.00163965	0.00900965	14
CAPZB	ENSBTAG00000004554	1.61372	0.00164004	0.00900965	2
GPS2	ENSBTAG00000010513	2.49189	0.00164403	0.00902468	19
FABP3	ENSBTAG00000016819	-1.5964	0.0016455	0.00902592	2
C5H12orf45	ENSBTAG00000021196	-1.691	0.00165552	0.00907398	5
BRF2	ENSBTAG00000027665	-1.8604	0.00166247	0.00910485	27
KIAA1715	ENSBTAG00000018061	1.8658	0.00166367	0.00910485	2
NUDT21	ENSBTAG00000010207	-1.59981	0.00166621	0.0091119	18
MCL1	ENSBTAG00000015154	1.53102	0.00169151	0.00924328	3
BZW1	ENSBTAG00000006049	-1.49825	0.00169514	0.00925611	2
ENSBTAG00000012861	ENSBTAG00000012861	-1.7175	0.00170629	0.00930998	X
RNFT1	ENSBTAG00000009747	1.60229	0.00171137	0.00933066	19
ZDHHC12	ENSBTAG00000030540	2.03113	0.00171861	0.00936303	11
RIOK3	ENSBTAG00000010042	1.65102	0.00172251	0.00936844	24
MGC142792	ENSBTAG00000010971	2.1167	0.00172458	0.00936844	11
SNRPD1	ENSBTAG00000008292	-1.50105	0.00172505	0.00936844	24
S100A14	ENSBTAG00000021377	2.61305	0.0017251	0.00936844	3
RRNAD1	ENSBTAG00000001519	-2.35167	0.00172715	0.00936844	3
EXOSC9	ENSBTAG00000004942	-1.68176	0.00172853	0.00936844	6
NMNAT1	ENSBTAG00000001361	-1.70388	0.00172866	0.00936844	16
NEK7	ENSBTAG00000016943	2.6922	0.00173403	0.00939049	16
FUS	ENSBTAG00000005757	-1.53876	0.00173782	0.00939863	25
FTSJ2	ENSBTAG00000002477	1.69089	0.00173813	0.00939863	25
GOT1	ENSBTAG00000011960	-1.64313	0.00174145	0.00940955	26
LSM7	ENSBTAG00000004521	-1.57938	0.00175995	0.00950244	7
SH3BGRL	ENSBTAG00000010587	2.74205	0.00176983	0.00954864	X
TIPRL	ENSBTAG00000005393	1.6241	0.00177697	0.00958	3
KIAA0355	ENSBTAG00000013175	2.56834	0.00178296	0.00960515	18
CSTB_2	ENSBTAG00000000524	1.92511	0.0017893	0.00963213	1
TMEM8	ENSBTAG00000016588	3.20338	0.00180084	0.00968706	25
JMJD1C	ENSBTAG00000001573	1.80375	0.0018134	0.00974737	28
HINT2	ENSBTAG00000011444	2.11909	0.00181505	0.00974896	8
CTGF	ENSBTAG00000006367	-2.16715	0.00181839	0.00975967	9
FASTKD2	ENSBTAG00000016193	-2.02347	0.00183342	0.00983305	2
STIM1	ENSBTAG00000013109	-2.45732	0.0018453	0.00988944	15
IMP3	ENSBTAG00000012199	-1.69384	0.00185804	0.00993926	21
SLC4A2	ENSBTAG00000011226	2.0918	0.00185819	0.00993926	4
SRP19	ENSBTAG00000012803	-1.5176	0.00185872	0.00993926	10
NCL_2	ENSBTAG00000026909	-1.42415	0.00187697	0.0100288	2
RAD1	ENSBTAG00000019209	-2.2086	0.00187824	0.0100288	20
TMEM138	ENSBTAG00000021604	-2.10717	0.00189577	0.010115	29
DPY30	ENSBTAG00000009246	-1.46335	0.00189996	0.0101298	11
TACSTD2	ENSBTAG00000004381	1.66804	0.00190374	0.0101425	3
NIPSNAP1	ENSBTAG00000013152	1.6872	0.00191454	0.0101925	17
GALNT3	ENSBTAG00000013957	2.36813	0.00191804	0.0102037	2
ANKMY2	ENSBTAG00000010980	1.58329	0.00191953	0.0102041	4
PTMA_1	ENSBTAG00000016081	-1.86921	0.00192347	0.0102176	2
SLC19A2	ENSBTAG00000020266	2.70691	0.00194496	0.0103241	16
NEFL	ENSBTAG00000021949	-2.04955	0.00195804	0.0103859	8
SPIDR	ENSBTAG00000044106	1.70328	0.00196126	0.0103954	14
ACAA1	ENSBTAG00000018283	1.85821	0.00196755	0.0104211	22
KDM3B	ENSBTAG00000010063	1.90636	0.00197532	0.0104451	7
ARL5A	ENSBTAG00000002293	1.76971	0.00197608	0.0104451	2
EML2	ENSBTAG00000015764	2.30327	0.00197705	0.0104451	18
CALCOCO1	ENSBTAG00000015016	1.71015	0.00197786	0.0104451	5
KCNU1	ENSBTAG00000027118	2.81462	0.00198115	0.0104548	27
PCF11	ENSBTAG00000015277	-1.74033	0.00198756	0.0104783	29
ENSBTAG00000040602	ENSBTAG00000040602	1.75445	0.00198849	0.0104783	2
VDAC5P	ENSBTAG00000014068	-1.55816	0.00201398	0.0105957	27
POLE4	ENSBTAG00000017189	-1.5159	0.00201444	0.0105957	11
LSM12	ENSBTAG00000016252	-1.41615	0.00201515	0.0105957	19
TMEM51	ENSBTAG00000005300	-1.80509	0.00203671	0.0107012	16
SNRPD3	ENSBTAG00000021262	-1.48316	0.00203962	0.0107088	17
CKS2	ENSBTAG00000001938	-1.75414	0.00204267	0.0107147	8
STXBP1	ENSBTAG00000003525	-1.77189	0.00204468	0.0107147	11
CDK10	ENSBTAG00000033333	2.03319	0.00204623	0.0107147	18
ENSBTAG00000012026	ENSBTAG00000012026	-2.83071	0.00204668	0.0107147	5
C8H9ORF85	ENSBTAG00000006831	-1.78123	0.00205141	0.0107317	8
E-CADHERIN	ENSBTAG00000015991	1.53561	0.00205368	0.0107358	18
SLMAP	ENSBTAG00000021164	1.59352	0.00205748	0.0107479	22
ST6GAL1	ENSBTAG00000010357	3.60277	0.00206408	0.0107746	1
USP21	ENSBTAG00000021893	-1.96364	0.00206608	0.0107773	3
C16orf58	ENSBTAG00000047734	3.0024	0.00207097	0.010795	25
PSRC1	ENSBTAG00000018806	-1.91812	0.0020803	0.0108358	3
GPCPD1	ENSBTAG00000008293	1.48691	0.0020827	0.0108405	13
TACC3	ENSBTAG00000011044	-1.73326	0.00209096	0.0108757	6
SAT1	ENSBTAG00000017363	-3.95231	0.00212479	0.0110437	X
USP10	ENSBTAG00000009446	-1.67624	0.00213434	0.0110854	18
PPIG	ENSBTAG00000027789	-1.56033	0.00213802	0.0110966	2
C21H15orf38	ENSBTAG00000027059	2.06374	0.00214127	0.0111054	21
SPSB3	ENSBTAG00000016558	1.98399	0.00215663	0.0111771	25
ISYNA1	ENSBTAG00000017482	1.75836	0.00217396	0.0112589	7
DNAJA1	ENSBTAG00000016265	-1.50942	0.00218435	0.0113046	8
IGSF9	ENSBTAG00000001481	3.4699	0.00219854	0.0113699	3
PPP4C	ENSBTAG00000012928	-1.47577	0.00220678	0.0114043	25
CDCP1	ENSBTAG00000012482	2.70881	0.00221877	0.0114581	22
RTN4	ENSBTAG00000011104	-1.69343	0.00222266	0.01147	11
SERF1	ENSBTAG00000034360	-1.71563	0.0022244	0.0114708	20
NDUFS6	ENSBTAG00000009914	1.83447	0.00222978	0.0114903	20
LGALS8	ENSBTAG00000013544	-2.20956	0.00223141	0.0114905	28
SYPL1	ENSBTAG00000019794	1.50988	0.00223388	0.0114951	4
SOX2	ENSBTAG00000011598	-2.37251	0.00223908	0.0115137	1
KDM5B	ENSBTAG00000006175	-1.73021	0.00224187	0.0115198	16
UBE2E3	ENSBTAG00000043956	1.70165	0.00225146	0.0115609	2
MINA	ENSBTAG00000015546	-1.59204	0.00226425	0.0116183	1
LZTFL1	ENSBTAG00000001484	1.99815	0.00229084	0.0117464	22
CNDP2	ENSBTAG00000009841	1.77084	0.00229813	0.0117755	24
CPEB4	ENSBTAG00000009995	-2.48716	0.00231579	0.0118555	20
PPP2R3C	ENSBTAG00000009681	-1.84256	0.00231702	0.0118555	21
YAE1D1	ENSBTAG00000001892	-1.78674	0.00232132	0.0118569	4
FZD3	ENSBTAG00000035084	-1.69887	0.00232134	0.0118569	8
IMPACT	ENSBTAG00000003035	1.95351	0.00232222	0.0118569	24
MRPL44	ENSBTAG00000011514	-1.5682	0.00232918	0.0118841	2
FAM86A	ENSBTAG00000008222	2.17135	0.00233117	0.0118858	25
SLC26A11	ENSBTAG00000015276	1.81633	0.00234271	0.0119363	19
SLC39A14	ENSBTAG00000019225	1.55907	0.00235489	0.0119899	8
TPX2	ENSBTAG00000018775	-1.53737	0.00235858	0.0120002	13
TAF1B	ENSBTAG00000007543	-1.98812	0.00236397	0.0120192	11
PABPN1	ENSBTAG00000006884	-1.5286	0.00239478	0.0121673	10
PET112L	ENSBTAG00000013914	1.8403	0.00239898	0.0121801	17
LMO4	ENSBTAG00000000305	-1.85688	0.00240121	0.0121828	3
SLC35B4	ENSBTAG00000003372	-1.77804	0.00241326	0.0122354	4
DDX1	ENSBTAG00000009906	1.51186	0.00242649	0.0122922	11
COASY	ENSBTAG00000046746	1.79687	0.00242786	0.0122922	19
SNX4	ENSBTAG00000011383	1.61686	0.00244549	0.0123728	1
ESRP2	ENSBTAG00000004375	1.76044	0.00246535	0.0124646	18
MGC143285	ENSBTAG00000001999	-1.56468	0.00247032	0.012481	15
DCAF13	ENSBTAG00000021449	-1.66294	0.00247344	0.012488	14
EIF3K	ENSBTAG00000011212	-1.43997	0.00248019	0.0125134	18
SF3A3	ENSBTAG00000007299	-1.49673	0.00248232	0.0125154	3
TUBB3	ENSBTAG00000023730	-1.79262	0.0024893	0.0125418	18
CAST	ENSBTAG00000000874	1.78957	0.00251315	0.0126532	7
ENSBTAG00000017233	ENSBTAG00000017233	2.77739	0.00253134	0.0127273	19
RNF216	ENSBTAG00000017175	-1.47465	0.0025331	0.0127273	25
SCPEP1	ENSBTAG00000007893	1.60158	0.00253314	0.0127273	19
CTNNA1	ENSBTAG00000014182	1.90558	0.0025464	0.012785	7
PITX2	ENSBTAG00000009059	-2.17733	0.00255452	0.0128169	6
PRR13	ENSBTAG00000026916	1.88871	0.00256372	0.0128481	5
SIAH1	ENSBTAG00000010868	-3.38445	0.00256556	0.0128481	18
ENSBTAG00000019601	ENSBTAG00000019601	1.57074	0.00256606	0.0128481	10
ITSN1	ENSBTAG00000021997	1.66344	0.0025831	0.0129176	1
GPBP1	ENSBTAG00000012124	-1.61921	0.00258351	0.0129176	20
PNPT1	ENSBTAG00000008909	-1.68719	0.00259088	0.0129454	11
ENSBTAG00000016235	ENSBTAG00000016235	-1.67211	0.00259463	0.0129552	8
SNRNP70	ENSBTAG00000001996	-2.10652	0.00259994	0.0129728	18
SPCS3	ENSBTAG00000014146	-1.4959	0.00260306	0.0129794	27
REEP3	ENSBTAG00000019755	1.6197	0.00261898	0.0130498	28
FBXO11	ENSBTAG00000001425	-2.67163	0.00262102	0.013051	11
TFDP2	ENSBTAG00000006222	-1.75217	0.00262524	0.013063	1
ZNF280D	ENSBTAG00000001486	-2.21666	0.00263393	0.0130972	10
UBE2C	ENSBTAG00000016746	-1.53692	0.00265082	0.0131722	13
VPS52	ENSBTAG00000002643	1.54648	0.00265575	0.0131876	23
SPIC	ENSBTAG00000009904	1.82224	0.00266463	0.0132226	5
SLC19A3	ENSBTAG00000021325	-1.73007	0.00267162	0.0132482	2
TRAF6	ENSBTAG00000036009	-1.81475	0.00267763	0.0132533	15
M6PR	ENSBTAG00000018207	-1.46902	0.00267812	0.0132533	5
SLC26A6	ENSBTAG00000038381	2.55732	0.00267813	0.0132533	22
METTL18	ENSBTAG00000021671	-1.70044	0.00268624	0.0132781	16
GGA1	ENSBTAG00000006464	1.6989	0.00268682	0.0132781	5
OBFC1	ENSBTAG00000015019	1.91694	0.0026904	0.0132867	26
CCDC59	ENSBTAG00000036282	-1.56149	0.00269786	0.0133145	5
MPC2	ENSBTAG00000020968	1.63701	0.00271886	0.013409	3
FAU_2	ENSBTAG00000020807	-2.1818	0.00272665	0.0134297	5
QSER1	ENSBTAG00000014399	-2.27658	0.00272677	0.0134297	15
AK2	ENSBTAG00000017605	1.44349	0.00273801	0.0134712	2
FGD4	ENSBTAG00000005453	2.1001	0.00273893	0.0134712	5
PHF12	ENSBTAG00000015976	-2.00747	0.00275158	0.0135242	19
ENSBTAG00000037375	ENSBTAG00000037375	-1.83557	0.00275572	0.0135334	18
DNAJC2	ENSBTAG00000003784	-1.50067	0.00275718	0.0135334	4
LIN52	ENSBTAG00000030557	-2.0735	0.00276038	0.0135362	10
RNF25	ENSBTAG00000003817	-1.63261	0.00276254	0.0135362	2
EIF4E2	ENSBTAG00000010598	-1.60144	0.00276338	0.0135362	2
CCRN4L	ENSBTAG00000005998	-2.0617	0.00276644	0.0135385	17
ENSBTAG00000025280	ENSBTAG00000025280	2.75274	0.00276758	0.0135385	23
TRMT112	ENSBTAG00000008646	-1.4711	0.0027799	0.0135896	29
TP53BP1	ENSBTAG00000021304	-2.03083	0.00278644	0.0136124	21
NOP56	ENSBTAG00000018812	-1.42346	0.00279043	0.0136227	13
SDHD	ENSBTAG00000016266	1.59075	0.00279577	0.0136395	15
DPM2	ENSBTAG00000003388	1.48199	0.00282218	0.0137591	11
LPP	ENSBTAG00000044001	1.95877	0.00284824	0.0138768	1
AGA	ENSBTAG00000017085	2.50385	0.00285181	0.0138848	27
RSL1D1	ENSBTAG00000014588	-1.42656	0.00286526	0.0139409	25
WBSCR16	ENSBTAG00000011753	-2.15848	0.00287226	0.0139656	25
DIEXF	ENSBTAG00000020886	-2.09782	0.00288155	0.0140014	16
C12ORF2	ENSBTAG00000021980	-1.73311	0.00288522	0.0140098	5
SUB1	ENSBTAG00000021965	-1.4439	0.00289326	0.0140394	20
C7orf31	ENSBTAG00000019445	2.04529	0.00289864	0.0140561	4
NRM	ENSBTAG00000006966	1.9544	0.00291218	0.01411	23
ALS2CR13	ENSBTAG00000018746	1.88396	0.00291366	0.01411	2
NR1H2	ENSBTAG00000003264	1.60447	0.00291642	0.0141139	18
REV3L	ENSBTAG00000010760	-2.0104	0.00294426	0.0142391	9
KCTD1	ENSBTAG00000014259	1.8583	0.00294692	0.0142424	24
CBR4	ENSBTAG00000022013	1.91452	0.00294985	0.0142471	8
BLMH	ENSBTAG00000021370	-1.71028	0.00295626	0.0142685	19
GTPBP8	ENSBTAG00000006534	-2.02663	0.00297721	0.0143601	1
FLNA	ENSBTAG00000011190	2.99327	0.00298368	0.0143817	X
DTX3L	ENSBTAG00000009933	3.16636	0.00299098	0.0144073	1
TMEM230_1	ENSBTAG00000004890	1.49493	0.00302263	0.01455	13
ENSBTAG00000039493	ENSBTAG00000039493	-2.38313	0.00303061	0.0145788	7
KANSL3	ENSBTAG00000004497	-1.86619	0.00303871	0.0146051	11
DARS	ENSBTAG00000009949	1.41003	0.00304013	0.0146051	2
KLRC1	ENSBTAG00000045786	-2.69481	0.00304778	0.0146322	5
TOM1	ENSBTAG00000045785	2.4173	0.00305481	0.0146562	5
EFHA1	ENSBTAG00000015943	1.60763	0.00306275	0.0146678	12
DDA1	ENSBTAG00000017068	-1.54519	0.0030632	0.0146678	7
ESRP1	ENSBTAG00000021838	1.71435	0.00306331	0.0146678	14
KRTCAP3	ENSBTAG00000018156	3.18947	0.00307275	0.0147033	11
CUL2	ENSBTAG00000007133	-1.73996	0.00310288	0.0148377	13
CLN6	ENSBTAG00000005565	2.98702	0.00311419	0.0148819	10
B4GALT4	ENSBTAG00000001390	-2.37773	0.00312276	0.0148947	1
LACTB	ENSBTAG00000017373	-1.98338	0.00312291	0.0148947	10
EMC6	ENSBTAG00000025121	-1.52267	0.00312304	0.0148947	19
PRDM2	ENSBTAG00000020552	-1.70238	0.0031282	0.0149061	16
SORD	ENSBTAG00000025496	1.67863	0.00313052	0.0149061	10
U2SURP	ENSBTAG00000009154	-1.56363	0.00313217	0.0149061	1
GDPD5	ENSBTAG00000031777	2.79387	0.00313368	0.0149061	15
LAPTM4A	ENSBTAG00000020894	-1.48339	0.00313623	0.0149084	11
ATP6V0B	ENSBTAG00000018889	1.44668	0.00314455	0.0149318	3
KDM3A	ENSBTAG00000013580	1.62401	0.00314528	0.0149318	11
HOOK2	ENSBTAG00000008654	2.8232	0.00315467	0.0149666	7
RNF8	ENSBTAG00000008321	1.49861	0.00315704	0.014968	23
RPL23A_1	ENSBTAG00000032022	-2.15931	0.00316397	0.014991	19
HNRNPAB	ENSBTAG00000013627	-1.78643	0.00316855	0.0150024	7
AATF	ENSBTAG00000021927	-1.50118	0.00317051	0.0150024	19
FARS2	ENSBTAG00000018072	1.89826	0.00319225	0.0150954	23
UTP6	ENSBTAG00000015612	-1.55087	0.00320283	0.0151273	19
ATP5G3	ENSBTAG00000002944	1.68004	0.00320524	0.0151273	2
EIF1AD	ENSBTAG00000020186	-1.75603	0.00320528	0.0151273	29
PSPC1	ENSBTAG00000003934	-1.90424	0.00321439	0.0151604	12
MED6	ENSBTAG00000006786	-1.71438	0.00321776	0.0151664	10
LATS2	ENSBTAG00000014406	-2.71419	0.00328901	0.0154922	12
ZDHHC20	ENSBTAG00000006177	2.13202	0.00329207	0.0154965	12
METTL12	ENSBTAG00000022293	1.98912	0.00330949	0.0155684	29
FAAP24	ENSBTAG00000010403	-1.74341	0.00331322	0.0155758	18
LEPROT	ENSBTAG00000005909	2.1055	0.00332509	0.0156214	3
ARHGAP15	ENSBTAG00000032289	2.58461	0.00333246	0.0156459	2
GALNT2	ENSBTAG00000004870	3.52777	0.00333809	0.0156622	28
PRDX3	ENSBTAG00000008731	1.55335	0.00334655	0.0156917	26
SETD8	ENSBTAG00000000139	-1.80844	0.00335012	0.0156983	17
EIF4A1	ENSBTAG00000000132	-1.38361	0.00336032	0.0157266	19
LOH12CR1	ENSBTAG00000008989	-1.59961	0.00336051	0.0157266	5
SENP5	ENSBTAG00000032674	-2.17218	0.00338952	0.0158449	1
POMGNT1	ENSBTAG00000013322	1.95821	0.00339017	0.0158449	3
SET	ENSBTAG00000020959	-1.59041	0.00339323	0.015849	11
MECR	ENSBTAG00000017253	1.95292	0.00341696	0.0159435	2
SNAPIN	ENSBTAG00000012470	1.71669	0.00341789	0.0159435	3
MED9	ENSBTAG00000020517	-1.66543	0.00342307	0.0159574	19
CERS2	ENSBTAG00000000099	1.79776	0.00343904	0.0160215	3
EIF3C	ENSBTAG00000006543	-1.44367	0.00344723	0.0160494	25
SLC17A5	ENSBTAG00000044053	2.87891	0.00345842	0.0160911	9
ZNF292	ENSBTAG00000046612	-1.71553	0.00349053	0.0162301	9
ENSBTAG00000011549	ENSBTAG00000011549	2.06093	0.00349753	0.0162522	15
NADSYN1	ENSBTAG00000016470	2.80761	0.00350587	0.0162805	29
CTNS	ENSBTAG00000000831	1.90301	0.00351948	0.0163308	19
TAMM41	ENSBTAG00000003328	2.23902	0.00352122	0.0163308	22
ATF6	ENSBTAG00000005227	-1.66419	0.00352735	0.0163487	3
PRPF4	ENSBTAG00000004571	-1.52175	0.00353719	0.0163838	8
UQCR11	ENSBTAG00000008692	1.8476	0.00357219	0.016527	7
ORC6	ENSBTAG00000001872	-1.50523	0.00357267	0.016527	18
SMARCA5	ENSBTAG00000003399	-1.49257	0.00361464	0.0167105	17
SACM1L	ENSBTAG00000003501	1.5897	0.00362704	0.0167571	22
RPS20	ENSBTAG00000019147	-1.44811	0.00363511	0.0167837	14
DNTTIP2	ENSBTAG00000047679	-1.53839	0.00363765	0.0167847	3
BPGM	ENSBTAG00000008895	-1.79742	0.00366166	0.0168847	4
NOL10	ENSBTAG00000002716	-1.63205	0.00367843	0.0169482	11
CLIC4	ENSBTAG00000009470	1.7606	0.00368042	0.0169482	2
DDX17	ENSBTAG00000009887	1.62834	0.00368247	0.0169482	5
CLGN	ENSBTAG00000001580	-2.4557	0.00370007	0.0170184	17
DEDD2	ENSBTAG00000005761	-1.88443	0.00371163	0.0170484	18
ALAS1	ENSBTAG00000004118	-1.58874	0.00371234	0.0170484	22
KIAA1467	ENSBTAG00000014322	2.00448	0.00371365	0.0170484	5
CPNE8	ENSBTAG00000020914	-3.09058	0.00371955	0.0170646	5
CCDC18	ENSBTAG00000027321	-1.8867	0.00374474	0.017167	3
RNF26	ENSBTAG00000012562	1.88336	0.00374661	0.017167	15
IDH3A	ENSBTAG00000006227	1.66426	0.00375641	0.017201	21
CSTF2	ENSBTAG00000003547	-1.61541	0.00376855	0.0172457	X
GLO1	ENSBTAG00000012703	-1.66686	0.00377101	0.017246	23
PTGES	ENSBTAG00000019453	-2.67113	0.00378525	0.0173002	11
SLMO2	ENSBTAG00000004402	1.52989	0.00381136	0.0174071	13
NRBF2	ENSBTAG00000012476	-1.76115	0.00381345	0.0174071	28
ACSL1	ENSBTAG00000004344	-2.52418	0.0038181	0.0174174	27
CDC45L	ENSBTAG00000004286	2.04729	0.00382587	0.0174418	17
ENSBTAG00000045622	ENSBTAG00000045622	-1.98417	0.00382886	0.0174445	8
ENSBTAG00000032255	ENSBTAG00000032255	2.57594	0.00383397	0.0174568	15
DHX57	ENSBTAG00000014679	2.8649	0.00384493	0.0174956	11
VBP1	ENSBTAG00000017265	-1.56989	0.00387038	0.0176004	X
MAEL	ENSBTAG00000016550	-2.1752	0.00390035	0.0177255	3
PPP1R14A	ENSBTAG00000023472	2.67541	0.00391837	0.0177962	18
POLR2B	ENSBTAG00000019366	-1.62454	0.00393639	0.0178669	6
GAB1	ENSBTAG00000002813	2.44638	0.00394662	0.017892	17
CDC26	ENSBTAG00000014430	-1.873	0.00394688	0.017892	8
C2orf76	ENSBTAG00000010599	-1.68128	0.00395108	0.0178999	2
RAD50	ENSBTAG00000011252	1.40856	0.00395453	0.0179043	7
CLDN10	ENSBTAG00000003568	2.35117	0.00399064	0.0180564	12
ENSBTAG00000047809	ENSBTAG00000047809	1.83819	0.00399899	0.0180829	24
STX8	ENSBTAG00000017815	1.64158	0.00401574	0.0181473	19
NACC1	ENSBTAG00000016350	2.02526	0.00402121	0.0181607	7
DNPEP	ENSBTAG00000021514	1.59243	0.00403085	0.0181929	2
BMSC-UBP	ENSBTAG00000000010	1.46518	0.00404812	0.0182594	21
WDR48	ENSBTAG00000003745	-1.83036	0.0040527	0.0182643	22
PJA2	ENSBTAG00000021675	2.40244	0.00405424	0.0182643	7
AP2A2	ENSBTAG00000009915	2.02884	0.00406807	0.0183152	29
SHISA5	ENSBTAG00000009183	2.50705	0.00407126	0.0183182	22
ALDH2	ENSBTAG00000008743	2.15097	0.00407585	0.0183274	17
BET1L	ENSBTAG00000001744	-1.54101	0.00408356	0.0183506	11
CPT2	ENSBTAG00000014649	1.67146	0.00409786	0.0184035	3
GOLGA4	ENSBTAG00000016563	1.45619	0.0041172	0.0184641	22
ENSBTAG00000008858	ENSBTAG00000008858	2.23644	0.0041177	0.0184641	5
TNFAIP8	ENSBTAG00000014551	2.64069	0.00411902	0.0184641	7
ENSBTAG00000017651	ENSBTAG00000017651	1.51999	0.00414614	0.0185742	18
TNNI3	ENSBTAG00000006424	2.21465	0.00415549	0.0185948	18
TMEM160	ENSBTAG00000015579	1.75985	0.00415588	0.0185948	18
PLEC	ENSBTAG00000011922	2.1834	0.00420416	0.0187992	14
RITA	ENSBTAG00000011937	-2.12392	0.00420944	0.0188112	17
MTF1	ENSBTAG00000006511	-1.74482	0.00421537	0.018826	3
PTPN18	ENSBTAG00000011658	2.13126	0.00421928	0.0188319	2
MIER1	ENSBTAG00000005443	1.81938	0.00422783	0.0188533	3
COPZ1	ENSBTAG00000005384	1.42072	0.00422929	0.0188533	5
TIGD2	ENSBTAG00000015265	-2.02897	0.00423852	0.0188828	6
DHX8	ENSBTAG00000008339	-1.70521	0.00426478	0.0189881	19
PREPL	ENSBTAG00000017429	-2.03878	0.00427234	0.0190101	11
TEAD3	ENSBTAG00000019495	1.85957	0.00427526	0.0190114	23
ADSL	ENSBTAG00000000077	1.46088	0.00428413	0.0190391	5
RAD54L	ENSBTAG00000019901	1.57623	0.004302	0.0191068	3
ATP5F1	ENSBTAG00000006441	1.3733	0.00432772	0.0192092	3
CKAP2	ENSBTAG00000021162	-1.44382	0.00434813	0.019288	12
EPT1	ENSBTAG00000007837	-2.30049	0.00435993	0.0193274	11
MINK1	ENSBTAG00000004907	2.14063	0.00436236	0.0193274	19
OMA1	ENSBTAG00000017326	1.947	0.00437035	0.019351	3
C10H14orf21	ENSBTAG00000010235	-1.76513	0.00438016	0.0193826	10
GTF2I	ENSBTAG00000009780	1.53923	0.00439697	0.019445	25
POLB	ENSBTAG00000000225	-1.67423	0.00441614	0.0195179	27
ZNF518B	ENSBTAG00000039871	1.73107	0.00443437	0.0195865	6
PLEKHB2	ENSBTAG00000000941	1.76235	0.00445284	0.0196561	2
USPL1	ENSBTAG00000001178	-2.15751	0.00446708	0.0197018	12
SFPQ	ENSBTAG00000016328	-1.69491	0.00446864	0.0197018	3
KANSL1	ENSBTAG00000012564	-2.03195	0.0044744	0.0197152	19
ENSBTAG00000019271	ENSBTAG00000019271	1.4687	0.00450563	0.0198407	24
SCAND1	ENSBTAG00000005573	-1.49194	0.00454331	0.0199944	13
NAA25	ENSBTAG00000006666	-1.75083	0.00455569	0.0200367	17
POLR2C	ENSBTAG00000001856	-1.45021	0.00456925	0.0200842	18
IDH3G	ENSBTAG00000001059	2.12537	0.00457421	0.020085	X
PSMD14	ENSBTAG00000021691	-1.43537	0.00457499	0.020085	2
ZNF408	ENSBTAG00000027557	-2.51728	0.00458131	0.0201005	15
ENSBTAG00000013284	ENSBTAG00000013284	-2.65582	0.00460427	0.020189	14
EIF4G1	ENSBTAG00000012881	-1.47377	0.00460901	0.0201955	1
OGG1	ENSBTAG00000007777	1.97298	0.00461132	0.0201955	22
ENSBTAG00000039346	ENSBTAG00000039346	2.31496	0.00462049	0.0202234	2
KLHL24	ENSBTAG00000017450	1.60818	0.00462837	0.0202367	1
SPTBN1	ENSBTAG00000006995	-1.78544	0.00462912	0.0202367	11
ZNF565	ENSBTAG00000009521	-1.84714	0.00463269	0.0202399	18
MGC159500	ENSBTAG00000021620	-1.54869	0.00463546	0.0202399	2
LMBRD1	ENSBTAG00000016164	2.31213	0.0046417	0.020255	9
RBM10	ENSBTAG00000002890	-1.74486	0.00466442	0.0203418	X
CHCHD7	ENSBTAG00000033284	-1.7379	0.00469644	0.0204691	14
WDR61	ENSBTAG00000015944	-1.39756	0.0047038	0.0204888	21
FAM3A	ENSBTAG00000012747	2.68691	0.00473726	0.0206222	X
RBBP6	ENSBTAG00000009441	-1.67632	0.00475514	0.0206876	25
KIN	ENSBTAG00000013925	-1.55329	0.00476696	0.0207239	13
RIOK2	ENSBTAG00000011763	-1.55692	0.00476922	0.0207239	7
TKT	ENSBTAG00000003758	-1.45196	0.00478245	0.0207689	22
UBAP1	ENSBTAG00000000320	-1.86766	0.00480628	0.0208599	8
IQCG	ENSBTAG00000018025	-2.52384	0.00482596	0.0209328	1
PPAPDC1B	ENSBTAG00000027635	2.73208	0.00483509	0.0209598	27
PRIM2	ENSBTAG00000007937	1.72838	0.00485201	0.0210205	23
PDCD6IP	ENSBTAG00000017426	1.67426	0.00489187	0.0211805	22
GPATCH3	ENSBTAG00000014849	-1.88807	0.00490439	0.0212221	2
ZMYND19	ENSBTAG00000012144	-1.93071	0.00491646	0.0212616	11
MPST	ENSBTAG00000030648	-1.78876	0.00494902	0.0213896	5
EPS15	ENSBTAG00000005542	1.51697	0.00497656	0.0214958	3
CENPL	ENSBTAG00000006925	-1.7653	0.00499061	0.0215436	16
GNPDA1	ENSBTAG00000007865	1.90951	0.00500604	0.0215973	7
VEZF1	ENSBTAG00000004193	1.66259	0.00501084	0.0216051	19
ENSBTAG00000040098	ENSBTAG00000040098	2.19821	0.00501849	0.021625	3
ASH1L	ENSBTAG00000003954	-1.6304	0.00502142	0.021625	3
SETMAR_1	ENSBTAG00000023106	2.09639	0.00504939	0.0217325	1
KDELC1	ENSBTAG00000008880	3.11706	0.00505472	0.0217425	12
EIF3L	ENSBTAG00000010790	-1.41741	0.00506317	0.0217659	5
PSMA3	ENSBTAG00000002808	-1.39417	0.00507953	0.0218233	10
KCTD9	ENSBTAG00000012382	-2.12354	0.00511133	0.0219469	8
AP1B1	ENSBTAG00000001189	1.80192	0.00511509	0.02195	17
RMND5A	ENSBTAG00000021140	-2.17466	0.00513232	0.0220109	11
LENG1	ENSBTAG00000023333	-2.12968	0.00514071	0.0220338	18
RHEB	ENSBTAG00000031861	-1.42641	0.00517435	0.0221648	4
DAD1	ENSBTAG00000019077	-1.42979	0.00518701	0.0222059	10
MYL12B	ENSBTAG00000026266	1.86179	0.00524066	0.0224186	24
RBM14	ENSBTAG00000001225	-1.7393	0.00524481	0.0224186	29
SLC25A20	ENSBTAG00000000191	-1.62607	0.00524598	0.0224186	22
PNRC1	ENSBTAG00000019110	-1.99149	0.00525273	0.0224342	9
VPS36	ENSBTAG00000004307	3.16309	0.00525937	0.0224493	12
SPAG5	ENSBTAG00000013100	-1.61809	0.00526554	0.0224624	19
UBOX5	ENSBTAG00000015379	-1.59841	0.00527938	0.0225081	13
PTGFRN	ENSBTAG00000008022	2.20486	0.0052878	0.0225308	3
CITED2	ENSBTAG00000011224	-1.54973	0.00530803	0.0226036	9
HPCAL1	ENSBTAG00000004259	3.19923	0.00531456	0.0226059	11
FANCM	ENSBTAG00000002612	-2.02976	0.00531721	0.0226059	21
SRSF6	ENSBTAG00000008527	1.39654	0.00531793	0.0226059	13
SPAG7	ENSBTAG00000008590	1.49486	0.00533742	0.0226754	19
PPP1R12A	ENSBTAG00000014609	-1.41061	0.00535086	0.0227192	5
SERPINB5	ENSBTAG00000002019	2.27754	0.0053569	0.0227315	24
HARS2	ENSBTAG00000025212	-1.68424	0.00538609	0.0228419	7
PTPN4	ENSBTAG00000020855	-2.73805	0.00539739	0.0228765	2
MAF1	ENSBTAG00000012242	1.50968	0.00542764	0.0229912	14
DCP2	ENSBTAG00000000767	-1.6077	0.00543495	0.0230087	10
WWTR1	ENSBTAG00000007814	-1.66793	0.00544552	0.0230299	1
JMY	ENSBTAG00000025856	-2.75479	0.00544632	0.0230299	10
SHKBP1	ENSBTAG00000004755	2.81501	0.00546352	0.0230859	18
TUBGCP3	ENSBTAG00000044184	1.81202	0.00546595	0.0230859	12
CLSPN	ENSBTAG00000002826	-1.46087	0.0054774	0.0231207	3
MSTO1	ENSBTAG00000026613	1.84444	0.00552068	0.0232899	3
SMG1	ENSBTAG00000020735	-1.72859	0.00554203	0.023356	25
SYNGR1	ENSBTAG00000005765	2.34774	0.00554281	0.023356	5
RAN_2	ENSBTAG00000014223	-1.40882	0.00555645	0.0233998
MLH1	ENSBTAG00000016758	1.68107	0.00558035	0.023468	22
POLR3D	ENSBTAG00000010036	-1.46756	0.00558116	0.023468	8
NSDHL	ENSBTAG00000009231	-1.88285	0.00558237	0.023468	X
XBP1	ENSBTAG00000005970	2.14415	0.00559252	0.023497	17
TRAF7	ENSBTAG00000019073	1.48871	0.00560248	0.0235252	25
ST13	ENSBTAG00000006202	1.4641	0.00561057	0.0235455	5
EXOSC7	ENSBTAG00000018329	-1.43932	0.00564005	0.0236555	22
SPG20	ENSBTAG00000008040	2.27892	0.00565647	0.0237106	12
SCYL2	ENSBTAG00000013859	1.6027	0.0057103	0.0239224	5
ZSCAN2	ENSBTAG00000001385	2.66697	0.00571449	0.0239261	21
MGC151537	ENSBTAG00000001598	2.27376	0.00573731	0.0240078	9
SGMS1	ENSBTAG00000011748	1.83464	0.00574646	0.0240322	26
TMOD3	ENSBTAG00000047868	1.6409	0.00576816	0.024109	10
DBN1	ENSBTAG00000011400	2.51979	0.0057811	0.0241394	7
SIKE1	ENSBTAG00000015977	1.552	0.00578212	0.0241394	3
TSR2	ENSBTAG00000015858	-1.717	0.00580678	0.0242244	X
C19orf60	ENSBTAG00000007739	1.85713	0.00580918	0.0242244	7
SPRYD7	ENSBTAG00000018829	-2.03597	0.00586633	0.0244357	12
UBAP2L	ENSBTAG00000004271	-1.49284	0.00586847	0.0244357	3
POLDIP3	ENSBTAG00000016511	1.4164	0.00586997	0.0244357	5
INTU	ENSBTAG00000012824	-2.77312	0.00589603	0.0245301	17
RUVBL2	ENSBTAG00000023417	-1.39348	0.00590797	0.0245529	18
ATP6V1H	ENSBTAG00000003450	1.52368	0.0059083	0.0245529	14
DHX29	ENSBTAG00000010510	-1.52687	0.00591924	0.0245842	20
AAED1	ENSBTAG00000020749	2.11232	0.00592297	0.0245856	8
RFC3	ENSBTAG00000010787	-1.58181	0.00592719	0.024589	12
PPP2CB	ENSBTAG00000009245	-1.93679	0.00594818	0.0246619	27
PTP4A1	ENSBTAG00000002275	-1.88821	0.00596427	0.0247145	9
FNTB	ENSBTAG00000005897	1.77547	0.00599478	0.0248267	10
ENSBTAG00000021948	ENSBTAG00000021948	1.52962	0.00600029	0.0248353	3
DYNLT3	ENSBTAG00000038156	2.07252	0.00603481	0.0249639	X
UHRF1BP1L	ENSBTAG00000006040	1.56482	0.00604529	0.024993	5
SETMAR_2	ENSBTAG00000018935	-2.11254	0.00608876	0.0251583	22
ATP9B	ENSBTAG00000001224	1.77979	0.0060962	0.0251747	24
MYO1E	ENSBTAG00000021538	1.59476	0.00612253	0.025269	10
STRN3	ENSBTAG00000021845	-1.47888	0.0061447	0.0253356	21
CCAR1_2	ENSBTAG00000033457	-1.40092	0.00614567	0.0253356	28
FAM49B	ENSBTAG00000020801	2.16837	0.00615355	0.0253414	14
ADD3	ENSBTAG00000003265	-1.71605	0.00615408	0.0253414	26
TATDN3	ENSBTAG00000024443	-1.80069	0.0061851	0.0254546	16
SMG6	ENSBTAG00000000267	1.92921	0.00619778	0.0254923	19
L3MBTL3	ENSBTAG00000017393	2.11449	0.00622797	0.0256019	9
ZNF30		2.10496	0.00623634	0.0256119	18
VPS4A	ENSBTAG00000001659	1.92171	0.00623749	0.0256119	18
PCNP	ENSBTAG00000015069	1.3582	0.00624407	0.0256244	1
MTA3	ENSBTAG00000004073	1.43386	0.0062803	0.0257457	11
WDR26	ENSBTAG00000011785	-1.60996	0.00628074	0.0257457	16
SNAP47	ENSBTAG00000004188	-1.7802	0.0062936	0.0257823	7
PRPF31	ENSBTAG00000007757	-1.71827	0.0062975	0.0257823	18
NXF1	ENSBTAG00000009488	-2.1434	0.00630036	0.0257823	29
TSC22D1	ENSBTAG00000047739	-3.34167	0.00630785	0.0257984	12
ENSBTAG00000011072	ENSBTAG00000011072	1.6418	0.00631923	0.0258303	28
EIF4B	ENSBTAG00000006883	-1.35548	0.00633319	0.0258727	5
NOL11	ENSBTAG00000015951	-1.61947	0.00634028	0.0258871	19
SDAD1	ENSBTAG00000007639	-1.40751	0.00635258	0.0259227	6
CXorf56	ENSBTAG00000047169	-1.72243	0.00637522	0.0260004	X
GEMIN5	ENSBTAG00000012095	-1.55724	0.00638164	0.0260119	7
UTP18	ENSBTAG00000020629	-1.49278	0.00638834	0.0260187	19
BRE	ENSBTAG00000031335	2.12049	0.00639049	0.0260187	11
ARHGAP5	ENSBTAG00000027024	-1.6222	0.00640088	0.0260463	21
DNAJC25	ENSBTAG00000030960	2.43872	0.00641573	0.0260921	8
G6PC3	ENSBTAG00000016253	1.75348	0.00641963	0.0260933	19
DYNC1LI1	ENSBTAG00000014700	-1.43695	0.00642725	0.0261096	22
PAPSS1	ENSBTAG00000012961	-1.9071	0.00643208	0.0261145	6
TRIT1	ENSBTAG00000013832	-2.68822	0.00646457	0.0262317	3
PPP1CA	ENSBTAG00000040418	1.60746	0.0064737	0.0262541	1
ENSBTAG00000019739	ENSBTAG00000019739	-1.51806	0.00649243	0.0263152	7
COG1	ENSBTAG00000006087	2.00741	0.00650284	0.0263427	19
IFNGR1	ENSBTAG00000012544	2.75664	0.0065209	0.0263977	9
EIF1B	ENSBTAG00000019106	-1.78603	0.00652373	0.0263977	22
UBN2	ENSBTAG00000014021	-2.09899	0.00652837	0.0264017	4
ASB8	ENSBTAG00000000289	-1.70814	0.00655415	0.0264666	5
CYFIP1	ENSBTAG00000016894	1.58285	0.00655452	0.0264666	2
SPIN1	ENSBTAG00000003044	1.58468	0.00655537	0.0264666	8
GFPT2	ENSBTAG00000002215	-2.06478	0.00658377	0.0265664	7
MDS018	ENSBTAG00000014089	2.50884	0.00660867	0.026652	21
ANKRD46	ENSBTAG00000001254	1.97958	0.00661687	0.0266702	14
ZNF507	ENSBTAG00000014123	-1.93929	0.00662563	0.0266907	18
PSMB6	ENSBTAG00000013390	-1.43535	0.00664136	0.0267392	19
ASH2L	ENSBTAG00000000978	-1.60694	0.00667977	0.026869	27
CMTM7	ENSBTAG00000001712	2.72617	0.00668105	0.026869	22
NDUFAF3	ENSBTAG00000018918	1.71891	0.00670405	0.0269373	22
TCF19	ENSBTAG00000014435	2.10598	0.00670546	0.0269373	23
CTSH	ENSBTAG00000010992	1.5832	0.00671083	0.0269439	21
ENSBTAG00000032603	ENSBTAG00000032603	1.72848	0.00672363	0.0269803	12
CGRRF1	ENSBTAG00000017141	1.65035	0.00673908	0.0270273	10
MRPL19	ENSBTAG00000002557	-1.48707	0.00675678	0.0270833	11
RSF1	ENSBTAG00000020268	-1.54966	0.00676455	0.0270994	29
FAM48A	ENSBTAG00000011860	1.57665	0.00678501	0.027166	12
EP300	ENSBTAG00000016198	-1.52572	0.00679485	0.027166	5
ZNF146	ENSBTAG00000031687	1.78876	0.00679592	0.027166	18
NUP50	ENSBTAG00000017652	-1.5207	0.0067962	0.027166	5
RPL26	ENSBTAG00000012344	-1.4517	0.0068009	0.0271698	19
DPPA2	ENSBTAG00000020460	1.44521	0.00680477	0.0271703	1
CIP29	ENSBTAG00000020662	-1.34898	0.00680879	0.0271713	5
ZNRF1	ENSBTAG00000034689	-2.02555	0.0068155	0.0271831	18
YBX1	ENSBTAG00000017368	-1.48235	0.00682889	0.0272215	3
ZNF526	ENSBTAG00000020754	-1.93494	0.00683749	0.0272408	18
RBM17	ENSBTAG00000021951	-1.64188	0.00689373	0.0274497	13
NPLOC4	ENSBTAG00000019105	-1.8981	0.00693499	0.0275988	19
UMPS	ENSBTAG00000013727	-1.33819	0.00694219	0.0276023	1
DDX6	ENSBTAG00000009067	1.54673	0.00694349	0.0276023	15
OAZ1	ENSBTAG00000018522	1.35281	0.00699576	0.0277948	7
VPS39	ENSBTAG00000032055	-1.86621	0.00701621	0.0278607	10
EFR3A	ENSBTAG00000047834	2.8514	0.00710287	0.0281856	14
NUDT14	ENSBTAG00000048010	1.93831	0.00710582	0.0281856	21
UQCRC1	ENSBTAG00000019096	1.45387	0.00713526	0.0282869	22
PLK1	ENSBTAG00000014453	-1.45737	0.00714674	0.0283169	25
BCDIN3	ENSBTAG00000016763	-1.6881	0.00718028	0.0284342	25
DNPH1	ENSBTAG00000019913	1.76696	0.0071935	0.028471	23
NHEJ1	ENSBTAG00000031041	1.81013	0.00720423	0.0284979	2
ALG5	ENSBTAG00000011850	-1.46141	0.0072091	0.0285016	12
ENSBTAG00000046971	ENSBTAG00000046971	-1.63584	0.00724306	0.0286202	11
CAPZA2	ENSBTAG00000004072	1.46254	0.0072517	0.0286366	4
ALG8	ENSBTAG00000018192	1.48433	0.00725659	0.0286366	29
ATP6V1B1	ENSBTAG00000010620	2.87927	0.00725909	0.0286366	11
MGC142695	ENSBTAG00000037938	-1.77782	0.00726326	0.0286374	21
PDS5B	ENSBTAG00000011597	-1.59971	0.00729561	0.0287493	12
SNX8	ENSBTAG00000013708	2.25355	0.0073151	0.0288104	25
SLC38A9	ENSBTAG00000033313	1.68319	0.00733757	0.0288832	20
PAFAH1B1	ENSBTAG00000016806	-1.40525	0.00735257	0.0289265	19
DCAF12	ENSBTAG00000021573	-1.61424	0.00737699	0.0290068	8
NPAT	ENSBTAG00000010286	-1.96712	0.00739402	0.029058	15
WDR12	ENSBTAG00000015424	-1.41947	0.00741176	0.0291119	2
KLHL2	ENSBTAG00000005263	-1.73257	0.00742219	0.029137	17
SUGT1	ENSBTAG00000002137	-1.45316	0.00743571	0.0291731	12
PIGN	ENSBTAG00000016663	1.57373	0.00743945	0.0291731	24
LAT_1	ENSBTAG00000006731	1.63113	0.00748087	0.0293197	18
CMTM4	ENSBTAG00000001104	2.1631	0.00749157	0.0293318	18
C19H17orf42	ENSBTAG00000018386	-1.45209	0.00749208	0.0293318	19
CDC27	ENSBTAG00000002726	-1.64915	0.00751423	0.0294026	19
CDPF1	ENSBTAG00000008065	2.54676	0.00753634	0.0294732	5
ENSBTAG00000011317	ENSBTAG00000011317	-1.70486	0.00755713	0.0295386	11
KANSL2	ENSBTAG00000002693	-1.74799	0.00757584	0.0295957	5
PTPN11	ENSBTAG00000002048	1.59616	0.00759326	0.0296448	17
FAM120B	ENSBTAG00000003884	2.23711	0.00759661	0.0296448	9
NACA	ENSBTAG00000010701	-1.38323	0.00762929	0.0297563	5
ZNF613	ENSBTAG00000038487	2.08079	0.00766732	0.0298885	18
NELFCD	ENSBTAG00000018783	1.52188	0.00767581	0.0299055	13
MPV17	ENSBTAG00000018269	1.84766	0.00770282	0.0299945	11
ENSBTAG00000047957	ENSBTAG00000047957	2.75773	0.00771095	0.0300101	26
IKBKAP	ENSBTAG00000004991	1.90167	0.00772175	0.0300359	8
PAICS	ENSBTAG00000010577	-1.46397	0.00773431	0.0300686	6
OSTC	ENSBTAG00000011611	-1.38927	0.00773996	0.0300745	6
PIGK	ENSBTAG00000031012	1.47659	0.00775325	0.0301099	3
ASAH1	ENSBTAG00000011257	2.36871	0.00780535	0.030296	27
COG3	ENSBTAG00000017907	2.47821	0.00782095	0.0303402	12
KAT6B	ENSBTAG00000002920	1.65305	0.00785486	0.0304282	28
PUS10	ENSBTAG00000009694	-1.68647	0.00785497	0.0304282	11
MTCH2	ENSBTAG00000018742	1.50597	0.00785623	0.0304282	15
N4BP2	ENSBTAG00000000175	1.54407	0.00787544	0.0304765	6
TAF9_1	ENSBTAG00000046192	-1.39656	0.00787897	0.0304765	20
ENSBTAG00000000025	ENSBTAG00000000025	1.45902	0.00788134	0.0304765	15
INSIG2	ENSBTAG00000002112	1.59314	0.0079	0.0305176	2
CHMP3	ENSBTAG00000013589	1.72071	0.00790042	0.0305176	11
FAM175B	ENSBTAG00000023840	-1.80664	0.00793861	0.0306488	26
ITPKC	ENSBTAG00000019465	-1.96753	0.00795847	0.0307091	18
WDR53	ENSBTAG00000014660	-1.75566	0.007968	0.0307182	1
MTR	ENSBTAG00000012251	-1.94982	0.00797028	0.0307182	28
TTC4	ENSBTAG00000015931	-1.53446	0.00797357	0.0307182	3
LARP1B	ENSBTAG00000012135	-1.79368	0.00798482	0.0307452	17
GGA3	ENSBTAG00000016128	-2.21763	0.00801079	0.0308288	19
LOXL2	ENSBTAG00000006214	1.94338	0.00802325	0.0308603	8
CLN1	ENSBTAG00000013367	1.44719	0.00804841	0.0309358	3
TRIM2	ENSBTAG00000008816	1.83183	0.00805486	0.0309358	17
KIAA1598	ENSBTAG00000007578	2.87623	0.00805571	0.0309358	26
ENSBTAG00000006186	ENSBTAG00000006186	1.8696	0.00808105	0.0310167	16
XPNPEP1	ENSBTAG00000004438	1.82876	0.00809344	0.0310409	26
CD40	ENSBTAG00000020736	-2.44862	0.00809593	0.0310409	13
GRPEL1	ENSBTAG00000010181	-1.39522	0.00810235	0.031049	6
SIRT3	ENSBTAG00000002044	1.84341	0.00813496	0.0311393	11
ENSBTAG00000030444	ENSBTAG00000030444	1.45679	0.00813862	0.0311393	18
UTP11L	ENSBTAG00000002306	-1.40022	0.00813884	0.0311393	3
NDE1	ENSBTAG00000015986	1.79802	0.00814849	0.0311439	25
IMPDH1	ENSBTAG00000000296	-1.87587	0.00814864	0.0311439	4
CTSA	ENSBTAG00000027337	2.45855	0.00816868	0.031204	13
MUTYH	ENSBTAG00000011242	1.78418	0.00821112	0.0313496	3
VPS35	ENSBTAG00000002493	1.39578	0.00825052	0.0314834	18
RTN3	ENSBTAG00000019204	-1.65312	0.00829422	0.0316335	29
TTF1	ENSBTAG00000018710	-1.69098	0.00830204	0.0316466	11
EIF2C2	ENSBTAG00000001579	-1.66017	0.00837557	0.0319004	14
WDR21A	ENSBTAG00000008713	2.97038	0.00837744	0.0319004	10
PNO1	ENSBTAG00000010604	-1.54092	0.00845732	0.0321876	11
PLK4	ENSBTAG00000039552	1.49377	0.00848501	0.0322761	17
C12orf65	ENSBTAG00000020503	-1.5046	0.00851968	0.0323909	17
PLA2G15	ENSBTAG00000007512	1.49782	0.00853165	0.0324194	18
SLC25A13	ENSBTAG00000003773	-2.34545	0.00855536	0.0324924	4
FAM72A	ENSBTAG00000020227	-1.88258	0.00856633	0.032517	16
EAPP	ENSBTAG00000003419	-1.56225	0.00858651	0.0325765	21
SCIN	ENSBTAG00000009786	3.24253	0.00859144	0.0325781	4
ATG13	ENSBTAG00000017325	-1.79256	0.0086138	0.0326334	15
PRPF19	ENSBTAG00000014366	-1.79368	0.00861504	0.0326334	29
RAD23B	ENSBTAG00000001926	1.50035	0.00865226	0.0327572	8
CASC3	ENSBTAG00000006250	-1.61152	0.0086813	0.03285	19
MRPS18C	ENSBTAG00000018155	-1.47942	0.00869141	0.0328711	6
RPL23A_2	ENSBTAG00000046394	-2.51496	0.00871186	0.0329177	6
MRFAP1	ENSBTAG00000046936	-1.37551	0.00871285	0.0329177	6
COX1	ENSBTAG00000043561	1.6753	0.00874795	0.0330263	MT
TTLL4	ENSBTAG00000018415	-1.73362	0.00875072	0.0330263	2
TRMT1L	ENSBTAG00000011285	1.49296	0.00884015	0.0333464	16
NME6	ENSBTAG00000003025	1.70426	0.00885278	0.0333633	22
SH3BP4	ENSBTAG00000013869	1.70159	0.00885383	0.0333633	3
ECHS1	ENSBTAG00000017710	1.51041	0.00887649	0.0334313	26
UBA5	ENSBTAG00000004495	1.6162	0.00888116	0.0334314	1
MFGE8	ENSBTAG00000003300	-1.45591	0.00890618	0.0335082	21
PNPLA6	ENSBTAG00000032137	2.64348	0.00891575	0.0335268	7
SAMM50	ENSBTAG00000045957	1.59517	0.00892199	0.0335328	5
DYNLT1_2	ENSBTAG00000004472	-1.36938	0.00897866	0.0337283	9
DTYMK	ENSBTAG00000015408	1.56481	0.00903183	0.0338922	3
ENSBTAG00000038104	ENSBTAG00000038104	-1.55481	0.00903471	0.0338922	2
ENSBTAG00000002633	ENSBTAG00000002633	1.52108	0.00903635	0.0338922	2
HINT3	ENSBTAG00000001956	-1.91646	0.00907606	0.0340235	9
CASC4	ENSBTAG00000012545	2.01632	0.00908982	0.0340574	10
SUCLA2	ENSBTAG00000006759	1.40683	0.00912431	0.0341689	12
EIF3I	ENSBTAG00000014388	1.34171	0.00914174	0.0342163	2
SHQ1	ENSBTAG00000005436	-1.61216	0.00914641	0.0342163	22
MRPS7	ENSBTAG00000016133	-1.42543	0.00920825	0.0344298	19
BRCC3	ENSBTAG00000007817	1.86365	0.00921806	0.0344466	X
MCCC2	ENSBTAG00000044160	1.9515	0.00922227	0.0344466	20
DUSP6	ENSBTAG00000004587	2.71572	0.00924439	0.0345114	5
N6AMT2	ENSBTAG00000008296	-1.5755	0.00925061	0.0345168	12
TXNRD1	ENSBTAG00000013912	-1.52754	0.0092601	0.0345344	5
SUMF1	ENSBTAG00000039855	1.82448	0.00927697	0.0345654	22
LRP10	ENSBTAG00000016378	2.60971	0.00927795	0.0345654	10
PFDN6	ENSBTAG00000010723	-1.40823	0.00928299	0.0345664	23
SCD	ENSBTAG00000045728	2.73327	0.00928778	0.0345664	26
BRWD1	ENSBTAG00000013602	1.60964	0.0093308	0.0347087	1
GNB4	ENSBTAG00000002767	1.9387	0.00935635	0.0347694	1
PPP4R1	ENSBTAG00000009822	2.43224	0.00935674	0.0347694	24
PECR	ENSBTAG00000006821	1.99342	0.00936291	0.0347744	2
SLC25A14	ENSBTAG00000016263	-2.16609	0.00938003	0.0348202	X
PEX11B	ENSBTAG00000008372	2.25655	0.0093864	0.034826	3
ENSBTAG00000045581	ENSBTAG00000045581	1.45918	0.0093929	0.0348322	18
DIP2B	ENSBTAG00000005246	-1.67279	0.00942977	0.034951	5
RINT1	ENSBTAG00000008302	-1.62769	0.00946885	0.0350779	4
ENSBTAG00000033642	ENSBTAG00000033642	1.67645	0.0095001	0.0351544	18
CHKB	ENSBTAG00000016050	2.20007	0.00950346	0.0351544	5
NEDD4L	ENSBTAG00000005412	2.75757	0.0095066	0.0351544	24
ATP5B	ENSBTAG00000013315	1.35454	0.00950894	0.0351544	5
PELI1	ENSBTAG00000020865	-1.86679	0.00952692	0.0352029	11
RQCD1	ENSBTAG00000003807	-1.36253	0.00954859	0.035265	2
NUDCD2	ENSBTAG00000014772	1.56412	0.00955469	0.0352695	7
AAMDC	ENSBTAG00000017298	-1.84971	0.00957775	0.0353366	29
FAM115C	ENSBTAG00000005475	2.33536	0.0096004	0.0354021	4
ELP5	ENSBTAG00000019446	-1.38358	0.00967283	0.035651	19
DDB1	ENSBTAG00000021569	1.72089	0.00968552	0.0356681	29
ZFYVE19	ENSBTAG00000013485	1.64099	0.0096894	0.0356681	10
TADA1	ENSBTAG00000010456	-1.65133	0.00969225	0.0356681	3
ZCCHC3	ENSBTAG00000002116	-1.93042	0.00970495	0.0356967	13
ATP2C1	ENSBTAG00000011626	-1.64316	0.00971389	0.0357114	1
DOHH	ENSBTAG00000005272	-1.71648	0.00972833	0.0357463	7
ZCCHC4	ENSBTAG00000007240	-2.10235	0.00980904	0.0360246	6
NDUFS3	ENSBTAG00000018483	1.43302	0.00981927	0.0360438	15
DNM2	ENSBTAG00000013362	1.58549	0.00987494	0.0362298	7
NOL8	ENSBTAG00000018613	-1.52916	0.00989104	0.0362705	8
CCDC76	ENSBTAG00000015781	-1.58816	0.00992192	0.036354	3
PEX11G	ENSBTAG00000018894	2.89027	0.00992386	0.036354	7
METAP2	ENSBTAG00000019944	-1.50709	0.00993257	0.0363675	5
HGS	ENSBTAG00000000411	1.50399	0.00994245	0.0363852	19
GALK1	ENSBTAG00000014964	1.49338	0.00994949	0.0363926	19
NEMF	ENSBTAG00000004934	-1.49375	0.0099773	0.0364759	10
UBE2W	ENSBTAG00000008260	-1.66144	0.00999604	0.036526	14
MGAT1	ENSBTAG00000001546	1.70644	0.0100172	0.0365846	7
VDAC1	ENSBTAG00000013113	1.92923	0.0100328	0.0366231	7
MGC159566	ENSBTAG00000015005	1.62179	0.0100812	0.0367624	8
PAFAH2	ENSBTAG00000005105	1.83285	0.0100847	0.0367624	2
ALDH5A1	ENSBTAG00000021902	1.84077	0.0100862	0.0367624	23
CDKN2AIPNL	ENSBTAG00000010984	1.64438	0.010111	0.0368343	7
MFN2	ENSBTAG00000005314	3.00474	0.0101403	0.0369227	16
TERF2IP	ENSBTAG00000015686	-1.40859	0.0102005	0.0371231	18
RMND5B	ENSBTAG00000006371	1.85656	0.0102259	0.0371966	7
IDH2	ENSBTAG00000014093	-1.78773	0.0102441	0.0372444	21
XKR8	ENSBTAG00000008800	1.83519	0.0102619	0.0372901	2
NMRAL1	ENSBTAG00000010015	2.26195	0.0102729	0.0373114	25
WDR75	ENSBTAG00000003002	-1.54685	0.0102876	0.0373451	2
PEX7	ENSBTAG00000016791	2.12014	0.0102925	0.0373451	9
HDAC8	ENSBTAG00000046092	1.6293	0.0103276	0.0374539	X
ANKRD11	ENSBTAG00000016006	-1.42407	0.0103349	0.0374615	18
CEP89	ENSBTAG00000004864	-1.74273	0.010344	0.0374755	18
EXOSC2	ENSBTAG00000048071	-1.52512	0.0103606	0.0375171	11
TCFL2	ENSBTAG00000021574	-1.84811	0.010389	0.0375875	26
[truncated: 187 more rows]

## Sheet: (All) in vivo vs serum-free
Gene symbol	Ensembl gene ID	Fold-change	p-value	FDR corrected p-value	Chromosome
PCK2	ENSBTAG00000011934	-5.69105	2.61022e-17	1.88641e-13	10
ABCB1	ENSBTAG00000005997	-4.42793	7.03797e-14	2.54317e-10	4
SOD1	ENSBTAG00000018854	-2.71767	1.92775e-13	4.64395e-10	1
TM4SF1	ENSBTAG00000015163	-5.0393	2.4348e-12	4.39907e-09	1
TEX12	ENSBTAG00000016548	-2.68222	1.19755e-11	1.73093e-08	15
S100A2	ENSBTAG00000037651	-6.24086	2.63283e-11	3.17124e-08	3
LAMA1	ENSBTAG00000018160	-11.0107	6.70559e-11	5.79383e-08	24
GTSF1	ENSBTAG00000018085	-2.60729	5.69175e-11	5.79383e-08	5
ZMYM1	ENSBTAG00000006555	2.05862	7.21523e-11	5.79383e-08	3
PSAT1	ENSBTAG00000013960	-4.48806	8.61773e-11	6.22803e-08	8
ERP70	ENSBTAG00000017143	-12.2644	1.01535e-10	6.67082e-08	4
CYCS_2	ENSBTAG00000023823	-2.58603	2.68337e-10	1.61606e-07	4
HRSP12	ENSBTAG00000012595	-2.18012	4.88695e-10	2.71677e-07	14
ABCB6	ENSBTAG00000020607	1.9338	9.01649e-10	4.65444e-07	2
FDFT1	ENSBTAG00000012432	-4.21353	1.05211e-09	5.06906e-07	8
MGC137030	ENSBTAG00000024809	-7.19938	1.37172e-09	6.1959e-07	7
SFRS5	ENSBTAG00000011596	1.91768	1.46696e-09	6.2363e-07	10
UHRF1	ENSBTAG00000002224	-3.50642	1.94832e-09	7.8225e-07	7
OOEP	ENSBTAG00000019600	-5.05466	2.52887e-09	9.61901e-07	9
ENSBTAG00000009440	ENSBTAG00000009440	-5.12755	6.6115e-09	2.38907e-06	15
GARNL3	ENSBTAG00000006948	4.45112	1.26705e-08	4.36046e-06	11
ASZ1	ENSBTAG00000000169	-6.05876	1.61324e-08	5.06908e-06	4
HSPB1	ENSBTAG00000011969	-2.2253	1.58987e-08	5.06908e-06	25
PARK7	ENSBTAG00000020518	-2.37503	3.063e-08	9.22345e-06	16
PSPH	ENSBTAG00000013081	-3.51894	3.36792e-08	9.736e-06	25
MAPRE2	ENSBTAG00000007520	-4.50198	4.2708e-08	1.14315e-05	24
ENSBTAG00000040169	ENSBTAG00000040169	2.06318	4.21819e-08	1.14315e-05	18
FBXO3	ENSBTAG00000010071	1.78357	4.78579e-08	1.23525e-05	15
RNF17	ENSBTAG00000000278	-4.62419	5.23079e-08	1.30355e-05	12
SSSCA1	ENSBTAG00000003713	-1.8379	6.76483e-08	1.62965e-05	29
HMGCS1	ENSBTAG00000011839	-7.42977	7.6138e-08	1.73624e-05	20
CALM_2	ENSBTAG00000014583	-1.71016	7.68778e-08	1.73624e-05	18
GALNT11	ENSBTAG00000021260	1.79748	8.88971e-08	1.94685e-05	4
ENSBTAG00000023007	ENSBTAG00000023007	-5.61173	9.77558e-08	2.07788e-05	17
MAF1	ENSBTAG00000012242	1.73311	1.17872e-07	2.43388e-05	14
AHSA2	ENSBTAG00000006025	-3.70008	1.29568e-07	2.55632e-05	11
IL6_1	ENSBTAG00000014921	-2.42501	1.31844e-07	2.55632e-05	4
SRI	ENSBTAG00000010390	-1.86608	1.34413e-07	2.55632e-05	4
DDIT4	ENSBTAG00000000163	-2.64076	1.46488e-07	2.71454e-05	28
FADS1	ENSBTAG00000022294	-5.58651	1.60814e-07	2.80107e-05	29
NID2	ENSBTAG00000021945	-3.65986	1.62785e-07	2.80107e-05	10
MANF	ENSBTAG00000031797	-2.49864	1.59e-07	2.80107e-05	22
PCP4L1	ENSBTAG00000040512	-2.94936	2.09898e-07	3.52776e-05	3
KLK6	ENSBTAG00000030482	-2.67348	2.79676e-07	4.59369e-05	18
IL18	ENSBTAG00000000277	-1.86749	3.18703e-07	5.11838e-05	15
PHGDH	ENSBTAG00000039719	-3.30837	3.43246e-07	5.27796e-05	3
MOV10	ENSBTAG00000014297	1.75777	3.36767e-07	5.27796e-05	3
ZNF75D	ENSBTAG00000047954	-3.6663	3.71627e-07	5.55525e-05	X
E-CADHERIN	ENSBTAG00000015991	1.63211	3.76653e-07	5.55525e-05	18
DPYSL3	ENSBTAG00000010661	-4.73533	3.9978e-07	5.64596e-05	7
UBE2N	ENSBTAG00000021767	-1.55289	3.969e-07	5.64596e-05	5
VRK3	ENSBTAG00000005367	2.3802	4.14052e-07	5.64596e-05	18
CASP3	ENSBTAG00000015874	2.76236	4.12453e-07	5.64596e-05	27
ZNF614	ENSBTAG00000003541	2.20704	5.06261e-07	6.77546e-05	18
LGMN	ENSBTAG00000046979	-2.25262	5.43928e-07	7.01959e-05	21
PSAP	ENSBTAG00000021499	1.62005	5.35093e-07	7.01959e-05	28
PCTP	ENSBTAG00000018706	-3.95488	6.55226e-07	8.30758e-05	19
SUCO	ENSBTAG00000010169	2.21731	7.06128e-07	8.79859e-05	16
TCEAL8	ENSBTAG00000027843	-4.46529	7.68e-07	9.40704e-05	X
PGHS-2	ENSBTAG00000014127	-5.38942	7.92303e-07	9.54329e-05	16
RPS4Y1	ENSBTAG00000025617	-1.56057	8.55403e-07	0.000101344	23
CCDC186	ENSBTAG00000020233	1.70973	8.81492e-07	0.000102751	26
BRN	ENSBTAG00000004950	-3.4596	9.60677e-07	0.000110203	10
TCEB1	ENSBTAG00000002196	-1.50441	1.00925e-06	0.000113966	14
TGIF1	ENSBTAG00000007718	1.57886	1.069e-06	0.000118854	24
PGRMC1	ENSBTAG00000019552	-2.29574	1.09036e-06	0.000119394	X
C10H14ORF1	ENSBTAG00000011987	-2.94555	1.14893e-06	0.00012393	10
FABP5	ENSBTAG00000047330	-5.22464	1.24012e-06	0.000131799	14
S100A11	ENSBTAG00000015145	-4.51465	1.34156e-06	0.000140514	3
SLC1A1	ENSBTAG00000019125	1.70742	1.44459e-06	0.000149143	8
OSER1	ENSBTAG00000016873	1.7378	1.60738e-06	0.000163613	13
ARFGAP3_2	ENSBTAG00000004916	1.51415	1.668e-06	0.000167421	5
REXO2	ENSBTAG00000005843	-1.58392	1.72258e-06	0.000170536	15
KDM3A	ENSBTAG00000013580	1.74803	1.82719e-06	0.000176068	11
IRF1	ENSBTAG00000031231	2.01305	1.81217e-06	0.000176068	7
ENSBTAG00000015666	ENSBTAG00000015666	-3.08564	1.90845e-06	0.000181478	4
PAWR	ENSBTAG00000043949	-2.63802	1.93482e-06	0.000181596	5
CYP17A1	ENSBTAG00000014335	-3.71119	2.57436e-06	0.000238524	26
DDX4	ENSBTAG00000008871	-6.2133	3.11479e-06	0.000284944	20
SHMT2	ENSBTAG00000031500	-2.42485	3.36258e-06	0.000300017	5
SCOC	ENSBTAG00000022109	-1.9297	3.32912e-06	0.000300017	17
CDC42EP4	ENSBTAG00000019115	1.93783	3.9127e-06	0.000344843	19
RB1CC1	ENSBTAG00000000878	1.74226	4.41236e-06	0.000384194	14
PDGFRA	ENSBTAG00000007173	1.99827	5.13974e-06	0.000442201	6
SMIM1	ENSBTAG00000045754	-2.02725	5.5027e-06	0.000466371	16
PTMA_2	ENSBTAG00000002549	-1.5747	5.54974e-06	0.000466371	2
SNRPE_1	ENSBTAG00000030305	-1.53143	5.83849e-06	0.000484997	19
GARS	ENSBTAG00000018972	-2.13419	6.19289e-06	0.000508591	4
S100A5	ENSBTAG00000000644	-2.05003	7.015e-06	0.000564625	3
DDX5	ENSBTAG00000018423	1.51578	7.03145e-06	0.000564625	19
FKBP15	ENSBTAG00000005116	1.49095	7.61627e-06	0.000604866	8
TMEM62	ENSBTAG00000013031	2.67037	7.71051e-06	0.000605694	10
FAM96B	ENSBTAG00000013931	-1.70732	8.01639e-06	0.000622951	18
LSR	ENSBTAG00000017033	1.58439	8.19932e-06	0.000630388	18
ENSBTAG00000035959	ENSBTAG00000035959	9.00906	8.3322e-06	0.000633861	23
RPS21	ENSBTAG00000020795	-1.58692	8.71757e-06	0.00065627	13
TTC32	ENSBTAG00000015587	-3.04605	8.91066e-06	0.00066389	11
MRGPRX2	ENSBTAG00000002245	-4.61538	9.2538e-06	0.000682421	29
LGALS4	ENSBTAG00000016312	1.95162	9.75043e-06	0.000711781	18
KLK5	ENSBTAG00000015125	-2.8276	1.07144e-05	0.000774327	18
MAEL	ENSBTAG00000016550	-2.9283	1.12287e-05	0.000803462	3
PLCD1	ENSBTAG00000037726	-3.41635	1.21638e-05	0.000859222	22
TALDO1	ENSBTAG00000010336	-1.47358	1.22457e-05	0.000859222	29
MST4	ENSBTAG00000019652	-4.78457	1.24435e-05	0.0008647	X
EAF2	ENSBTAG00000013070	-3.2096	1.2711e-05	0.000874877	1
TIEG1	ENSBTAG00000014396	2.01644	1.29688e-05	0.0008842	14
SNRPG	ENSBTAG00000034506	-1.65234	1.4093e-05	0.000951872	19
SLC35D2_1	ENSBTAG00000005445	-2.39683	1.42624e-05	0.000954393	3
USP48	ENSBTAG00000006940	1.50874	1.45848e-05	0.000967015	2
KLK7	ENSBTAG00000030483	-2.61866	1.48734e-05	0.000977181	18
GFPT2	ENSBTAG00000002215	-3.49197	1.60755e-05	0.00104665	7
DNAJB11	ENSBTAG00000003151	-1.91708	1.68004e-05	0.00108408	1
MAT2B	ENSBTAG00000012350	1.51281	1.73462e-05	0.00110939	7
RMI2	ENSBTAG00000026375	-2.33555	1.77613e-05	0.00112597	25
BTG4	ENSBTAG00000034346	-26.62	1.79467e-05	0.00112783	15
FDPS	ENSBTAG00000003948	-2.27243	2.012e-05	0.00124279	3
EIF6	ENSBTAG00000011263	-1.47674	2.0061e-05	0.00124279	13
SLC1A5	ENSBTAG00000013577	-2.76874	2.1801e-05	0.00133522	18
TUBB3	ENSBTAG00000023730	-2.33652	2.21294e-05	0.00134394	18
ENSBTAG00000030444	ENSBTAG00000030444	1.60771	2.3547e-05	0.00141812	18
GPX2	ENSBTAG00000048112	-6.48357	2.5513e-05	0.00151133	10
PON2	ENSBTAG00000008361	-2.15976	2.54721e-05	0.00151133	4
HSPA1A	ENSBTAG00000025441	-3.3882	2.61727e-05	0.0015378	23
MCCC1	ENSBTAG00000006548	1.74122	2.69756e-05	0.0015722	1
ABLIM1	ENSBTAG00000004899	-2.71945	2.84225e-05	0.00164327	26
ENSBTAG00000039493	ENSBTAG00000039493	-2.85651	2.95697e-05	0.00169603	7
AQP11	ENSBTAG00000019928	2.51711	3.02853e-05	0.0017234	29
RPP38	ENSBTAG00000007702	-2.17054	3.0659e-05	0.00173104	13
KLHL24	ENSBTAG00000017450	2.07044	3.14201e-05	0.00176026	1
AP1G2	ENSBTAG00000007099	1.644	3.19415e-05	0.0017757	10
HPRT1	ENSBTAG00000014685	-1.66945	3.33734e-05	0.00184114	X
HSP90B1	ENSBTAG00000003362	-2.6925	3.36337e-05	0.00184144	5
MGC151839	ENSBTAG00000003600	3.07166	3.61563e-05	0.00196467	16
FASN	ENSBTAG00000015980	-1.97108	3.67503e-05	0.00198205	19
SLC28A2	ENSBTAG00000016327	-4.50707	3.87648e-05	0.00205995	10
IDI1	ENSBTAG00000004075	-4.01764	3.85819e-05	0.00205995	13
RIN2	ENSBTAG00000020382	2.01728	3.91921e-05	0.00206745	13
NCLN	ENSBTAG00000020759	-1.78728	4.0981e-05	0.00214616	7
RAD54L	ENSBTAG00000019901	1.58973	4.14089e-05	0.00215296	3
PIWIL2	ENSBTAG00000015835	-2.92235	4.73469e-05	0.00244412	8
SPIC	ENSBTAG00000009904	1.55988	5.07284e-05	0.00258179	5
SH3YL1	ENSBTAG00000020495	3.15946	5.07003e-05	0.00258179
DUS1L	ENSBTAG00000047760	1.63412	5.13235e-05	0.00259381	19
ENSBTAG00000015061	ENSBTAG00000015061	-1.45348	5.34014e-05	0.00268008	18
EIF5A	ENSBTAG00000002018	-1.46264	5.42159e-05	0.0027022	19
FMR1NB	ENSBTAG00000034045	-3.28951	5.63093e-05	0.00278731	X
ENSBTAG00000037516	ENSBTAG00000037516	2.30364	5.7715e-05	0.00283746	13
TMEM8	ENSBTAG00000016588	2.71788	5.81113e-05	0.00283764	25
CYB5B	ENSBTAG00000002412	-1.5192	5.86019e-05	0.00284239	18
UNG	ENSBTAG00000019848	1.78236	5.92888e-05	0.00285653	17
ACOT7	ENSBTAG00000021202	-1.97602	6.36839e-05	0.00304797	16
DHRS12	ENSBTAG00000016109	-3.20266	7.11723e-05	0.00338396	12
GGT5	ENSBTAG00000006608	-2.54748	7.41878e-05	0.00350428	17
RNF4	ENSBTAG00000027453	1.44339	7.62334e-05	0.00357752	6
MYL6B	ENSBTAG00000031217	-3.20541	7.7071e-05	0.0035935	5
NUDT21	ENSBTAG00000010207	-1.55537	7.86057e-05	0.00364156	18
ITGA5	ENSBTAG00000013745	-1.57087	8.08866e-05	0.00372336	5
ENSBTAG00000001083	ENSBTAG00000001083	-1.9503	8.44625e-05	0.00383906	2
ENSBTAG00000017651	ENSBTAG00000017651	1.54176	8.43435e-05	0.00383906	18
ENSBTAG00000031696	ENSBTAG00000031696	-2.837	8.78137e-05	0.00396644	2
DHCR24	ENSBTAG00000004688	-2.83773	8.84715e-05	0.00397133	3
FAM204A	ENSBTAG00000005057	-1.53141	9.50408e-05	0.00423988	26
SC4MOL	ENSBTAG00000003068	-3.17136	9.70203e-05	0.00430163	17
DHRS11	ENSBTAG00000010297	1.39156	9.98291e-05	0.00437512	19
LRPAP1	ENSBTAG00000000073	1.78507	9.98886e-05	0.00437512	6
CD38	ENSBTAG00000013569	2.19909	0.000103513	0.00450656	6
HIST2H2AC_2	ENSBTAG00000046003	-2.51473	0.000104402	0.00451805	3
BRD2	ENSBTAG00000011074	1.50906	0.000106022	0.00454524	23
CXXC5	ENSBTAG00000003986	2.34144	0.000106288	0.00454524	7
RNH1	ENSBTAG00000046869	1.86726	0.000109027	0.00463494
MRPL11	ENSBTAG00000015006	-1.46857	0.000109875	0.00464367	29
DNMT1	ENSBTAG00000002736	-1.81016	0.000111991	0.00470557	7
F2RL1	ENSBTAG00000034848	1.80179	0.000114517	0.00478392	10
SQLE	ENSBTAG00000005498	-2.47756	0.00011538	0.00479224	14
TAF13	ENSBTAG00000031656	-1.48193	0.000120846	0.00496226	3
CALCOCO1	ENSBTAG00000015016	2.01937	0.00012067	0.00496226	5
SEL1L3	ENSBTAG00000002299	2.621	0.000122123	0.00498636	6
AKAP11	ENSBTAG00000014752	-2.73339	0.000124114	0.00503918	12
RALA	ENSBTAG00000006661	-1.61827	0.000128428	0.00517242	4
BCKDHA	ENSBTAG00000016037	2.00794	0.000128827	0.00517242	18
NUPR1	ENSBTAG00000018016	-2.88922	0.000129808	0.00518301	25
EPS15L1	ENSBTAG00000009990	1.56871	0.000135214	0.00536919	7
ZBTB1	ENSBTAG00000040551	1.71707	0.000138637	0.00541585	10
ACBD5	ENSBTAG00000017278	1.75449	0.000138339	0.00541585	13
CCND2	ENSBTAG00000016649	2.10056	0.000138299	0.00541585	5
MTHFD2	ENSBTAG00000004881	-1.88301	0.000144269	0.00553568	11
NPM1	ENSBTAG00000015316	-1.35394	0.000143928	0.00553568	20
CKB	ENSBTAG00000035998	1.40632	0.000143359	0.00553568	21
RABGEF1	ENSBTAG00000003842	1.78361	0.000144769	0.00553568	25
MDM2	ENSBTAG00000010422	-2.05069	0.000147695	0.00561787	5
CREBRF	ENSBTAG00000002020	2.46236	0.000153494	0.00580786	20
ERGIC3	ENSBTAG00000006670	1.57408	0.000158342	0.00596011	13
RBM46	ENSBTAG00000001696	-3.15011	0.00017427	0.00652566	17
CFL2	ENSBTAG00000015053	-1.84843	0.0001753	0.00653039	21
PPAP2A	ENSBTAG00000010526	-2.21372	0.000177506	0.00657865	20
HBA_1	ENSBTAG00000026418	-2.0618	0.000179172	0.0066065	25
CKMT1	ENSBTAG00000007502	-1.5543	0.000182288	0.00663494	21
PPA1	ENSBTAG00000007836	-1.54033	0.000182697	0.00663494	28
THAP4	ENSBTAG00000013253	1.93418	0.000181931	0.00663494	3
OSBPL3	ENSBTAG00000019342	-2.43767	0.000185735	0.00671153	4
LCK	ENSBTAG00000012695	-2.53183	0.000187363	0.00673668	2
CIZ1	ENSBTAG00000012274	1.89057	0.00019577	0.0070041	11
KRTCAP3	ENSBTAG00000018156	3.18375	0.000199961	0.00711882	11
TFDP1	ENSBTAG00000019645	-2.09945	0.000204827	0.00722091	12
KIF24	ENSBTAG00000012921	1.9609	0.000204088	0.00722091	8
NDRG3	ENSBTAG00000019621	1.68087	0.000207969	0.00726249	13
CNTNAP1	ENSBTAG00000019097	2.12326	0.000208017	0.00726249	19
ATP5I	ENSBTAG00000017496	-1.45095	0.000211463	0.00734732	6
SYNGR1	ENSBTAG00000005765	-1.81897	0.000214035	0.00740112	5
PARP1	ENSBTAG00000000837	1.59091	0.000216084	0.00740115	16
MT2	ENSBTAG00000023659	3.09496	0.000216075	0.00740115	18
GMPPB	ENSBTAG00000032026	-2.23892	0.00022611	0.00762664	22
C15H11orf71	ENSBTAG00000008220	-2.01681	0.000227113	0.00762664	15
GDPD2	ENSBTAG00000012863	-1.85602	0.000228509	0.00762664	X
PRDX1	ENSBTAG00000003642	-1.74168	0.000228375	0.00762664	3
SNRPF	ENSBTAG00000016271	-1.58352	0.00022413	0.00762664	5
TOP3A	ENSBTAG00000017087	1.92472	0.000229	0.00762664	19
MYOM1	ENSBTAG00000019585	1.65645	0.000232029	0.00769209	24
ENSBTAG00000040157	ENSBTAG00000040157	1.60815	0.00024111	0.00795664	7
CALCOCO2	ENSBTAG00000007935	-2.77472	0.000245391	0.00806109	19
ETFA	ENSBTAG00000012490	1.51762	0.000246868	0.00807292	21
ICE2	ENSBTAG00000005328	-2.1337	0.000251629	0.0081548	10
LPCAT3	ENSBTAG00000013127	-1.58243	0.000250845	0.0081548	5
BSCL2	ENSBTAG00000002503	-1.86127	0.000262859	0.00844304	29
SP3	ENSBTAG00000000176	2.08166	0.00026253	0.00844304	2
TMEM14A	ENSBTAG00000005206	-1.67002	0.000270634	0.0086543	23
MIA3	ENSBTAG00000018824	1.51447	0.000274566	0.00874137	16
ASAH1	ENSBTAG00000011257	-2.66194	0.000279835	0.00880593	27
DEGS2	ENSBTAG00000009294	1.44848	0.000277854	0.00880593	21
GGNBP1	ENSBTAG00000011057	3.36714	0.00028025	0.00880593	23
SPCS3	ENSBTAG00000014146	-1.54451	0.000282084	0.00882519	27
C16orf70	ENSBTAG00000005058	1.48179	0.000290112	0.00903725	18
MTSS1	ENSBTAG00000020407	1.88645	0.000294736	0.00914186	14
CTH	ENSBTAG00000014791	-2.51591	0.00029975	0.00917922	3
SAR1A	ENSBTAG00000016858	-1.47482	0.000298832	0.00917922	28
ATP9B	ENSBTAG00000001224	1.88678	0.000298124	0.00917922	24
FOLR1_1	ENSBTAG00000038532	1.78868	0.000306267	0.00933922	15
BCOR	ENSBTAG00000047339	2.03179	0.000308831	0.00937783	X
EEF1E1	ENSBTAG00000002534	-1.46124	0.000316366	0.00956643	23
LAMB1	ENSBTAG00000011412	-1.61873	0.00032317	0.00973146	4
P33MONOX	ENSBTAG00000011608	1.71137	0.000324664	0.00973588	10
COG3	ENSBTAG00000017907	2.35302	0.00032949	0.00983976	12
PYCR1	ENSBTAG00000000042	-2.90738	0.000331804	0.00984121	19
MIS12	ENSBTAG00000020432	-1.66388	0.000332261	0.00984121	19
EIF4A2	ENSBTAG00000014724	1.40537	0.000340282	0.0100376	1
FAM214B	ENSBTAG00000011394	2.09343	0.00034665	0.0101839	8
NFIL3	ENSBTAG00000017763	2.31786	0.000352439	0.0103121	8
IMPDH2	ENSBTAG00000031837	-1.38935	0.000354258	0.0103235	22
UCHL3	ENSBTAG00000008024	-1.46034	0.00035849	0.0104048	12
ZBTB44	ENSBTAG00000009210	2.06271	0.000362171	0.0104696	29
NSDHL	ENSBTAG00000009231	-2.22976	0.000363902	0.0104778	X
ELF2	ENSBTAG00000020594	1.90036	0.000377456	0.0108249	17
FAM53C	ENSBTAG00000030529	1.63166	0.000383123	0.010944	7
PTGES	ENSBTAG00000019453	-2.08101	0.000386316	0.0109918	11
PIGB	ENSBTAG00000012740	-2.21041	0.000392934	0.0110848	10
NDUFAF2	ENSBTAG00000021607	-2.04598	0.000391876	0.0110848	20
PRKAB1	ENSBTAG00000005940	-1.94947	0.000395722	0.0110848	17
TLN2	ENSBTAG00000003667	1.82964	0.000395107	0.0110848	10
AP1S1	ENSBTAG00000014468	1.43192	0.000401202	0.0111949	25
ESCO1	ENSBTAG00000017597	2.03368	0.000406149	0.0112894	24
NUDT4	ENSBTAG00000007447	1.55216	0.000409365	0.0112919	5
PEX11B	ENSBTAG00000008372	1.64531	0.000408774	0.0112919	3
MEA1	ENSBTAG00000005536	-1.39607	0.00041125	0.0113008	23
FCGR2	ENSBTAG00000021842	2.78577	0.00041513	0.0113642	3
ELOVL1	ENSBTAG00000009813	-1.85819	0.000424188	0.0115683	3
MPZ	ENSBTAG00000033835	-2.32283	0.000432154	0.0117413	3
SAR1B	ENSBTAG00000021226	-2.0095	0.000441339	0.0119459	7
SCFD2	ENSBTAG00000020648	1.87243	0.000447231	0.0120602	6
SRRT	ENSBTAG00000001134	1.57446	0.000450858	0.0121128	25
EIF2S2	ENSBTAG00000005969	-1.39236	0.000460454	0.0123248	13
HIST1H2AJ	ENSBTAG00000031888	-2.29667	0.000471124	0.0125639	23
PPP1R15A	ENSBTAG00000001294	1.82622	0.000485204	0.0128918	18
STAT3	ENSBTAG00000021523	1.54104	0.000495414	0.0131149	19
VDAC5P	ENSBTAG00000014068	-1.53078	0.000499759	0.0131685	27
TMEM45B	ENSBTAG00000017602	2.11424	0.000501083	0.0131685	29
PRPF39	ENSBTAG00000002603	1.58995	0.000505444	0.0132349	21
WDR41	ENSBTAG00000020212	-2.33485	0.00052181	0.0136142	10
ZNF674	ENSBTAG00000002956	-2.67151	0.000529604	0.0137004	X
RPS20	ENSBTAG00000019147	-1.44009	0.000530804	0.0137004	14
BTK	ENSBTAG00000019250	1.87734	0.000530345	0.0137004	X
CLK4	ENSBTAG00000019414	1.53746	0.000533499	0.013721	7
SNX9	ENSBTAG00000006323	1.72375	0.000540596	0.0138542	9
PPP6C	ENSBTAG00000008033	-1.60483	0.000545715	0.013936	11
GRP78	ENSBTAG00000007662	-2.72554	0.000552941	0.0139685	11
EXO5	ENSBTAG00000000532	-1.77162	0.000551922	0.0139685	3
NDUFV1	ENSBTAG00000021776	1.39266	0.000554721	0.0139685	29
HBP1	ENSBTAG00000005524	1.51506	0.000549475	0.0139685	4
HBA_2	ENSBTAG00000026417	-1.9813	0.000574777	0.0144131	25
SPSB4	ENSBTAG00000009115	2.5017	0.000576366	0.0144131	1
ATP6V0C	ENSBTAG00000026428	-1.39901	0.000581953	0.0145027	25
FXC1	ENSBTAG00000003567	-2.16159	0.000587037	0.0145791	15
ACAT2	ENSBTAG00000002827	-2.36028	0.000589759	0.0145965	9
GGCT	ENSBTAG00000010597	-2.1066	0.000602489	0.0146606	4
RNASEH2C	ENSBTAG00000005577	-1.46408	0.000599419	0.0146606	29
NDUFA11	ENSBTAG00000019025	-1.37569	0.000595528	0.0146606	7
DNAH11	ENSBTAG00000013078	1.56337	0.000599983	0.0146606	4
RASSF2	ENSBTAG00000017346	2.189	0.000601644	0.0146606	13
KCTD11	ENSBTAG00000010532	-2.72993	0.000613519	0.0148789	19
SESN1	ENSBTAG00000003015	-2.49597	0.000632496	0.0152878	9
LSM12	ENSBTAG00000016252	-1.37718	0.000648169	0.0156144	19
JDP2	ENSBTAG00000009451	-1.91004	0.000656098	0.0157529	10
FABP3	ENSBTAG00000016819	-1.48605	0.000662672	0.0158581	2
SLC25A35	ENSBTAG00000018808	-3.68175	0.000673595	0.0159087	19
SLC39A10	ENSBTAG00000016782	-1.6549	0.000671766	0.0159087	2
ISCA2	ENSBTAG00000021956	-1.57242	0.000671097	0.0159087	10
AKAP9	ENSBTAG00000007442	1.46676	0.000668336	0.0159087	4
WDR36	ENSBTAG00000005489	-1.52399	0.000680753	0.0160254	10
LYRM7	ENSBTAG00000010961	-1.87977	0.000691248	0.0162035	7
OSBPL1A	ENSBTAG00000023259	1.5312	0.000692802	0.0162035	24
TUBA3E	ENSBTAG00000030979	-3.0745	0.000699116	0.0162984	17
WLS	ENSBTAG00000012976	-1.72596	0.00071741	0.0164985	3
MTHFD1L	ENSBTAG00000009846	-1.43403	0.000711569	0.0164985	9
AP3B1	ENSBTAG00000005016	1.39819	0.000719113	0.0164985	10
AAR2	ENSBTAG00000001645	1.52905	0.000715048	0.0164985	13
KIT	ENSBTAG00000002699	1.81825	0.000713067	0.0164985	6
TCEB2	ENSBTAG00000019543	-1.37664	0.0007256	0.0165946	25
TSPAN6	ENSBTAG00000045550	-1.92115	0.000737535	0.0167108	X
RNF181	ENSBTAG00000018286	-1.5485	0.000734179	0.0167108	11
ZC3HC1	ENSBTAG00000011247	-1.48678	0.000737613	0.0167108	4
CCND3	ENSBTAG00000010106	-2.58035	0.000751601	0.0169744	23
RDH12	ENSBTAG00000012838	-2.53155	0.000757654	0.0170049	10
CORO2A	ENSBTAG00000007659	1.45957	0.000756862	0.0170049	8
ASRGL1	ENSBTAG00000006910	-1.6372	0.00076782	0.0171797	29
IGBP1_2	ENSBTAG00000007797	-2.11694	0.000773955	0.0172468	X
SERTAD1	ENSBTAG00000010493	1.66386	0.000775594	0.0172468	18
MERTK	ENSBTAG00000005828	1.52608	0.000784691	0.0173956	11
POLR2G	ENSBTAG00000009483	-1.45001	0.000787149	0.0173967	29
LIN7C	ENSBTAG00000001460	-1.50419	0.000796774	0.0175558	15
GNPNAT1	ENSBTAG00000005344	-2.27751	0.000818447	0.0179785	10
EIF5B	ENSBTAG00000034255	-1.42595	0.000832842	0.0181841	11
STX12	ENSBTAG00000001192	1.45509	0.000831818	0.0181841	2
ZNF227	ENSBTAG00000027431	1.7461	0.000856944	0.018654	18
NME1	ENSBTAG00000004651	-1.44185	0.000861507	0.018697	19
ENSBTAG00000039817	ENSBTAG00000039817	2.09011	0.000880992	0.0190627	5
HSPBP1	ENSBTAG00000003644	-1.92974	0.000904023	0.0195026	18
ALDH6A1	ENSBTAG00000018469	1.62792	0.000910359	0.0195808	10
WBSCR22	ENSBTAG00000017067	-1.46389	0.000930725	0.0199595	25
ENSBTAG00000015309	ENSBTAG00000015309	-2.62511	0.000949398	0.0202997	15
ENSBTAG00000004459	ENSBTAG00000004459	-2.29945	0.000981521	0.0209246	1
ZMYM6NB	ENSBTAG00000024086	-1.70835	0.000988795	0.0210177	3
EIF1AX	ENSBTAG00000017633	-1.51582	0.000995789	0.0211043	X
ATF4	ENSBTAG00000017462	-1.54741	0.00100996	0.0213421	5
RTN4	ENSBTAG00000011104	-1.77005	0.00101305	0.021345	11
HAUS1	ENSBTAG00000002512	-1.49074	0.0010292	0.0216222	24
ENSBTAG00000038258	ENSBTAG00000038258	-3.35841	0.00104172	0.0216337	17
AHNAK	ENSBTAG00000013468	-1.79477	0.00103873	0.0216337	29
TRDMT1	ENSBTAG00000020546	-1.74657	0.00103742	0.0216337	13
TMEM126A	ENSBTAG00000000451	-1.50083	0.00103954	0.0216337	29
GSTP1	ENSBTAG00000003548	-1.45047	0.00104632	0.0216669	29
SUSD2	ENSBTAG00000006730	1.95437	0.00106524	0.0219956	17
SNX3	ENSBTAG00000018801	1.39244	0.00107635	0.0221618	9
HMGCR	ENSBTAG00000007840	-2.05434	0.00108212	0.0222173	10
CPSF3	ENSBTAG00000019735	1.50585	0.00108873	0.0222897	11
VPS35	ENSBTAG00000002493	1.30344	0.00110016	0.0224601	18
TKTL1	ENSBTAG00000020127	-2.5616	0.00111373	0.0226093	X
GTF2F2	ENSBTAG00000034495	-1.41827	0.00111336	0.0226093	12
SLC30A2	ENSBTAG00000006355	1.78636	0.00113768	0.0230309	2
ALAS1	ENSBTAG00000004118	-1.45451	0.00114247	0.0230631	22
CHIC2	ENSBTAG00000032660	1.46218	0.00114618	0.0230737	6
AGPS	ENSBTAG00000009897	-1.72312	0.00115268	0.0231229	2
CCNG1	ENSBTAG00000006607	-1.45726	0.00115502	0.0231229	7
H1F0	ENSBTAG00000038439	-1.93086	0.00116799	0.0233178	5
RNASE1	ENSBTAG00000008793	-2.90281	0.00118067	0.0234415	10
HNRPDL	ENSBTAG00000014804	1.44366	0.00117837	0.0234415	6
GJB3	ENSBTAG00000012584	1.43125	0.00119196	0.0236007	3
ENSBTAG00000020849	ENSBTAG00000020849	-3.01223	0.00119717	0.0236393	7
PNRC1	ENSBTAG00000019110	1.45149	0.00121053	0.0238379	9
RAP2C	ENSBTAG00000004131	-3.10585	0.00122031	0.0239651	X
SNRPC	ENSBTAG00000024549	-1.31534	0.00123054	0.0240409	23
ATP2B1	ENSBTAG00000009552	1.37743	0.00123082	0.0240409	5
PSMB6	ENSBTAG00000013390	-1.42469	0.00123825	0.0241209	19
PWWP2A	ENSBTAG00000010341	1.42446	0.00124349	0.0241579	7
DCTPP1	ENSBTAG00000039962	-1.40581	0.00125074	0.0242336	25
C7orf25	ENSBTAG00000009472	-1.80999	0.00128252	0.0247829	4
F11R	ENSBTAG00000017846	1.34677	0.00128762	0.024815	3
FAM63A	ENSBTAG00000015329	2.03471	0.00131125	0.0252032	3
MTMR14	ENSBTAG00000009765	1.55463	0.00131571	0.0252219	22
NGRN	ENSBTAG00000014505	1.41559	0.00133472	0.0255186	21
NANOG	ENSBTAG00000020916	-3.73253	0.0013495	0.0256653	5
ETHE1	ENSBTAG00000004379	1.42874	0.00134663	0.0256653	18
STARD7	ENSBTAG00000018372	1.40922	0.00136053	0.0258072	11
GADD45G	ENSBTAG00000003033	-2.73758	0.00137643	0.0260404	8
PDIA6	ENSBTAG00000001928	-1.80661	0.00139253	0.0262495	11
FAU_1	ENSBTAG00000031786	-1.3623	0.00139474	0.0262495	29
HIP1	ENSBTAG00000000781	1.44435	0.00141883	0.0266334	25
HINT1	ENSBTAG00000010959	-1.35919	0.00142731	0.0267232	7
SRP14	ENSBTAG00000014353	-1.32778	0.00144121	0.0269064	10
PSME4	ENSBTAG00000020262	1.64199	0.00144454	0.0269064	11
OSGEPL1	ENSBTAG00000012557	1.77248	0.00147674	0.0274355	2
TDRKH	ENSBTAG00000021594	-2.12241	0.00148713	0.0275106	3
SCAMP2	ENSBTAG00000005844	1.35132	0.0014884	0.0275106	21
TFRC	ENSBTAG00000032719	-1.51339	0.00150017	0.0276575	1
KDM2B	ENSBTAG00000002328	1.74773	0.00150452	0.0276671	17
DDT	ENSBTAG00000022027	-1.68626	0.00151388	0.0277685	17
SRP72	ENSBTAG00000010593	-1.45016	0.00151813	0.0277761	6
KIF15	ENSBTAG00000016726	1.45614	0.00152814	0.0278184	22
GALNT7	ENSBTAG00000016845	1.7784	0.00152776	0.0278184	8
ASS1	ENSBTAG00000020747	-3.32047	0.00154958	0.0279969	11
PPP1R35	ENSBTAG00000026243	-2.03328	0.00154551	0.0279969	25
ARL5A	ENSBTAG00000002293	1.7859	0.0015474	0.0279969	2
SPPL2A	ENSBTAG00000011831	-1.51242	0.00155785	0.0280763	10
PUS7	ENSBTAG00000007743	1.45202	0.00158447	0.028344	4
SPSB3	ENSBTAG00000016558	2.13806	0.00158382	0.028344	25
ENSBTAG00000038926	ENSBTAG00000038926	2.21228	0.00158122	0.028344	18
MCFD2	ENSBTAG00000003358	-1.8121	0.00159923	0.0285373	11
ENSBTAG00000038173	ENSBTAG00000038173	-3.25994	0.00162534	0.0288876	23
RDH11	ENSBTAG00000001950	-1.58921	0.00162685	0.0288876	10
USP14	ENSBTAG00000019214	-1.37854	0.00163748	0.0290051	24
VAT1	ENSBTAG00000007390	1.45522	0.00164556	0.0290769	19
ENSBTAG00000037775	ENSBTAG00000037775	1.33846	0.00167092	0.029453	5
CCDC167	ENSBTAG00000012069	-1.63906	0.00168197	0.0295757	23
SCAF11	ENSBTAG00000001810	1.34771	0.00170734	0.0299489	5
CDK2AP2	ENSBTAG00000002121	-1.97318	0.00172889	0.0301804	29
UBB	ENSBTAG00000017246	1.28336	0.00172664	0.0301804	19
NUDT16	ENSBTAG00000018749	-2.2073	0.00176166	0.0306784	1
DCLRE1A	ENSBTAG00000020193	-2.27302	0.00178059	0.0309335	26
PFDN1	ENSBTAG00000016596	-1.3582	0.00179529	0.0311141	7
FCHSD2	ENSBTAG00000019062	1.63508	0.00180659	0.031235	15
BOLA3	ENSBTAG00000015193	-1.4737	0.00182277	0.031239	11
ATP8	ENSBTAG00000043564	1.37893	0.00181868	0.031239	MT
RAB7B	ENSBTAG00000012774	1.60713	0.00181905	0.031239	16
ENSBTAG00000038981	ENSBTAG00000038981	2.64835	0.00182411	0.031239	7
GPI	ENSBTAG00000006396	1.33361	0.00183288	0.031315	18
C1orf74	ENSBTAG00000002848	-1.97818	0.00185744	0.0315853	16
RPE	ENSBTAG00000047806	-1.43278	0.00185369	0.0315853	2
BOVAGGRUS	ENSBTAG00000001788	1.7213	0.00188218	0.0319308	16
SLC2A1	ENSBTAG00000009617	-1.35119	0.00189714	0.0321092	3
NUCB1	ENSBTAG00000002378	-2.10387	0.00190165	0.0321104	18
DPM3	ENSBTAG00000003535	-1.88221	0.00192549	0.0323617	3
ZNF350	ENSBTAG00000010046	1.75071	0.00192206	0.0323617	18
SLC5A11	ENSBTAG00000003467	2.16147	0.00194463	0.0326075	25
RBM44	ENSBTAG00000010676	-2.89526	0.00194928	0.0326098	3
CCDC152	ENSBTAG00000033221	-2.29373	0.00197041	0.0328314	20
RNF44	ENSBTAG00000017748	1.59909	0.00197161	0.0328314	7
RNF135	ENSBTAG00000017225	1.81273	0.00200419	0.0331911	19
ZNF613	ENSBTAG00000038487	1.81934	0.00201158	0.0331911	18
ICK	ENSBTAG00000015590	2.09219	0.00200734	0.0331911	23
PRICKLE1	ENSBTAG00000008596	2.54394	0.00200985	0.0331911	5
RPL28	ENSBTAG00000023343	-1.30271	0.00202682	0.0333664	18
SLC25A13	ENSBTAG00000003773	-2.56829	0.00204451	0.0335049	4
GSTM1_2	ENSBTAG00000017765	-1.88341	0.00204171	0.0335049	3
PRPSAP1	ENSBTAG00000030172	1.51642	0.00211051	0.0345082	19
TCTEX1D2	ENSBTAG00000032684	-1.87479	0.00213928	0.0348236	1
VCL	ENSBTAG00000021879	1.39009	0.00215012	0.0348236	28
SLC20A1	ENSBTAG00000007895	1.44763	0.00215104	0.0348236	11
COMMD5	ENSBTAG00000018455	1.62399	0.00215389	0.0348236	14
DENND1C	ENSBTAG00000031809	1.95808	0.00215139	0.0348236	7
VPS18	ENSBTAG00000011567	1.49007	0.00216696	0.0348788	10
PMM1	ENSBTAG00000004009	1.62999	0.00216369	0.0348788	5
CAPN1	ENSBTAG00000010230	1.46392	0.00220399	0.035396	29
PRKCQ	ENSBTAG00000010664	-2.10731	0.00220975	0.0354098	13
ENSBTAG00000039456	ENSBTAG00000039456	-2.30145	0.0022379	0.0357027	9
OBFC1	ENSBTAG00000015019	1.42643	0.00223331	0.0357027	26
PGM1	ENSBTAG00000019011	1.54093	0.00224449	0.035729	3
SEC61B	ENSBTAG00000002457	-1.38623	0.00225233	0.0357749	8
GLRX2	ENSBTAG00000015972	-1.43389	0.0022779	0.0361017	16
AVIL	ENSBTAG00000016913	-2.23665	0.00232207	0.0362592	5
SDHB	ENSBTAG00000008314	1.30319	0.00232747	0.0362592	2
CPNE3	ENSBTAG00000015536	1.36861	0.0023051	0.0362592	14
MAP1LC3B	ENSBTAG00000011632	1.42139	0.0023221	0.0362592	18
SGMS1	ENSBTAG00000011748	1.72833	0.00232798	0.0362592	26
MGAT2	ENSBTAG00000033891	1.90586	0.00229426	0.0362592	10
FBXO33	ENSBTAG00000006836	2.42738	0.00231417	0.0362592	21
ZNF394	ENSBTAG00000016190	2.89449	0.00230558	0.0362592	25
PTRHD1	ENSBTAG00000015012	-1.64834	0.00236913	0.0368065	11
GABPA	ENSBTAG00000019043	-1.35453	0.0023733	0.0368065	1
FOS	ENSBTAG00000004322	1.89676	0.00239676	0.0370908	10
SLC38A2	ENSBTAG00000011105	1.52072	0.00240258	0.0371014	5
SEC61A1	ENSBTAG00000004937	-1.55077	0.0024108	0.0371489	22
GCH1	ENSBTAG00000040151	-1.86576	0.0024261	0.0373052	10
FAM84B	ENSBTAG00000026172	-1.34782	0.00244865	0.0374924	14
ANKRD49	ENSBTAG00000009176	1.66761	0.00244695	0.0374924	15
ENSBTAG00000046971	ENSBTAG00000046971	-1.57413	0.00247835	0.0378668	11
CKS1B	ENSBTAG00000024476	-1.45056	0.00249116	0.0379824	3
TFDP2	ENSBTAG00000006222	-1.42034	0.00250533	0.0380116	1
BANF1	ENSBTAG00000031875	-1.32889	0.00251412	0.0380116	29
IDH3G	ENSBTAG00000001059	1.59083	0.00250645	0.0380116	X
ORAI1	ENSBTAG00000004457	1.84621	0.00251205	0.0380116	17
HEATR5B	ENSBTAG00000014310	1.63634	0.00255179	0.0385006	11
ENSBTAG00000040411	ENSBTAG00000040411	1.41453	0.00260633	0.0390787	18
DNMT3A	ENSBTAG00000021143	1.58614	0.00260155	0.0390787	11
TMEM243	ENSBTAG00000038283	1.61317	0.0026055	0.0390787	4
LENG1	ENSBTAG00000023333	-2.12678	0.00263093	0.0393659	18
EBAG9	ENSBTAG00000037571	-1.76874	0.00265697	0.0395581	14
TMEM97	ENSBTAG00000008109	-1.70675	0.00265304	0.0395581	19
TTF2	ENSBTAG00000015392	1.49972	0.0026602	0.0395581	3
KPNB1	ENSBTAG00000006586	-1.55643	0.00267603	0.0396304	19
MSX2	ENSBTAG00000013873	-1.46872	0.00267283	0.0396304	20
HNRNPA1	ENSBTAG00000001553	-1.32365	0.00270874	0.0400328	5
C3	ENSBTAG00000017280	-1.75212	0.00272087	0.0401301	7
USP53	ENSBTAG00000010350	1.55678	0.0027373	0.0402082	6
MGST1	ENSBTAG00000008541	2.57488	0.00273542	0.0402082	5
MTR	ENSBTAG00000012251	-2.01254	0.00275378	0.0403124	28
SH3BP4	ENSBTAG00000013869	1.50938	0.00275554	0.0403124	3
CRYL1	ENSBTAG00000011726	1.42519	0.00276884	0.0404251	12
ORC5L	ENSBTAG00000040058	-1.69452	0.00280155	0.0408202	4
SGK1	ENSBTAG00000004269	-1.68207	0.00284667	0.041311	9
BCO2	ENSBTAG00000034193	-1.43833	0.0028448	0.041311	15
NET1	ENSBTAG00000007648	1.41761	0.0028616	0.0414444	13
COL12A1	ENSBTAG00000020056	1.95774	0.00291377	0.0421156	9
S100A10	ENSBTAG00000015147	-1.9752	0.00292483	0.0421911	3
RANGRF	ENSBTAG00000018809	-1.80041	0.00294477	0.0423941	19
VPS39	ENSBTAG00000032055	-1.65554	0.00295517	0.0424593	10
SNRPA1	ENSBTAG00000013593	-1.2984	0.00296538	0.0425214	21
SMIM13	ENSBTAG00000046160	1.60131	0.00299223	0.0428215	23
TRMT112	ENSBTAG00000008646	-1.33414	0.00308212	0.0440207	29
RNF146B	ENSBTAG00000034531	1.45628	0.00319739	0.045398	9
SNX7	ENSBTAG00000031461	1.59596	0.00319406	0.045398	3
SNAI1	ENSBTAG00000014554	1.94612	0.00319728	0.045398	13
CARNS1	ENSBTAG00000017690	2.0827	0.00325208	0.0460839	29
AKR1B1	ENSBTAG00000009902	-1.88126	0.00330413	0.0467298	4
DERL2	ENSBTAG00000020431	-1.43437	0.00334074	0.0469613	19
AATF	ENSBTAG00000021927	-1.40321	0.00333937	0.0469613	19
C10H11ORF46	ENSBTAG00000039618	1.52275	0.00334649	0.0469613	10
CCNL1	ENSBTAG00000003851	1.63439	0.0033449	0.0469613	1
ADI1	ENSBTAG00000005403	-2.13206	0.00338269	0.0473773	8
SIDT2	ENSBTAG00000007192	1.57193	0.00339745	0.0474004	15
SLC37A3	ENSBTAG00000012239	1.59387	0.00339674	0.0474004	4
POLR2F	ENSBTAG00000004820	-1.341	0.00341703	0.0475817	5
SHFM1	ENSBTAG00000034496	-1.38954	0.00343371	0.0476337	22
EGR1	ENSBTAG00000010069	2.20637	0.00343395	0.0476337	7
MVD	ENSBTAG00000012059	-2.22352	0.00347049	0.0480483	18
ERI3	ENSBTAG00000015559	1.50167	0.00349046	0.0481404	3
ARHGAP15	ENSBTAG00000032289	2.09816	0.00348787	0.0481404	2
PDGFA	ENSBTAG00000014541	-2.46071	0.00351788	0.0484261	25
DNAH8	ENSBTAG00000014063	-1.67229	0.00353169	0.0484795	23
POLR3E	ENSBTAG00000018044	1.74051	0.00353517	0.0484795	25
ITGAE	ENSBTAG00000015264	-1.69415	0.00359219	0.0490752	19
NHP2L1	ENSBTAG00000006104	-1.34123	0.00358636	0.0490752	5
FAM151A	ENSBTAG00000019801	1.35809	0.00360262	0.0491248	3
CCDC91	ENSBTAG00000012448	-1.55161	0.00362386	0.0493213	5
ATP6V1C2	ENSBTAG00000001927	2.46109	0.00367812	0.0499658	11
KIAA1524	ENSBTAG00000017140	-1.63058	0.00369318	0.0499824	1
SMPDL3A	ENSBTAG00000021587	1.74929	0.00368935	0.0499824	9

## Sheet: (Female) in vivo vs serum
Gene symbol	Ensembl gene ID	Fold-change	p-value	FDR corrected p-value	Chromosome
RPL12_2	ENSBTAG00000006963	27.2861	4.57885e-25	3.67636e-21	11
PRSS8	ENSBTAG00000016973	112.381	4.61422e-19	1.85238e-15	25
GARNL3	ENSBTAG00000006948	8.50166	1.8675e-15	4.99804e-12	11
ENSBTAG00000046720	ENSBTAG00000046720	-489.25	4.42149e-15	8.87503e-12	3
TMEM62	ENSBTAG00000013031	10.9363	1.32889e-13	2.13393e-10	10
ENSBTAG00000007477	ENSBTAG00000007477	-106.797	1.14136e-12	1.52733e-09	27
TMEM125	ENSBTAG00000021082	99.266	3.11027e-12	3.56748e-09	3
GSTM3	ENSBTAG00000001842	-3497.31	6.35506e-12	6.3781e-09	3
ENSBTAG00000037644	ENSBTAG00000037644	-307.71	1.22767e-11	1.1e-08	15
ENSBTAG00000024947	ENSBTAG00000024947	-42.7823	5.03337e-11	4.04129e-08	19
ACTB_1	ENSBTAG00000015441	16.6581	2.73558e-10	1.99672e-07	11
ENSBTAG00000047990	ENSBTAG00000047990	38.2477	1.07427e-09	7.18779e-07	8
CT55	ENSBTAG00000019546	-19.143	1.49841e-09	9.25441e-07	X
TRPM8	ENSBTAG00000014652	-27.5464	2.33848e-09	1.34112e-06	3
KRT19	ENSBTAG00000004905	11.3047	3.52629e-09	1.88751e-06	19
CTSZ	ENSBTAG00000018784	12.9121	6.51645e-09	3.27e-06	13
IL2RG	ENSBTAG00000007626	-23.6633	9.71945e-09	4.59044e-06	X
AIM1L	ENSBTAG00000005629	27.8933	1.3694e-08	6.10828e-06	2
SLC6A20	ENSBTAG00000031340	6.84933	2.39011e-08	1.01001e-05	22
CT47B1	ENSBTAG00000038497	-16.4808	2.58055e-08	1.03596e-05	X
ENSBTAG00000002355	ENSBTAG00000002355	23.9776	3.05233e-08	1.16701e-05	5
HSD3B	ENSBTAG00000006769	-167.017	3.44568e-08	1.25752e-05	3
TLN2	ENSBTAG00000003667	5.42973	4.64971e-08	1.62315e-05	10
STAT5B	ENSBTAG00000010125	-26.1183	5.05792e-08	1.68654e-05	19
PLEKHG4	ENSBTAG00000021570	-9.50225	5.25141e-08	1.68654e-05	18
CRIP1	ENSBTAG00000047229	17.3041	8.44229e-08	2.60704e-05	21
ZSCAN4	ENSBTAG00000038947	-16.9215	1.24193e-07	3.63848e-05	18
ENSBTAG00000020849	ENSBTAG00000020849	-27.4428	1.26887e-07	3.63848e-05	7
ENSBTAG00000039540	ENSBTAG00000039540	-28.0615	1.84427e-07	4.8605e-05	3
SLC28A2	ENSBTAG00000016327	-34.1859	1.90419e-07	4.8605e-05	10
KIT	ENSBTAG00000002699	5.97859	1.92264e-07	4.8605e-05	6
MEST	ENSBTAG00000017223	-38.8831	1.95796e-07	4.8605e-05	4
SLC28A3	ENSBTAG00000018280	18.3303	1.99771e-07	4.8605e-05	8
SH3YL1	ENSBTAG00000020495	20.9124	2.37199e-07	5.60138e-05
HIST1H2BJ	ENSBTAG00000038277	-40.6973	2.77923e-07	6.37555e-05	23
METTL13	ENSBTAG00000017721	3.95718	3.1461e-07	7.0071e-05	16
ENSBTAG00000018481	ENSBTAG00000018481	24.2142	3.22908e-07	7.0071e-05	8
GTSF1	ENSBTAG00000018085	-3.83892	3.51828e-07	7.43377e-05	5
SRPX	ENSBTAG00000004280	-10.9992	4.72412e-07	9.72564e-05	X
SDS	ENSBTAG00000031814	-286.306	4.84696e-07	9.72906e-05	17
PLS1	ENSBTAG00000023429	8.9426	5.22623e-07	0.000102345	1
EPCAM	ENSBTAG00000006474	4.40651	5.64836e-07	0.000107978	11
H2B_12	ENSBTAG00000031760	-93.0742	6.13318e-07	0.000112526	23
SOD1	ENSBTAG00000018854	-6.29312	6.1666e-07	0.000112526	1
BSPRY	ENSBTAG00000044155	16.7627	7.49914e-07	0.000133801	8
ENSBTAG00000020522	ENSBTAG00000020522	-38.411	9.05807e-07	0.000158103	X
FUT10	ENSBTAG00000005454	-7.24488	1.05965e-06	0.000180343	27
MAGEB16	ENSBTAG00000038595	-24.8202	1.07815e-06	0.000180343	X
HKDC1	ENSBTAG00000033398	21.4893	1.27752e-06	0.000209331	28
CYSTM1	ENSBTAG00000016595	4.14969	1.41654e-06	0.000227468	7
WBP5	ENSBTAG00000048143	-23.4517	1.531e-06	0.000241023	X
PTGIS	ENSBTAG00000017537	-25.5147	1.67947e-06	0.000259317	13
IFNT	ENSBTAG00000047551	9.43086	1.80078e-06	0.00027079	8
LRPAP1	ENSBTAG00000000073	4.47795	1.82123e-06	0.00027079	6
QPCT	ENSBTAG00000013923	-37.5171	2.02968e-06	0.000296296	11
GCA	ENSBTAG00000018446	4.89238	2.12524e-06	0.000304707	2
SELL	ENSBTAG00000011515	19.4952	2.308e-06	0.00032511	16
MFSD2	ENSBTAG00000013054	-55.3529	2.37991e-06	0.000329454	3
PLD3	ENSBTAG00000019150	3.18926	2.72911e-06	0.00037139	18
ENSBTAG00000009440	ENSBTAG00000009440	-15.5179	2.88513e-06	0.000386078	15
FYB	ENSBTAG00000001492	7.52239	3.0025e-06	0.000393619	20
S100A2	ENSBTAG00000037651	-7.32888	3.03953e-06	0.000393619	3
HHIP	ENSBTAG00000016071	-13.7539	3.18252e-06	0.000405594	17
ENSBTAG00000034940	ENSBTAG00000034940	-68.9805	3.46356e-06	0.000432007	29
TEX12	ENSBTAG00000016548	-3.18947	3.49738e-06	0.000432007	15
GCM-1	ENSBTAG00000008148	9.9397	3.64121e-06	0.000442959	23
ENSBTAG00000036099	ENSBTAG00000036099	12.0586	3.8306e-06	0.000459043	11
CCDC68	ENSBTAG00000008158	3.65329	4.13618e-06	0.000488374	24
ENSBTAG00000020105	ENSBTAG00000020105	-18.3925	4.69461e-06	0.000546275	8
GGNBP1	ENSBTAG00000011057	3.97991	5.03035e-06	0.000576981	23
HSD17B8	ENSBTAG00000020927	6.17026	5.37645e-06	0.000602312	23
IFITM3	ENSBTAG00000019015	4.0141	5.40123e-06	0.000602312	29
AKR1B1	ENSBTAG00000009902	-3.4835	5.79082e-06	0.000635729	4
SLC24A3	ENSBTAG00000011882	11.7708	5.91342e-06	0.000635729	13
SHMT2	ENSBTAG00000031500	-3.74708	5.93843e-06	0.000635729	5
GM2A	ENSBTAG00000021829	2.65393	6.09041e-06	0.00064342	7
ENSBTAG00000006093	ENSBTAG00000006093	-23.2026	6.30292e-06	0.000657222	15
ATPIF1	ENSBTAG00000006342	3.77506	6.52647e-06	0.000658685	2
APOM	ENSBTAG00000008833	9.43823	6.54974e-06	0.000658685	23
ENSBTAG00000046796	ENSBTAG00000046796	-62.2923	6.56306e-06	0.000658685	X
TNNI3	ENSBTAG00000006424	4.6951	6.77245e-06	0.000671308	18
CD46	ENSBTAG00000005397	3.02785	6.91e-06	0.000676585	16
ENSBTAG00000047030	ENSBTAG00000047030	8.85545	7.038e-06	0.000680817	18
ENSBTAG00000039693	ENSBTAG00000039693	-9.89611	8.07326e-06	0.000771669	13
RAB25	ENSBTAG00000018914	11.2055	9.397e-06	0.000887634	3
DPEP1	ENSBTAG00000033326	13.431	9.90355e-06	0.0009246	18
ATP11C	ENSBTAG00000016484	-3.20682	1.06674e-05	0.00098447	X
C1ORF192	ENSBTAG00000015856	6.45901	1.16206e-05	0.00106025	3
DLX4	ENSBTAG00000007353	14.406	1.18869e-05	0.00107236	19
ENDOD1	ENSBTAG00000024803	8.61866	1.32958e-05	0.00118613	15
SSFA2	ENSBTAG00000000937	3.37276	1.50697e-05	0.00132961	2
SGK1	ENSBTAG00000004269	-4.43094	1.68411e-05	0.00146976	9
NCLN	ENSBTAG00000020759	-3.46852	1.8925e-05	0.00163386	7
ENSBTAG00000047356	ENSBTAG00000047356	-26.1064	2.01865e-05	0.00172423	15
APOBEC3Z3	ENSBTAG00000007755	-34.5416	2.2982e-05	0.00194234	5
ENSBTAG00000036102	ENSBTAG00000036102	2.91353	2.35974e-05	0.00197358	7
DDIT4	ENSBTAG00000000163	-3.6734	2.45442e-05	0.00203161	28
EFHC1	ENSBTAG00000017810	-13.2201	2.49008e-05	0.00204009	23
SCEL	ENSBTAG00000032821	4.1529	2.5404e-05	0.00206029	12
ATF7IP2	ENSBTAG00000010198	-5.57035	2.66999e-05	0.00214373	25
ARL4D	ENSBTAG00000016847	-86.8107	3.01262e-05	0.00239488	19
SCGN	ENSBTAG00000019926	-10.2142	3.4084e-05	0.00267136	23
PKIA	ENSBTAG00000008150	2.97716	3.43867e-05	0.00267136	14
DSTN	ENSBTAG00000015434	4.01972	3.46248e-05	0.00267136	13
PRPS1	ENSBTAG00000019703	-4.13865	3.50287e-05	0.00267136	X
ZO3	ENSBTAG00000018342	4.07847	3.52677e-05	0.00267136	7
NBAS	ENSBTAG00000014081	4.471	3.64071e-05	0.0027319	11
AHCYL2	ENSBTAG00000001754	2.64937	3.99073e-05	0.00296681	4
LRRC8E	ENSBTAG00000004300	6.47056	4.17728e-05	0.00305632	7
SMPDL3A	ENSBTAG00000021587	3.12509	4.18727e-05	0.00305632	9
SIGIRR	ENSBTAG00000011149	10.8645	4.26686e-05	0.00308636	29
MGC148328_2	ENSBTAG00000039870	-73.3552	4.42063e-05	0.00316348	X
FLT1	ENSBTAG00000016915	-13.8161	4.45228e-05	0.00316348	12
RASGEF1C	ENSBTAG00000021360	9.34323	4.49663e-05	0.00316697	7
PERP	ENSBTAG00000020097	2.69946	4.67683e-05	0.00326395	9
COX1	ENSBTAG00000043561	2.80836	4.71563e-05	0.00326395	MT
IL6_1	ENSBTAG00000014921	-4.0135	4.81082e-05	0.00330137	4
SPINT1	ENSBTAG00000004086	9.85735	5.69533e-05	0.00384827	10
TUBGCP2	ENSBTAG00000006395	3.96753	5.70362e-05	0.00384827	26
ORMDL2	ENSBTAG00000020663	4.11947	5.75829e-05	0.00385278	5
MAPRE2	ENSBTAG00000007520	-7.32053	5.84632e-05	0.00387935	24
A2M	ENSBTAG00000018137	2.8084	5.983e-05	0.00392415	5
ENSBTAG00000024700	ENSBTAG00000024700	-15.1909	6.01158e-05	0.00392415	26
TGFBI	ENSBTAG00000009513	-3.19818	6.54143e-05	0.00423558	7
MOSPD1	ENSBTAG00000013922	-2.7365	6.59618e-05	0.00423686	X
AKAP11	ENSBTAG00000014752	-5.58579	6.80059e-05	0.00433349	12
RARB	ENSBTAG00000011518	-6.8739	7.26391e-05	0.00459228	27
MGC137030	ENSBTAG00000024809	-7.5536	7.48649e-05	0.00465991	7
TNFRSF8	ENSBTAG00000039937	8.74105	7.48696e-05	0.00465991	16
CYCS_2	ENSBTAG00000023823	-2.53499	7.75483e-05	0.0047895	4
BAG2	ENSBTAG00000005355	5.33581	8.04367e-05	0.00492355	23
SLC25A31	ENSBTAG00000012826	-9.56227	8.09451e-05	0.00492355	17
CATD	ENSBTAG00000007622	5.7181	8.17562e-05	0.00493549	29
KLK6	ENSBTAG00000030482	-4.61917	8.37459e-05	0.00500103	18
VGLL1	ENSBTAG00000001880	6.8618	8.40876e-05	0.00500103	X
ENSBTAG00000038204	ENSBTAG00000038204	-16.2925	8.64244e-05	0.005071	X
SUSD2	ENSBTAG00000006730	10.2329	8.65272e-05	0.005071	17
MT-CO2	ENSBTAG00000043556	2.4163	8.74973e-05	0.00509069	MT
RNF146B	ENSBTAG00000034531	2.60976	9.00978e-05	0.00520428	9
B3GNT2	ENSBTAG00000018046	3.8583	9.09693e-05	0.00521709	11
bta-mir-147_1	ENSBTAG00000004558	-16.1327	9.41695e-05	0.00536232	10
ANXA7	ENSBTAG00000020218	3.91805	9.86687e-05	0.00557895	28
MYOF	ENSBTAG00000016918	6.22286	0.000100723	0.00565529	26
PPDPF_1	ENSBTAG00000009002	4.75663	0.000102836	0.00573383	13
ZBED8	ENSBTAG00000030282	-17.287	0.00010517	0.00582352	7
PTPN4	ENSBTAG00000020855	-7.01369	0.000107215	0.0058961	2
RBM44	ENSBTAG00000010676	-6.97708	0.000110034	0.00600994	3
ALAS2	ENSBTAG00000013178	6.71517	0.000111692	0.00605928	X
DCUN1D5	ENSBTAG00000003087	-4.19533	0.000114293	0.0061562	15
ENSBTAG00000018880	ENSBTAG00000018880	-4.21681	0.000115012	0.0061562	19
BCKDHA	ENSBTAG00000016037	2.80224	0.000116076	0.00617202	18
MGC142781	ENSBTAG00000001932	-10.0668	0.000122841	0.00647733	11
PTPRK	ENSBTAG00000020829	5.94678	0.000123431	0.00647733	9
ARHGEF3	ENSBTAG00000014091	-12.0432	0.000126351	0.0065875	22
TSPYL2	ENSBTAG00000017783	-4.17941	0.000137736	0.00713472	X
CCND2	ENSBTAG00000016649	8.12738	0.000140265	0.00721917	5
SCNM1	ENSBTAG00000018070	-2.9788	0.000142408	0.00728277	3
SEL1L3	ENSBTAG00000002299	7.00654	0.000145421	0.00738977	6
CEP85	ENSBTAG00000009579	-7.6829	0.000151014	0.00762573	2
CD40	ENSBTAG00000020736	-8.49849	0.00015381	0.00771837	13
KLK5	ENSBTAG00000015125	-5.39784	0.000155866	0.00774619	18
SERPINA5	ENSBTAG00000004063	-22.1287	0.000157072	0.00774619	21
MGC148328_1	ENSBTAG00000045940	-32.3674	0.000157259	0.00774619	X
BBS12	ENSBTAG00000007564	-8.8551	0.000158933	0.00775673	17
SFN	ENSBTAG00000009223	6.00107	0.000159405	0.00775673	2
TMEM20	ENSBTAG00000010105	4.48841	0.000164251	0.00794443	26
HIST2H2AC_2	ENSBTAG00000046003	-9.6461	0.000166955	0.00802682	3
AMIGO2	ENSBTAG00000002025	-5.74283	0.000176103	0.00841626	5
H2B_4	ENSBTAG00000032451	-6.04237	0.000181448	0.00862038	23
BTG3	ENSBTAG00000018704	-4.2077	0.000190322	0.00898878	1
ERP70	ENSBTAG00000017143	-3.99282	0.000209639	0.00984323	4
SH3BGRL	ENSBTAG00000010587	3.10635	0.000213083	0.00994676	X
PSME4	ENSBTAG00000020262	2.38498	0.000216403	0.0100434	11
RHBDD3	ENSBTAG00000017750	5.5627	0.000221801	0.0102347	17
SLC7A7	ENSBTAG00000014821	5.73212	0.000223937	0.0102742	10
TTC13	ENSBTAG00000010367	7.0497	0.000232837	0.0106218	28
TMEM237	ENSBTAG00000017437	-3.93067	0.000234994	0.0106597	2
MRP63	ENSBTAG00000003315	4.40975	0.000241232	0.0108812	12
ARGFX	ENSBTAG00000002273	-10.286	0.000243826	0.010889	1
TEX11	ENSBTAG00000016272	-7.23759	0.000244118	0.010889	X
CHMP2A	ENSBTAG00000013882	2.4605	0.000246947	0.0109544	18
S100A5	ENSBTAG00000000644	2.61712	0.000249414	0.011003	3
OR51E1	ENSBTAG00000000233	-10.7646	0.000257775	0.0112302	15
ENSBTAG00000015464	ENSBTAG00000015464	-4.26617	0.000257835	0.0112302	6
FAM111B	ENSBTAG00000036016	-8.33079	0.00025962	0.0112302	15
SPP1	ENSBTAG00000005260	5.30462	0.000260158	0.0112302	6
ST14	ENSBTAG00000019712	6.18183	0.00026535	0.0112832	29
GLDC	ENSBTAG00000025903	-3.40347	0.000265483	0.0112832	8
RCN2	ENSBTAG00000015780	3.66654	0.000265602	0.0112832	21
PMP22	ENSBTAG00000019070	-6.38682	0.00026782	0.0113175	19
ABLIM1	ENSBTAG00000004899	-6.81067	0.000269697	0.0113372	26
SYNE1	ENSBTAG00000009362	-4.40327	0.000273078	0.0114195	9
ENSBTAG00000006252	ENSBTAG00000006252	-3.97212	0.00028024	0.0116473	X
UCP2	ENSBTAG00000003692	6.25248	0.000281426	0.0116473	15
ARRDC2	ENSBTAG00000039335	-15.0721	0.000286509	0.0117968	7
DNMT3B	ENSBTAG00000003901	5.20685	0.000288849	0.0118325	13
ACADS	ENSBTAG00000007484	8.70604	0.000291566	0.0118832	17
CTGF	ENSBTAG00000006367	-4.13087	0.000297395	0.0120595	9
DNMT3A	ENSBTAG00000021143	4.96154	0.000305105	0.01231	11
C1QBP	ENSBTAG00000012739	-3.14235	0.000314391	0.0125804	19
ZCCHC6	ENSBTAG00000001737	-10.8712	0.000314942	0.0125804	8
TLE3	ENSBTAG00000015580	3.46257	0.000319619	0.012704	10
TKTL2	ENSBTAG00000008947	-15.2145	0.000322146	0.0127261	6
PPEF1	ENSBTAG00000009545	-7.20026	0.000323937	0.0127261	X
TP53BP2	ENSBTAG00000012781	-2.93612	0.000324927	0.0127261	16
FBLN2	ENSBTAG00000004014	4.28187	0.000328414	0.0128002	22
DNAL1	ENSBTAG00000015930	-6.98279	0.000336371	0.013047	10
FETUB	ENSBTAG00000017531	-9.22461	0.000341157	0.0131672	1
MST4	ENSBTAG00000019652	-6.04764	0.000342752	0.0131672	X
PQLC3	ENSBTAG00000020297	6.45465	0.000352457	0.0134756	11
LRP2	ENSBTAG00000004555	3.02649	0.000360813	0.0137297	2
TCEAL8	ENSBTAG00000027843	-2.97526	0.000363163	0.013754	X
FCGR2	ENSBTAG00000021842	6.48349	0.000369244	0.0139186	3
CRYL1	ENSBTAG00000011726	3.11028	0.000371108	0.0139235	12
FLRT3	ENSBTAG00000003319	7.90415	0.000375249	0.0140134	13
PDGFRA	ENSBTAG00000007173	3.90495	0.000378045	0.0140524	6
ASZ1	ENSBTAG00000000169	-9.45687	0.000381873	0.014085	4
ETFA	ENSBTAG00000012490	2.48167	0.00038243	0.014085	21
LGALS1	ENSBTAG00000015089	3.12862	0.000401062	0.0147038	5
BNIP3	ENSBTAG00000017804	-3.37857	0.000406037	0.0147657	26
PDE8B	ENSBTAG00000020205	-8.13315	0.000407476	0.0147657	10
MYO18A	ENSBTAG00000017380	3.24942	0.000408268	0.0147657	19
STAC3	ENSBTAG00000018358	-9.65428	0.000424673	0.0152901	5
MGC139367	ENSBTAG00000018761	3.24036	0.000431852	0.0154792	11
FOLR1_1	ENSBTAG00000038532	3.93071	0.00044317	0.0158143	15
GCHFR	ENSBTAG00000013477	3.12475	0.000447748	0.0159069	10
CNTNAP1	ENSBTAG00000019097	3.14739	0.000456415	0.0161434	19
NGFRAP1	ENSBTAG00000006026	-6.57174	0.000461669	0.0161654	X
C5H12orf57	ENSBTAG00000020292	-3.72795	0.000465281	0.0161654	5
FAM162A	ENSBTAG00000011140	3.65233	0.000466651	0.0161654	1
FASTKD2	ENSBTAG00000016193	-3.12135	0.000467021	0.0161654	2
CAMK2G	ENSBTAG00000012667	3.18713	0.000467103	0.0161654	28
SUCLG2	ENSBTAG00000009541	2.56231	0.000471304	0.0161729	22
FSD1	ENSBTAG00000005999	-9.58109	0.00047135	0.0161729	7
GATA2	ENSBTAG00000019707	4.22391	0.000477742	0.0163225	22
ENSBTAG00000038387	ENSBTAG00000038387	-13.7803	0.000481473	0.0163803	X
CDC42EP4	ENSBTAG00000019115	4.47343	0.00048796	0.0165309	19
CYP2S1	ENSBTAG00000018240	3.34271	0.000493105	0.016635	18
TRIM43	ENSBTAG00000009197	-16.627	0.000498106	0.0167154	29
PAF1	ENSBTAG00000020428	-3.47285	0.000499652	0.0167154	18
RPP38	ENSBTAG00000007702	-3.64882	0.000505999	0.0168575	13
TMEM108	ENSBTAG00000018508	-5.34981	0.000510489	0.0169368	1
SCIN	ENSBTAG00000009786	5.76912	0.000518161	0.017098	4
SPDYC	ENSBTAG00000005772	-3.69448	0.000519606	0.017098	29
MYO6	ENSBTAG00000016751	2.40117	0.000523024	0.0171402	9
SCP2	ENSBTAG00000003746	2.49202	0.000531386	0.0173435	3
ACY1	ENSBTAG00000032304	4.81565	0.000533708	0.0173488	22
HLCS	ENSBTAG00000033679	-2.89157	0.000543686	0.0176018	1
MLLT11	ENSBTAG00000015369	-8.99793	0.000547058	0.0176399	3
RTN2	ENSBTAG00000008185	-5.36595	0.000551543	0.0177134	18
ENSBTAG00000009760	ENSBTAG00000009760	4.91737	0.000555841	0.0177803	22
SYCP3	ENSBTAG00000002492	-3.54406	0.00058317	0.0185804	5
MARVELD2	ENSBTAG00000040001	4.85199	0.000586241	0.0186045	20
SPOPL	ENSBTAG00000013455	-29.9332	0.000590339	0.0186608	2
PLIN2	ENSBTAG00000005718	-2.69837	0.000605263	0.0190575	8
SPATA5	ENSBTAG00000000125	-4.24442	0.000612457	0.0192087	17
DDIAS	ENSBTAG00000011636	-2.61684	0.000616881	0.0192721	29
GPAA1	ENSBTAG00000014610	2.76127	0.0006262	0.0194874	14
TP53	ENSBTAG00000001069	2.8011	0.000643902	0.019961	19
VOPP1	ENSBTAG00000012073	6.16078	0.000659836	0.0203762	22
ABCB1	ENSBTAG00000005997	-2.60602	0.000665968	0.0204868	4
TM4SF1	ENSBTAG00000015163	-5.21156	0.000672794	0.0206178	1
WDR36	ENSBTAG00000005489	-2.77685	0.000676668	0.0206577	10
YPEL2	ENSBTAG00000019806	-3.72307	0.000687233	0.0208603	19
GALNT7	ENSBTAG00000016845	2.95427	0.000690291	0.0208603	8
C7H19orf52	ENSBTAG00000045893	3.84765	0.00069152	0.0208603	7
SLC1A5	ENSBTAG00000013577	-2.79226	0.000695748	0.0208603	18
RRP8	ENSBTAG00000000697	-3.94544	0.000696296	0.0208603	15
PLAC8_2	ENSBTAG00000009849	4.57027	0.000700584	0.0209107	6
BRDT_1	ENSBTAG00000003724	-10.9966	0.000704389	0.0209464	3
KCTD8	ENSBTAG00000038659	5.27761	0.000716602	0.0211608	6
PHF5A	ENSBTAG00000006423	-2.30092	0.00071687	0.0211608	5
PTTG1IP	ENSBTAG00000021771	2.46301	0.00072927	0.021448	1
EML2	ENSBTAG00000015764	3.90059	0.000736574	0.0215838	18
SSB	ENSBTAG00000008716	-3.22931	0.00075091	0.0219238	2
TSPAN12	ENSBTAG00000015337	5.60513	0.000754026	0.021935	4
CTNNBL1	ENSBTAG00000007658	-2.30743	0.000758774	0.0219935	13
IFT22	ENSBTAG00000014343	-3.70378	0.000765691	0.0221141	25
SLC39A6	ENSBTAG00000000998	-2.70835	0.000771399	0.0221991	24
EAF2	ENSBTAG00000013070	-4.27759	0.000775751	0.0222446	1
TRIP12	ENSBTAG00000021653	-2.42594	0.000785615	0.0224473	2
TMEM86A	ENSBTAG00000048059	3.2576	0.000792241	0.0224953	29
BTK	ENSBTAG00000019250	5.43269	0.000795349	0.0224953	X
ENSBTAG00000023310	ENSBTAG00000023310	5.50678	0.0007957	0.0224953	15
WBSCR22	ENSBTAG00000017067	-2.98561	0.000817459	0.0230294	25
ANXA1	ENSBTAG00000015978	6.55179	0.000840024	0.0235823	8
MUC20	ENSBTAG00000032819	7.94209	0.000852763	0.0238162	1
C26H10ORF6	ENSBTAG00000012077	-2.58354	0.000855885	0.0238162	26
MORC2	ENSBTAG00000009963	-3.44376	0.000857252	0.0238162	17
RAD1	ENSBTAG00000019209	-3.29628	0.000866232	0.0239121	20
ENSBTAG00000046630	ENSBTAG00000046630	-13.8017	0.000866661	0.0239121	16
ARF5	ENSBTAG00000009366	3.0325	0.000875844	0.0240386	4
TMEM79	ENSBTAG00000009436	4.40951	0.000877234	0.0240386	3
PGHS-2	ENSBTAG00000014127	5.20562	0.000881358	0.0240695	16
SLC9A3R1	ENSBTAG00000011382	5.11528	0.00088557	0.0241025	19
KRT8	ENSBTAG00000000836	5.60948	0.000904918	0.0245459	5
UBR1	ENSBTAG00000021087	2.82665	0.000911721	0.0246472	10
ENSBTAG00000018098	ENSBTAG00000018098	-3.95602	0.00091708	0.0247088	X
CBR3	ENSBTAG00000018688	-4.14595	0.000921734	0.0247512	1
FAM89A	ENSBTAG00000023073	-7.49964	0.00093027	0.0248971	28
CCDC82	ENSBTAG00000006581	-3.7844	0.000939623	0.0250463	15
MBIP	ENSBTAG00000009941	-3.28536	0.000942082	0.0250463	21
ENSBTAG00000013126	ENSBTAG00000013126	-2.30538	0.000969747	0.0256967	5
NDFIP1	ENSBTAG00000047747	2.33478	0.000988058	0.0260958	7
TAGLN2	ENSBTAG00000002068	2.92769	0.000997553	0.0262602	3
AHSA2	ENSBTAG00000006025	-4.82316	0.00100603	0.0263967	11
MYC	ENSBTAG00000008409	-12.6214	0.00101961	0.0266399	14
ENSBTAG00000046172	ENSBTAG00000046172	5.3545	0.00102193	0.0266399	16
COPRS	ENSBTAG00000001885	3.71584	0.0010279	0.0267088	19
TDP2	ENSBTAG00000000365	2.43502	0.00104051	0.0268797	23
HBA_2	ENSBTAG00000026417	-3.63271	0.00104117	0.0268797	25
HAUS6	ENSBTAG00000019843	-3.15252	0.00105185	0.0270682	8
CA8	ENSBTAG00000017529	-10.4643	0.00107265	0.0272667	14
CRTAP	ENSBTAG00000021442	2.98829	0.00107298	0.0272667	22
FBXL3	ENSBTAG00000018848	3.64582	0.00107305	0.0272667	12
PLS3	ENSBTAG00000011613	-4.0566	0.00107484	0.0272667	X
METTL14	ENSBTAG00000014080	-2.8407	0.00108223	0.0272667	6
LYN	ENSBTAG00000020034	4.7985	0.00108765	0.0272667	14
FILIP1	ENSBTAG00000000053	-9.78096	0.00108904	0.0272667	9
ELMO3	ENSBTAG00000001286	6.80834	0.00108989	0.0272667	18
ENSBTAG00000047411	ENSBTAG00000047411	-8.10634	0.0010921	0.0272667	X
YIF1B	ENSBTAG00000027711	3.40016	0.00109352	0.0272667	18
TKTL1	ENSBTAG00000020127	-9.13259	0.00112183	0.0278859	X
AFAP1L2	ENSBTAG00000004895	-4.14778	0.00112986	0.027999	26
UTP20	ENSBTAG00000003239	-2.64923	0.00113721	0.0280942	5
DCHS2	ENSBTAG00000024545	-4.13715	0.00114383	0.0281713	17
DEPDC1	ENSBTAG00000001343	-6.69274	0.0011582	0.0283759	3
SPINT2	ENSBTAG00000000182	2.69877	0.00115921	0.0283759	18
TMEM106C	ENSBTAG00000000454	-3.42295	0.0011691	0.0284875	5
MRGPRX2	ENSBTAG00000002245	-6.66802	0.00117087	0.0284875	29
ENSBTAG00000023384	ENSBTAG00000023384	-6.14056	0.001185	0.0287443	1
C14orf37	ENSBTAG00000020880	-4.49596	0.00119637	0.0289327	10
PLEKHA4	ENSBTAG00000009177	3.972	0.00120307	0.0290074	18
WNK4	ENSBTAG00000019907	-2.50518	0.0012206	0.029342	19
ARSA	ENSBTAG00000016053	7.62981	0.00122702	0.0293984	5
RAB15	ENSBTAG00000003474	2.70775	0.00123028	0.0293984	10
PDZK1	ENSBTAG00000005810	5.0006	0.00123405	0.0294012	3
ENPP4	ENSBTAG00000003499	2.6275	0.00124256	0.0295164	23
UNG	ENSBTAG00000019848	2.23296	0.00125841	0.0296184	17
RALB	ENSBTAG00000032021	2.74276	0.00125935	0.0296184	2
CD151	ENSBTAG00000019569	3.3026	0.00126091	0.0296184	29
EPHX1	ENSBTAG00000000140	-5.15646	0.00126161	0.0296184	16
LAMA5	ENSBTAG00000003061	4.03367	0.00130735	0.0305539	13
JUP	ENSBTAG00000017685	2.28205	0.00131056	0.0305539	19
SLC38A7	ENSBTAG00000007170	3.71084	0.00131288	0.0305539	18
TIPARP	ENSBTAG00000012120	3.44606	0.00131927	0.030614	1
GPX2	ENSBTAG00000048112	-6.18452	0.00132476	0.0306528	10
SERGEF	ENSBTAG00000005340	3.42772	0.00134577	0.0310493	15
RRP1B	ENSBTAG00000017418	-2.37938	0.00136557	0.0313481	1
IFI35	ENSBTAG00000007389	4.85543	0.00136945	0.0313481	19
YDJC	ENSBTAG00000013036	4.7074	0.00137043	0.0313481	17
KBTBD6	ENSBTAG00000008656	6.40444	0.00138333	0.0315534	12
RBM25	ENSBTAG00000017177	-2.74733	0.00139394	0.0317052	10
SENP1	ENSBTAG00000012423	-3.39137	0.00140799	0.0318851	5
MOGAT1	ENSBTAG00000008431	4.06424	0.00141313	0.0318851	2
BFAR	ENSBTAG00000021521	3.77509	0.00141376	0.0318851	25
TMEM8	ENSBTAG00000016588	5.28318	0.00142162	0.031948	25
GPS2	ENSBTAG00000010513	2.902	0.00142451	0.031948	19
ACAD9	ENSBTAG00000003242	2.53288	0.00144176	0.0322447	22
PRDX6	ENSBTAG00000004855	2.40463	0.0014554	0.0324595	16
TOM1L1	ENSBTAG00000007013	-4.27491	0.00148596	0.0330083	19
PDLIM1	ENSBTAG00000011182	2.69243	0.00148823	0.0330083	26
MSL3	ENSBTAG00000009278	-2.46267	0.0015194	0.0336067	X
RNF128	ENSBTAG00000022920	-2.95447	0.00152633	0.0336166	X
ZNF609	ENSBTAG00000015808	-3.63499	0.00152908	0.0336166	10
STIM1	ENSBTAG00000013109	-4.01746	0.0015324	0.0336166	15
ENSBTAG00000010463	ENSBTAG00000010463	-7.9369	0.00153842	0.0336298	X
FAM109B	ENSBTAG00000009507	3.91828	0.00154138	0.0336298	5
ZNF354B	ENSBTAG00000017123	-3.91257	0.00155917	0.0339256	7
MFF_1	ENSBTAG00000021319	2.67635	0.00157179	0.0341078	2
LYRM5	ENSBTAG00000026624	2.86973	0.00161049	0.0348204	5
RABAC1	ENSBTAG00000018633	2.65437	0.0016133	0.0348204	18
ENSBTAG00000047000	ENSBTAG00000047000	5.62312	0.00162093	0.0348913	10
DCXR_2	ENSBTAG00000008747	3.64734	0.00163433	0.0350858	19
HENMT1	ENSBTAG00000008467	-4.80787	0.00164896	0.0353054	3
DNAJB11	ENSBTAG00000003151	-2.28344	0.00168584	0.0359989	1
ENSBTAG00000031582	ENSBTAG00000031582	-6.19339	0.00169233	0.0360417	25
MPC1	ENSBTAG00000027879	2.90317	0.00174984	0.0371031	9
GJA1	ENSBTAG00000001835	-6.77099	0.00175252	0.0371031	9
ENSBTAG00000045805	ENSBTAG00000045805	4.67098	0.00175603	0.0371031	19
ENSBTAG00000013411	ENSBTAG00000013411	2.37109	0.0018076	0.0380925	16
LYSMD1	ENSBTAG00000020395	-2.93149	0.00181699	0.03819	3
PHKA2	ENSBTAG00000015355	-4.43076	0.00182502	0.0382559	X
IL13RA1	ENSBTAG00000019338	5.55372	0.00183768	0.0382559	X
NREP	ENSBTAG00000011338	3.75163	0.00184051	0.0382559	10
DYNLT3	ENSBTAG00000038156	2.39223	0.00184166	0.0382559	X
RNH1	ENSBTAG00000046869	4.42093	0.00184395	0.0382559
RBM28	ENSBTAG00000017001	-2.65753	0.00186225	0.0384919	4
ARL5A	ENSBTAG00000002293	2.4227	0.00186491	0.0384919	2
WIPF1	ENSBTAG00000001585	4.50739	0.0018785	0.0386731	2
BRDT_2	ENSBTAG00000047443	-5.87231	0.0018845	0.0386796	3
ANXA11	ENSBTAG00000020940	3.07186	0.00189066	0.0386796	28
TOR3A	ENSBTAG00000014006	3.60922	0.00189709	0.0386796	16
PRUNE2	ENSBTAG00000012991	3.54626	0.00189809	0.0386796	8
C18H16orf80	ENSBTAG00000013874	-5.15291	0.00190851	0.0387217	18
OCRL	ENSBTAG00000018247	-4.11054	0.0019098	0.0387217	X
EIF2B2	ENSBTAG00000008664	-2.20346	0.00191645	0.0387586	10
BREH1	ENSBTAG00000001852	5.0341	0.00193081	0.0389509	18
KRT18	ENSBTAG00000001517	3.57171	0.00193896	0.0390174	5
INADL	ENSBTAG00000021975	3.64407	0.00194654	0.039072	3
SLC5A11	ENSBTAG00000003467	6.27113	0.00197787	0.0396019	25
CAPG	ENSBTAG00000005432	3.21836	0.00200073	0.039831	11
MYO10	ENSBTAG00000020126	-3.23724	0.00200354	0.039831	20
ENSBTAG00000047880	ENSBTAG00000047880	4.41837	0.0020042	0.039831	2
SLC25A35	ENSBTAG00000018808	-6.6622	0.00201787	0.0400036	19
HK1	ENSBTAG00000012380	2.50799	0.00202307	0.040008	28
ANAPC11	ENSBTAG00000001937	2.16091	0.00203897	0.040202	19
TRAF6	ENSBTAG00000036009	-2.82311	0.0020429	0.040202	15
ENSBTAG00000046340	ENSBTAG00000046340	-8.53908	0.00205744	0.0403893	X
ZNF622	ENSBTAG00000016441	-2.37248	0.00207788	0.040691	20
TTC39B	ENSBTAG00000003943	4.58403	0.00210611	0.0411434	8
SCAPER	ENSBTAG00000007382	2.59712	0.00211391	0.0411956	21
ATF7IP	ENSBTAG00000003221	-2.93385	0.00214011	0.0415164	5
MIA3	ENSBTAG00000018824	1.95812	0.00214262	0.0415164	16
STS	ENSBTAG00000020789	6.02521	0.00214589	0.0415164	X
ZEB1	ENSBTAG00000020053	-7.52955	0.00218695	0.0422092	13
PLK2	ENSBTAG00000016771	-4.29586	0.002238	0.0430586	20
IMPAD1	ENSBTAG00000015637	-4.5966	0.00224169	0.0430586	14
H1F0	ENSBTAG00000038439	-10.5242	0.0022529	0.0431622	5
GTPBP8	ENSBTAG00000006534	-3.54068	0.00225783	0.0431622	1
SSSCA1	ENSBTAG00000003713	-2.56899	0.00227215	0.0433328	29
SLC35A3	ENSBTAG00000012454	2.20118	0.00228784	0.0435139	3
MYL6B	ENSBTAG00000031217	-3.58811	0.00229249	0.0435139	5
C23H6orf141	ENSBTAG00000047591	-3.5954	0.00230246	0.0436002	23
TDH	ENSBTAG00000000011	-9.66666	0.00232541	0.043931	8
PQLC2	ENSBTAG00000013650	3.23986	0.00234059	0.0440188	2
MYBPC2	ENSBTAG00000020080	5.15445	0.00234349	0.0440188	18
ID2	ENSBTAG00000021187	-14.2872	0.0023465	0.0440188	11
MAST2	ENSBTAG00000020444	-3.0281	0.00238834	0.0446992	3
H2B_13	ENSBTAG00000031769	-5.27055	0.00239712	0.0447592	3
GJB3	ENSBTAG00000012584	2.247	0.00240394	0.0447824	3
FAM118B	ENSBTAG00000012169	-2.70416	0.00241125	0.0447882	29
SLC38A2	ENSBTAG00000011105	2.22117	0.0024154	0.0447882	5
SH3GL1	ENSBTAG00000006007	2.22605	0.00246151	0.0455379	7
TMEM37	ENSBTAG00000026825	-8.07298	0.00248274	0.0458251	2
FBXO5	ENSBTAG00000021193	-2.81921	0.00252277	0.0464572	9
FLJ11259	ENSBTAG00000017287	2.34347	0.00253113	0.0465045	5
ATP1B3	ENSBTAG00000014140	1.96907	0.00254759	0.0467	1
CLNS1A	ENSBTAG00000019930	-2.10443	0.0025564	0.0467547	29
PRDX2	ENSBTAG00000012062	2.09479	0.00257324	0.046858	7
AKAP6	ENSBTAG00000017719	4.82538	0.00257751	0.046858	21
UBL5_2	ENSBTAG00000040494	-4.4407	0.00257955	0.046858	2
TDG	ENSBTAG00000021633	3.36292	0.00260901	0.0472862	5
PRKD3	ENSBTAG00000001114	-4.0272	0.00265229	0.0477969	11
SERPINB5	ENSBTAG00000002019	2.89481	0.00265425	0.0477969	24
PRRG4	ENSBTAG00000020731	5.17933	0.0026643	0.0477969	15
PCCB	ENSBTAG00000015221	2.12422	0.00266561	0.0477969	1
HADHA	ENSBTAG00000015038	2.37192	0.00266696	0.0477969	11
ENSBTAG00000020454	ENSBTAG00000020454	2.62481	0.00268457	0.0480054	13
PKMYT1	ENSBTAG00000004729	3.01763	0.00276233	0.049286	25
LENG1	ENSBTAG00000023333	-4.11131	0.00276863	0.049289	18
TMEM63A	ENSBTAG00000002854	2.48499	0.0027853	0.0494244	16
CUL4B	ENSBTAG00000018569	-2.96672	0.00278855	0.0494244	X
SNX9	ENSBTAG00000006323	2.69997	0.00279943	0.0495081	9
PPP1CC	ENSBTAG00000011198	-2.14528	0.00281914	0.0496518	17
ALDH4A1	ENSBTAG00000030335	3.63148	0.00281993	0.0496518	2
RARS	ENSBTAG00000014626	-2.03092	0.00283302	0.0497731	7
POLR3K	ENSBTAG00000019803	-2.67033	0.00284348	0.0498478	25

## Sheet: (Female) in vivo vs serum-free
Gene symbol	Ensembl gene ID	Fold-change	p-value	FDR corrected p-value	Chromosome
RPL12_2	ENSBTAG00000006963	37.8875	1.36309e-68	1.10615e-64	11
SOD1	ENSBTAG00000018854	-3.81403	7.27787e-13	2.08546e-09	1
ABCB1	ENSBTAG00000005997	-4.82004	7.70966e-13	2.08546e-09	4
MGST1	ENSBTAG00000008541	11.3418	2.94764e-12	6e-09	5
PSAT1	ENSBTAG00000013960	-7.07739	7.80587e-12	1.26689e-08	8
APOA1	ENSBTAG00000002258	-12.1409	3.57113e-11	4.82995e-08	15
ENSBTAG00000009440	ENSBTAG00000009440	-3.82492	9.40425e-11	1.09e-07	15
ENSBTAG00000021026	ENSBTAG00000021026	-216.364	1.15338e-09	1.17e-06	X
PHGDH	ENSBTAG00000039719	-5.71214	1.74757e-09	1.57572e-06	3
ERP70	ENSBTAG00000017143	-6.35811	2.84854e-09	2.31159e-06	4
PCK2	ENSBTAG00000011934	-5.68389	3.42126e-09	2.524e-06	10
PINLYP	ENSBTAG00000001260	-15.6283	4e-09	2.68545e-06	18
SLC30A1	ENSBTAG00000010909	32.0327	5.09648e-09	3.18138e-06	16
PRDM1	ENSBTAG00000000816	24.1221	9.80598e-09	5.684e-06	9
PTGIS	ENSBTAG00000017537	-21.1463	1.32311e-08	7.158e-06	13
S100A2	ENSBTAG00000037651	-6.82618	1.56537e-08	7.93934e-06	3
ENSBTAG00000046720	ENSBTAG00000046720	-41.3996	1.67333e-08	7.98768e-06	3
PPFIBP1	ENSBTAG00000004283	-65.7381	2.63898e-08	1.18974e-05	5
GGNBP1	ENSBTAG00000011057	3.68756	3.41718e-08	1.4595e-05	23
ACTB_1	ENSBTAG00000015441	6.23047	4.4586e-08	1.80908e-05	11
MEST	ENSBTAG00000017223	-24.1751	5.00589e-08	1.93442e-05	4
GTSF1	ENSBTAG00000018085	-3.14391	6.97205e-08	2.57173e-05	5
SYT4	ENSBTAG00000001801	-40.2559	7.40738e-08	2.61352e-05	24
ZNF614	ENSBTAG00000003541	2.89374	1.02445e-07	3.37878e-05	18
STAT5B	ENSBTAG00000010125	-32.2268	1.04091e-07	3.37878e-05	19
ASZ1	ENSBTAG00000000169	-16.4559	1.14129e-07	3.56213e-05	4
IL6_1	ENSBTAG00000014921	-3.10119	1.25e-07	3.75705e-05	4
MAPRE2	ENSBTAG00000007520	-7.11675	1.79398e-07	5.19935e-05	24
CCDC186	ENSBTAG00000020233	2.31971	2.17243e-07	5.74209e-05	26
PYCR1	ENSBTAG00000000042	-6.35586	2.17556e-07	5.74209e-05	19
FDFT1	ENSBTAG00000012432	-3.09643	2.19353e-07	5.74209e-05	8
PGHS-2	ENSBTAG00000014127	-6.59609	7.81717e-07	0.000198239	16
TBC1D19	ENSBTAG00000033214	-15.2999	8.74915e-07	0.00021515	6
BCKDHA	ENSBTAG00000016037	3.91936	1.03909e-06	0.000248006	18
PARK7	ENSBTAG00000020518	-2.93004	1.17876e-06	0.000273305	16
ENSBTAG00000040169	ENSBTAG00000040169	2.16347	1.513e-06	0.000341052	18
SLC25A31	ENSBTAG00000012826	-14.776	1.89025e-06	0.000404725	17
TCEAL8	ENSBTAG00000027843	-4.05244	1.8952e-06	0.000404725	X
ENSBTAG00000047547	ENSBTAG00000047547	-18.4177	2.08517e-06	0.000433875	X
LAMA1	ENSBTAG00000018160	-12.2022	2.22657e-06	0.000451715	24
TXNIP	ENSBTAG00000020060	5.87763	2.75615e-06	0.000545515	3
SH3YL1	ENSBTAG00000020495	4.64413	2.84923e-06	0.000550512
NID2	ENSBTAG00000021945	-3.83781	2.95631e-06	0.000557918	10
CYP17A1	ENSBTAG00000014335	-3.61481	3.30839e-06	0.000610173	26
CEP85	ENSBTAG00000009579	-7.05703	3.66558e-06	0.000661026	2
DDX4	ENSBTAG00000008871	-6.50369	4.06118e-06	0.000716444	20
CYP51A1	ENSBTAG00000001992	-8.55247	4.52319e-06	0.000780971	4
PON2	ENSBTAG00000008361	-3.21667	5.973e-06	0.0010098	4
B3GNT2	ENSBTAG00000018046	2.30652	6.13807e-06	0.00101654	11
LUM	ENSBTAG00000001745	-16.5896	6.38245e-06	0.00103587	5
ENSBTAG00000017734	ENSBTAG00000017734	-12.1227	7.36686e-06	0.0011722	8
PSTPIP2	ENSBTAG00000002624	-3.41762	8.6592e-06	0.00135133	24
HSPB1	ENSBTAG00000011969	-2.13097	9.43774e-06	0.00144504	25
ARHGEF3	ENSBTAG00000014091	-10.2246	1.11416e-05	0.00167433	22
ZMYM1	ENSBTAG00000006555	2.16957	1.14967e-05	0.00169628	3
RAD54B	ENSBTAG00000000632	-2.86002	1.51003e-05	0.00218819	14
COL12A1	ENSBTAG00000020056	3.85361	1.57803e-05	0.00224662	9
PLIN2	ENSBTAG00000005718	-2.16478	1.75047e-05	0.00244914	8
BTK	ENSBTAG00000019250	2.92628	1.87774e-05	0.00258268	X
SRPX2	ENSBTAG00000037686	-4.55261	2.16083e-05	0.00292252	X
AKAP11	ENSBTAG00000014752	-5.67608	2.28719e-05	0.00304271	12
SGK1	ENSBTAG00000004269	-2.29062	2.45735e-05	0.00321635	9
MBD5	ENSBTAG00000019592	-9.85916	2.64509e-05	0.00340713	2
CD40	ENSBTAG00000020736	-10.3131	2.83985e-05	0.00360084	13
MIA3	ENSBTAG00000018824	1.97226	2.90624e-05	0.00362833	16
TUBB3	ENSBTAG00000023730	-2.74792	3.17304e-05	0.00386392	18
RNF146B	ENSBTAG00000034531	2.06297	3.19018e-05	0.00386392	9
ENSBTAG00000018098	ENSBTAG00000018098	-4.43267	3.31746e-05	0.003959	X
PGRMC1	ENSBTAG00000019552	-2.29056	3.4318e-05	0.00403609	X
DDIT4	ENSBTAG00000000163	-2.62037	3.94017e-05	0.00456778	28
MGC155143	ENSBTAG00000017184	-2.53708	4.38772e-05	0.00501497	X
BRN	ENSBTAG00000004950	-4.33174	4.46166e-05	0.00502866	10
AP1G1	ENSBTAG00000002769	-2.31808	4.66954e-05	0.00519086	18
SFRS5	ENSBTAG00000011596	2.12207	4.81947e-05	0.00524761	10
CA6	ENSBTAG00000009515	10.0166	4.84992e-05	0.00524761	16
LHX8	ENSBTAG00000019192	5.37843	5.60269e-05	0.00593194	3
HKDC1	ENSBTAG00000033398	5.05499	5.62858e-05	0.00593194	28
WDR36	ENSBTAG00000005489	-2.18356	6.53487e-05	0.00679878	10
GOT1	ENSBTAG00000011960	-2.15418	6.87376e-05	0.00706083	26
TUBA3E	ENSBTAG00000030979	-4.05969	7.12321e-05	0.00722513	17
CT47B1	ENSBTAG00000038497	-4.5842	7.21178e-05	0.00722513	X
TLN2	ENSBTAG00000003667	2.56974	7.41272e-05	0.00730091	10
PEPT-1	ENSBTAG00000004440	-3.81252	7.46736e-05	0.00730091	12
GARS	ENSBTAG00000018972	-2.53634	7.85508e-05	0.00758857	4
OOEP	ENSBTAG00000019600	-5.97582	8.19459e-05	0.00776909	9
COX1	ENSBTAG00000043561	2.30874	8.23341e-05	0.00776909	MT
DEPDC1	ENSBTAG00000001343	-9.02908	8.52199e-05	0.00794896	3
TSPAN6	ENSBTAG00000045550	-2.01727	8.76549e-05	0.00808318	X
RESP18	ENSBTAG00000010897	4.98714	9.20357e-05	0.00824224	2
HMGN5	ENSBTAG00000001877	-8.74575	9.26476e-05	0.00824224	X
ENSBTAG00000022204	ENSBTAG00000022204	-7.86756	9.28167e-05	0.00824224	X
C20ORF82	ENSBTAG00000017188	5.63622	9.34425e-05	0.00824224	13
ENSBTAG00000037644	ENSBTAG00000037644	-21.5785	9.46682e-05	0.00826056	15
AVIL	ENSBTAG00000016913	-2.72306	9.66789e-05	0.00834627	5
RNF17	ENSBTAG00000000278	-7.80051	0.000101103	0.00855725	12
SLC25A35	ENSBTAG00000018808	-8.14968	0.000101232	0.00855725	19
TMEM62	ENSBTAG00000013031	2.55885	0.000104156	0.0087137	10
TDP2	ENSBTAG00000000365	2.04785	0.000112366	0.00930459	23
FKBP4	ENSBTAG00000007605	-2.1499	0.000113792	0.00932747	5
PFN2	ENSBTAG00000011150	-3.7093	0.000116114	0.00942266	1
TEX12	ENSBTAG00000016548	-2.31574	0.000118231	0.00945973	15
SLC1A5	ENSBTAG00000013577	-3.1846	0.000119213	0.00945973	18
SUSD2	ENSBTAG00000006730	2.4213	0.000120068	0.00945973	17
SLC1A4	ENSBTAG00000007763	-5.93958	0.000129178	0.0100796	11
DDIT4L	ENSBTAG00000010610	5.72938	0.000131513	0.0101641	6
DBNDD1	ENSBTAG00000020318	8.30284	0.000134727	0.0102688	18
IL2RG	ENSBTAG00000007626	-6.48908	0.000135398	0.0102688	X
RABGEF1	ENSBTAG00000003842	1.98901	0.000136926	0.0102885	25
ENSBTAG00000001083	ENSBTAG00000001083	-3.07937	0.000144645	0.0107687	2
RMI2	ENSBTAG00000026375	-2.52416	0.000147838	0.0109064	25
ENSBTAG00000023007	ENSBTAG00000023007	-8.5396	0.000150922	0.0110336	17
RPL23A_1	ENSBTAG00000032022	-2.55766	0.000154537	0.0111902	19
OSBPL3	ENSBTAG00000019342	-4.00848	0.000155821	0.0111902	4
AK7	ENSBTAG00000016854	-5.81206	0.000179469	0.0127754	21
OSER1	ENSBTAG00000016873	2.11545	0.00018538	0.0130814	13
RNH1	ENSBTAG00000046869	2.16968	0.000191074	0.0133669
SMPDL3A	ENSBTAG00000021587	2.36153	0.00019537	0.0135507	9
KLK6	ENSBTAG00000030482	-3.43231	0.000198625	0.0136597	18
PSPH	ENSBTAG00000013081	-3.45075	0.000202372	0.0138004	25
PARP16	ENSBTAG00000012352	4.83137	0.000204258	0.013813	10
MAEL	ENSBTAG00000016550	-2.39128	0.000207991	0.0139492	3
TMEM231	ENSBTAG00000015432	-4.96691	0.000225944	0.0149863	18
FAM46C	ENSBTAG00000046509	6.26397	0.000227534	0.0149863	3
SPSB1	ENSBTAG00000024539	-7.44926	0.000228995	0.0149863	16
GNPTAB	ENSBTAG00000019409	1.95464	0.000232404	0.0150877	5
MARVELD2	ENSBTAG00000040001	2.86511	0.000238119	0.015336	20
MAP3K8	ENSBTAG00000011600	5.32433	0.000242042	0.0153904	13
HPRT1	ENSBTAG00000014685	-1.81299	0.000242757	0.0153904	X
AP1S1	ENSBTAG00000014468	1.85535	0.000253596	0.015953	25
TTC4	ENSBTAG00000015931	-2.03008	0.000256936	0.0160388	3
FCGR2	ENSBTAG00000021842	3.99061	0.000261178	0.0161791	3
CELF2	ENSBTAG00000008937	-6.72425	0.000267278	0.0164315	13
RAB25	ENSBTAG00000018914	2.17612	0.000270993	0.0165346	3
SNX9	ENSBTAG00000006323	2.22373	0.000277478	0.016804	9
FUT10	ENSBTAG00000005454	-4.61788	0.000302313	0.0181724	27
SRI	ENSBTAG00000010390	-1.90684	0.000309206	0.01845	4
ZFAND5	ENSBTAG00000009417	1.87069	0.000320318	0.0188934	8
FAM35A	ENSBTAG00000019194	-5.035	0.000321293	0.0188934	28
GFPT2	ENSBTAG00000002215	-3.10611	0.000338726	0.0197753	7
F2RL1	ENSBTAG00000034848	2.15544	0.000346368	0.020077	10
AHSA2	ENSBTAG00000006025	-6.5711	0.000357455	0.0205727	11
AKAP9	ENSBTAG00000007442	1.82891	0.000368203	0.021042	4
MYBPC2	ENSBTAG00000020080	6.78556	0.000372493	0.0211383	18
GARNL3	ENSBTAG00000006948	4.44194	0.000378593	0.0211999	11
MID1IP1	ENSBTAG00000011463	-11.1234	0.000378803	0.0211999	X
RNASE1	ENSBTAG00000008793	-2.59521	0.000409418	0.0227564	10
TRIM5	ENSBTAG00000038536	-3.82161	0.000422645	0.0232164	15
CTNNBL1	ENSBTAG00000007658	-1.83535	0.000423416	0.0232164	13
SRD5A1	ENSBTAG00000015478	4.03476	0.000427339	0.0232742	20
FBXO3	ENSBTAG00000010071	1.87502	0.000435453	0.0233508	15
TKTL1	ENSBTAG00000020127	-4.79337	0.000437096	0.0233508	X
KRTCAP3	ENSBTAG00000018156	5.8724	0.000437377	0.0233508	11
SLC28A1	ENSBTAG00000020250	5.45207	0.000448382	0.0237818	21
CCND2	ENSBTAG00000016649	2.58352	0.000453627	0.0239038	5
EAF2	ENSBTAG00000013070	-4.67477	0.00045851	0.0240052	1
CATD	ENSBTAG00000007622	2.79035	0.000481877	0.0250669	29
CTH	ENSBTAG00000014791	-4.43444	0.000495195	0.0255956	3
ASNS	ENSBTAG00000003222	-1.91469	0.00051341	0.0263052	4
C18orf54	ENSBTAG00000008169	4.59899	0.000515406	0.0263052	24
CALM_2	ENSBTAG00000014583	-1.7286	0.000518998	0.0263229	18
QPCT	ENSBTAG00000013923	-8.37877	0.000528799	0.0266534	11
HRSP12	ENSBTAG00000012595	-2.0416	0.000547594	0.0274304	14
ENSBTAG00000031696	ENSBTAG00000031696	-6.42098	0.000565392	0.0281482	2
AASDH	ENSBTAG00000020583	-3.22063	0.00057299	0.0283525	6
PIAS1	ENSBTAG00000005564	-1.74813	0.000594328	0.0289801	10
TM4SF1	ENSBTAG00000015163	-3.12039	0.000595709	0.0289801	1
THOC3	ENSBTAG00000035174	-2.10052	0.000596387	0.0289801	10
NUCB1	ENSBTAG00000002378	-2.66641	0.000606481	0.0292952	18
HHIP	ENSBTAG00000016071	-4.80837	0.000615373	0.0295118	17
C1S	ENSBTAG00000004840	-4.55376	0.000618238	0.0295118	5
GGCT	ENSBTAG00000010597	-2.81958	0.000645087	0.030559	4
NUP205	ENSBTAG00000011127	-1.88093	0.000647708	0.030559	4
PLEKHO2	ENSBTAG00000008411	5.98547	0.000658517	0.0308894	10
CD38	ENSBTAG00000013569	1.93932	0.000664878	0.0310085	6
DNAJB11	ENSBTAG00000003151	-2.01067	0.000680912	0.0315749	1
UBE2D4	ENSBTAG00000003997	-5.64648	0.000691364	0.0318774	22
SERPINA5	ENSBTAG00000004063	-13.6608	0.000708522	0.0324839	21
DPYSL3	ENSBTAG00000010661	-6.71455	0.000726081	0.0325055	7
ETHE1	ENSBTAG00000004379	1.75217	0.000726478	0.0325055	18
SFXN4	ENSBTAG00000008730	2.06613	0.000726801	0.0325055	26
KRT1	ENSBTAG00000046089	9.32076	0.000727379	0.0325055	5
NGFRAP1	ENSBTAG00000006026	-6.86039	0.000731327	0.0325055	X
MAF1	ENSBTAG00000012242	1.81084	0.000733025	0.0325055	14
CYCS_2	ENSBTAG00000023823	-1.72698	0.000738544	0.0325722	4
HSPA1A	ENSBTAG00000025441	-3.17718	0.000754985	0.0331173	23
PTPRK	ENSBTAG00000020829	2.1922	0.000769081	0.0335542	9
AP1G2	ENSBTAG00000007099	1.94155	0.000779689	0.0338351	10
SHMT2	ENSBTAG00000031500	-2.17012	0.000788381	0.0339401	5
ENSBTAG00000018324	ENSBTAG00000018324	-4.62268	0.000790471	0.0339401	3
MDFIC	ENSBTAG00000021543	3.64305	0.000812019	0.0346818	4
PMM1	ENSBTAG00000004009	2.02263	0.000824244	0.0350196	5
ZC3HC1	ENSBTAG00000011247	-1.98854	0.00083204	0.0350654	4
CREBRF	ENSBTAG00000002020	4.29957	0.000833964	0.0350654	20
PSME4	ENSBTAG00000020262	2.08977	0.000890489	0.0372491	11
HECTD1	ENSBTAG00000032477	1.99049	0.000899123	0.0374174	21
ENSBTAG00000039693	ENSBTAG00000039693	-4.75107	0.000907942	0.0375916	13
TIEG2	ENSBTAG00000046218	4.04695	0.000924058	0.0379986	11
CATSPERG	ENSBTAG00000000621	4.58506	0.000929233	0.0379986	18
SELL	ENSBTAG00000011515	6.99128	0.00093182	0.0379986	16
LRP2	ENSBTAG00000004555	1.69145	0.000936724	0.0380076	2
THOC7	ENSBTAG00000009110	5.28199	0.000941486	0.0380108	17
CMAS	ENSBTAG00000010136	-4.03295	0.000965855	0.0388015	5
MT2	ENSBTAG00000023659	3.99838	0.000985769	0.0394065	18
RPL15_1	ENSBTAG00000033080	-12.0491	0.00101651	0.0404362	2
ENSBTAG00000046301	ENSBTAG00000046301	-5.09992	0.00107535	0.0425682	22
LAMB1	ENSBTAG00000011412	-1.85987	0.00111178	0.0437967	4
CCND3	ENSBTAG00000010106	-4.04333	0.00112365	0.0439665	23
INTS4	ENSBTAG00000010505	-1.98621	0.00112693	0.0439665	29
WBSCR22	ENSBTAG00000017067	-1.77009	0.00118437	0.0459863	25
NFIL3	ENSBTAG00000017763	3.10324	0.00119313	0.046106	8
PGM2	ENSBTAG00000005773	2.37233	0.00120115	0.0461958	6
UBE2N	ENSBTAG00000021767	-1.66101	0.00121662	0.04657	5
DNMT1	ENSBTAG00000002736	-2.23649	0.00123401	0.0470057	7
MORC2	ENSBTAG00000009963	-2.85256	0.00123958	0.0470057	17
MAP7D3	ENSBTAG00000014170	1.91548	0.00127346	0.0478467	X
CDC42EP4	ENSBTAG00000019115	2.40238	0.00127355	0.0478467	19
B4GALNT2	ENSBTAG00000009864	-4.15476	0.00129486	0.0483487	19
CCNB1IP1	ENSBTAG00000008466	-6.45164	0.00129883	0.0483487	10
MAP1LC3B	ENSBTAG00000011632	1.73831	0.00131329	0.0486635	18
STK3	ENSBTAG00000026234	-2.09592	0.00135043	0.0498046	14
EIF6	ENSBTAG00000011263	-1.67473	0.00135636	0.0498046	13

## Sheet: (Male) in vivo vs serum
Gene symbol	Ensembl gene ID	Fold-change	p-value	FDR corrected p-value	Chromosome
ENSBTAG00000046720	ENSBTAG00000046720	-205.596	1.75943e-53	1.34544e-49	3
HKDC1	ENSBTAG00000033398	218.043	2.63605e-25	1.00789e-21	28
ENSBTAG00000007477	ENSBTAG00000007477	-65.4816	9.71906e-25	2.34267e-21	27
ANXA6	ENSBTAG00000014809	5.37111	1.22541e-24	2.34267e-21	7
PFKL	ENSBTAG00000010658	83.1893	4.75213e-24	7.26791e-21	1
CYCS_2	ENSBTAG00000023823	-4.71571	5.9629e-23	7.59972e-20	4
SLC28A3	ENSBTAG00000018280	85.3856	1.1377e-22	1.24286e-19	8
KRT18	ENSBTAG00000001517	19.0832	8.8729e-22	8.48138e-19	5
SLC6A20	ENSBTAG00000031340	41.8567	1.02059e-21	8.67163e-19	22
SLC38A2	ENSBTAG00000011105	5.37161	3.32802e-21	2.54494e-18	5
PRSS8	ENSBTAG00000016973	438.892	2.07145e-20	1.44003e-17	25
PRDX6	ENSBTAG00000004855	6.39291	1.99926e-19	1.27403e-16	16
ENSBTAG00000009440	ENSBTAG00000009440	-21.402	5.95031e-19	3.50016e-16	15
ENSBTAG00000020849	ENSBTAG00000020849	-18.2408	2.36933e-18	1.29416e-15	7
QPCT	ENSBTAG00000013923	-145.736	2.88548e-18	1.47102e-15	11
HIST1H2BJ	ENSBTAG00000038277	-17.939	1.11497e-17	5.20062e-15	23
ENSBTAG00000047000	ENSBTAG00000047000	25.3916	1.15615e-17	5.20062e-15	10
SLC29A1	ENSBTAG00000015131	5.37053	1.54497e-17	6.56353e-15	23
CT55	ENSBTAG00000019546	-28.0836	2.14179e-17	8.62014e-15	X
CYP2S1	ENSBTAG00000018240	6.52859	2.46809e-17	9.43676e-15	18
DNMT3A	ENSBTAG00000021143	5.74909	1.35606e-16	4.93799e-14	11
SSB	ENSBTAG00000008716	-3.61526	2.79485e-16	9.71465e-14	2
CLDN4	ENSBTAG00000026278	8.56948	2.97816e-16	9.90172e-14	25
GALNT7	ENSBTAG00000016845	10.2796	4.32392e-16	1.37771e-13	8
SYCP3	ENSBTAG00000002492	-5.27721	9.77841e-16	2.99102e-13	5
ENSBTAG00000013398	ENSBTAG00000013398	-151.861	1.14021e-15	3.29854e-13	29
ENSBTAG00000006093	ENSBTAG00000006093	-34.5781	1.16465e-15	3.29854e-13	15
FCGR2	ENSBTAG00000021842	43.1501	1.87925e-15	5.13236e-13	3
PRAME_2	ENSBTAG00000047085	-68.3539	2.1858e-15	5.76373e-13	17
SFN	ENSBTAG00000009223	37.5571	2.72459e-15	6.94498e-13	2
PGHS-2	ENSBTAG00000014127	28.349	2.59952e-14	6.41242e-12	16
SLC44A2	ENSBTAG00000002628	6.5828	4.47561e-14	1.06953e-11	7
GPX2	ENSBTAG00000048112	-26.2529	8.59277e-14	1.93624e-11	10
ARGFX	ENSBTAG00000002273	-4.87438	8.60891e-14	1.93624e-11	1
ARSA	ENSBTAG00000016053	32.0441	1.06869e-13	2.33493e-11	5
LRPAP1	ENSBTAG00000000073	5.75565	1.16e-13	2.46402e-11	6
INADL	ENSBTAG00000021975	13.245	1.75176e-13	3.62046e-11	3
KLHL8	ENSBTAG00000002455	-8.91718	1.86527e-13	3.7536e-11	6
ATP11C	ENSBTAG00000016484	-7.32961	2.25386e-13	4.41929e-11	X
MFSD2	ENSBTAG00000013054	-75.058	3.48012e-13	6.65312e-11	3
BRDT_2	ENSBTAG00000047443	-7.79686	4.84298e-13	8.92578e-11	3
FERMT2	ENSBTAG00000014501	8.08108	4.90235e-13	8.92578e-11	10
ENSBTAG00000018880	ENSBTAG00000018880	-13.7758	6.09357e-13	1.08366e-10	19
TDG	ENSBTAG00000021633	33.6081	7.63767e-13	1.32739e-10	5
CYB5R3	ENSBTAG00000016516	5.18319	8.24725e-13	1.38492e-10	5
EIF5A	ENSBTAG00000002018	-2.9271	8.47816e-13	1.38492e-10	19
KRT8	ENSBTAG00000000836	24.2646	8.512e-13	1.38492e-10	5
PAG2	ENSBTAG00000033096	1657.68	1.25703e-12	2.0026e-10	29
LONP2	ENSBTAG00000010867	3.46241	1.29855e-12	2.02654e-10	18
TMEM62	ENSBTAG00000013031	27.8625	1.45709e-12	2.22847e-10	10
PLD3	ENSBTAG00000019150	4.55381	1.77599e-12	2.66294e-10	18
LY6E	ENSBTAG00000017040	51.3129	1.90166e-12	2.79654e-10	14
CD38	ENSBTAG00000013569	12.2129	2.20603e-12	3.18293e-10	6
PTPRK	ENSBTAG00000020829	24.9135	2.30358e-12	3.26212e-10	9
S100A16	ENSBTAG00000014204	5.75455	2.62009e-12	3.64288e-10	3
DPEP1	ENSBTAG00000033326	99.3483	3.02954e-12	4.09788e-10	18
ENSBTAG00000037644	ENSBTAG00000037644	-100.06	3.05452e-12	4.09788e-10	15
C1QBP	ENSBTAG00000012739	-4.30256	3.73301e-12	4.91401e-10	19
IL2RB	ENSBTAG00000016345	5.89349	3.79138e-12	4.91401e-10	5
CD46	ENSBTAG00000005397	4.52881	5.09186e-12	6.48958e-10	16
GRHL1	ENSBTAG00000007485	4.17081	5.32224e-12	6.61475e-10	11
ANXA8	ENSBTAG00000018499	5.40072	5.36308e-12	6.61475e-10	28
ACAD9	ENSBTAG00000003242	8.31608	7.21427e-12	8.75674e-10	22
TEX12	ENSBTAG00000016548	-3.86589	7.54417e-12	9.01411e-10	15
TAGLN2	ENSBTAG00000002068	4.60598	1.10057e-11	1.29478e-09	3
CARNS1	ENSBTAG00000017690	21.2255	1.17674e-11	1.36342e-09	29
RARB	ENSBTAG00000011518	-14.4629	1.46191e-11	1.66854e-09	27
ZSCAN4	ENSBTAG00000038947	-33.1007	1.5747e-11	1.77084e-09	18
GARNL3	ENSBTAG00000006948	13.2918	1.77488e-11	2e-09	11
ENSBTAG00000024700	ENSBTAG00000024700	-65.6023	1.87601e-11	2e-09	26
EPCAM	ENSBTAG00000006474	4.70349	2.00746e-11	2.16212e-09	11
SH3YL1	ENSBTAG00000020495	23.596	2.49298e-11	2.64775e-09
VGLL1	ENSBTAG00000001880	471.661	2.55211e-11	2.67342e-09	X
FBXO5	ENSBTAG00000021193	-4.00428	2.62735e-11	2.71505e-09	9
IFT172	ENSBTAG00000018157	349.04	3.28695e-11	3.35137e-09	11
GM2A	ENSBTAG00000021829	3.12998	3.37591e-11	3.39679e-09	7
GCM-1	ENSBTAG00000008148	75.677	3.58519e-11	3.56051e-09	23
SLC16A7	ENSBTAG00000021287	602.167	5.89708e-11	5.78141e-09	5
MPHOSPH6	ENSBTAG00000009746	-2.92697	6.53692e-11	6.32757e-09	18
PERP	ENSBTAG00000020097	3.44772	8.64463e-11	8.26319e-09	9
ANXA1	ENSBTAG00000015978	68.7734	1.48983e-10	1.40651e-08	8
SHMT2	ENSBTAG00000031500	-4.78376	1.55004e-10	1.4455e-08	5
UBL5_1	ENSBTAG00000030592	-3.92529	1.763e-10	1.6243e-08	1
NCLN	ENSBTAG00000020759	-3.75622	1.82762e-10	1.66378e-08	7
IQCB1	ENSBTAG00000013069	-4.0269	1.94375e-10	1.74869e-08	1
IL2RG	ENSBTAG00000007626	-33.0437	2.3648e-10	2.0927e-08	X
AHSG	ENSBTAG00000000522	-43.666	2.38086e-10	2.0927e-08	1
PLS1	ENSBTAG00000023429	51.7876	2.50724e-10	2.17873e-08	1
RNF213	ENSBTAG00000022489	6.33422	2.54958e-10	2.19063e-08	19
H2B_12	ENSBTAG00000031760	-38.7764	2.58567e-10	2.2e-08	23
PROS1	ENSBTAG00000023652	5.24511	2.69207e-10	2.26223e-08	1
HRSP12	ENSBTAG00000012595	-3.47513	3.07418e-10	2.55525e-08	14
ELMO3	ENSBTAG00000001286	23.3503	4.32309e-10	3.55469e-08	18
MANBA	ENSBTAG00000019761	2.82016	4.56787e-10	3.71601e-08	6
GSTM3	ENSBTAG00000001842	-25.9497	6.41512e-10	5.16383e-08	3
ENSBTAG00000010709	ENSBTAG00000010709	5.30322	6.69912e-10	5.33627e-08	15
SAMHD1	ENSBTAG00000022007	3.56657	7.41322e-10	5.84421e-08	13
AIF1L	ENSBTAG00000046484	7.11252	8.19809e-10	6.35622e-08	11
RAB25	ENSBTAG00000018914	10.0899	8.22893e-10	6.35622e-08	3
TDRD1	ENSBTAG00000006855	28.1228	8.41659e-10	6.37751e-08	26
SELK	ENSBTAG00000032374	-3.33335	8.42328e-10	6.37751e-08	22
TGFBI	ENSBTAG00000009513	-3.69609	9.41697e-10	7.05996e-08	7
RSPH1	ENSBTAG00000021284	-16.0827	1e-09	7.14346e-08	1
PDHX	ENSBTAG00000018261	2.80728	1e-09	7.2847e-08	15
SUCLG2	ENSBTAG00000009541	5.25328	1e-09	7.2847e-08	22
LIX1	ENSBTAG00000009772	-8.42713	1.12533e-09	8.11827e-08	7
GMPS	ENSBTAG00000013013	8.17078	1.23781e-09	8.84629e-08	1
RRP1B	ENSBTAG00000017418	-2.53796	1.25461e-09	8.88334e-08	1
SUSD2	ENSBTAG00000006730	20.4095	1.32161e-09	9.27185e-08	17
ZCCHC6	ENSBTAG00000001737	-3.87837	1.33443e-09	9.27669e-08	8
GCA	ENSBTAG00000018446	9.33349	1.37274e-09	9.45703e-08	2
PLAU	ENSBTAG00000005947	13.7408	1.40135e-09	9.56797e-08	28
SPDYC	ENSBTAG00000005772	-4.67441	1.45962e-09	9.87764e-08	29
ICAM1	ENSBTAG00000010303	-12.1906	1.53585e-09	1.03e-07	7
A2M	ENSBTAG00000018137	33.9419	1.62919e-09	1.08334e-07	5
CCDC65	ENSBTAG00000015825	-13.9633	1.65418e-09	1.09e-07	5
ENSBTAG00000047356	ENSBTAG00000047356	-83.5464	1.79481e-09	1.17307e-07	15
XPNPEP2	ENSBTAG00000010345	4.8305	1.9007e-09	1.23175e-07	X
GLDC	ENSBTAG00000025903	-5.73347	2e-09	1.26829e-07	8
TCEB1	ENSBTAG00000002196	-2.4012	2e-09	1.30476e-07	14
RNH1	ENSBTAG00000046869	6.47826	2.30493e-09	1.45668e-07
YPEL5	ENSBTAG00000023744	-3.33707	2.41214e-09	1.51194e-07	11
MOV10	ENSBTAG00000014297	3.97489	2.90834e-09	1.80814e-07	3
PHF5A	ENSBTAG00000006423	-2.51365	3e-09	1.86604e-07	5
LGALS1	ENSBTAG00000015089	4.14406	3.51897e-09	2.15277e-07	5
RPS27L_1	ENSBTAG00000040435	-2.97377	4e-09	2.4231e-07	10
CRIP1	ENSBTAG00000047229	14.6229	4.11419e-09	2.46343e-07	21
DSTN	ENSBTAG00000015434	4.35625	4.12343e-09	2.46343e-07	13
TAPBP	ENSBTAG00000016828	62.2425	4.20652e-09	2.48602e-07	23
SLC28A2	ENSBTAG00000016327	-22.3363	4.22627e-09	2.48602e-07	10
TMEM144	ENSBTAG00000019229	24.3959	4.48628e-09	2.61882e-07	17
FCHSD2	ENSBTAG00000019062	5.9441	4.64406e-09	2.69e-07	15
TTYH2	ENSBTAG00000011007	2.8722	4.74965e-09	2.73087e-07	19
MGAT4A	ENSBTAG00000010388	35.8893	4.85933e-09	2.77308e-07	11
MAB21L3	ENSBTAG00000001406	33.6792	5.41602e-09	3.06788e-07	3
FYB	ENSBTAG00000001492	31.17	5.4763e-09	3.07921e-07	20
TUBGCP2	ENSBTAG00000006395	5.14735	5.55109e-09	3.09375e-07	26
RDH12	ENSBTAG00000012838	-10.2635	5.58307e-09	3.09375e-07	10
NAALAD2	ENSBTAG00000000284	3.73737	6.18589e-09	3.40313e-07	29
ACTA1	ENSBTAG00000046332	-121.001	6.37491e-09	3.48206e-07	28
ALDH4A1	ENSBTAG00000030335	7.9598	7.55397e-09	4.09682e-07	2
TNS3	ENSBTAG00000009655	28.31	7.66416e-09	4.12731e-07	4
KIT	ENSBTAG00000002699	23.6041	8.84847e-09	4.73177e-07	6
PTPRM	ENSBTAG00000024015	32.5957	8.91462e-09	4.73404e-07	24
PKIA	ENSBTAG00000008150	10.2975	9.72458e-09	5.12854e-07	14
CDC25A	ENSBTAG00000009586	-3.84185	1.05872e-08	5.54521e-07	22
DBN1	ENSBTAG00000011400	3.20754	1.17298e-08	6.10192e-07	7
LMBRD1	ENSBTAG00000016164	2.9451	1.18642e-08	6.13e-07	9
SCNM1	ENSBTAG00000018070	-3.16478	1.28501e-08	6.59497e-07	3
AP1G2	ENSBTAG00000007099	3.43523	1.3e-08	6.60197e-07	10
CPNE3	ENSBTAG00000015536	3.80569	1.31884e-08	6.6789e-07	14
GPLD1	ENSBTAG00000004982	8.40697	1.34596e-08	6.77141e-07	23
ETFA	ENSBTAG00000012490	2.79208	1.4e-08	6.98282e-07	21
PDLIM1	ENSBTAG00000011182	3.22978	1.54937e-08	7.69352e-07	26
FHL2	ENSBTAG00000001086	34.5362	1.56447e-08	7.71447e-07	11
PPAT	ENSBTAG00000010571	-3.24675	1.57376e-08	7.71447e-07	6
DOCK1	ENSBTAG00000031890	7.22304	1.59299e-08	7.74296e-07	26
CNN2	ENSBTAG00000020764	15.8985	1.6e-08	7.74296e-07	7
BAD	ENSBTAG00000012511	-3.20899	1.72702e-08	8.30599e-07	29
PMP22	ENSBTAG00000019070	-18.718	1.9e-08	9.0617e-07	19
STEAP3	ENSBTAG00000007111	2.92368	1.90785e-08	9.0617e-07	2
SDS	ENSBTAG00000031814	-23.3676	2e-08	9.40279e-07	17
KRT19	ENSBTAG00000004905	10.2333	2e-08	9.40279e-07	19
TMEM37	ENSBTAG00000026825	-5.92677	2.02161e-08	9.42638e-07	2
FLNA	ENSBTAG00000011190	17.7075	2.18602e-08	1.01312e-06	X
LRRC8E	ENSBTAG00000004300	28.0874	2.34541e-08	1.08044e-06	7
POLR2G	ENSBTAG00000009483	-2.32012	2.38784e-08	1.0934e-06	29
ABCA1	ENSBTAG00000020661	7.18424	2.43237e-08	1.10716e-06	8
PRPS1	ENSBTAG00000019703	-2.67592	2.59448e-08	1.174e-06	X
RPS4Y1	ENSBTAG00000025617	-2.20706	2.61496e-08	1.17627e-06	23
ABCB6	ENSBTAG00000020607	3.99204	2.67691e-08	1.19709e-06	2
CORO2A	ENSBTAG00000007659	3.731	2.78007e-08	1.236e-06	8
M6PRBP1	ENSBTAG00000011805	3.98122	2.85848e-08	1.26352e-06	7
PSAP	ENSBTAG00000021499	2.43379	3e-08	1.31737e-06	28
ENSBTAG00000038173	ENSBTAG00000038173	-10.7855	3.03704e-08	1.3271e-06	23
CTNNA1	ENSBTAG00000014182	2.34152	3.12488e-08	1.35772e-06	7
NXPE3	ENSBTAG00000013465	4.64257	3.16365e-08	1.3668e-06	1
MAPRE2	ENSBTAG00000007520	-6.63045	3.18899e-08	1.37e-06	24
SSSCA1	ENSBTAG00000003713	-2.89467	3.45856e-08	1.47752e-06	29
HLCS	ENSBTAG00000033679	-5.56274	3.71059e-08	1.57114e-06	1
ND1	ENSBTAG00000043558	-2.68407	3.7188e-08	1.57114e-06	MT
DUOXA2	ENSBTAG00000016239	-11.4301	3.92525e-08	1.64925e-06	10
CD151	ENSBTAG00000019569	6.87511	4.02225e-08	1.68077e-06	29
C5H12orf57	ENSBTAG00000020292	-3.07743	4.09203e-08	1.70064e-06	5
CAPG	ENSBTAG00000005432	5.56284	4.21441e-08	1.742e-06	11
RPL23A_1	ENSBTAG00000032022	-2.93055	4.41948e-08	1.8163e-06	19
ENSBTAG00000036102	ENSBTAG00000036102	4.06053	4.44159e-08	1.8163e-06	7
ENSBTAG00000024947	ENSBTAG00000024947	-19.6781	4.8907e-08	1.98411e-06	19
SNRPG	ENSBTAG00000034506	-2.54929	4.9e-08	1.98411e-06	19
AURKA	ENSBTAG00000013009	-2.78207	4.98431e-08	2.00605e-06	13
WIPF1	ENSBTAG00000001585	4.67328	5.2e-08	2.08328e-06	2
TMEM79	ENSBTAG00000009436	8.44272	5.55567e-08	2.21272e-06	3
TGFBR2	ENSBTAG00000019832	-12.9649	6.47116e-08	2.564e-06	22
SLC1A1	ENSBTAG00000019125	2.71981	6.64042e-08	2.61749e-06	8
CATD	ENSBTAG00000007622	8.66899	7.32272e-08	2.87163e-06	29
GRHL2	ENSBTAG00000004518	33.1399	7.46296e-08	2.9117e-06	14
ANXA3	ENSBTAG00000010153	50.1431	7.62091e-08	2.94372e-06	6
ARHGDIA	ENSBTAG00000030209	3.03015	7.62202e-08	2.94372e-06	19
CBR3	ENSBTAG00000018688	-6.2465	7.88006e-08	3.02808e-06	1
SH3BGRL	ENSBTAG00000010587	5.9434	8.87811e-08	3.39455e-06	X
LRRC42	ENSBTAG00000019198	-3.10632	9.55513e-08	3.63523e-06	3
ARF5	ENSBTAG00000009366	2.9375	9.66235e-08	3.65782e-06	4
B4GALT3	ENSBTAG00000021897	2.49227	1.02213e-07	3.85035e-06	3
RAB15	ENSBTAG00000003474	5.71831	1.14715e-07	4.30013e-06	10
GTSF1	ENSBTAG00000018085	-3.39841	1.24772e-07	4.64276e-06	5
MGC137030	ENSBTAG00000024809	-12.044	1.2507e-07	4.64276e-06	7
FECH	ENSBTAG00000006393	25.2893	1.51863e-07	5.61011e-06	24
WBSCR22	ENSBTAG00000017067	-2.43132	1.61356e-07	5.93217e-06	25
FDFT1	ENSBTAG00000012432	-3.05454	1.64e-07	6.00167e-06	8
STXBP2	ENSBTAG00000009178	2.96138	1.78077e-07	6.48453e-06	7
SDCCAG8	ENSBTAG00000017775	17.0157	1.97624e-07	7.16223e-06	16
SHISA5	ENSBTAG00000009183	2.77907	2.23463e-07	8.04125e-06	22
ST6GALNAC2	ENSBTAG00000046548	16.7602	2.24e-07	8.04125e-06	19
CENPQ	ENSBTAG00000020710	-3.6423	2.31126e-07	8.259e-06	23
H2B_4	ENSBTAG00000032451	-4.89064	2.33219e-07	8.295e-06	23
PDGFRA	ENSBTAG00000007173	4.34594	2.36132e-07	8.35973e-06	6
WARS	ENSBTAG00000004679	2.29546	2.39673e-07	8.446e-06	21
IMPACT	ENSBTAG00000003035	3.43284	2.4176e-07	8.47723e-06	24
EIF5B	ENSBTAG00000034255	-2.32378	2.42777e-07	8.47723e-06	11
HIST1H2AC	ENSBTAG00000039657	-22.2383	2.58879e-07	8.9984e-06	23
HIST2H2AC_2	ENSBTAG00000046003	-5.43907	2.71398e-07	9.39086e-06	3
ZMAT5	ENSBTAG00000017890	-4.10013	2.73e-07	9.40326e-06	17
TPST1	ENSBTAG00000000390	-3.65157	2.96603e-07	1.01709e-05	25
COBLL1	ENSBTAG00000005501	3.91706	3.20164e-07	1.09299e-05	2
ATP6V0A4	ENSBTAG00000004263	3.45348	3.34059e-07	1.13073e-05	4
OCLN	ENSBTAG00000000561	2.65501	3.34176e-07	1.13073e-05	20
ENSBTAG00000038104	ENSBTAG00000038104	-2.12422	3.43375e-07	1.15673e-05	2
ACADS	ENSBTAG00000007484	17.8096	3.46112e-07	1.16084e-05	17
LGALS4	ENSBTAG00000016312	4.16641	3.62343e-07	1.20997e-05	18
LIMA1	ENSBTAG00000012342	4.74733	3.76624e-07	1.25219e-05	5
TFDP2	ENSBTAG00000006222	-2.42848	3.78752e-07	1.25382e-05	1
PLEKHG4	ENSBTAG00000021570	-12.96	3.86829e-07	1.27503e-05	18
ILK	ENSBTAG00000000696	3.09313	3.91149e-07	1.28374e-05	15
ZNF568	ENSBTAG00000021742	26.0765	4.25088e-07	1.38916e-05	18
COTL1	ENSBTAG00000016315	2.88468	4.43811e-07	1.44418e-05	18
ARRDC2	ENSBTAG00000039335	-17.0787	4.51651e-07	1.46346e-05	7
WRB	ENSBTAG00000013629	-2.71988	4.68786e-07	1.51258e-05	1
DHRS3	ENSBTAG00000024493	24.2524	4.88193e-07	1.55791e-05	16
HBA_2	ENSBTAG00000026417	-4.57315	4.88623e-07	1.55791e-05	25
SKP1	ENSBTAG00000025191	-2.39286	4.88948e-07	1.55791e-05	7
MYOF	ENSBTAG00000016918	13.3567	5.21768e-07	1.65558e-05	26
TPM4	ENSBTAG00000004553	2.94965	5.31749e-07	1.67492e-05	7
PON2	ENSBTAG00000008361	-3.84881	5.32243e-07	1.67492e-05	4
PTTG1	ENSBTAG00000012184	-2.26385	5.49456e-07	1.722e-05	7
S100A2	ENSBTAG00000037651	-8.94184	5.63e-07	1.75728e-05	3
AIFM1	ENSBTAG00000006838	3.45749	5.69134e-07	1.76917e-05	X
DAPK1	ENSBTAG00000000738	10.6808	5.78732e-07	1.79173e-05	8
ZNF655	ENSBTAG00000030951	15.029	5.87091e-07	1.81028e-05	25
ABCB1	ENSBTAG00000005997	-4.75255	5.92575e-07	1.81985e-05	4
UBL5_2	ENSBTAG00000040494	-3.97774	6.05764e-07	1.85291e-05	2
CNIH4	ENSBTAG00000019471	-3.0804	6.24861e-07	1.90371e-05	16
DAG1	ENSBTAG00000011580	13.9369	6.35e-07	1.92706e-05	22
SLC1A5	ENSBTAG00000013577	-3.32889	6.53919e-07	1.97649e-05	18
LAMP2	ENSBTAG00000007399	2.10571	6.6271e-07	1.99517e-05	X
OSBPL1A	ENSBTAG00000023259	2.87776	7.03851e-07	2.11073e-05	24
HIST1H1D	ENSBTAG00000039163	-3.19386	7.20319e-07	2.15167e-05	23
HIATL1	ENSBTAG00000003124	3.0363	7.30391e-07	2.17327e-05	8
NHP2L1	ENSBTAG00000006104	-2.2372	8.02549e-07	2.37128e-05	5
BFAR	ENSBTAG00000021521	5.53152	8.04575e-07	2.37128e-05	25
LAPTM4A	ENSBTAG00000020894	-2.08673	8.06243e-07	2.37128e-05	11
SLC7A6OS	ENSBTAG00000009636	-2.94511	8.39336e-07	2.45916e-05	18
SNRPF	ENSBTAG00000016271	-2.69409	8.49109e-07	2.47829e-05	5
HIST1H1E_1	ENSBTAG00000033117	-8.23885	8.61e-07	2.49961e-05	23
MBIP	ENSBTAG00000009941	-3.05367	8.63485e-07	2.49961e-05	21
ENSBTAG00000015091	ENSBTAG00000015091	-11.6658	8.66216e-07	2.49961e-05	15
CDKN3	ENSBTAG00000019496	12.1219	8.96878e-07	2.57836e-05	10
TMEM86A	ENSBTAG00000048059	3.28902	9.54801e-07	2.73459e-05	29
GPATCH4	ENSBTAG00000000406	-2.39068	9.61817e-07	2.74441e-05	3
S100A14	ENSBTAG00000021377	3.29014	9.67157e-07	2.74939e-05	3
ENSBTAG00000000778	ENSBTAG00000000778	2.30988	1.02355e-06	2.89891e-05	23
COMMD10	ENSBTAG00000019071	2.79357	1.0349e-06	2.92025e-05	7
LUC7L3	ENSBTAG00000002279	-2.1022	1.04219e-06	2.92844e-05	19
PVRL2	ENSBTAG00000015318	7.16268	1.04546e-06	2.92844e-05	18
NPM1	ENSBTAG00000015316	-2.01696	1.06353e-06	2.96819e-05	20
PPP1CC	ENSBTAG00000011198	-2.23772	1.0695e-06	2.97397e-05	17
SMPD1	ENSBTAG00000015628	2.65375	1.07486e-06	2.97806e-05	15
PAK1IP1	ENSBTAG00000018674	-2.20553	1.14094e-06	3.14974e-05	23
ALDH6A1	ENSBTAG00000018469	2.34776	1.22968e-06	3.3825e-05	10
SNRNP25	ENSBTAG00000019804	-2.41225	1.24328e-06	3.39761e-05	25
PDXDC1	ENSBTAG00000004801	3.6375	1.24406e-06	3.39761e-05	25
MGC134282	ENSBTAG00000010465	-2.24382	1.25074e-06	3.40371e-05	29
NCBP2	ENSBTAG00000008873	-2.1586	1.26327e-06	3.42561e-05	1
PECAM1	ENSBTAG00000012066	18.4547	1.27182e-06	3.43661e-05	19
TKTL1	ENSBTAG00000020127	-7.11114	1.32247e-06	3.5609e-05	X
ASRGL1	ENSBTAG00000006910	3.23402	1.34174e-06	3.6001e-05	29
KLF6	ENSBTAG00000015188	3.74444	1.41453e-06	3.77173e-05	13
GABPA	ENSBTAG00000019043	-2.78005	1.4186e-06	3.77173e-05	1
NOP10	ENSBTAG00000025632	-2.2465	1.4205e-06	3.77173e-05	10
CTNND1	ENSBTAG00000002411	2.24088	1.43626e-06	3.80037e-05	15
TUBA1A	ENSBTAG00000001489	-2.7832	1.471e-06	3.87881e-05	5
ACTR3	ENSBTAG00000003401	2.22421	1.49134e-06	3.919e-05	2
ARRDC3	ENSBTAG00000007116	3.30728	1.49816e-06	3.92344e-05	7
EPT1	ENSBTAG00000007837	-5.0671	1.52476e-06	3.97948e-05	11
SCD	ENSBTAG00000045728	12.1366	1.53162e-06	3.98377e-05	26
TXNDC9	ENSBTAG00000004544	-2.51597	1.55684e-06	4.03564e-05	11
RSU1	ENSBTAG00000027446	3.10217	1.5647e-06	4.04232e-05	13
JUP	ENSBTAG00000017685	3.84672	1.657e-06	4.26632e-05	19
TRIP12	ENSBTAG00000021653	-2.29821	1.67774e-06	4.30527e-05	2
EPHX2	ENSBTAG00000015241	5.79006	1.71247e-06	4.37969e-05	8
ENSBTAG00000013411	ENSBTAG00000013411	3.53737	1.76326e-06	4.49456e-05	16
PRPF40A	ENSBTAG00000048151	-2.15398	1.82911e-06	4.6469e-05	2
POLR1C	ENSBTAG00000018969	-2.43095	1.86485e-06	4.72202e-05	23
SBF2	ENSBTAG00000043981	5.44911	1.886e-06	4.75981e-05	15
FLRT3	ENSBTAG00000003319	22.4713	2.04851e-06	5.15294e-05	13
RNF146B	ENSBTAG00000034531	2.54349	2.07679e-06	5.20695e-05	9
ACSL3	ENSBTAG00000017258	2.19408	2.10108e-06	5.25064e-05	2
PRUNE2	ENSBTAG00000012991	4.82543	2.14028e-06	5.33118e-05	8
ENSBTAG00000020454	ENSBTAG00000020454	5.24873	2.17527e-06	5.38676e-05	13
FAU_1	ENSBTAG00000031786	-2.04727	2.17669e-06	5.38676e-05	29
HIST1H1C	ENSBTAG00000011677	-2.48439	2.19043e-06	5.38676e-05	23
PLLP	ENSBTAG00000011700	14.417	2.19077e-06	5.38676e-05	18
LGALS3BP	ENSBTAG00000001368	4.89713	2.33941e-06	5.72109e-05	19
MYL6B	ENSBTAG00000031217	-8.46952	2.3417e-06	5.72109e-05	5
TCL1B	ENSBTAG00000009653	19.9178	2.38657e-06	5.80473e-05	21
PRSS23	ENSBTAG00000015177	3.40502	2.39112e-06	5.80473e-05	29
ZMYM3	ENSBTAG00000008492	4.95436	2.4109e-06	5.83424e-05	X
KIAA1143	ENSBTAG00000016725	-2.45455	2.45964e-06	5.92434e-05	22
IGF2BP3	ENSBTAG00000019406	2.93446	2.46363e-06	5.92434e-05	4
ENSBTAG00000015464	ENSBTAG00000015464	-2.62206	2.51154e-06	6.02061e-05	6
BLVRA	ENSBTAG00000013414	3.00513	2.5239e-06	6.03133e-05	4
CAPN1	ENSBTAG00000010230	2.58446	2.5378e-06	6.03217e-05	29
ENSBTAG00000018955	ENSBTAG00000018955	-4.48683	2.54e-06	6.03217e-05	12
RCN2	ENSBTAG00000015780	3.7352	2.61511e-06	6.19126e-05	21
CTSA	ENSBTAG00000027337	3.03301	2.6655e-06	6.29106e-05	13
JCAD	ENSBTAG00000001204	-7.69228	2.693e-06	6.33631e-05	13
MYL6	ENSBTAG00000010799	2.55621	2.87589e-06	6.746e-05	5
FILIP1	ENSBTAG00000000053	-3.90996	3.01775e-06	7.0571e-05	9
VDAC2	ENSBTAG00000012975	2.00003	3.071e-06	7.13882e-05	28
CRYZ	ENSBTAG00000003162	2.18816	3.07136e-06	7.13882e-05	3
COMMD7	ENSBTAG00000016427	3.7249	3.13085e-06	7.25503e-05	13
C5H12orf45	ENSBTAG00000021196	-2.46308	3.19005e-06	7.36989e-05	5
CD9	ENSBTAG00000014764	2.20286	3.23e-06	7.43976e-05	5
SC4MOL	ENSBTAG00000003068	-2.94666	3.3068e-06	7.59371e-05	17
RBM25	ENSBTAG00000017177	-2.13273	3.35884e-06	7.69013e-05	10
FBLIM1	ENSBTAG00000018725	5.33677	3.48019e-06	7.94419e-05	16
BRDT_1	ENSBTAG00000003724	-6.30188	3.50562e-06	7.97842e-05	3
ARRB1	ENSBTAG00000020485	2.89512	3.53092e-06	8.01216e-05	15
TBC1D4	ENSBTAG00000005760	2.15629	3.58709e-06	8.11552e-05	12
DUSP14	ENSBTAG00000010279	2.44771	3.63239e-06	8.19376e-05	19
SLC31A2	ENSBTAG00000005115	7.10855	3.665e-06	8.24292e-05	8
DCXR_2	ENSBTAG00000008747	5.72402	3.76085e-06	8.43379e-05	19
TARS	ENSBTAG00000014261	2.17584	3.80866e-06	8.49432e-05	20
AMOT	ENSBTAG00000016221	13.9207	3.81006e-06	8.49432e-05	X
ESPL1	ENSBTAG00000008934	-2.75975	3.93394e-06	8.74502e-05	5
C2H2ORF24	ENSBTAG00000012619	4.10221	3.98039e-06	8.82262e-05	2
ENSBTAG00000032433	ENSBTAG00000032433	-2.36765	3.99719e-06	8.83425e-05	17
CMBL	ENSBTAG00000010801	30.6642	4.08e-06	8.99126e-05	20
OS9	ENSBTAG00000007152	2.12484	4.14771e-06	9.11424e-05	5
CLYBL	ENSBTAG00000004165	3.91926	4.192e-06	9.18518e-05	12
CPNE8	ENSBTAG00000020914	-4.65633	4.29979e-06	9.39442e-05	5
PTMA_2	ENSBTAG00000002549	-2.00929	4.32336e-06	9.41902e-05	2
DPP3	ENSBTAG00000022242	2.8945	4.37141e-06	9.49665e-05	29
ENSBTAG00000047957	ENSBTAG00000047957	15.1004	4.40342e-06	9.53908e-05	26
CAPZB	ENSBTAG00000004554	2.17449	4.44926e-06	9.59166e-05	2
DSC2	ENSBTAG00000040584	17.1221	4.45278e-06	9.59166e-05	24
MRGPRX2	ENSBTAG00000002245	-11.3582	4.5312e-06	9.73318e-05	29
AMPD2	ENSBTAG00000013018	-17.0165	4.59139e-06	9.83484e-05	3
NSA2	ENSBTAG00000003066	-2.67933	4.71013e-06	0.00010061	20
C16orf58	ENSBTAG00000047734	9.04112	4.77148e-06	0.000101372	25
LDHA	ENSBTAG00000008683	3.50326	4.7723e-06	0.000101372	29
GART	ENSBTAG00000009188	-2.49215	4.81209e-06	0.000101613	1
PDLIM7	ENSBTAG00000007343	3.34334	4.81246e-06	0.000101613	7
FADS3	ENSBTAG00000015511	4.68035	4.82351e-06	0.000101613	29
SMAP2	ENSBTAG00000021922	-4.23651	4.88944e-06	0.000102718	3
AGL	ENSBTAG00000006491	4.41864	5.14458e-06	0.000107783	3
ENSBTAG00000039346	ENSBTAG00000039346	2.4014	5.39362e-06	0.000112691	2
KLK5	ENSBTAG00000015125	-4.43384	5.44665e-06	0.000113489	18
HSD17B4	ENSBTAG00000006978	2.52297	5.8342e-06	0.000121234	7
NR4A1	ENSBTAG00000000507	-10.579	5.85049e-06	0.000121243	5
STAT3	ENSBTAG00000021523	2.12988	5.89464e-06	0.000121828	19
MRPL27	ENSBTAG00000021720	-2.06463	6.00665e-06	0.000123808	19
POLR3K	ENSBTAG00000019803	-2.07321	6.21071e-06	0.00012767	25
PNP	ENSBTAG00000012317	-3.21213	6.29343e-06	0.000129024	10
P2RX4	ENSBTAG00000010812	17.8407	6.57686e-06	0.000134474	17
FH	ENSBTAG00000021688	2.30241	6.94412e-06	0.000141604	16
ENSBTAG00000003408	ENSBTAG00000003408	-4.36336	6.9658e-06	0.000141669	11
C18orf21	ENSBTAG00000011622	-2.41112	7.14119e-06	0.000144851	24
SMS	ENSBTAG00000018382	3.2658	7.20945e-06	0.000145848	X
ENSBTAG00000046172	ENSBTAG00000046172	8.38714	7.38171e-06	0.000148939	16
RSL24D1	ENSBTAG00000001342	-1.89927	7.45161e-06	0.000149718	10
IMPDH2	ENSBTAG00000031837	-2.07615	7.45949e-06	0.000149718	22
ENSBTAG00000015314	ENSBTAG00000015314	2.59624	7.50318e-06	0.000150201	25
LEPROT	ENSBTAG00000005909	4.77096	7.541e-06	0.000150565	3
FAM115C	ENSBTAG00000005475	3.37053	7.6609e-06	0.00015256	4
IL6ST	ENSBTAG00000017745	4.47731	7.74639e-06	0.000153861	20
PTRH2	ENSBTAG00000016710	-2.3166	8.06649e-06	0.000159804	19
BAG2	ENSBTAG00000005355	3.84895	8.59978e-06	0.000169929	23
TMCO1	ENSBTAG00000010009	-2.21918	8.6807e-06	0.000170883	3
TMEM20	ENSBTAG00000010105	6.27564	8.69273e-06	0.000170883	26
FOXR1	ENSBTAG00000014606	-3.34387	8.90563e-06	0.000174619	15
ACLY	ENSBTAG00000016740	2.42734	9.08574e-06	0.000177695	19
ENSBTAG00000012146	ENSBTAG00000012146	1.97803	9.18089e-06	0.000179098	29
MYADM	ENSBTAG00000018152	2.30992	9.29322e-06	0.000180828	18
PSME4	ENSBTAG00000020262	2.21467	9.45951e-06	0.000183372	11
TSNAX	ENSBTAG00000047434	3.19354	9.472e-06	0.000183372	28
FN1	ENSBTAG00000008300	4.39091	9.61974e-06	0.000185763	2
WDR1	ENSBTAG00000013607	2.69857	9.72579e-06	0.000187338	6
XPOT	ENSBTAG00000026962	2.06517	9.8727e-06	0.00018969	5
USP5	ENSBTAG00000019780	2.32306	9.91168e-06	0.000189961	5
SNAP23	ENSBTAG00000005661	2.16982	1.00552e-05	0.000192231	10
MCOLN2	ENSBTAG00000046773	3.01755	1.01124e-05	0.000192842	3
UROD	ENSBTAG00000012644	2.53116	1.03161e-05	0.000196237	3
FETUB	ENSBTAG00000017531	-5.33275	1.03524e-05	0.00019644	1
TRIM46	ENSBTAG00000010622	16.5546	1.0431e-05	0.000197441	3
PLK3	ENSBTAG00000006125	-4.82645	1.04711e-05	0.000197709	3
SF3B14	ENSBTAG00000003407	-1.89625	1.08174e-05	0.000203746	11
TMCO3	ENSBTAG00000015704	-3.15802	1.12263e-05	0.000210414	12
TLE3	ENSBTAG00000015580	5.51629	1.12265e-05	0.000210414	10
TNIP1	ENSBTAG00000012671	4.05449	1.14954e-05	0.000214928	7
DDX21	ENSBTAG00000014558	-1.91224	1.17053e-05	0.000218318	28
SLC19A2	ENSBTAG00000020266	9.11512	1.19757e-05	0.000222817	16
ATPIF1	ENSBTAG00000006342	3.0963	1.20257e-05	0.000223204	2
SPG20	ENSBTAG00000008040	3.51068	1.23017e-05	0.000227774	12
COL1A2	ENSBTAG00000013472	7.8601	1.26034e-05	0.000232798	4
CD63	ENSBTAG00000011931	5.0441	1.28254e-05	0.000236326	5
PITX2	ENSBTAG00000009059	-3.33679	1.32415e-05	0.000243409	6
NRAS	ENSBTAG00000046797	2.07521	1.33769e-05	0.000245308	3
IFITM3	ENSBTAG00000019015	4.31353	1.34954e-05	0.00024672	29
CALM_2	ENSBTAG00000014583	-2.5629	1.35185e-05	0.00024672	18
DCTN1	ENSBTAG00000004887	3.4466	1.39161e-05	0.000253372	11
ACTR2	ENSBTAG00000009761	2.12132	1.40038e-05	0.000254364	11
NDFIP2	ENSBTAG00000014227	2.38385	1.42139e-05	0.000257568	12
UBR1	ENSBTAG00000021087	2.67903	1.44384e-05	0.000261017	10
MPZL2	ENSBTAG00000033510	2.59533	1.48672e-05	0.000268135	15
TMEM108	ENSBTAG00000018508	-10.9522	1.52635e-05	0.000274477	1
TM4SF1	ENSBTAG00000015163	-5.32649	1.53232e-05	0.000274477	1
HPS1	ENSBTAG00000014314	6.03761	1.53265e-05	0.000274477	26
KLRC1	ENSBTAG00000045786	-4.96881	1.54516e-05	0.000276071	5
SH3BP4	ENSBTAG00000013869	2.76141	1.55484e-05	0.000277153	3
SF3B5	ENSBTAG00000009795	-2.01468	1.5858e-05	0.000282014	9
AHNAK	ENSBTAG00000013468	2.77062	1.60951e-05	0.000285567	29
MVP	ENSBTAG00000007952	7.45613	1.70423e-05	0.000301672	25
DNMT3B	ENSBTAG00000003901	6.7074	1.71281e-05	0.00030249	13
AGPAT9	ENSBTAG00000017592	3.33304	1.75373e-05	0.000309004	6
LSM1	ENSBTAG00000001612	-2.41303	1.76438e-05	0.000310165	27
MTMR12	ENSBTAG00000012278	5.59689	1.77183e-05	0.000310761	20
FOLR1_1	ENSBTAG00000038532	3.38847	1.78921e-05	0.000313091	15
FKBP4	ENSBTAG00000007605	2.48351	1.86976e-05	0.000326439	5
LYAR	ENSBTAG00000003653	-2.03559	1.8905e-05	0.000329309	6
ZO3	ENSBTAG00000018342	3.73211	1.90492e-05	0.000330902	7
ENSBTAG00000039812	ENSBTAG00000039812	-8.32894	1.9083e-05	0.000330902	23
BSG	ENSBTAG00000016648	1.96107	1.94461e-05	0.000336434	7
FLT1	ENSBTAG00000016915	-8.06314	1.95862e-05	0.000338094	12
CLIC4	ENSBTAG00000009470	2.79213	2.0027e-05	0.000344924	2
HRMT1L2	ENSBTAG00000006646	-1.90469	2.01525e-05	0.000346306	18
BCAT1	ENSBTAG00000013825	8.53481	2.02384e-05	0.000347002	5
PAICS	ENSBTAG00000010577	-1.89204	2.11124e-05	0.000361178	6
ADIPOR2	ENSBTAG00000009050	-2.0203	2.12399e-05	0.000362548	5
RRM2	ENSBTAG00000008216	-1.88435	2.13507e-05	0.000363628	11
KITLG	ENSBTAG00000017549	-6.0127	2.15169e-05	0.000365643	5
CDC45L	ENSBTAG00000004286	3.07442	2.17804e-05	0.000369301	17
LRP2	ENSBTAG00000004555	2.27751	2.18861e-05	0.000370271	2
RPL26L1	ENSBTAG00000015099	-2.12997	2.20447e-05	0.000372132	20
HOOK2	ENSBTAG00000008654	12.4261	2.21236e-05	0.000372642	7
DSG2	ENSBTAG00000021923	2.13855	2.22192e-05	0.00037343	24
FANCD2	ENSBTAG00000010077	2.45134	2.27694e-05	0.000381837	22
ACTG1	ENSBTAG00000006189	2.08178	2.28731e-05	0.000382736	19
KRT7	ENSBTAG00000016165	4.44479	2.32879e-05	0.000388827	5
APITD1	ENSBTAG00000013531	-2.53075	2.40162e-05	0.000400113	16
VTA1	ENSBTAG00000005851	-1.98625	2.4525e-05	0.000407702	9
VCL	ENSBTAG00000021879	2.41744	2.54365e-05	0.000421555	28
ZNF112	ENSBTAG00000040209	5.53485	2.54686e-05	0.000421555	18
CSRP2	ENSBTAG00000013406	3.66332	2.5722e-05	0.000424829	5
PLIN2	ENSBTAG00000005718	-2.11668	2.63027e-05	0.000433484	8
OMA1	ENSBTAG00000017326	4.16212	2.69092e-05	0.000442527	3
ZFR	ENSBTAG00000008414	-1.95986	2.71017e-05	0.000444735	20
FAM63A	ENSBTAG00000015329	3.5683	2.71707e-05	0.000444913	3
ANXA11	ENSBTAG00000020940	2.36508	2.81573e-05	0.000459422	28
JAK1	ENSBTAG00000003147	3.01093	2.81769e-05	0.000459422	3
DYNC2LI1	ENSBTAG00000013676	-4.45428	2.8415e-05	0.000462303	11
ACSL6	ENSBTAG00000019708	2.45092	2.84839e-05	0.000462303	7
WNK4	ENSBTAG00000019907	-2.52981	2.8535e-05	0.000462303	19
POLR2F	ENSBTAG00000004820	-1.9725	2.86759e-05	0.000463604	5
NUFIP1	ENSBTAG00000009415	-2.51702	2.87462e-05	0.000463761	12
MEG3		11.1788	2.90174e-05	0.000467149	21
IL18	ENSBTAG00000000277	-2.47262	2.92928e-05	0.000470592	15
PPIH	ENSBTAG00000004590	-2.08629	2.99078e-05	0.000479466	3
NOLC1	ENSBTAG00000007435	-1.84968	3.01422e-05	0.000482212	26
MRPL51	ENSBTAG00000014729	-1.94727	3.03264e-05	0.000484147	5
ENSBTAG00000000025	ENSBTAG00000000025	1.97392	3.12044e-05	0.000496148	15
DYNLT3	ENSBTAG00000038156	3.2972	3.12079e-05	0.000496148	X
TRAPPC9	ENSBTAG00000013955	11.5047	3.13853e-05	0.000497746	14
GALNT2	ENSBTAG00000004870	9.44518	3.14387e-05	0.000497746	28
ANXA2	ENSBTAG00000009615	1.91012	3.17553e-05	0.000501721	10
RPF2	ENSBTAG00000016584	-2.37762	3.19502e-05	0.000503094	9
HSD17B8	ENSBTAG00000020927	5.10204	3.20031e-05	0.000503094	23
TLN2	ENSBTAG00000003667	4.53854	3.20396e-05	0.000503094	10
HIP1	ENSBTAG00000000781	2.8299	3.24169e-05	0.000507975	25
VPS25	ENSBTAG00000019906	2.23377	3.24965e-05	0.000508181	19
SAFB2	ENSBTAG00000001790	-1.9905	3.29402e-05	0.000514069	7
C16orf62	ENSBTAG00000019412	2.70963	3.30614e-05	0.000514909	25
MYO1B	ENSBTAG00000011256	2.74721	3.35115e-05	0.000520858	2
SND1	ENSBTAG00000010692	1.94075	3.42124e-05	0.000530674	4
MOSPD1	ENSBTAG00000013922	-2.43251	3.47911e-05	0.000538559	X
EIF2S1	ENSBTAG00000016311	-1.95009	3.50336e-05	0.000541217	10
TIMM23	ENSBTAG00000011694	-1.86971	3.57905e-05	0.000551378	28
OGG1	ENSBTAG00000007777	4.08266	3.58356e-05	0.000551378	22
ASF1A	ENSBTAG00000002058	-2.33394	3.60799e-05	0.000553588	9
ADRBK1	ENSBTAG00000005832	-3.58249	3.6124e-05	0.000553588	29
APLP2	ENSBTAG00000016168	2.13822	3.6197e-05	0.000553597	29
CSF1R	ENSBTAG00000012771	-5.4396	3.63833e-05	0.000555336	7
DSP	ENSBTAG00000015106	4.15263	3.72321e-05	0.000566596	23
DAB2	ENSBTAG00000016152	2.50826	3.72692e-05	0.000566596	20
PABPC4	ENSBTAG00000017125	-2.4268	3.87874e-05	0.000588506	3
RPP30	ENSBTAG00000002973	-2.00041	3.90331e-05	0.000591062	26
TOM1	ENSBTAG00000045785	4.547	3.91902e-05	0.000592268	5
EIF2B2	ENSBTAG00000008664	-1.9288	3.97255e-05	0.000599173	10
FNBP1	ENSBTAG00000020313	-3.94469	4.03504e-05	0.0006074	11
ARHGEF16	ENSBTAG00000020837	12.9025	4.0475e-05	0.00060808	16
CIRBP	ENSBTAG00000007480	6.16319	4.21152e-05	0.000631479	7
SNRPC	ENSBTAG00000024549	-1.79184	4.23252e-05	0.000632449	23
EXO5	ENSBTAG00000000532	-2.85191	4.23452e-05	0.000632449	3
NDRG3	ENSBTAG00000019621	2.20632	4.28281e-05	0.000638414	13
SLC5A6	ENSBTAG00000006832	-2.33777	4.3029e-05	0.000640161	11
HSD17B11	ENSBTAG00000006307	2.40684	4.35084e-05	0.000646036	6
VPS26A	ENSBTAG00000016882	2.89627	4.46696e-05	0.000661993	28
TPD52	ENSBTAG00000007335	2.18252	4.48033e-05	0.000662691	14
PPDPF_1	ENSBTAG00000009002	4.47161	4.53267e-05	0.000669137	13
PJA2	ENSBTAG00000021675	2.9392	4.55562e-05	0.000671229	7
PROSC	ENSBTAG00000011075	-1.98048	4.57657e-05	0.000671889	27
UCK2	ENSBTAG00000044150	-2.71459	4.57777e-05	0.000671889	3
DNAL1	ENSBTAG00000015930	-5.74674	4.58646e-05	0.000671889	10
KDM2B	ENSBTAG00000002328	4.30025	4.61342e-05	0.000674547	17
MRPL15	ENSBTAG00000001174	-1.83498	4.63887e-05	0.000676974	14
RSRC2	ENSBTAG00000006118	-1.9477	4.65382e-05	0.000677862	17
STAC3	ENSBTAG00000018358	-7.24114	4.66486e-05	0.000678179	5
IL6R	ENSBTAG00000018474	2.09949	4.77875e-05	0.000692858	3
CTNNBL1	ENSBTAG00000007658	-2.01565	4.78395e-05	0.000692858	13
KLK6	ENSBTAG00000030482	-2.80053	4.81584e-05	0.000696157	18
FBXO3	ENSBTAG00000010071	2.02686	4.86202e-05	0.000701507	15
AQP3	ENSBTAG00000008493	-2.562	4.99296e-05	0.000719043	8
PTER	ENSBTAG00000016676	5.03344	5.01028e-05	0.000719222	13
ENSBTAG00000000160	ENSBTAG00000000160	3.17626	5.01301e-05	0.000719222	1
GCNT1	ENSBTAG00000012757	2.4359	5.04645e-05	0.000721781	8
SEC11A	ENSBTAG00000011239	-1.86138	5.04973e-05	0.000721781	21
VDAC1	ENSBTAG00000013113	2.28052	5.18526e-05	0.000739771	7
PTGR1	ENSBTAG00000011027	5.01463	5.26766e-05	0.000750126	8
PANK3	ENSBTAG00000011895	2.24659	5.29056e-05	0.000751987	20
DHRS11	ENSBTAG00000010297	2.02476	5.37e-05	0.000761863	19
SLC7A8	ENSBTAG00000007415	-2.24401	5.57796e-05	0.000789901	10
GRAMD1C	ENSBTAG00000004971	3.54879	5.83977e-05	0.000825448	1
USP21	ENSBTAG00000021893	-2.70913	5.95679e-05	0.000839399	3
ACTB_2	ENSBTAG00000026199	2.00713	5.96042e-05	0.000839399	25
C27H8ORF41	ENSBTAG00000015463	-2.96621	6.07593e-05	0.000854092	27
DLX4	ENSBTAG00000007353	12.5509	6.11642e-05	0.000856478	19
XPNPEP1	ENSBTAG00000004438	2.095	6.12133e-05	0.000856478	26
CAST	ENSBTAG00000000874	2.82557	6.1265e-05	0.000856478	7
SUPT4H1	ENSBTAG00000003386	-2.25091	6.18599e-05	0.000863216	19
GSTP1	ENSBTAG00000003548	2.05806	6.2945e-05	0.000876759	29
PDLIM4	ENSBTAG00000015426	5.73119	6.33268e-05	0.000880472	7
ATG14	ENSBTAG00000010795	-2.72025	6.45997e-05	0.000896541	10
INTS10	ENSBTAG00000025003	3.39177	6.47988e-05	0.000897674	27
GTF2F1_2	ENSBTAG00000046790	-2.15032	6.56651e-05	0.000908031	7
AOX1	ENSBTAG00000009725	11.4569	6.61548e-05	0.000911352	2
NUCKS1	ENSBTAG00000008001	2.33543	6.62481e-05	0.000911352	16
VMA21	ENSBTAG00000006296	2.09036	6.62628e-05	0.000911352	X
ATP6V0A1	ENSBTAG00000019218	-2.77789	6.67931e-05	0.000916997	19
SEC61B	ENSBTAG00000002457	-1.85705	6.81696e-05	0.000934217	8
RNFT1	ENSBTAG00000009747	2.0301	6.85012e-05	0.000937082	19
F2RL1	ENSBTAG00000034848	2.58479	6.95616e-05	0.000949889	10
DDX46	ENSBTAG00000021520	-2.12072	6.97751e-05	0.000951105	7
ESD	ENSBTAG00000003415	2.06885	7.13045e-05	0.000970223	12
ATP2B1	ENSBTAG00000009552	2.3473	7.24487e-05	0.000984041	5
PGM1	ENSBTAG00000019011	2.09225	7.26234e-05	0.000984665	3
RNF26	ENSBTAG00000012562	3.35499	7.2879e-05	0.000986381	15
DDX52	ENSBTAG00000010313	-2.05924	7.49554e-05	0.00101269	19
EIF4A3	ENSBTAG00000016023	-1.78665	7.6958e-05	0.00103791	19
STK38	ENSBTAG00000011126	-2.29674	7.742e-05	0.00104231	23
GJB3	ENSBTAG00000012584	2.13416	7.77604e-05	0.0010447	3
PCGF1	ENSBTAG00000016606	-2.53085	7.78711e-05	0.0010447	11
ENSBTAG00000013126	ENSBTAG00000013126	-1.79465	7.82105e-05	0.00104742	5
SLC7A7	ENSBTAG00000014821	7.1683	7.93845e-05	0.00106128	10
SNRPD2	ENSBTAG00000012177	-1.83305	7.9549e-05	0.00106163	18
BTK	ENSBTAG00000019250	5.5328	7.99969e-05	0.00106574	X
THEX1	ENSBTAG00000009685	-2.25427	8.03641e-05	0.00106877	27
CAMK2G	ENSBTAG00000012667	4.65738	8.05099e-05	0.00106885	28
PSMA6	ENSBTAG00000009683	-1.79817	8.11068e-05	0.00107491	21
CAMK2D	ENSBTAG00000014463	5.19085	8.19061e-05	0.00108033	6
CADM1	ENSBTAG00000000977	3.59053	8.19224e-05	0.00108033	15
RPS20	ENSBTAG00000019147	-1.7819	8.19393e-05	0.00108033	14
PPARGC1A	ENSBTAG00000017024	7.12866	8.29412e-05	0.00109165	6
RHEBL1	ENSBTAG00000006557	-3.71455	8.35951e-05	0.00109837	5
HK1	ENSBTAG00000012380	2.96341	8.53984e-05	0.00112014	28
PCCB	ENSBTAG00000015221	2.1383	8.56161e-05	0.00112107	1
ITGAE	ENSBTAG00000015264	-2.86896	8.63269e-05	0.00112845	19
RNPC3	ENSBTAG00000019091	-3.08796	8.65501e-05	0.00112943	3
NBAS	ENSBTAG00000014081	3.76001	8.70267e-05	0.00113372	11
JDP2	ENSBTAG00000009451	5.09801	8.82157e-05	0.0011456	10
ARPM1	ENSBTAG00000013141	-4.88694	8.82917e-05	0.0011456	1
CSNK2A2	ENSBTAG00000013784	-3.14067	8.83881e-05	0.0011456	18
CTSL2	ENSBTAG00000017077	-2.00656	8.97006e-05	0.00116064	8
CRYM	ENSBTAG00000009842	-4.28439	8.99247e-05	0.00116158	25
U2SURP	ENSBTAG00000009154	-1.88851	9.05001e-05	0.00116704	1
ATF7IP2	ENSBTAG00000010198	-4.03581	9.1337e-05	0.00117585	25
MCM5	ENSBTAG00000015595	1.97946	9.37435e-05	0.0012048	5
MCCC1	ENSBTAG00000006548	2.28345	9.41745e-05	0.00120831	1
PCBP2	ENSBTAG00000020757	-2.3508	9.48832e-05	0.00121499	5
ENSBTAG00000032047	ENSBTAG00000032047	-2.92849	9.50126e-05	0.00121499	17
F13A1	ENSBTAG00000007268	-11.0543	9.84534e-05	0.00125688	23
SPOPL	ENSBTAG00000013455	-7.16137	9.89562e-05	0.0012612	2
ENSBTAG00000015666	ENSBTAG00000015666	-5.69739	9.91481e-05	0.00126154	4
HIAT1	ENSBTAG00000015776	2.11664	9.94251e-05	0.00126296	3
MYH7_1	ENSBTAG00000009703	-6.8845	9.98542e-05	0.00126631	10
TMED10	ENSBTAG00000005694	1.90021	0.000101196	0.0012796	10
HDAC2	ENSBTAG00000011849	-2.06719	0.000101423	0.0012796	9
ZNF394	ENSBTAG00000016190	-5.54362	0.000101516	0.0012796	25
RECQL	ENSBTAG00000021083	3.61732	0.000101834	0.0012796	5
TRPV5	ENSBTAG00000001912	4.6729	0.000101888	0.0012796	4
TMEM106A	ENSBTAG00000006801	-6.54018	0.000101907	0.0012796	19
PLD2	ENSBTAG00000013392	6.62161	0.000103856	0.00130195	19
ATP6AP2	ENSBTAG00000017801	1.92643	0.000104307	0.00130546	X
TMLHE	ENSBTAG00000011648	6.03063	0.00010757	0.0013441	X
CCBL1	ENSBTAG00000036101	3.97088	0.000108321	0.00135127	11
PQLC3	ENSBTAG00000020297	16.3486	0.000108732	0.00135419	11
SCAMP3	ENSBTAG00000012094	-2.10017	0.000110781	0.00137577	3
VAMP8	ENSBTAG00000023997	-1.7965	0.000110825	0.00137577	11
SUOX	ENSBTAG00000006160	2.21186	0.000112819	0.00139642	5
MFAP1	ENSBTAG00000017213	-2.3813	0.000112853	0.00139642	21
ZNF215	ENSBTAG00000003638	-2.44457	0.000113091	0.00139711	15
RBM42	ENSBTAG00000013440	-1.94607	0.000113626	0.00139984	18
TTC21B	ENSBTAG00000016512	4.67597	0.000113678	0.00139984	2
PTGES	ENSBTAG00000019453	-2.39194	0.000114149	0.00140337	11
HMGN3	ENSBTAG00000001422	-1.83993	0.000114849	0.00140971	9
HAL	ENSBTAG00000016276	-5.93175	0.000115683	0.00141767	5
AHCTF1	ENSBTAG00000013949	-1.86346	0.000117102	0.00143277	16
NDUFS1	ENSBTAG00000021976	1.82997	0.000117388	0.00143397	2
EEF1E1	ENSBTAG00000002534	-1.95236	0.000118382	0.00144381	23
EIF4E2	ENSBTAG00000010598	-2.12184	0.000119823	0.00145906	2
L2HGDH	ENSBTAG00000015200	7.57814	0.000120823	0.0014689	10
BNIP3L	ENSBTAG00000021307	-1.77713	0.000121211	0.00147127	8
CHP1	ENSBTAG00000027173	1.79957	0.000124178	0.0015049	10
DDX47	ENSBTAG00000019608	-2.03144	0.000125445	0.00151617	5
ASF1B	ENSBTAG00000004085	-2.27258	0.000125505	0.00151617	7
SLC39A6	ENSBTAG00000000998	-2.69969	0.000126228	0.0015225	24
APOPT1	ENSBTAG00000021199	-2.32739	0.000127752	0.00153846	21
PET112L	ENSBTAG00000013914	2.62545	0.00012895	0.00155042	17
ABHD12	ENSBTAG00000001420	3.79377	0.000129155	0.00155042	13
CRCP	ENSBTAG00000037489	-1.89606	0.00012944	0.00155042	25
GABARAPL1	ENSBTAG00000011765	-2.75855	0.000129557	0.00155042	5
CDK2AP2	ENSBTAG00000002121	-3.43835	0.000130535	0.00155969	29
RBM4	ENSBTAG00000031688	-1.98505	0.000131207	0.00156527	29
MARVELD2	ENSBTAG00000040001	7.94107	0.000132068	0.00157083	20
PRKCG	ENSBTAG00000013550	2.34541	0.000132204	0.00157083	18
ZC3H15	ENSBTAG00000021762	-1.75275	0.000132289	0.00157083	2
WAPAL	ENSBTAG00000012213	-1.89205	0.000133499	0.00158274	28
MEP1B	ENSBTAG00000020391	-6.74457	0.000134175	0.00158829	24
LARP7	ENSBTAG00000009632	-1.81621	0.000135533	0.00160189	6
OAT	ENSBTAG00000006928	-2.22136	0.000136078	0.00160585	26
C1orf74	ENSBTAG00000002848	-3.72938	0.000139486	0.00164353	16
TWSG1	ENSBTAG00000001805	4.85924	0.000140054	0.00164768	24
CTSL1	ENSBTAG00000000720	2.43208	0.000142245	0.00167089	8
ENSBTAG00000031582	ENSBTAG00000031582	-4.23822	0.000143071	0.00167802	25
GRWD1	ENSBTAG00000000080	-2.26419	0.000143347	0.00167868	18
PCMTD1	ENSBTAG00000017492	3.23677	0.000143907	0.00168265	14
PPP1R14A	ENSBTAG00000023472	3.0494	0.00014481	0.00169062	18
CD3EAP	ENSBTAG00000023601	-1.93253	0.000145903	0.0016992	18
SIGIRR	ENSBTAG00000011149	12.0085	0.000146169	0.0016992	29
CCT8	ENSBTAG00000014233	-1.94883	0.000146211	0.0016992	1
DNAJC2	ENSBTAG00000003784	-1.90959	0.000146869	0.00170426	4
ERI3	ENSBTAG00000015559	3.11337	0.00014712	0.00170459	3
PCYOX1	ENSBTAG00000002783	-5.05993	0.000148329	0.00171599	11
PPIG	ENSBTAG00000027789	-1.75414	0.000149351	0.00172389	2
TRIOBP	ENSBTAG00000002539	7.0292	0.000149463	0.00172389	5
TNFAIP8	ENSBTAG00000014551	5.9812	0.000150182	0.00172958	7
R3HDM2	ENSBTAG00000018361	3.68731	0.000151187	0.00173853	5
EAF2	ENSBTAG00000013070	-4.96219	0.000152054	0.00174589	1
CIRH1A	ENSBTAG00000006347	-2.01449	0.000156096	0.00178748	18
GSPT1	ENSBTAG00000003577	-1.83373	0.000156145	0.00178748	25
TRIM28	ENSBTAG00000006422	-2.0578	0.000156378	0.00178748	18
ENSBTAG00000047871	ENSBTAG00000047871	-3.30896	0.000156914	0.00178931	3
ARHGAP18	ENSBTAG00000015381	2.20083	0.000157006	0.00178931	9
AJUBA	ENSBTAG00000012724	-8.5315	0.000157999	0.00179669	10
PKP4	ENSBTAG00000013773	3.71275	0.000158124	0.00179669	2
CCSMST1	ENSBTAG00000033395	-3.31575	0.000158702	0.00180059	25
LYPLA2_1	ENSBTAG00000011625	3.51434	0.000159441	0.00180629	2
ZNF410	ENSBTAG00000020327	-2.04873	0.000161346	0.00182479	10
RRP8	ENSBTAG00000000697	-4.20822	0.000161551	0.00182479	15
MFAP3	ENSBTAG00000017079	2.71264	0.00016194	0.00182649	7
SAP18	ENSBTAG00000018631	-1.72402	0.000163341	0.00183957	12
ENY2	ENSBTAG00000007387	-1.82986	0.000164135	0.00184579	14
SLC25A6	ENSBTAG00000047418	1.8015	0.000164658	0.00184896
CBX5	ENSBTAG00000006246	-2.16937	0.000165031	0.00185043	5
CUL2	ENSBTAG00000007133	-2.26765	0.000166374	0.00185827	13
UGT	ENSBTAG00000002768	2.09747	0.000166392	0.00185827	X
LPL	ENSBTAG00000012855	-6.9468	0.00016646	0.00185827	8
UBE2K	ENSBTAG00000020175	-2.0698	0.000167384	0.00186317	6
SMPDL3A	ENSBTAG00000021587	2.54479	0.000167386	0.00186317	9
SH3RF2	ENSBTAG00000006762	5.37539	0.000171699	0.0019084	7
PAM16	ENSBTAG00000009200	-5.35029	0.000176938	0.00196087	25
CTPS	ENSBTAG00000001626	-2.19138	0.000176949	0.00196087	3
VAT1	ENSBTAG00000007390	1.83029	0.000177188	0.00196087	19
CLN6	ENSBTAG00000005565	6.40375	0.000177511	0.0019616	10
LGALS3_1	ENSBTAG00000021615	2.27927	0.000178402	0.00196661	10
MRPL30	ENSBTAG00000038949	-1.98608	0.000178479	0.00196661	11
TFB2M	ENSBTAG00000000072	-2.08803	0.000178837	0.00196772	16
RALB	ENSBTAG00000032021	3.07795	0.000183407	0.00201261	2
ALDOC	ENSBTAG00000013099	-2.4328	0.000183443	0.00201261	19
ENSBTAG00000032603	ENSBTAG00000032603	2.037	0.000184619	0.00202261	12
ANO10	ENSBTAG00000008893	9.68047	0.000185636	0.00203084	22
ADCK5	ENSBTAG00000011064	3.91285	0.000187271	0.00204581	14
IL13RA1	ENSBTAG00000019338	10.5304	0.00018874	0.00205891	X
P4HA2	ENSBTAG00000001116	3.21893	0.000189473	0.00206396	7
AHCY	ENSBTAG00000018101	2.08129	0.000194388	0.00211448	13
BMP4	ENSBTAG00000003835	-3.2733	0.00019486	0.00211662	10
PPAPDC1B	ENSBTAG00000027635	4.87362	0.000195495	0.00212049	27
UBE2C	ENSBTAG00000016746	-1.83205	0.000196933	0.00213307	13
RANGRF	ENSBTAG00000018809	-3.11233	0.00019747	0.00213586	19
LITAF	ENSBTAG00000005622	1.84184	0.00019923	0.00215186	25
USMG5_2	ENSBTAG00000009713	-1.84864	0.000200995	0.00216626	26
RSRP1	ENSBTAG00000015222	-2.9082	0.000201131	0.00216626	2
NEFL	ENSBTAG00000021949	-2.50694	0.000202049	0.00217309	8
SLC39A2	ENSBTAG00000000936	-7.91208	0.000203934	0.00219028	10
TSPAN31	ENSBTAG00000007158	2.86519	0.000204635	0.00219166	5
ACO2	ENSBTAG00000006429	1.80374	0.000204693	0.00219166	5
EIF3J	ENSBTAG00000000359	-1.97689	0.000204922	0.00219166	10
PIGZ	ENSBTAG00000011659	-3.0966	0.000205737	0.0021973	1
RPRD1A	ENSBTAG00000005497	-2.67587	0.000206147	0.00219862	24
LGMN	ENSBTAG00000046979	-2.47001	0.000208283	0.00221711	21
PIGV	ENSBTAG00000009796	7.35415	0.000208471	0.00221711	2
ENSBTAG00000047697	ENSBTAG00000047697	8.29447	0.000208751	0.00221711	29
CYSTM1	ENSBTAG00000016595	3.67595	0.000209055	0.00221726	7
B3GNT2	ENSBTAG00000018046	2.83449	0.000209735	0.00222139	11
BCKDHA	ENSBTAG00000016037	2.5401	0.000210185	0.00222308	18
MGC142781	ENSBTAG00000001932	-3.7355	0.000212959	0.00224931	11
HNRPC	ENSBTAG00000011396	-1.87634	0.00021349	0.0022518	10
ERBB3	ENSBTAG00000010444	6.23166	0.000217322	0.00228906	5
HIVEP2	ENSBTAG00000001146	7.21021	0.000219591	0.00230731	9
TMEM45B	ENSBTAG00000017602	6.92166	0.000219657	0.00230731	29
CLDN7	ENSBTAG00000019448	6.34264	0.000220692	0.002315	19
MGC152010	ENSBTAG00000039647	6.915	0.000221067	0.00231575	6
EPS15L1	ENSBTAG00000009990	2.79257	0.000227231	0.00237706	7
RRAD	ENSBTAG00000013929	-3.36472	0.000229689	0.00239949	18
KIAA0355	ENSBTAG00000013175	6.35964	0.00023042	0.00240386	18
UBASH3B	ENSBTAG00000000842	4.18202	0.000234125	0.00243918	15
HCCS	ENSBTAG00000012113	-1.90032	0.000236526	0.00245942	X
ORMDL2	ENSBTAG00000020663	4.25736	0.000236712	0.00245942	5
SGK1	ENSBTAG00000004269	-2.67627	0.000237832	0.00246771	9
SDHA	ENSBTAG00000046019	1.86579	0.000238303	0.00246925	20
PSMC5	ENSBTAG00000021061	-1.68584	0.000238958	0.00247269	19
AAMDC	ENSBTAG00000017298	-3.15511	0.000240903	0.00248944	29
MRPL18	ENSBTAG00000001289	-1.83459	0.000241994	0.00249523	9
GPR126	ENSBTAG00000020707	2.57035	0.000242116	0.00249523	9
NFKBID	ENSBTAG00000007334	-6.46906	0.000242952	0.00250048	18
DEGS2	ENSBTAG00000009294	3.49352	0.000245093	0.00251912	21
CDC42EP1	ENSBTAG00000030258	11.3297	0.000245531	0.00252024	5
HPCAL1	ENSBTAG00000004259	8.37293	0.000247	0.00253175	11
POLR2J	ENSBTAG00000005446	-2.29255	0.000247315	0.00253175	25
NFAT5	ENSBTAG00000013412	-4.46563	0.000247707	0.00253237	18
ZNF622	ENSBTAG00000016441	-2.17757	0.00024904	0.00254006	20
RTEL1	ENSBTAG00000021096	4.16905	0.000249123	0.00254006	13
CHCHD9	ENSBTAG00000040295	-1.73334	0.000250392	0.0025496	25
PSME2	ENSBTAG00000005814	5.32612	0.000252671	0.00256939	10
LANCL1	ENSBTAG00000015066	2.94184	0.000256198	0.00260179	2
BCKDHB	ENSBTAG00000012096	7.62025	0.000256787	0.00260431	9
CTSZ	ENSBTAG00000018784	8.89786	0.000257817	0.0026113	13
AIFM2	ENSBTAG00000001165	3.59915	0.000259896	0.00262886	28
PAPD4	ENSBTAG00000006751	-1.92654	0.000260924	0.00263578	10
USP7	ENSBTAG00000005455	-2.10333	0.00026294	0.00265264	25
PIGU	ENSBTAG00000011620	2.85782	0.000263399	0.00265378	13
HENMT1	ENSBTAG00000008467	-3.56359	0.000267212	0.00268245	3
BOVAGGRUS	ENSBTAG00000001788	3.43311	0.00026723	0.00268245	16
CIAO1	ENSBTAG00000015659	2.16338	0.000267297	0.00268245	11
POLR2K	ENSBTAG00000022539	-1.92982	0.00027041	0.00271013	14
CAP1	ENSBTAG00000013363	1.71467	0.000272112	0.00272361	3
SCEL	ENSBTAG00000032821	4.25426	0.0002732	0.00273093	12
USP43	ENSBTAG00000000120	4.95969	0.000273631	0.00273167	19
WDR76	ENSBTAG00000017215	-4.09679	0.000274524	0.00273701	21
NDUFAF2	ENSBTAG00000021607	-3.2455	0.000280018	0.00278815	20
ATP5SL	ENSBTAG00000009449	2.45664	0.000286008	0.00284408	18
SNRPB	ENSBTAG00000001038	-1.74781	0.000286998	0.00285023	13
PAAF1	ENSBTAG00000003679	2.31728	0.00028931	0.00286946	15
PPP6C	ENSBTAG00000008033	-2.09368	0.000291644	0.00288886	11
DUSP6	ENSBTAG00000004587	5.76577	0.000292491	0.0028935	5
ERP70	ENSBTAG00000017143	-3.2196	0.000295878	0.00292323	4
TMEM50A	ENSBTAG00000001296	-1.83681	0.000300557	0.00296425	2
PYCR2	ENSBTAG00000005835	-2.2759	0.000300805	0.00296425	16
KIAA0020	ENSBTAG00000013357	-2.03514	0.000303941	0.0029913	8
CCDC79	ENSBTAG00000016438	-2.69716	0.000306638	0.00301396	18
B3GALNT2	ENSBTAG00000013750	4.61551	0.00030778	0.0030213	28
CORO1C	ENSBTAG00000007993	1.93709	0.00030859	0.00302537	17
SAR1A	ENSBTAG00000016858	-1.77737	0.000318863	0.00312186	28
TRMT112	ENSBTAG00000008646	-1.7553	0.000319249	0.00312186	29
TTF2	ENSBTAG00000015392	1.9985	0.000320958	0.00313457	3
ENSBTAG00000035959	ENSBTAG00000035959	11.6343	0.00032388	0.00315907	23
CDCA7	ENSBTAG00000003458	2.11379	0.000325905	0.00317477	2
PAPOLG	ENSBTAG00000007414	-2.89137	0.000329657	0.00320723	11
CLIP1	ENSBTAG00000016779	1.79679	0.000331444	0.00322053	17
ZNF609	ENSBTAG00000015808	-2.85455	0.000332901	0.00323058	10
SNRPE_1	ENSBTAG00000030305	-1.90017	0.000334115	0.00323824	19
BSCL2	ENSBTAG00000002503	-2.45686	0.000334539	0.00323825	29
NUP88	ENSBTAG00000011507	-2.09124	0.000334966	0.00323829	19
MYL9_1	ENSBTAG00000011473	9.22959	0.00033912	0.0032743	13
PLP2	ENSBTAG00000016093	2.73596	0.000340158	0.00328019	X
TMSB4X	ENSBTAG00000046117	2.65111	0.000341559	0.00328717	11
CLGN	ENSBTAG00000001580	-3.51367	0.000341742	0.00328717	17
CAPN2	ENSBTAG00000012778	2.03946	0.000344027	0.00330499	16
TRIT1	ENSBTAG00000013832	-3.82649	0.000345649	0.00331641	3
FAM204A	ENSBTAG00000005057	-2.00944	0.000346485	0.00332027	26
NME1	ENSBTAG00000004651	-1.98414	0.000352738	0.00337544	19
SLC30A2	ENSBTAG00000006355	2.40947	0.000353126	0.00337544	2
SETDB2	ENSBTAG00000007329	-3.32717	0.000354554	0.00338486	12
SHFM1	ENSBTAG00000034496	-2.00199	0.000356056	0.00339496	22
H2B_13	ENSBTAG00000031769	-3.3852	0.000369229	0.00351618	3
HNRNPH1	ENSBTAG00000009389	-1.75559	0.000374762	0.00356443	7
ENSBTAG00000000146	ENSBTAG00000000146	6.62698	0.000376214	0.00357181	12
S1PR1	ENSBTAG00000005990	6.80137	0.000376472	0.00357181	3
IDH3G	ENSBTAG00000001059	2.60959	0.00037894	0.00358664	X
NDRG1	ENSBTAG00000000711	-3.56522	0.000378972	0.00358664	14
FBXO18	ENSBTAG00000004147	2.4983	0.00038303	0.00362056	13
ACBD5	ENSBTAG00000017278	2.61172	0.000385732	0.00364082	13
C6ORF11	ENSBTAG00000016824	-2.11636	0.000386126	0.00364082	23
FXC1	ENSBTAG00000003567	-3.07414	0.000386957	0.00364416	15
GGPS1	ENSBTAG00000013068	-2.11252	0.000392955	0.0036933	28
ALS2	ENSBTAG00000007395	3.07652	0.000393423	0.0036933	2
SYNJ2BP	ENSBTAG00000007586	2.82219	0.000393624	0.0036933	10
FANCC	ENSBTAG00000017195	4.77863	0.00039439	0.00369596	8
RPL26	ENSBTAG00000012344	-1.75589	0.000399517	0.00373942	19
CITED1	ENSBTAG00000045925	9.97857	0.000404669	0.00378301	X
ANKMY2	ENSBTAG00000010980	2.01373	0.000410774	0.0038354	4
ST6GAL1	ENSBTAG00000010357	11.3188	0.000411395	0.00383651	1
KIAA0141	ENSBTAG00000008435	6.56519	0.000412012	0.00383759	7
TFEB	ENSBTAG00000012384	8.44296	0.000414657	0.00385236	23
DPH3	ENSBTAG00000003916	-2.09811	0.000415161	0.00385236	1
RNF128	ENSBTAG00000022920	-2.35576	0.000415447	0.00385236	X
ENSBTAG00000047345	ENSBTAG00000047345	4.11149	0.000415614	0.00385236	18
PIK3C3	ENSBTAG00000026290	2.03717	0.000419927	0.00388763	24
HHIP	ENSBTAG00000016071	-14.0369	0.000422447	0.00390623	17
BRIX1	ENSBTAG00000019211	-1.75803	0.00043114	0.0039818	20
BRD2	ENSBTAG00000011074	-1.88201	0.000433346	0.00399735	23
PSMD6	ENSBTAG00000015112	-1.80957	0.000438305	0.00403821	22
HSP90AB1	ENSBTAG00000047699	2.30273	0.000441159	0.00405962	23
FAM162A	ENSBTAG00000011140	2.63548	0.000455684	0.00418824	1
CDC26	ENSBTAG00000014430	-2.79443	0.000461487	0.00423648	8
IMP3	ENSBTAG00000012199	-1.77767	0.000462134	0.00423734	21
PTTG1IP	ENSBTAG00000021771	2.67045	0.000464567	0.00424698	1
HMGB1	ENSBTAG00000018103	-1.71139	0.000464568	0.00424698	12
C21H14orf142	ENSBTAG00000046990	-2.19862	0.000464852	0.00424698	21
SH3GL1	ENSBTAG00000006007	2.47869	0.000466441	0.00425641	7
NADSYN1	ENSBTAG00000016470	7.14158	0.000475372	0.00433274	29
TAF3	ENSBTAG00000002836	-2.47629	0.000479731	0.00436727	13
MIS18BP1	ENSBTAG00000002613	-1.95056	0.0004804	0.00436816	21
ENSBTAG00000014316	ENSBTAG00000014316	-1.72856	0.000481215	0.00437037	28
AP1S1	ENSBTAG00000014468	1.82822	0.000482891	0.00438039	25
FAM115A	ENSBTAG00000002554	10.0194	0.000484136	0.00438648	4
PEX11B	ENSBTAG00000008372	2.2956	0.000486683	0.00440434	3
VRK3	ENSBTAG00000005367	7.26046	0.00048937	0.00442342	18
STOM	ENSBTAG00000038375	2.27605	0.000492134	0.00444315	8
FZD6	ENSBTAG00000010529	3.8184	0.000496708	0.00447916	14
HADHA	ENSBTAG00000015038	2.34207	0.000503967	0.00453926	11
ELOVL5	ENSBTAG00000003359	1.97388	0.00051255	0.00461114	23
ATP6AP1	ENSBTAG00000012117	3.57414	0.000514754	0.00462553	X
H2AFV	ENSBTAG00000016975	-1.68585	0.000516456	0.00463537	4
PGRMC2	ENSBTAG00000010843	1.96087	0.000517195	0.00463657	17
EMC1	ENSBTAG00000011950	2.30213	0.000524521	0.00469674	2
S100A5	ENSBTAG00000000644	2.87543	0.000525208	0.00469739	3
NDC80	ENSBTAG00000021673	-2.03423	0.000526413	0.00470256	24
COPG1	ENSBTAG00000013212	1.88728	0.000527016	0.00470256	22
ENSBTAG00000046971	ENSBTAG00000046971	-2.17059	0.00052965	0.00472055	11
SNRPD3	ENSBTAG00000021262	-1.72765	0.000533525	0.00474955	17
AP2M1	ENSBTAG00000020106	1.73765	0.000537399	0.00477848	1
PHLDB2	ENSBTAG00000001209	10.6796	0.000539132	0.00478832	1
AKIRIN1	ENSBTAG00000004715	-1.80754	0.00054047	0.00479464	3
LRBA	ENSBTAG00000018546	2.36333	0.000548059	0.00485633	17
STAT5B	ENSBTAG00000010125	-4.03848	0.000549087	0.0048598	19
ECH1	ENSBTAG00000016313	7.93503	0.000552889	0.00488779	18
RNF145	ENSBTAG00000025099	-2.16727	0.000559514	0.00494066	7
TBPL1	ENSBTAG00000035370	-2.81087	0.000561017	0.0049465	9
TALDO1	ENSBTAG00000010336	-1.64758	0.00056147	0.0049465	29
FLT3	ENSBTAG00000018572	3.13448	0.000562703	0.00495129	12
CCNB1	ENSBTAG00000014239	-1.80773	0.000563308	0.00495129	20
GPAA1	ENSBTAG00000014610	2.35537	0.000565517	0.00496499	14
USP10	ENSBTAG00000009446	-1.85629	0.000566187	0.00496518	18
KDM1A	ENSBTAG00000009500	-1.85412	0.000572261	0.00501269	2
SLC12A4	ENSBTAG00000018045	2.22955	0.00057312	0.00501372	18
ENSBTAG00000048253	ENSBTAG00000048253	-3.31653	0.00057369	0.00501372	25
MTMR11	ENSBTAG00000012496	2.43425	0.000574351	0.00501377	3
NAGA	ENSBTAG00000009506	1.76221	0.000576254	0.00502464	5
CBR4	ENSBTAG00000022013	2.29743	0.000578141	0.00503535	8
ERCC5	ENSBTAG00000014043	3.71966	0.000588313	0.00511813	12
GTF2B	ENSBTAG00000000504	-1.87357	0.000589228	0.00512026	3
SLCO2B1	ENSBTAG00000015596	7.19813	0.0005911	0.00512888	15
SLC34A2	ENSBTAG00000001545	2.90787	0.000591562	0.00512888	6
AGFG2	ENSBTAG00000000713	-4.08038	0.000597382	0.00517348	25
IFI35	ENSBTAG00000007389	5.95273	0.000598537	0.00517762	19
OSTC	ENSBTAG00000011611	-1.69557	0.00060034	0.00518735	6
EIF1AY	ENSBTAG00000046201	-4.87536	0.00060229	0.00519596	Y
HPRT1	ENSBTAG00000014685	-1.66574	0.000602696	0.00519596	X
ZNF235	ENSBTAG00000007714	6.44115	0.000612238	0.00527228	18
NTMT1	ENSBTAG00000015437	-2.43492	0.000613372	0.0052761	11
LGALS8	ENSBTAG00000013544	-3.18601	0.000620822	0.00533419	28
CCDC59	ENSBTAG00000036282	-1.74433	0.000623594	0.00535199	5
PCK2	ENSBTAG00000011934	5.45364	0.000625501	0.00536234	10
PTPN3	ENSBTAG00000018841	2.47436	0.000629229	0.00538684	8
CCND2	ENSBTAG00000016649	10.6158	0.000630991	0.00538684	5
TSN	ENSBTAG00000006059	-1.74753	0.000631089	0.00538684	2
LATS2	ENSBTAG00000014406	-4.95667	0.000631177	0.00538684	12
YBX1	ENSBTAG00000017368	-1.87788	0.000632232	0.00538983	3
ATP9B	ENSBTAG00000001224	2.72234	0.000641138	0.00545331	24
SPARC	ENSBTAG00000014835	-1.88143	0.000642311	0.00545331	7
RTF1	ENSBTAG00000001671	-1.77592	0.000642317	0.00545331	10
HDAC8	ENSBTAG00000046092	2.23301	0.000642531	0.00545331	X
ENSBTAG00000038233	ENSBTAG00000038233	6.43585	0.000647254	0.00548731	3
EIF6	ENSBTAG00000011263	-1.65886	0.000649081	0.00549671	13
HMG20A	ENSBTAG00000020441	2.60528	0.000656723	0.00555527	21
MSTO1	ENSBTAG00000026613	2.93543	0.000658293	0.0055624	3
PCYT2	ENSBTAG00000001868	2.36059	0.000660782	0.00557726	19
FARS2	ENSBTAG00000018072	3.1896	0.000668272	0.00563426	23
CRTAP	ENSBTAG00000021442	2.63668	0.000671666	0.00565466	22
ANXA4	ENSBTAG00000001105	6.43065	0.00067217	0.00565466	11
SLC33A1	ENSBTAG00000014318	-2.30725	0.000679021	0.00570601	1
PRDX5	ENSBTAG00000008648	-1.7143	0.000683055	0.00573361	29
IFT20	ENSBTAG00000008110	-2.03376	0.000685812	0.00575044	19
CRIPT	ENSBTAG00000015723	-1.72733	0.000689457	0.00577468	11
STX12	ENSBTAG00000001192	2.01797	0.000691242	0.00578329	2
STK31	ENSBTAG00000010609	-5.41735	0.000694136	0.00580116	4
ORC6	ENSBTAG00000001872	-1.84019	0.000696901	0.0058179	18
FAM60A	ENSBTAG00000001161	1.8097	0.000699423	0.00583156	5
ENSBTAG00000038981	ENSBTAG00000038981	6.86856	0.000700062	0.00583156	7
TSPAN15	ENSBTAG00000000224	3.94933	0.000705234	0.00586825	28
SLC25A5	ENSBTAG00000046037	2.37945	0.000708684	0.00588554	X
LDHB	ENSBTAG00000019603	1.94607	0.000708851	0.00588554	5
MRPL1	ENSBTAG00000018360	-1.74038	0.0007103	0.00589029	6
RSF1	ENSBTAG00000020268	-2.02423	0.000710963	0.00589029	29
TXNDC16	ENSBTAG00000010399	2.66911	0.000712498	0.00589661	10
TFRC	ENSBTAG00000032719	-2.80387	0.00071478	0.0059091	1
CSNK1G1	ENSBTAG00000016823	-3.1015	0.000717624	0.00592201	10
APEH	ENSBTAG00000011583	4.43016	0.000718393	0.00592201	22
PSMB2	ENSBTAG00000002377	-1.61643	0.000718664	0.00592201	3
SPTSSA	ENSBTAG00000013981	-1.92941	0.000723454	0.00595506	21
ABCB7	ENSBTAG00000011028	2.29743	0.00072617	0.00597099	X
PLEKHF2	ENSBTAG00000019581	3.27312	0.000733628	0.00602583	14
IRF6	ENSBTAG00000002849	2.60608	0.000735689	0.00603417	16
FPGT	ENSBTAG00000038480	2.59922	0.000736221	0.00603417	3
CCNK	ENSBTAG00000018636	-2.31927	0.000738583	0.00604705	21
PHLPP2	ENSBTAG00000007545	6.12379	0.000740778	0.00605834	18
SCYL2	ENSBTAG00000013859	2.21958	0.000741546	0.00605834	5
RAB3IP	ENSBTAG00000031950	5.13199	0.000745539	0.00608445	5
CDPF1	ENSBTAG00000008065	4.97256	0.000747097	0.00609067	5
CNIH	ENSBTAG00000019500	-1.85135	0.000748032	0.0060918	10
RBBP9	ENSBTAG00000008826	6.29539	0.000755461	0.00614575	13
C18H16orf80	ENSBTAG00000013874	-2.82275	0.000759497	0.00617202	18
SYCP2	ENSBTAG00000003608	-4.89766	0.000765846	0.00621701	13
MAPK6	ENSBTAG00000005865	1.80574	0.000771249	0.00625423	10
SRP14	ENSBTAG00000014353	-1.6736	0.000777881	0.00629469	10
NANS	ENSBTAG00000019023	2.00974	0.000777885	0.00629469	8
DYNC1H1	ENSBTAG00000016598	1.85716	0.000779968	0.00630488	21
SERF1	ENSBTAG00000034360	-2.16454	0.000781374	0.00630957	20
ENSBTAG00000010519	ENSBTAG00000010519	-3.06021	0.000783506	0.00632011	19
PPM1G	ENSBTAG00000019522	-1.69469	0.000787414	0.00633999	11
PLS3	ENSBTAG00000011613	-2.91132	0.000788043	0.00633999	X
EMC6	ENSBTAG00000025121	-1.79235	0.000788991	0.00633999	19
ENSBTAG00000035556	ENSBTAG00000035556	-1.99632	0.000789286	0.00633999	1
CCDC58	ENSBTAG00000011138	-1.84727	0.000799496	0.00640795	1
TOMM22	ENSBTAG00000010157	-1.6167	0.000799847	0.00640795	5
PNRC2	ENSBTAG00000030435	1.72445	0.00080026	0.00640795	2
DBNL	ENSBTAG00000017547	1.89553	0.000804021	0.00641977	22
GBP4	ENSBTAG00000014529	2.35726	0.000804025	0.00641977	3
THEM2	ENSBTAG00000016337	5.56642	0.000804256	0.00641977	23
RABGEF1	ENSBTAG00000003842	2.11453	0.000825631	0.00658352	25
MLLT3	ENSBTAG00000014124	-4.55879	0.000829754	0.00660306	8
MARCH6	ENSBTAG00000003536	2.34956	0.000829807	0.00660306	20
ENSBTAG00000023384	ENSBTAG00000023384	-5.63149	0.000831356	0.0066085	1
TDH	ENSBTAG00000000011	-3.68245	0.000835031	0.00663082	8
SLC5A11	ENSBTAG00000003467	10.5821	0.000837606	0.00663961	25
ARL14EP	ENSBTAG00000012417	-1.61123	0.000837874	0.00663961	15
DENND1C	ENSBTAG00000031809	5.26956	0.000849459	0.00672444	7
SHKBP1	ENSBTAG00000004755	6.24816	0.000853752	0.00674979	18
ENSBTAG00000045971	ENSBTAG00000045971	-2.36573	0.00085472	0.00674979	29
TEAD4	ENSBTAG00000019788	-2.14305	0.000855308	0.00674979	5
ZBTB1	ENSBTAG00000040551	2.16433	0.000861436	0.00679113	10
PSMD1	ENSBTAG00000005119	-1.79293	0.000878125	0.00691557	2
C12ORF2	ENSBTAG00000021980	-2.27183	0.000881164	0.00693237	5
DRG1	ENSBTAG00000008990	-1.68307	0.000882773	0.00693789	17
PSMD7	ENSBTAG00000018425	-1.7307	0.000888707	0.00697735	18
FAM96B	ENSBTAG00000013931	-2.03967	0.000892971	0.00700364	18
MCEE	ENSBTAG00000035247	5.552	0.000900666	0.00705675	21
MGC159566	ENSBTAG00000015005	2.15366	0.000910403	0.00712574	8
MTF2	ENSBTAG00000001393	-2.00114	0.000913481	0.00713596	3
ARL6	ENSBTAG00000010091	-2.36421	0.000913574	0.00713596	1
DDIT4	ENSBTAG00000000163	-2.02731	0.000921408	0.0071898	28
NUPR1	ENSBTAG00000018016	4.66734	0.000931878	0.00725993	25
ITPA	ENSBTAG00000013776	1.94524	0.000932294	0.00725993	13
MRPL16	ENSBTAG00000021188	-1.97069	0.000937436	0.00729255	15
TRIM39-RPP21	ENSBTAG00000007643	-2.15548	0.000945514	0.00734791	23
ENSBTAG00000016883	ENSBTAG00000016883	-2.74809	0.000946884	0.00735109	25
SSFA2	ENSBTAG00000000937	2.82956	0.000954235	0.00740052	2
ECHDC1	ENSBTAG00000003887	1.89049	0.000955187	0.00740052	9
MARK3	ENSBTAG00000013410	-2.42294	0.000971777	0.00752144	21
HEMK1	ENSBTAG00000004120	5.99125	0.000976128	0.00754747	22
GALNT11	ENSBTAG00000021260	1.72305	0.000978051	0.00755164	4
RABAC1	ENSBTAG00000018633	2.59869	0.000978642	0.00755164	18
ARL10	ENSBTAG00000025345	2.65145	0.000984499	0.00758841	7
FAM20B	ENSBTAG00000013999	4.73986	0.000985392	0.00758841	16
AHCYL2	ENSBTAG00000001754	2.4435	0.000986943	0.00759157	4
ENSBTAG00000040363	ENSBTAG00000040363	2.45972	0.000987787	0.00759157	X
FAM127A_1	ENSBTAG00000038228	4.24861	0.000992445	0.0076197	X
SKAP2	ENSBTAG00000005650	3.68323	0.000998584	0.00765915	4
DENR	ENSBTAG00000034850	-1.65332	0.00100332	0.00768775	29
RAI14	ENSBTAG00000007071	-4.39994	0.00100525	0.00769481	20
PPA1	ENSBTAG00000007836	-1.91694	0.00101354	0.00775054	28
DNAJC8	ENSBTAG00000018385	-1.65644	0.00102216	0.00780863	2
RAN_2	ENSBTAG00000014223	-1.67611	0.00102938	0.00785598
EIF4B	ENSBTAG00000006883	-1.5968	0.00104142	0.00793996	5
CYP19A1	ENSBTAG00000014890	6.36957	0.00104286	0.00794296	10
NCL_2	ENSBTAG00000026909	-1.62288	0.00105056	0.00799365	2
CLIC1	ENSBTAG00000013533	1.6709	0.00105426	0.00801385	23
FAM118B	ENSBTAG00000012169	-2.25722	0.00105793	0.00803375	29
ARL4D	ENSBTAG00000016847	-5.80523	0.00108225	0.00821028	19
LBR	ENSBTAG00000008453	-1.85629	0.00108668	0.00823573	16
ANP32E	ENSBTAG00000016730	2.03471	0.00109517	0.0082907	3
PMPCB	ENSBTAG00000006876	1.97685	0.0010961	0.0082907	4
ZFAND1	ENSBTAG00000003588	3.86437	0.00109733	0.00829179	14
CCDC84	ENSBTAG00000017932	-2.39317	0.00110222	0.00832051	15
FLJ20565	ENSBTAG00000000500	-1.96352	0.00110438	0.00832857	8
MED31	ENSBTAG00000021865	-2.26738	0.00110773	0.00834563	19
H2AFJ	ENSBTAG00000030503	4.04814	0.00110891	0.0083463	5
CD59	ENSBTAG00000002302	1.87094	0.00111408	0.00837695	15
KLHL28	ENSBTAG00000020042	-2.29144	0.00111645	0.00838651	21
MYH9	ENSBTAG00000010402	2.09577	0.00112065	0.00840981	5
GK	ENSBTAG00000008124	-1.9938	0.0011221	0.00841247	X
PIGL	ENSBTAG00000013273	5.30267	0.00115226	0.00863009	19
ELOVL1	ENSBTAG00000009813	2.16469	0.00115729	0.00865926	3
GATA2	ENSBTAG00000019707	3.59931	0.00116013	0.00867203	22
NAMPT	ENSBTAG00000015509	-2.17235	0.00116543	0.00869506	4
H3F3A_2	ENSBTAG00000024909	-1.67193	0.00116548	0.00869506	19
SUZ12	ENSBTAG00000018752	-2.10962	0.00116815	0.0087065	19
MTHFD2	ENSBTAG00000004881	3.49095	0.00116951	0.00870812	11
PSMA1	ENSBTAG00000006564	-1.59722	0.00117917	0.00877149	15
ITFG3	ENSBTAG00000016571	2.22588	0.00118191	0.00878337	25
C22H3ORF19	ENSBTAG00000038298	-2.13257	0.00118916	0.00882866	22
ZAP70	ENSBTAG00000005892	-2.61102	0.00119084	0.00883258	11
HIST1H2BI	ENSBTAG00000031778	-4.57665	0.00119531	0.00885709	23
SKP2	ENSBTAG00000013562	-2.47359	0.00120224	0.00889981	20
SBNO1	ENSBTAG00000020505	-1.8047	0.00120579	0.00891747	17
FAM36A	ENSBTAG00000033136	3.46913	0.00121363	0.00896679	16
SERAC1	ENSBTAG00000011509	6.68858	0.00121803	0.00899058	9
KLC4	ENSBTAG00000012755	6.92767	0.00122424	0.00902776	23
NFYA	ENSBTAG00000009905	-2.58892	0.00123303	0.00908248	23
SLC25A30	ENSBTAG00000016529	2.51691	0.00123423	0.00908248	12
ALKBH1	ENSBTAG00000008133	-2.05122	0.00123754	0.00908248	10
TAF9_1	ENSBTAG00000046192	-1.61176	0.00123765	0.00908248	20
YPEL2	ENSBTAG00000019806	-3.78932	0.0012384	0.00908248	19
WDR74	ENSBTAG00000009491	-1.70654	0.00123879	0.00908248	29
AP1M2	ENSBTAG00000021160	1.89045	0.00124214	0.00909831	7
TIPARP	ENSBTAG00000012120	3.03325	0.00124399	0.00910128	1
TAOK3	ENSBTAG00000012550	2.53355	0.00124492	0.00910128	17
FBLN2	ENSBTAG00000004014	4.69642	0.0012531	0.00915228	22
ASAH1	ENSBTAG00000011257	4.80396	0.00125666	0.00916955	27
ACTA2	ENSBTAG00000014614	-5.08357	0.00125956	0.00918195	26
RUFY3	ENSBTAG00000016795	4.24409	0.00126094	0.00918327	6
GCAT	ENSBTAG00000008434	3.37434	0.00126687	0.00921762	5
SRPX	ENSBTAG00000004280	-4.155	0.00127859	0.0092941	X
DCAF13	ENSBTAG00000021449	-1.9246	0.00129308	0.00938162	14
CCDC34	ENSBTAG00000021346	-2.24264	0.00129309	0.00938162	15
MPI	ENSBTAG00000005845	4.63017	0.00129605	0.00939424	21
ATL2	ENSBTAG00000016167	-2.44155	0.00129856	0.00940347	11
AKIRIN2	ENSBTAG00000003764	-2.30473	0.00130227	0.00942146	9
RUVBL2	ENSBTAG00000023417	-1.62948	0.00130354	0.00942175	18
MLX	ENSBTAG00000046670	1.95107	0.00130939	0.00945004	19
TMEM14C	ENSBTAG00000005808	1.82126	0.00130993	0.00945004	23
ITGB1	ENSBTAG00000015910	1.73174	0.00131136	0.00945144	13
NUDT12	ENSBTAG00000027728	5.576	0.00131475	0.00946692	7
NREP	ENSBTAG00000011338	7.42524	0.00132389	0.00952379	10
MED23	ENSBTAG00000012418	2.42596	0.00132932	0.00955386	9
ND6	ENSBTAG00000043546	-1.6281	0.00133156	0.009561	MT
RIMKLB	ENSBTAG00000003291	2.34874	0.00134054	0.00961642	5
MAGEF1	ENSBTAG00000019014	-2.45871	0.00134962	0.00967247	1
RPE	ENSBTAG00000047806	-1.81707	0.00135228	0.0096825	2
PRKCZ	ENSBTAG00000014119	3.04183	0.00135654	0.00970388	16
PAN2	ENSBTAG00000004376	2.22359	0.00137107	0.00979863	5
SPINT2	ENSBTAG00000000182	2.10918	0.00137512	0.00981842	18
MTMR9_2	ENSBTAG00000003726	3.44921	0.00139213	0.00993062	8
QSER1	ENSBTAG00000014399	-3.24271	0.00139676	0.00995433	15
SNX6	ENSBTAG00000012873	1.66645	0.00140276	0.00998778	21
DTD1	ENSBTAG00000008964	2.47119	0.00141124	0.0100363	13
ENSBTAG00000035926	ENSBTAG00000035926	5.75737	0.00141219	0.0100363	12
KDELC1	ENSBTAG00000008880	4.0492	0.00141837	0.0100625	12
MPZL1	ENSBTAG00000002823	2.60026	0.00141851	0.0100625	3
MICAL1	ENSBTAG00000008147	-2.58728	0.00143461	0.0101672	9
ZNHIT6	ENSBTAG00000021051	-1.8433	0.00143878	0.0101851	3
VDAC5P	ENSBTAG00000014068	-1.86483	0.0014398	0.0101851	27
TIMM22	ENSBTAG00000008423	-1.88362	0.00144223	0.0101929	19
HELB	ENSBTAG00000020806	2.28202	0.00144719	0.0102185	5
SCP2	ENSBTAG00000003746	2.08545	0.00145241	0.0102459	3
SRP19	ENSBTAG00000012803	-1.64629	0.00145855	0.0102798	10
IQGAP3	ENSBTAG00000006882	1.85687	0.00146154	0.0102914	3
SNX17	ENSBTAG00000019515	2.17889	0.00147332	0.0103626	11
CERS2	ENSBTAG00000000099	1.80208	0.00147437	0.0103626	3
FOLR1_2	ENSBTAG00000021007	1.66434	0.0014787	0.0103835	15
RIOK3	ENSBTAG00000010042	2.01652	0.00148772	0.0104373	24
SMG6	ENSBTAG00000000267	3.31404	0.00149271	0.0104626	19
NUGGC	ENSBTAG00000011321	2.83148	0.00149652	0.0104798	8
CATB	ENSBTAG00000012442	1.76286	0.00150453	0.0105262	8
SCAMP2	ENSBTAG00000005844	1.69799	0.00151829	0.0106128	21
MGC142792	ENSBTAG00000010971	2.24167	0.0015258	0.0106555	11
SETD1A	ENSBTAG00000002345	-3.42217	0.00152824	0.010658	25
SRD5A3	ENSBTAG00000014913	6.16775	0.00152895	0.010658	6
TRIP13	ENSBTAG00000006972	-2.52834	0.00153138	0.0106653	20
PIGO	ENSBTAG00000044135	2.15126	0.00155571	0.0108174	8
TRAF7	ENSBTAG00000019073	1.97958	0.00155606	0.0108174	25
UTP3	ENSBTAG00000009310	-1.86866	0.00155936	0.0108288	6
MGC139367	ENSBTAG00000018761	2.81162	0.00156052	0.0108288	11
STX7	ENSBTAG00000017139	1.79111	0.00156404	0.0108433	9
UBAC2	ENSBTAG00000005682	2.41032	0.00157914	0.0109381	12
FABP3	ENSBTAG00000016819	-1.65975	0.00158194	0.0109476	2
NRBP2	ENSBTAG00000008079	9.59874	0.00158434	0.0109543	14
MIER1	ENSBTAG00000005443	2.74484	0.00158596	0.0109556	3
MGC151839	ENSBTAG00000003600	5.77238	0.00159062	0.0109686	16
SFRS4	ENSBTAG00000013309	-2.26756	0.00159071	0.0109686	2
BZW1	ENSBTAG00000006049	-1.65932	0.00160558	0.0110611	2
EXOSC7	ENSBTAG00000018329	-1.70371	0.0016218	0.0111628	22
RCAN3	ENSBTAG00000017452	3.68368	0.00162904	0.0112004	2
RBBP6	ENSBTAG00000009441	-1.89326	0.00163019	0.0112004	25
HDHD1A	ENSBTAG00000000207	2.4129	0.00164337	0.0112809	X
TKTL2	ENSBTAG00000008947	-4.9341	0.00164886	0.0113084	6
CAPN5	ENSBTAG00000005034	2.85505	0.00166769	0.0114273	15
TRAIP	ENSBTAG00000004877	-2.50153	0.00167437	0.0114612	22
MTF1	ENSBTAG00000006511	-2.25117	0.00167563	0.0114612	3
RPS9	ENSBTAG00000006487	-1.64339	0.00167769	0.011465	18
ERGIC1	ENSBTAG00000015955	2.39848	0.00169032	0.011541	20
NFKBIB	ENSBTAG00000001778	-2.62911	0.00169442	0.0115586	18
ENSBTAG00000017233	ENSBTAG00000017233	5.55167	0.00170779	0.0116395	19
TTF1	ENSBTAG00000018710	-2.11501	0.00170963	0.0116416	11
SDR9C7	ENSBTAG00000013443	-4.71195	0.00171788	0.0116874	5
TCEAL8	ENSBTAG00000027843	-2.87103	0.00172309	0.0117075	X
SERGEF	ENSBTAG00000005340	3.59426	0.0017239	0.0117075	15
TMSB4_1	ENSBTAG00000034580	-1.59224	0.00174305	0.0118271
CCDC88A	ENSBTAG00000017469	-2.38322	0.00175174	0.0118755	11
ZBTB17	ENSBTAG00000018730	-2.40509	0.00175352	0.0118771	16
RFC1	ENSBTAG00000014515	-2.09494	0.00176466	0.0119419	6
ERCC6L	ENSBTAG00000005607	1.99758	0.00177061	0.0119716	X
ATP6V1E1	ENSBTAG00000014238	-1.58227	0.00177333	0.0119794	5
PSMA3	ENSBTAG00000002808	-1.57733	0.0017759	0.0119808	10
ZDHHC23	ENSBTAG00000004974	5.35979	0.00177668	0.0119808	1
NEDD4L	ENSBTAG00000005412	4.38179	0.00177845	0.0119822	24
AP2A2	ENSBTAG00000009915	2.68549	0.00179804	0.0120939	29
ACO1	ENSBTAG00000000555	2.77272	0.0017982	0.0120939	8
FKBP15	ENSBTAG00000005116	1.72884	0.00180089	0.0120949	8
BIKBA	ENSBTAG00000016683	-2.8597	0.00180329	0.0120949	21
IRF1	ENSBTAG00000031231	5.58671	0.00180536	0.0120949	7
MOBKL1B	ENSBTAG00000006259	2.10723	0.00180591	0.0120949	11
VPS52	ENSBTAG00000002643	1.95657	0.00180624	0.0120949	23
SLC39A14	ENSBTAG00000019225	1.87249	0.00182676	0.0122215	8
DHX16	ENSBTAG00000006960	-2.06797	0.00183933	0.0122949	23
SPCS3	ENSBTAG00000014146	-1.78749	0.00184714	0.0123363	27
SERPINA5	ENSBTAG00000004063	-8.16614	0.00186246	0.0124278	21
VPS36	ENSBTAG00000004307	5.03482	0.00190081	0.0126726	12
BICC1	ENSBTAG00000010694	-2.96216	0.00190693	0.0127023	28
ETFDH	ENSBTAG00000016679	2.34375	0.00191558	0.0127444	17
ZNF432	ENSBTAG00000006954	3.68108	0.00191658	0.0127444	18
C26H10ORF6	ENSBTAG00000012077	-1.96871	0.00193164	0.0128334	26
SLC11A2_1	ENSBTAG00000032914	2.17697	0.00194094	0.012884	5
SEC24C	ENSBTAG00000002791	1.74004	0.00194625	0.0128984	28
SNRPD1	ENSBTAG00000008292	-1.67439	0.00194648	0.0128984	24
ST7L	ENSBTAG00000014294	3.67151	0.00195319	0.0129316	3
NR2C1	ENSBTAG00000017729	-2.02932	0.00196205	0.0129791	5
FKBP1B	ENSBTAG00000003409	-2.55156	0.00197989	0.0130858	11
MRPS31	ENSBTAG00000015522	-1.74727	0.00198475	0.0131065	12
TOMM5	ENSBTAG00000032777	-1.61312	0.00199216	0.013137	8
OSTM1	ENSBTAG00000010134	2.07546	0.0019928	0.013137	9
ARFRP1	ENSBTAG00000007497	2.63165	0.00199862	0.0131572	13
C6ORF173	ENSBTAG00000026704	-1.98078	0.00199931	0.0131572	9
PSMB6	ENSBTAG00000013390	-1.61414	0.00202776	0.013333	19
AP1S3	ENSBTAG00000011133	4.90717	0.00203234	0.0133517	2
GLO1	ENSBTAG00000012703	-2.03883	0.00203931	0.0133769	23
FANCI	ENSBTAG00000009097	-2.05463	0.00203968	0.0133769	21
AARSD1	ENSBTAG00000015136	-1.64655	0.00204894	0.0134261	19
YBX2	ENSBTAG00000009126	-3.35713	0.00206345	0.0135096	19
SELL	ENSBTAG00000011515	5.78161	0.00207183	0.0135438	16
EDEM1	ENSBTAG00000012904	2.77026	0.00207222	0.0135438	22
CHML	ENSBTAG00000010803	2.8462	0.00208708	0.0136219	16
ABL2	ENSBTAG00000015026	-3.99039	0.00208772	0.0136219	16
RPL12_2	ENSBTAG00000006963	9.81092	0.00209659	0.013668	11
E-CADHERIN	ENSBTAG00000015991	1.70439	0.00210569	0.0137157	18
C19orf70	ENSBTAG00000001792	2.05036	0.00211326	0.0137533	7
DAPP1	ENSBTAG00000007921	6.93659	0.00212348	0.0138081	6
SNRNP40	ENSBTAG00000016817	-1.67091	0.00214492	0.0139294	2
AK2	ENSBTAG00000017605	1.59696	0.00214578	0.0139294	2
XBP1	ENSBTAG00000005970	2.64871	0.00215929	0.0140052	17
PNPLA6	ENSBTAG00000032137	4.72901	0.00216696	0.0140381	7
TRAPPC4	ENSBTAG00000008075	-2.04949	0.00216804	0.0140381	15
GINS2	ENSBTAG00000044006	1.76355	0.00218098	0.0141099	18
NDUFV2	ENSBTAG00000004871	1.79303	0.00220006	0.0142213	24
SSU72	ENSBTAG00000002575	1.96237	0.00221701	0.0143188	16
SCAND1	ENSBTAG00000005573	-1.79942	0.00222987	0.0143897	13
C13H20orf7	ENSBTAG00000004302	-2.22532	0.00224299	0.0144622	13
RBM34	ENSBTAG00000000221	-1.74282	0.00225539	0.0145299	28
PLEKHB2	ENSBTAG00000000941	2.27626	0.00227545	0.0146468	2
ENSBTAG00000039693	ENSBTAG00000039693	-6.2525	0.00228256	0.0146767	13
CALD1	ENSBTAG00000013953	1.83753	0.00228394	0.0146767	4
ALDH5A1	ENSBTAG00000021902	2.82874	0.00229579	0.0147404	23
ST14	ENSBTAG00000019712	8.01749	0.00230221	0.0147693	29
COQ6	ENSBTAG00000020331	1.85824	0.00230655	0.0147847	10
CYB561D2	ENSBTAG00000019163	2.49014	0.00231232	0.0148093	22
HPS4	ENSBTAG00000017038	-3.32552	0.00231692	0.0148264	17
HDAC1	ENSBTAG00000012698	1.66079	0.00232369	0.0148573	2
PACSIN2	ENSBTAG00000019290	1.86238	0.00233477	0.0149156	5
SEL1L	ENSBTAG00000008083	2.87775	0.00233967	0.0149345	10
ENSBTAG00000019271	ENSBTAG00000019271	1.63595	0.00235617	0.0150163	24
KIAA1467	ENSBTAG00000014322	2.09617	0.00235665	0.0150163	5
RRM1	ENSBTAG00000013111	1.65215	0.00235839	0.0150163	15
PSEN1	ENSBTAG00000011757	2.01055	0.00239071	0.0152034	10
ENSBTAG00000048228	ENSBTAG00000048228	-2.47675	0.00239174	0.0152034	2
C2orf76	ENSBTAG00000010599	-2.11951	0.00239879	0.0152355	2
CHMP3	ENSBTAG00000013589	2.28423	0.00241286	0.0153121	11
PRDX2	ENSBTAG00000012062	2.10023	0.00241644	0.0153222	7
ERGIC2	ENSBTAG00000011096	-1.75837	0.00242935	0.0153912	5
LAMTOR4	ENSBTAG00000015009	2.24664	0.00243175	0.0153937	25
IARS2	ENSBTAG00000012582	4.60131	0.00243821	0.0154218	16
FAM195B	ENSBTAG00000019812	2.74992	0.00244172	0.0154232	19
MS4A8B	ENSBTAG00000009289	-1.96432	0.00244246	0.0154232	29
TIPRL	ENSBTAG00000005393	1.95451	0.0024589	0.0155142	3
POLR2A	ENSBTAG00000046765	-2.42492	0.00246947	0.0155555	19
TBK1	ENSBTAG00000017401	2.7349	0.00246952	0.0155555	5
LSM7	ENSBTAG00000004521	-1.64267	0.00247652	0.0155868	7
ILF3	ENSBTAG00000040076	-1.57672	0.00247935	0.0155917	7
HAUS3	ENSBTAG00000024787	-2.17827	0.00248476	0.0156053	6
NAGK	ENSBTAG00000014668	2.47043	0.00248692	0.0156053	11
SLC25A13	ENSBTAG00000003773	-2.67161	0.00248762	0.0156053	4
TEX9	ENSBTAG00000031433	3.74271	0.00249078	0.0156123	10
CMC2_1	ENSBTAG00000030274	-1.65894	0.00250919	0.0157148	18
VRK1	ENSBTAG00000014230	-1.73573	0.0025306	0.0158359	21
ZCCHC12	ENSBTAG00000035018	-6.30718	0.00253661	0.0158536	X
SAMD4A	ENSBTAG00000001468	-3.69183	0.00253757	0.0158536	10
TUBB5	ENSBTAG00000006969	1.59846	0.00254189	0.0158676	23
RNF181	ENSBTAG00000018286	-1.73676	0.00255597	0.0159359	11
FOPNL	ENSBTAG00000032640	2.29542	0.00255799	0.0159359	25
PTDSS1	ENSBTAG00000013901	2.05113	0.00255908	0.0159359	14
PI4KA	ENSBTAG00000013971	3.42099	0.00256853	0.0159817	17
SLC12A8	ENSBTAG00000000496	6.24403	0.0025886	0.0160935	1
DNAJC9	ENSBTAG00000000949	2.79921	0.00259171	0.0160997	28
PHF12	ENSBTAG00000015976	-2.66433	0.00259969	0.0161362	19
METTL13	ENSBTAG00000017721	1.94561	0.00261868	0.0162409	16
RAD18	ENSBTAG00000012142	-1.87577	0.00262717	0.0162804	22
ENSBTAG00000011642	ENSBTAG00000011642	-1.95184	0.00263114	0.0162918	7
CUL4B	ENSBTAG00000018569	-2.40847	0.00267377	0.0165424	X
C21H15orf63	ENSBTAG00000017212	-1.61332	0.00268105	0.016574	21
MIB2	ENSBTAG00000010720	5.40303	0.0026843	0.0165806	16
CTNNAL1	ENSBTAG00000004997	-1.86823	0.00269527	0.016635	8
METTL2	ENSBTAG00000009458	-1.71616	0.00271159	0.0167164	19
SNX3	ENSBTAG00000018801	1.6505	0.00271284	0.0167164	9
ZMYND19	ENSBTAG00000012144	-2.87546	0.00272995	0.0167968	11
HYLS1	ENSBTAG00000010859	-1.97361	0.00273231	0.0167968	29
SUCLG1	ENSBTAG00000006075	1.72494	0.00273248	0.0167968	11
NANP	ENSBTAG00000000686	-3.26336	0.00273809	0.0168178	13
UBE2D1	ENSBTAG00000020796	6.49806	0.00274853	0.0168684	26
MLH1	ENSBTAG00000016758	2.18179	0.00276665	0.016966	22
EBNA1BP2	ENSBTAG00000021544	-1.6233	0.00277569	0.0170078	3
VPS33B	ENSBTAG00000000026	2.76326	0.00281241	0.017219	21
ISYNA1	ENSBTAG00000017482	2.06782	0.00281788	0.0172386	7
AZIN1	ENSBTAG00000007943	1.66482	0.00282268	0.0172542	14
RBMX2	ENSBTAG00000014771	-3.06205	0.0028518	0.0174183	X
SLC26A6	ENSBTAG00000038381	4.48566	0.00286564	0.0174889	22
ZNF114	ENSBTAG00000047616	3.01948	0.00289298	0.0176376	18
RHBDD2	ENSBTAG00000005089	-2.65467	0.00289462	0.0176376	25
PTGES3	ENSBTAG00000017967	-1.53638	0.00290122	0.0176637	5
WIPI2	ENSBTAG00000012049	-2.28551	0.00290996	0.0177028	25
KBTBD6	ENSBTAG00000008656	4.38353	0.00291863	0.0177415	12
TSTD1	ENSBTAG00000017856	2.49556	0.00294804	0.017906	3
G3PDH	ENSBTAG00000014731	1.81003	0.00295105	0.0179101	5
POLR2E	ENSBTAG00000020776	-1.62294	0.00295668	0.01793	7
SPRTN	ENSBTAG00000006112	-1.92719	0.00297694	0.0180386	28
BAG5	ENSBTAG00000017361	-3.21653	0.00298226	0.0180565	21
HSD17B12	ENSBTAG00000000087	1.7903	0.00298787	0.0180762	15
ENSBTAG00000011262	ENSBTAG00000011262	3.60329	0.00299207	0.0180873	18
ANKRD46	ENSBTAG00000001254	2.45589	0.00301514	0.0182123	14
NOL10	ENSBTAG00000002716	-1.82395	0.00301972	0.0182256	11
RTFDC1	ENSBTAG00000027390	-1.63691	0.00302322	0.0182323	13
REXO2	ENSBTAG00000005843	-1.63224	0.00304976	0.0183779	15
RPS15A_1	ENSBTAG00000037600	-1.71205	0.00305564	0.0183988	25
DNPEP	ENSBTAG00000021514	1.89501	0.0030829	0.0185257	2
ARRDC1	ENSBTAG00000012147	2.28799	0.00308388	0.0185257	11
APOM	ENSBTAG00000008833	6.28063	0.00308398	0.0185257	23
SYNE1	ENSBTAG00000009362	-3.01035	0.00313321	0.018799	9
CRYL1	ENSBTAG00000011726	2.91599	0.00313439	0.018799	12
CLPX	ENSBTAG00000008386	-2.14556	0.00315053	0.0188809	10
ITPKC	ENSBTAG00000019465	-2.94968	0.00315793	0.0189092	18
ZC3H8	ENSBTAG00000015965	-2.1951	0.00316019	0.0189092	11
NDUFA5	ENSBTAG00000009334	-1.63992	0.00316768	0.0189392	4
NIPA2	ENSBTAG00000016895	-2.02166	0.00318546	0.0190306	2
MAST2	ENSBTAG00000020444	-2.67626	0.00319348	0.019055	3
POP1	ENSBTAG00000012596	-2.64566	0.00319452	0.019055	14
DDB1	ENSBTAG00000021569	1.91118	0.00319854	0.0190641	29
ABLIM1	ENSBTAG00000004899	-3.01972	0.00320436	0.0190741	26
PPAN-P2RY11	ENSBTAG00000012745	-1.84377	0.0032052	0.0190741	7
DHX29	ENSBTAG00000010510	-1.80456	0.00320813	0.0190766	20
GNPDA1	ENSBTAG00000007865	2.16428	0.00322036	0.0191345	7
SHARPIN	ENSBTAG00000012235	-2.73341	0.00322619	0.0191543	14
MICALL2	ENSBTAG00000003049	7.21516	0.00324184	0.0192322	25
CCDC18	ENSBTAG00000027321	-2.14146	0.0032534	0.0192858	3
ZNF613	ENSBTAG00000038487	3.12714	0.0032612	0.0193171	18
GATA3	ENSBTAG00000017243	3.79687	0.00329238	0.0194867	13
UTP6	ENSBTAG00000015612	-1.76622	0.00330293	0.019534	19
PNO1	ENSBTAG00000010604	-1.61431	0.00333188	0.019676	11
CDC42SE1	ENSBTAG00000015363	1.88677	0.00333208	0.019676	3
GCHFR	ENSBTAG00000013477	2.86329	0.0033393	0.0197034	10
CD99	ENSBTAG00000008114	1.85257	0.00334745	0.0197363	X
LPCAT3	ENSBTAG00000013127	-1.63661	0.00335191	0.0197473	5
ENSBTAG00000001442	ENSBTAG00000001442	3.67127	0.00336528	0.0198109	1
RNF135	ENSBTAG00000017225	2.80841	0.00338029	0.0198839	19
TAF13	ENSBTAG00000031656	-1.61313	0.00339508	0.0199555	3
HSPA4	ENSBTAG00000015683	1.56123	0.00341396	0.0200511	7
SMNDC1	ENSBTAG00000000551	-2.04146	0.00341853	0.0200625	26
ITCH	ENSBTAG00000000308	1.9855	0.00343418	0.020139	13
UBA52	ENSBTAG00000007737	-1.55554	0.00344166	0.0201674	7
MFSD11	ENSBTAG00000018260	3.17593	0.00346867	0.02031	19
PIGS	ENSBTAG00000013098	1.83466	0.00347304	0.0203201	19
TIGD7	ENSBTAG00000020209	7.03536	0.00347864	0.0203373	25
CEPT1	ENSBTAG00000020169	-1.81909	0.0034827	0.0203455	3
PABPC1	ENSBTAG00000046358	-1.55103	0.00349947	0.0204278	14
NDUFB10	ENSBTAG00000009534	1.93031	0.00350363	0.0204365	25
MTSS1	ENSBTAG00000020407	2.63186	0.00351261	0.0204437	14
WDHD1	ENSBTAG00000019120	-2.28711	0.00351273	0.0204437	10
CCBL2	ENSBTAG00000000505	-1.63517	0.00351288	0.0204437	3
POLE4	ENSBTAG00000017189	-1.71626	0.00352317	0.020488	11
MAPK9	ENSBTAG00000004709	3.61916	0.00355769	0.020673	7
CLDN6	ENSBTAG00000045901	1.5476	0.00359179	0.0208553	25
HAT1	ENSBTAG00000010118	-1.82076	0.00359962	0.0208849	2
IDH2	ENSBTAG00000014093	-2.20554	0.00362725	0.0210292	21
UCHL5	ENSBTAG00000013620	2.19742	0.00363014	0.02103	16
TTC1	ENSBTAG00000010321	-1.6331	0.00363823	0.021061	7
EIF2B3	ENSBTAG00000019010	-1.73249	0.00364749	0.0210986	3
NUP54	ENSBTAG00000010955	-1.68733	0.00365382	0.0211192	6
GNB4	ENSBTAG00000002767	2.11736	0.00365738	0.0211239	1
FKBP3	ENSBTAG00000002610	-1.54453	0.00366886	0.0211742	21
EED	ENSBTAG00000007847	-1.79455	0.00368762	0.0212664	29
SLC35F5	ENSBTAG00000021103	2.80043	0.00369328	0.021283	2
ENSBTAG00000046223	ENSBTAG00000046223	3.85305	0.0037234	0.0214404	11
CIP29	ENSBTAG00000020662	-1.52208	0.00373189	0.0214649	5
EFR3A	ENSBTAG00000047834	5.19874	0.00373328	0.0214649	14
MCM7	ENSBTAG00000030965	1.60832	0.00374369	0.0215086	25
PRKAB1	ENSBTAG00000005940	-2.25222	0.00374896	0.0215227	17
PTPN13	ENSBTAG00000014947	-1.73531	0.00375336	0.0215318	6
CKS2	ENSBTAG00000001938	-1.5472	0.00377828	0.0216586	8
CCDC68	ENSBTAG00000008158	2.07686	0.00380482	0.0217944	24
DNAJB6	ENSBTAG00000000771	-1.64287	0.00382349	0.0218849	4
FNBP1L	ENSBTAG00000004383	2.21341	0.00383314	0.0219238	3
MGC166151	ENSBTAG00000014325	-3.59229	0.00387385	0.02214	3
NIT1	ENSBTAG00000020153	4.94316	0.00389206	0.0222274	3
COG3	ENSBTAG00000017907	3.16515	0.00389738	0.0222412	12
SEC61A1	ENSBTAG00000004937	-1.95885	0.00390876	0.0222895	22
IQGAP1	ENSBTAG00000013060	1.62551	0.00393886	0.0224444	21
EZH1	ENSBTAG00000021918	3.54456	0.00394295	0.022451	19
KPNA6	ENSBTAG00000002896	-2.54898	0.00395159	0.0224835	1
EDC4	ENSBTAG00000006417	2.53962	0.00396404	0.0225372	18
BTG3	ENSBTAG00000018704	-3.04487	0.00396692	0.0225372	1
PRKRIP1	ENSBTAG00000004106	-1.82232	0.00399373	0.0226726	25
EPS15	ENSBTAG00000005542	1.81402	0.00400026	0.0226929	3
RELL1	ENSBTAG00000004329	2.42958	0.00400517	0.0226961	6
TPX2	ENSBTAG00000018775	-1.67798	0.00400677	0.0226961	13
DNASE2	ENSBTAG00000006082	3.20141	0.00401276	0.0227132	7
TMEM66	ENSBTAG00000013579	1.76915	0.00401851	0.022729	27
IKBKAP	ENSBTAG00000004991	2.38556	0.00402744	0.0227626	8
PCMT1	ENSBTAG00000010204	-1.7391	0.00404057	0.02282	9
ARPC3	ENSBTAG00000005345	2.28963	0.00405276	0.0228627	17
FAM86A	ENSBTAG00000008222	2.50728	0.00405563	0.0228627	25
CTH	ENSBTAG00000014791	2.91485	0.00405711	0.0228627	3
MBTPS2	ENSBTAG00000008183	4.35207	0.00406227	0.022875	X
IL6_1	ENSBTAG00000014921	-1.82514	0.00407299	0.0229185	4
ENSBTAG00000040063	ENSBTAG00000040063	4.80898	0.00409792	0.0230417	18
MRPL49	ENSBTAG00000005075	1.69169	0.004104	0.023059	29
ETNPPL	ENSBTAG00000010284	-2.58166	0.00411121	0.0230825	6
ALS2CR13	ENSBTAG00000018746	2.48174	0.00412289	0.0231311	2
WDSUB1	ENSBTAG00000004184	-2.73784	0.00413107	0.02316	2
ABCA5	ENSBTAG00000002747	5.8156	0.00413431	0.0231612	19
SCYE1	ENSBTAG00000004230	-1.55219	0.00414354	0.0231959	6
GALM	ENSBTAG00000021102	1.92991	0.00414745	0.0232009	11
PCNA	ENSBTAG00000006065	-1.53129	0.00416174	0.0232638	13
SCGN	ENSBTAG00000019926	-3.04747	0.00417508	0.0233213	23
ZCCHC4	ENSBTAG00000007240	-2.85805	0.0041902	0.0233887	6
CHP2	ENSBTAG00000012541	3.16023	0.00420834	0.0234728	25
SREK1IP1	ENSBTAG00000009469	-2.35795	0.00421685	0.0235031	20
PSMD9	ENSBTAG00000004179	-1.81926	0.00422963	0.0235572	17
FAM3A	ENSBTAG00000012747	3.87297	0.00424179	0.0235951	X
EIF4A2	ENSBTAG00000014724	-1.65076	0.00424262	0.0235951	1
NDE1	ENSBTAG00000015986	2.56583	0.00424962	0.0236006	25
TMEM230_1	ENSBTAG00000004890	1.73659	0.00425258	0.0236006	13
PARN	ENSBTAG00000018097	2.00154	0.00425287	0.0236006	25
SCPEP1	ENSBTAG00000007893	1.54279	0.00425686	0.0236057	19
LY6G6E	ENSBTAG00000000582	-2.43297	0.00427238	0.0236746	23
bta-mir-6518	ENSBTAG00000021048	2.37642	0.00428447	0.0237243	15
TAF1B	ENSBTAG00000007543	-2.26147	0.00429129	0.0237449	11
ENSBTAG00000037634	ENSBTAG00000037634	-4.06328	0.00432507	0.0239003	3
DPY30	ENSBTAG00000009246	-1.56829	0.00432906	0.0239003	11
BAZ1A	ENSBTAG00000020164	-2.158	0.00433034	0.0239003	21
DEGS1	ENSBTAG00000012705	-1.72187	0.00433351	0.0239003	16
TMEM106C	ENSBTAG00000000454	-2.27208	0.0043373	0.0239003	5
POLR3G	ENSBTAG00000044077	-2.18886	0.00433813	0.0239003	7
FGR	ENSBTAG00000011784	5.77573	0.0043613	0.0240107	2
STAG1	ENSBTAG00000035437	2.31158	0.00436962	0.0240392	1
GTF2I	ENSBTAG00000009780	1.61548	0.00437317	0.0240414	25
MCL1	ENSBTAG00000015154	1.60566	0.00438223	0.0240652	3
DDX39	ENSBTAG00000021820	-1.50762	0.00438379	0.0240652	7
MIS12	ENSBTAG00000020432	-2.11444	0.00441654	0.0242159	19
CNTRL	ENSBTAG00000011417	2.48741	0.00441757	0.0242159	8
S100A10	ENSBTAG00000015147	2.2529	0.0044282	0.0242568	3
USP4	ENSBTAG00000011899	1.79399	0.00444407	0.0243263	22
FAM151A	ENSBTAG00000019801	1.57755	0.00445852	0.0243879	3
ZBTB44	ENSBTAG00000009210	2.74722	0.00448636	0.0245226	29
CD320	ENSBTAG00000004403	-1.72265	0.00449045	0.0245275	7
DENND5B	ENSBTAG00000020315	-2.73827	0.0044943	0.024531	5
DAGLB	ENSBTAG00000009236	-2.8843	0.00451005	0.0245994	25
ABTB1	ENSBTAG00000018238	3.879	0.00453431	0.0246974	22
NPAT	ENSBTAG00000010286	-2.26614	0.00453448	0.0246974	15
BNIP1	ENSBTAG00000002021	-2.31922	0.00455463	0.0247619	20
RFX7	ENSBTAG00000000565	-2.89874	0.00455573	0.0247619	10
VCPKMT	ENSBTAG00000005547	-2.04992	0.00455604	0.0247619	10
GOT1	ENSBTAG00000011960	-1.61465	0.00459801	0.0249723	26
RIMS2	ENSBTAG00000003827	3.46454	0.00460583	0.024997	14
BAIAP2	ENSBTAG00000019044	2.35547	0.00462938	0.0250936	19
SMIM14	ENSBTAG00000014522	2.99862	0.0046302	0.0250936	6
DNAJC7	ENSBTAG00000002654	-1.66688	0.00466235	0.02525	19
SLC25A20	ENSBTAG00000000191	-1.94127	0.00467216	0.025273	22
CD19	ENSBTAG00000032122	-3.89891	0.00467321	0.025273	25
PCDH10	ENSBTAG00000019977	-2.89557	0.00468129	0.0252988	17
ZFAND2B	ENSBTAG00000020606	-2.63518	0.00469083	0.0253325	2
TROAP	ENSBTAG00000008499	-1.815	0.00470581	0.025394	5
EIF3L	ENSBTAG00000010790	-1.54105	0.00470887	0.025394	5
GTF3C1	ENSBTAG00000006126	-2.05287	0.00471662	0.0254179	25
DHX57	ENSBTAG00000014679	4.32429	0.00475604	0.0256123	11
FAM213A	ENSBTAG00000021416	-1.68843	0.0047692	0.0256651	28
SLC26A11	ENSBTAG00000015276	2.12716	0.00477962	0.025703	19
MRFAP1	ENSBTAG00000046936	-1.56945	0.00480587	0.0258241	6
ND5	ENSBTAG00000043563	-1.60133	0.00480888	0.0258241	MT
ZNF146	ENSBTAG00000031687	2.48012	0.00482801	0.0259086	18
PABPN1	ENSBTAG00000006884	-1.66831	0.00483392	0.0259221	10
CNTNAP1	ENSBTAG00000019097	2.3306	0.0048431	0.0259474	19
SPDL1	ENSBTAG00000008180	-1.76638	0.00484611	0.0259474	20
CCNA2	ENSBTAG00000004943	-1.61061	0.0048499	0.0259474	6
PDHA1	ENSBTAG00000019852	1.90911	0.00485221	0.0259474	X
CYFIP1	ENSBTAG00000016894	1.61963	0.00487184	0.0260342	2
SLC7A6	ENSBTAG00000012112	-2.40126	0.00489158	0.0261215	18
UBE2B	ENSBTAG00000010982	-1.60672	0.00490582	0.0261704	7
INA	ENSBTAG00000002717	2.68756	0.00490759	0.0261704	26
MKRN1	ENSBTAG00000008306	-2.14484	0.00491333	0.0261828	4
ERH	ENSBTAG00000017798	-1.50335	0.00495888	0.0264071	10
EZH2	ENSBTAG00000009426	-2.03417	0.00501911	0.0266947	4
CDC37L1	ENSBTAG00000017137	-1.91867	0.00501987	0.0266947	8
CLSPN	ENSBTAG00000002826	-1.7108	0.00503515	0.0267573	3
SLC3A2	ENSBTAG00000013240	1.8565	0.00504107	0.0267702	29
DAD1	ENSBTAG00000019077	-1.53093	0.00505198	0.0268095	10
GRP78	ENSBTAG00000007662	1.77787	0.00505846	0.0268253	11
ENSBTAG00000012026	ENSBTAG00000012026	-4.47296	0.00507543	0.0268755	5
LMNB2	ENSBTAG00000013624	-3.12091	0.00507806	0.0268755	7
MRTO4	ENSBTAG00000011951	-1.59078	0.00507847	0.0268755	2
ENSBTAG00000047411	ENSBTAG00000047411	-4.29263	0.0050879	0.0269068	X
ASH1L	ENSBTAG00000003954	-1.86832	0.00510638	0.0269858	3
WRAP53	ENSBTAG00000001071	-1.66951	0.00511625	0.0270193	19
SH3KBP1	ENSBTAG00000003727	3.23636	0.00512897	0.0270678	X
UBXN4	ENSBTAG00000015169	1.90993	0.00514031	0.0271089	2
TRAPPC6A	ENSBTAG00000007065	5.89312	0.00518399	0.0273099	18
HDDC3	ENSBTAG00000018637	3.10799	0.00518707	0.0273099	21
ACP5	ENSBTAG00000004826	3.29375	0.00518912	0.0273099	7
AMIGO2	ENSBTAG00000002025	-2.08387	0.00520438	0.0273587	5
ZZZ3	ENSBTAG00000017419	1.92361	0.00520556	0.0273587	3
PSMG3	ENSBTAG00000000050	2.06054	0.00521322	0.0273802	25
CRISPLD2	ENSBTAG00000021176	-5.42671	0.00521737	0.0273831	18
NEDD8	ENSBTAG00000038842	-1.73796	0.00523141	0.027438	10
NKAPL	ENSBTAG00000031871	-2.70393	0.00524657	0.0274867	23
SOX2	ENSBTAG00000011598	-2.72711	0.00524789	0.0274867	1
CGRRF1	ENSBTAG00000017141	2.09079	0.0052805	0.0276386	10
PSPC1	ENSBTAG00000003934	-2.50984	0.00529708	0.0277064	12
PPP2R3C	ENSBTAG00000009681	-1.95733	0.00531217	0.0277561	21
EAPP	ENSBTAG00000003419	-1.83613	0.00531383	0.0277561	21
PSMD12	ENSBTAG00000002423	-1.51993	0.00533835	0.0278651	19
APPL2	ENSBTAG00000030784	3.32859	0.00534409	0.027876	5
COQ7	ENSBTAG00000021242	1.90537	0.00534796	0.0278772	25
EXOSC8	ENSBTAG00000011855	-1.57524	0.00535887	0.027915	12
PPP1R16B	ENSBTAG00000000653	-6.46212	0.0053672	0.0279394	13
COL9A2	ENSBTAG00000020622	-2.991	0.00538073	0.0279908	3
SCLY	ENSBTAG00000017826	5.22568	0.00539601	0.0280512	3
CEP95	ENSBTAG00000014002	2.10038	0.00541643	0.0281382	19
CSTB_1	ENSBTAG00000018189	-1.70423	0.00543217	0.0282008	1
LMAN2	ENSBTAG00000008034	1.65007	0.00544401	0.0282431	7
DPYSL2	ENSBTAG00000018373	-2.04147	0.00545553	0.0282837	8
ENSBTAG00000048137	ENSBTAG00000048137	-2.41778	0.00546659	0.028317	29
ZNF740_1	ENSBTAG00000046481	-2.83721	0.00546936	0.028317	29
DTX3L	ENSBTAG00000009933	3.5691	0.0054771	0.0283379	1
BRCA2	ENSBTAG00000000988	-1.63612	0.0055027	0.0284333	12
CBLC	ENSBTAG00000009494	4.5474	0.00550297	0.0284333	18
ENOPH1	ENSBTAG00000014805	2.36483	0.00552881	0.0285317	6
CKB	ENSBTAG00000035998	1.60921	0.00552948	0.0285317	21
ENSBTAG00000015077	ENSBTAG00000015077	-2.0229	0.00553558	0.0285439	2
MPC1	ENSBTAG00000027879	2.16402	0.00560346	0.0288744	9
ERP29	ENSBTAG00000006665	1.66739	0.00561787	0.0289292	17
RBM28	ENSBTAG00000017001	-1.89339	0.00562513	0.0289471	4
ITSN1	ENSBTAG00000021997	1.72166	0.00564125	0.0290105	1
HBA_1	ENSBTAG00000026418	-2.42967	0.00566491	0.0291126	25
MFF_1	ENSBTAG00000021319	2.12704	0.00567288	0.0291177	2
IFNAR1	ENSBTAG00000021819	2.84386	0.00567351	0.0291177	1
LACTB	ENSBTAG00000017373	-2.35298	0.00567936	0.0291281	10
COX7A2	ENSBTAG00000005096	-1.64191	0.00568347	0.0291297	9
NGDN	ENSBTAG00000009595	-1.54079	0.00568951	0.0291321	10
TOR1AIP1	ENSBTAG00000035226	2.36596	0.00569157	0.0291321	16
RPUSD3	ENSBTAG00000007968	1.87636	0.0057071	0.0291719	22
SERINC5	ENSBTAG00000001619	4.58341	0.00570773	0.0291719	10
ENSBTAG00000039817	ENSBTAG00000039817	2.86131	0.00571079	0.0291719	5
ALG5	ENSBTAG00000011850	-1.65581	0.00577914	0.0295014	12
GPATCH11	ENSBTAG00000003861	-1.95064	0.00580134	0.029595	11
RNF216	ENSBTAG00000017175	-1.55569	0.00580846	0.0296083	25
SLC37A3	ENSBTAG00000012239	1.64357	0.00581169	0.0296083	4
WDR12	ENSBTAG00000015424	-1.59056	0.00581857	0.0296236	2
RICTOR	ENSBTAG00000006697	2.15928	0.00582659	0.0296286	20
RPS24	ENSBTAG00000013264	-1.525	0.0058273	0.0296286	28
RPL9_2	ENSBTAG00000014518	-1.49609	0.00584391	0.0296933	6
BNIP3	ENSBTAG00000017804	-2.11469	0.00590474	0.0299824	26
ESRP1	ENSBTAG00000021838	1.85822	0.00592352	0.0300579	14
OBFC1	ENSBTAG00000015019	1.81771	0.00596814	0.0302641	26
COG4	ENSBTAG00000012988	1.66849	0.00599023	0.0303561	18
SEPHS2	ENSBTAG00000010851	-1.59051	0.00600444	0.0304079	25
SLC39A10	ENSBTAG00000016782	-1.88235	0.00602117	0.0304677	2
DNAJC17	ENSBTAG00000013480	-2.04858	0.00602422	0.0304677	10
ENSBTAG00000017651	ENSBTAG00000017651	1.71712	0.00603069	0.0304803	18
NELFE	ENSBTAG00000007453	-1.60743	0.00604147	0.0305146	23
SUB1	ENSBTAG00000021965	-1.56286	0.00605188	0.0305272	20
MGC127733	ENSBTAG00000027069	-1.63707	0.00605195	0.0305272	21
TM9SF2	ENSBTAG00000001589	1.84059	0.00606775	0.0305867	12
SNRPB2	ENSBTAG00000027506	-1.57286	0.00610216	0.0307399	13
SAMM50	ENSBTAG00000045957	1.60924	0.00611839	0.0308014	5
ZNF200	ENSBTAG00000005195	-1.90023	0.00613093	0.0308442	25
SDC2	ENSBTAG00000014357	2.67301	0.00614261	0.0308827	14
RTEL	ENSBTAG00000047150	2.707	0.00617757	0.031038	13
PCP4L1	ENSBTAG00000040512	-2.59203	0.00618252	0.0310425	3
KIF22	ENSBTAG00000013669	-1.66055	0.00618889	0.0310541	25
DSN1	ENSBTAG00000013915	-2.15263	0.00620339	0.0311064	13
RBM14	ENSBTAG00000001225	-1.9505	0.00624419	0.0312905	29
NCAPG2	ENSBTAG00000016131	-1.86104	0.00625728	0.0313356	4
AVPI1	ENSBTAG00000023947	-2.23692	0.00626546	0.031356	26
SLC30A9	ENSBTAG00000020367	2.19104	0.0063147	0.0315817	6
RLIM	ENSBTAG00000015630	1.701	0.00632707	0.031623	X
NXF1	ENSBTAG00000009488	-2.25802	0.00633663	0.0316367	29
PHGDH	ENSBTAG00000039719	4.35885	0.0063381	0.0316367	3
ILF2	ENSBTAG00000012471	-1.53851	0.00637083	0.0317793	3
BDP1	ENSBTAG00000000363	-1.54517	0.00638868	0.0318466	20
CETN2	ENSBTAG00000007844	-1.829	0.00639263	0.0318466	X
VMP1	ENSBTAG00000011623	-1.61176	0.00641815	0.0319528	19
NOP16	ENSBTAG00000010734	-1.55449	0.00643371	0.0320069	7
SEH1L	ENSBTAG00000010792	-1.58023	0.00643738	0.0320069	24
MAT2B	ENSBTAG00000012350	1.53208	0.00644521	0.032025	7
RNF212B	ENSBTAG00000025755	5.54051	0.00646272	0.0320912	10
RPA2	ENSBTAG00000006225	-1.50616	0.00649854	0.0322481	2
PEBP1	ENSBTAG00000018115	-1.48364	0.00653461	0.0324061	17
IFT22	ENSBTAG00000014343	-2.12075	0.00653917	0.0324077	25
SEC31A	ENSBTAG00000020525	1.64184	0.0065631	0.0325052	6
POLR3F	ENSBTAG00000008825	-1.74176	0.00660248	0.0326791	13
MSANTD4	ENSBTAG00000023989	1.68664	0.00661009	0.0326956	15
FMNL3	ENSBTAG00000016593	-3.62728	0.00662283	0.0327374	5
PSRC1	ENSBTAG00000018806	-1.95514	0.00663542	0.0327731	3
PPP5C	ENSBTAG00000008014	1.81382	0.00663862	0.0327731	18
SKA3	ENSBTAG00000003314	-2.09442	0.00667511	0.032932	12
PWWP2A	ENSBTAG00000010341	1.80086	0.00668888	0.0329787	7
UBE2O	ENSBTAG00000020115	-2.84242	0.0067464	0.0332284	19
PDCD5	ENSBTAG00000009304	-1.55036	0.00674823	0.0332284	18
KCTD11	ENSBTAG00000010532	-2.9456	0.00675271	0.0332291	19
TSPAN13	ENSBTAG00000012805	1.82041	0.00678843	0.0333833	4
SGMS1	ENSBTAG00000011748	2.10366	0.0068	0.0334188	26
ZNHIT1	ENSBTAG00000000343	-1.7211	0.0068161	0.0334764	25
ENSBTAG00000023675	ENSBTAG00000023675	-3.00243	0.00682376	0.0334925	1
EFTUD2	ENSBTAG00000013526	-1.63318	0.00684144	0.0335407	19
MRPL53	ENSBTAG00000016599	-1.49861	0.00684235	0.0335407	11
DNAJC27	ENSBTAG00000018239	-3.02202	0.00686303	0.0335948	11
SHOC2	ENSBTAG00000007709	1.68291	0.00686583	0.0335948	26
RPL13A_1	ENSBTAG00000005296	-1.49667	0.00686656	0.0335948	18
ATP6V1H	ENSBTAG00000003450	1.56541	0.00689229	0.033699	14
POLB	ENSBTAG00000000225	-1.88571	0.00690618	0.0337454	27
EIF3C	ENSBTAG00000006543	-1.54313	0.00691772	0.0337802	25
OGFOD1	ENSBTAG00000001171	-1.76188	0.00693028	0.0338199	18
RPS6KB2	ENSBTAG00000009175	-1.76991	0.00693752	0.0338282	29
PRDX1	ENSBTAG00000003642	1.64905	0.00694081	0.0338282	3
ARID3B	ENSBTAG00000011828	-2.29266	0.00695531	0.0338772	21
ENSBTAG00000038770	ENSBTAG00000038770	-4.77866	0.00695997	0.0338784	19
COASY	ENSBTAG00000046746	2.28508	0.0069712	0.0339085	19
MEA1	ENSBTAG00000005536	-1.56505	0.00697504	0.0339085	23
ID2	ENSBTAG00000021187	-2.91482	0.00698608	0.0339406	11
POLDIP3	ENSBTAG00000016511	1.63319	0.00699875	0.0339806	5
FTSJ3	ENSBTAG00000021060	-1.91188	0.00700958	0.0340077	19
CTNNB1	ENSBTAG00000016420	1.48565	0.00701323	0.0340077	22
ZSWIM7	ENSBTAG00000044099	2.10667	0.00701945	0.0340163	19
ENSBTAG00000013645	ENSBTAG00000013645	3.14483	0.00705204	0.0341414	19
TMCC3	ENSBTAG00000014375	3.72206	0.00705419	0.0341414	5
TEX15	ENSBTAG00000017083	-2.7222	0.00706399	0.0341672	27
DIS3L	ENSBTAG00000000371	-2.10997	0.00707865	0.0342009	10
GPR19	ENSBTAG00000011959	-2.40028	0.0070799	0.0342009	5
NME3	ENSBTAG00000016552	2.36402	0.00709893	0.0342712	25
RRAS	ENSBTAG00000020983	-2.34484	0.00711399	0.0343222	18
CALU	ENSBTAG00000016481	-1.85159	0.00712196	0.034339	4
NACA	ENSBTAG00000010701	-1.52937	0.00712959	0.0343541	5
GINS3	ENSBTAG00000009363	-1.9008	0.00715342	0.0344334	18
ATG101	ENSBTAG00000000510	-1.66434	0.00715505	0.0344334	5
AGTRAP	ENSBTAG00000009384	2.39224	0.00715984	0.0344348	16
SYPL1	ENSBTAG00000019794	1.64221	0.00718972	0.0345567	4
H2AFY	ENSBTAG00000016105	2.40981	0.00720789	0.0346223	7
ERAP2	ENSBTAG00000039275	4.95699	0.00724657	0.0347863	7
CSTB_2	ENSBTAG00000000524	1.67642	0.00728601	0.0349537	1
SNAPIN	ENSBTAG00000012470	2.05524	0.00731772	0.0350838	3
C1H21ORF91	ENSBTAG00000001395	-2.43678	0.00736312	0.0352793	1
ATRN	ENSBTAG00000003848	3.07133	0.0074043	0.0354544	13
ENSBTAG00000039769	ENSBTAG00000039769	-1.79745	0.00741533	0.035485	17
RAB2A	ENSBTAG00000000948	-1.74839	0.00744545	0.0355899	14
MLH3	ENSBTAG00000019279	-4.10495	0.00745037	0.0355899	10
DYNC1LI1	ENSBTAG00000014700	-1.6581	0.00745138	0.0355899	22
USP11	ENSBTAG00000016772	1.67841	0.00746267	0.0355899	X
DDIAS	ENSBTAG00000011636	-1.89172	0.00746342	0.0355899	29
ENSBTAG00000002633	ENSBTAG00000002633	1.81182	0.00746517	0.0355899	19
DPY19L4	ENSBTAG00000013621	2.74281	0.00747227	0.0356015	14
TM2D1	ENSBTAG00000017161	2.73678	0.00748232	0.0356272	3
TMEM256	ENSBTAG00000031752	2.45051	0.00752693	0.0358141	19
TRMT10C	ENSBTAG00000024027	-1.58896	0.00753095	0.0358141	1
GRAMD1A	ENSBTAG00000003820	-2.14579	0.00762581	0.0362427	18
SRFBP1	ENSBTAG00000014320	-1.94804	0.00763496	0.0362637	7
CDC42EP3	ENSBTAG00000023736	2.08861	0.00765405	0.0363318	11
CHEK1	ENSBTAG00000017582	-1.49763	0.00766949	0.0363825	29
SRP68	ENSBTAG00000009228	-1.60279	0.00767803	0.0363841	19
CYB561A3	ENSBTAG00000018202	-2.11801	0.00767935	0.0363841	29
TPM1_1	ENSBTAG00000005373	2.48665	0.00768826	0.0363904	10
CDKN2AIP	ENSBTAG00000000957	-2.26929	0.00769019	0.0363904	27
PAIP2	ENSBTAG00000008224	-1.47342	0.0077429	0.0365964	7
ENSBTAG00000038064	ENSBTAG00000038064	-3.27781	0.00774329	0.0365964	2
AKAP9	ENSBTAG00000007442	-1.57312	0.00775605	0.036634	4
TMEM185B	ENSBTAG00000026829	4.43164	0.00776496	0.0366535	2
SENP6	ENSBTAG00000005869	-1.59643	0.00784521	0.0370095	9
HBP1	ENSBTAG00000005524	1.73145	0.00786898	0.0370788	4
GLRX	ENSBTAG00000038186	1.69366	0.00786962	0.0370788	7
SFPQ	ENSBTAG00000016328	-1.6897	0.00787922	0.0370952	3
PFDN2	ENSBTAG00000020152	-1.6076	0.0078828	0.0370952	3
AVIL	ENSBTAG00000016913	-2.81539	0.00789447	0.0371273	5
ADSL	ENSBTAG00000000077	1.6168	0.00791635	0.0372073	5
CTSC	ENSBTAG00000011100	-1.92208	0.00797827	0.0374753	29
RQCD1	ENSBTAG00000003807	-1.53074	0.007991	0.0375047	2
ENSBTAG00000039456	ENSBTAG00000039456	-3.21086	0.00799434	0.0375047	9
DCTPP1	ENSBTAG00000039962	-1.67091	0.00802923	0.03764	25
PRRG4	ENSBTAG00000020731	3.28262	0.00803302	0.03764	15
MRPS14	ENSBTAG00000001109	-1.56842	0.00808475	0.0378592	16
TNFRSF21	ENSBTAG00000020054	2.95333	0.00810212	0.0378954	23
MAP1LC3B	ENSBTAG00000011632	-1.50635	0.0081024	0.0378954	18
LRP10	ENSBTAG00000016378	2.9906	0.0081145	0.0379107	10
DDB2	ENSBTAG00000020999	4.5342	0.00811671	0.0379107	15
SDAD1	ENSBTAG00000007639	-1.53541	0.00812054	0.0379107	6
MCAT	ENSBTAG00000002413	-3.59344	0.00813427	0.0379517	5
GTF2A1L	ENSBTAG00000023999	-4.82973	0.0081579	0.0380387	11
MAD2L2	ENSBTAG00000013275	-1.67449	0.00816609	0.0380518	16
ELAC2	ENSBTAG00000021939	-2.56091	0.00817934	0.0380518	19
CCDC76	ENSBTAG00000015781	-1.67827	0.00818389	0.0380518	3
ITGAV	ENSBTAG00000019929	5.66816	0.00818632	0.0380518	2
ZC3HC1	ENSBTAG00000011247	-1.64906	0.00819085	0.0380518	4
TP53BP2	ENSBTAG00000012781	-2.06794	0.00820618	0.0380518	16
UBE3B	ENSBTAG00000002698	1.92995	0.00820717	0.0380518	17
BAMBI	ENSBTAG00000003045	-2.61642	0.00820729	0.0380518	13
ERCC8	ENSBTAG00000021606	-2.03605	0.00820825	0.0380518	20
THAP11	ENSBTAG00000006411	-1.98213	0.00821047	0.0380518	18
INTS12	ENSBTAG00000033648	-2.08427	0.00822294	0.0380865	6
AASS	ENSBTAG00000012128	4.67602	0.00825824	0.0382071	4
ENSBTAG00000007302	ENSBTAG00000007302	1.63753	0.00825897	0.0382071	14
POP4	ENSBTAG00000002223	-1.66107	0.00826631	0.0382179	18
DYNLT1_2	ENSBTAG00000004472	-1.51345	0.00831527	0.038421	9
JMY	ENSBTAG00000025856	-3.28564	0.00832772	0.0384322	10
UBC	ENSBTAG00000032436	1.57708	0.00832774	0.0384322	17
PTPN9	ENSBTAG00000016984	-2.82136	0.00842809	0.0388719	21
NHP2	ENSBTAG00000006374	-1.56908	0.00846652	0.0389946	7
TATDN3	ENSBTAG00000024443	-2.01996	0.00846696	0.0389946	16
GBE1	ENSBTAG00000036262	2.68983	0.00847	0.0389946	1
EIF3M	ENSBTAG00000005338	-1.47903	0.00848725	0.0390506	15
C1orf85	ENSBTAG00000006364	2.04684	0.00851393	0.0391497	3
FTO	ENSBTAG00000012501	2.55458	0.00852735	0.0391879	18
ZNF496	ENSBTAG00000038284	2.52094	0.00853695	0.0392084	7
SMARCA5	ENSBTAG00000003399	-1.58244	0.0085424	0.0392099	17
LYRM9	ENSBTAG00000033298	2.03571	0.00855479	0.0392432	19
PTPN12	ENSBTAG00000003825	-1.71128	0.0085671	0.0392761	4
AUP1	ENSBTAG00000020123	1.80321	0.00861553	0.0394745	11
TTC14	ENSBTAG00000001968	-1.58338	0.00862849	0.0395102	1
AMT	ENSBTAG00000002321	-1.64794	0.00864585	0.0395601	22
BPGM	ENSBTAG00000008895	-2.11828	0.00864972	0.0395601	4
GTF2F2	ENSBTAG00000034495	-1.64244	0.00870555	0.0397564	12
KCNH6	ENSBTAG00000016613	4.52862	0.00870664	0.0397564	19
FAM118A	ENSBTAG00000010590	-2.47209	0.00870826	0.0397564	5
RPL23A_2	ENSBTAG00000046394	-3.46648	0.00877908	0.0400559	6
IQGAP2	ENSBTAG00000000897	2.5158	0.0087901	0.0400822	10
MDS018	ENSBTAG00000014089	2.8089	0.00881502	0.0401719	21
NR1H2	ENSBTAG00000003264	1.82388	0.00883752	0.04025	18
PWP1	ENSBTAG00000004654	-1.52306	0.00884268	0.04025	5
NIPSNAP1	ENSBTAG00000013152	1.91847	0.00886852	0.0403436	17
USO1	ENSBTAG00000017028	1.73855	0.00890721	0.0404955	6
APBB3	ENSBTAG00000001450	2.75011	0.00898532	0.0408264	7
ZNF502	ENSBTAG00000007020	-2.80031	0.00899899	0.0408642	22
bta-mir-6527	ENSBTAG00000000340	3.06163	0.00901832	0.0409277	13
HOOK1	ENSBTAG00000030671	2.28548	0.00903271	0.0409686	3
ERGIC3	ENSBTAG00000006670	1.68189	0.00905509	0.0410458	13
ATP2A2	ENSBTAG00000001398	-1.60759	0.0090638	0.041061	17
CHD4	ENSBTAG00000014734	-1.47869	0.00910913	0.0412419	5
RSL1D1	ENSBTAG00000014588	-1.47242	0.00914397	0.0413751	25
CXXC5	ENSBTAG00000003986	2.74849	0.00915615	0.0414057	7
CFL1	ENSBTAG00000021455	-1.45235	0.00919416	0.041553	29
VEZF1	ENSBTAG00000004193	2.1171	0.0092026	0.0415666	19
ABCB8	ENSBTAG00000007759	2.43036	0.00922897	0.0416611	4
LRRC57	ENSBTAG00000031981	-1.81085	0.00924874	0.0417257	10
NOL11	ENSBTAG00000015951	-1.7669	0.00926684	0.0417827	19
CWC15	ENSBTAG00000007913	-1.52885	0.00930618	0.0419354	15
GPR137	ENSBTAG00000012512	-2.08159	0.00932014	0.0419736	29
CLN1	ENSBTAG00000013367	1.6156	0.00933706	0.042025	3
JMJD6	ENSBTAG00000019153	-1.72849	0.0093524	0.0420693	19
ZNF175	ENSBTAG00000040603	4.11823	0.00938093	0.0421728	18
RRP1	ENSBTAG00000003981	-1.75798	0.00939803	0.0422249	1
OSBPL2	ENSBTAG00000017402	2.64654	0.00943433	0.0423631	13
IFNGR1	ENSBTAG00000012544	2.50554	0.0094526	0.0424202	9
NOP56	ENSBTAG00000018812	-1.44642	0.0094672	0.0424608	13
FTSJ1	ENSBTAG00000031829	1.70533	0.00947578	0.0424744	X
RPS6KC1	ENSBTAG00000001181	2.05837	0.0095243	0.0426669	16
GUK1	ENSBTAG00000014775	1.91899	0.00954105	0.0427169	7
FAM48A	ENSBTAG00000011860	1.89514	0.00955508	0.0427546	12
ZNF845	ENSBTAG00000037440	1.75963	0.00960722	0.0429148	18
H2AFZ	ENSBTAG00000004428	-1.4301	0.0096086	0.0429148	6
DUT	ENSBTAG00000011998	2.33676	0.00961653	0.0429148	10
ASXL1	ENSBTAG00000031402	1.7035	0.00961945	0.0429148	13
RBM8A	ENSBTAG00000008369	-1.50099	0.00962542	0.0429148	3
CD47	ENSBTAG00000003585	2.2951	0.00962896	0.0429148	1
PIN1	ENSBTAG00000016988	1.58882	0.00963268	0.0429148	7
ZBTB48	ENSBTAG00000016735	-1.97357	0.00963576	0.0429148	16
ELL2	ENSBTAG00000007214	-2.52319	0.00964589	0.0429349	7
AHSA2	ENSBTAG00000006025	-2.47037	0.00966065	0.0429585	11
B3GNT8	ENSBTAG00000016041	4.78205	0.00966404	0.0429585	18
SLC7A4	ENSBTAG00000009145	6.39313	0.00966805	0.0429585	17
ATP2C1	ENSBTAG00000011626	-1.87535	0.00972014	0.0431649	1
MOB1B	ENSBTAG00000016290	4.22617	0.00973952	0.0432258	6
MYEOV2	ENSBTAG00000010910	-1.46975	0.00982019	0.0435574	3
DGKA	ENSBTAG00000004018	1.98036	0.00982562	0.0435574	5
ASB8	ENSBTAG00000000289	-1.9793	0.00984178	0.0436037	5
KIF2C	ENSBTAG00000015280	-1.54659	0.00985058	0.0436175	3
RNF25	ENSBTAG00000003817	-1.79258	0.00987427	0.0436971	2
LOH12CR1	ENSBTAG00000008989	-1.84542	0.00994683	0.0439927	5
RP9	ENSBTAG00000032598	-2.72389	0.00997807	0.0441054	4
CNDP2	ENSBTAG00000009841	1.85422	0.010005	0.0441987	24
PDRG1	ENSBTAG00000009743	-1.68304	0.0100163	0.0442231	13
NUDT3	ENSBTAG00000019684	-2.19612	0.0100299	0.0442539	23
RPS23	ENSBTAG00000013358	-1.88831	0.0100348	0.0442539	7
LCMT2	ENSBTAG00000014472	2.5699	0.0100579	0.04433	21
RPS19	ENSBTAG00000011963	-1.44833	0.0100955	0.0444484	18
DCUN1D5	ENSBTAG00000003087	-1.94608	0.0100964	0.0444484	15
GNB2	ENSBTAG00000006495	2.13589	0.0101236	0.0445426	25
PUF60	ENSBTAG00000037493	-1.47358	0.0101759	0.0447469	14
R3HDM1	ENSBTAG00000013302	-1.95402	0.0102153	0.0448945	2
C10H15ORF23	ENSBTAG00000032340	-1.63555	0.0102528	0.0450334	10
RPA1	ENSBTAG00000009711	-1.77625	0.0102687	0.0450773	19
METAP2	ENSBTAG00000019944	-1.52764	0.0102819	0.0451094	5
ORC5L	ENSBTAG00000040058	-2.50379	0.0103093	0.0452038	4
CCSER1	ENSBTAG00000019808	4.75428	0.0103704	0.0454456	6
U2AF1	ENSBTAG00000011645	-1.52808	0.0104257	0.0456617	1
TXNL1	ENSBTAG00000015731	-1.5286	0.0104546	0.0457412	24
BUD31	ENSBTAG00000020439	-1.608	0.0104558	0.0457412	25
DNTTIP2	ENSBTAG00000047679	-1.58066	0.0104672	0.045765	3
PSMB1	ENSBTAG00000007685	-1.43225	0.0105347	0.0460334	9
LSM3	ENSBTAG00000007363	-1.46051	0.0105704	0.0461632	22
NANOG	ENSBTAG00000020916	-4.20289	0.0106119	0.0463163	5
MGC143035	ENSBTAG00000002028	3.31381	0.0106176	0.0463163	3
FBXO42_2	ENSBTAG00000008510	-2.66303	0.0106786	0.0465561	2
MAGOH	ENSBTAG00000003485	-1.53259	0.0107087	0.0466607	3
FUT10	ENSBTAG00000005454	-2.31317	0.0107196	0.0466814	27
APC	ENSBTAG00000018852	-1.61149	0.0107873	0.0469498	10
GMPPA	ENSBTAG00000002995	2.0445	0.0108178	0.0470463	2
PHF8	ENSBTAG00000013289	2.18185	0.0108218	0.0470463	X
TADA3	ENSBTAG00000007961	1.7834	0.0108607	0.0471779	22
SERTAD3	ENSBTAG00000010502	1.86661	0.0108707	0.0471779	18
ENSBTAG00000011549	ENSBTAG00000011549	2.5964	0.0108743	0.0471779	15
QPCTL	ENSBTAG00000012176	-1.82966	0.0108768	0.0471779	18
FBXW9	ENSBTAG00000020924	4.137	0.0109293	0.0473789	7
SLMAP	ENSBTAG00000021164	1.74126	0.0109468	0.0474231	22
C9H6ORF203	ENSBTAG00000021398	-1.6338	0.0109519	0.0474231	9
EZR	ENSBTAG00000010347	2.40327	0.0109701	0.0474752	9
CDIP1	ENSBTAG00000018938	1.60263	0.0109797	0.0474896	25
TRIP11	ENSBTAG00000026953	-1.64205	0.0109981	0.0475395	21
IAH1	ENSBTAG00000001140	2.47057	0.0110037	0.0475395	11
DDX1	ENSBTAG00000009906	1.61156	0.011067	0.0477653	11
MRPS23	ENSBTAG00000012366	-1.45768	0.0110684	0.0477653	19
TRMT1L	ENSBTAG00000011285	1.82522	0.0111211	0.0479655	16
MECR	ENSBTAG00000017253	2.50795	0.0111274	0.0479658	2
RAB11FIP4	ENSBTAG00000016972	-1.92656	0.0111687	0.0481165	19
SREBF1	ENSBTAG00000007884	4.17409	0.0111814	0.0481441	19
FBXO6	ENSBTAG00000014777	2.30705	0.0112029	0.0482097	16
DDX24	ENSBTAG00000003423	-1.53042	0.011213	0.0482258	21
CHD2	ENSBTAG00000017776	1.58807	0.0113019	0.0485809	21
ENPP4	ENSBTAG00000003499	2.03968	0.0113175	0.0486206	23
XPO4	ENSBTAG00000003710	-1.54531	0.0113775	0.0488512	12
ENSBTAG00000025280	ENSBTAG00000025280	3.70279	0.0114059	0.0489397	23
CCRN4L	ENSBTAG00000005998	-1.87653	0.0114109	0.0489397	17
SART1	ENSBTAG00000003094	-1.88302	0.011456	0.0491054	29
ENSBTAG00000030470	ENSBTAG00000030470	1.64717	0.0114722	0.0491471	18
KIAA0586	ENSBTAG00000004631	-1.83212	0.0114972	0.0492111	10
ZCCHC3	ENSBTAG00000002116	-2.25354	0.0115048	0.0492111	13
VPS53	ENSBTAG00000018126	2.28112	0.0115064	0.0492111	19
VKORC1	ENSBTAG00000000405	-1.8763	0.0115241	0.0492594	25
OPLAH	ENSBTAG00000017281	3.92443	0.0115492	0.0493348	14
YAE1D1	ENSBTAG00000001892	-1.79119	0.0115547	0.0493348	4
C24H18orf32	ENSBTAG00000021334	-1.52533	0.0115696	0.0493711	24
WBSCR16	ENSBTAG00000011753	-2.25327	0.0116267	0.049587	25
NDUFV1	ENSBTAG00000021776	1.53007	0.011683	0.0497662	29
SLC2A5	ENSBTAG00000034323	1.51606	0.0116842	0.0497662	16
RFC3	ENSBTAG00000010787	-1.58081	0.0116883	0.0497662	12
RABGGTB	ENSBTAG00000018447	-1.66096	0.0117383	0.0499513	3
GPBP1	ENSBTAG00000012124	-1.53862	0.0117473	0.0499618	20
C1orf27	ENSBTAG00000011946	-2.16786	0.0117699	0.0499949	16
RNF168	ENSBTAG00000013317	-1.83966	0.0117705	0.0499949	1
ZNF507	ENSBTAG00000014123	-2.11183	0.0117747	0.0499949	18

## Sheet: (Male) in vivo vs serum-free
Gene symbol	Ensembl gene ID	Fold-change	p-value	FDR corrected p-value	Chromosome
PCK2	ENSBTAG00000011934	-5.68993	8.55271e-17	6.46328e-13	10
BTG4	ENSBTAG00000034346	-306.605	1.22413e-15	4.62539e-12	15
TM4SF1	ENSBTAG00000015163	-7.57082	8.95791e-14	2.2565e-10	1
CYCS_2	ENSBTAG00000023823	-3.3849	1.24345e-10	2.34918e-07	4
SLC1A1	ENSBTAG00000019125	2.15639	6.2347e-10	9.42313e-07	8
LAMA1	ENSBTAG00000018160	-10.7431	8.58367e-10	1.00853e-06	24
ENSBTAG00000009440	ENSBTAG00000009440	-7.5397	9.34194e-10	1.00853e-06	15
KIT	ENSBTAG00000002699	2.41339	1.07949e-09	1.01972e-06	6
ABCB1	ENSBTAG00000005997	-4.0867	5.3089e-09	4.4577e-06	4
TEX12	ENSBTAG00000016548	-2.91388	8.93979e-09	6.7558e-06	15
ABCB6	ENSBTAG00000020607	2.05004	1.1381e-08	7.81874e-06	2
MGC137030	ENSBTAG00000024809	-10.8434	1.40699e-08	8.86054e-06	7
ENSBTAG00000023007	ENSBTAG00000023007	-5.1151	3.8145e-08	2.2174e-05	17
UHRF1	ENSBTAG00000002224	-4.5705	7.63415e-08	4.12081e-05	7
ERP70	ENSBTAG00000017143	-16.4333	8.97594e-08	4.52208e-05	4
TMEM14A	ENSBTAG00000005206	-2.34605	1.10282e-07	5.20874e-05	23
GARNL3	ENSBTAG00000006948	4.4523	1.61376e-07	6.86915e-05	11
E-CADHERIN	ENSBTAG00000015991	1.84792	1.6964e-07	6.86915e-05	18
PDGFRA	ENSBTAG00000007173	2.27233	1.72706e-07	6.86915e-05	6
ZNF514	ENSBTAG00000001947	8.14986	2.78635e-07	0.000105282	11
HMGCS1	ENSBTAG00000011839	-10.1836	4.23885e-07	0.000150222	20
PSAT1	ENSBTAG00000013960	-3.73906	4.37329e-07	0.000150222	8
FDFT1	ENSBTAG00000012432	-5.11519	5.41319e-07	0.000177859	8
FBXW9	ENSBTAG00000020924	7.13553	6.30728e-07	0.000198601	7
TCEAL8	ENSBTAG00000027843	-5.09307	7.40527e-07	0.000223847	X
MANF	ENSBTAG00000031797	-2.99848	7.8505e-07	0.000228178	22
HRSP12	ENSBTAG00000012595	-2.2567	1.013e-06	0.000283527	14
ENSBTAG00000035959	ENSBTAG00000035959	12.4623	1.14553e-06	0.00030917	23
NDRG3	ENSBTAG00000019621	2.16232	1.29624e-06	0.000337781	13
SCYL2	ENSBTAG00000013859	2.19325	1.44684e-06	0.000364459	5
DHCR24	ENSBTAG00000004688	-4.38456	1.706e-06	0.000400082	3
AQP11	ENSBTAG00000019928	3.34829	1.72234e-06	0.000400082	29
SLC12A8	ENSBTAG00000000496	6.693	1.74708e-06	0.000400082	1
SOD1	ENSBTAG00000018854	-2.2661	2.42759e-06	0.000511478	1
PSPH	ENSBTAG00000013081	-3.5414	2.49577e-06	0.000511478	25
LGMN	ENSBTAG00000046979	-2.71497	2.49622e-06	0.000511478	21
MOV10	ENSBTAG00000014297	1.83377	2.52078e-06	0.000511478	3
GPX2	ENSBTAG00000048112	-9.55645	2.57194e-06	0.000511478	10
ZMYM1	ENSBTAG00000006555	2.00432	2.76336e-06	0.000535453	3
PSAP	ENSBTAG00000021499	1.77576	3.294e-06	0.000622327	28
SYCP2	ENSBTAG00000003608	-8.32587	3.67534e-06	0.000677427	13
CASP3	ENSBTAG00000015874	2.75821	4.30315e-06	0.00077426	27
DDX58	ENSBTAG00000003366	-5.2285	4.42059e-06	0.000776894	8
S100A2	ENSBTAG00000037651	-5.7404	4.87294e-06	0.000831758	3
PIM2	ENSBTAG00000004597	-4.83128	4.97434e-06	0.000831758	X
MGC127538	ENSBTAG00000039046	-2.56427	5.063e-06	0.000831758	2
LRPAP1	ENSBTAG00000000073	2.15201	5.26523e-06	0.000846582	6
FADS1	ENSBTAG00000022294	-7.32407	6.28013e-06	0.000982818	29
GTSF1	ENSBTAG00000018085	-2.34972	6.37265e-06	0.000982818	5
MRGPRX2	ENSBTAG00000002245	-7.17217	6.54916e-06	0.00098984	29
SMIM1	ENSBTAG00000045754	-2.28006	8.75485e-06	0.00126852	16
ARHGAP15	ENSBTAG00000032289	3.36002	8.8533e-06	0.00126852	2
SFRS5	ENSBTAG00000011596	1.81556	8.89657e-06	0.00126852	10
LGALS4	ENSBTAG00000016312	2.23324	1.02901e-05	0.00144004	18
NSDHL	ENSBTAG00000009231	-3.13158	1.06751e-05	0.00146676	X
KLK6	ENSBTAG00000030482	-2.37963	1.1111e-05	0.00149939	18
TGIF1	ENSBTAG00000007718	1.68189	1.15484e-05	0.00153107	24
SSSCA1	ENSBTAG00000003713	-1.94953	1.20344e-05	0.001568	29
NIN	ENSBTAG00000020281	-2.92008	1.26403e-05	0.00160459	10
REXO2	ENSBTAG00000005843	-1.7404	1.27399e-05	0.00160459	15
TBC1D4	ENSBTAG00000005760	2.11345	1.32031e-05	0.00163567	12
DBI	ENSBTAG00000009517	-1.85042	1.68068e-05	0.00204327	2
FBXO3	ENSBTAG00000010071	1.74321	1.7034e-05	0.00204327	15
MDM2	ENSBTAG00000010422	-2.15014	1.81877e-05	0.00212472	5
PLCD1	ENSBTAG00000037726	-3.61687	1.82753e-05	0.00212472	22
A2M	ENSBTAG00000018137	2.03312	1.89791e-05	0.00213013	5
GALNT11	ENSBTAG00000021260	1.78118	1.92468e-05	0.00213013	4
IDI1	ENSBTAG00000004075	-6.36602	1.92633e-05	0.00213013	13
FABP5	ENSBTAG00000047330	-6.26021	1.95133e-05	0.00213013	14
MCFD2	ENSBTAG00000003358	-2.5725	1.97313e-05	0.00213013	11
ASZ1	ENSBTAG00000000169	-3.71919	2.26398e-05	0.0024097	4
OOEP	ENSBTAG00000019600	-4.39953	2.38517e-05	0.00250344	9
HSPB1	ENSBTAG00000011969	-2.27545	2.5561e-05	0.00264609	25
KDM3A	ENSBTAG00000013580	1.84142	2.72718e-05	0.00278504	11
NR3C2	ENSBTAG00000027182	-5.37992	2.97626e-05	0.00299659	17
S100A11	ENSBTAG00000015145	-6.10005	3.01364e-05	0.00299659	3
PARK7	ENSBTAG00000020518	-2.14607	3.25681e-05	0.00319633	16
STAT3	ENSBTAG00000021523	1.66966	3.34489e-05	0.0032248	19
HPS3	ENSBTAG00000002395	3.11928	3.37117e-05	0.0032248	1
ITSN2	ENSBTAG00000023172	-3.14982	3.82906e-05	0.00361702	11
TCEB1	ENSBTAG00000002196	-1.59621	3.94579e-05	0.00368128	14
ENSBTAG00000030444	ENSBTAG00000030444	1.81661	4.04485e-05	0.00368926	18
C10H14ORF1	ENSBTAG00000011987	-3.23135	4.05199e-05	0.00368926	10
COG3	ENSBTAG00000017907	2.83107	4.40933e-05	0.00396682	12
ZNF75D	ENSBTAG00000047954	-4.05869	4.55747e-05	0.00405186	X
SC4MOL	ENSBTAG00000003068	-4.52111	4.79556e-05	0.00421396	17
EIF2B1	ENSBTAG00000007269	1.84787	4.95879e-05	0.00429122	17
TIEG1	ENSBTAG00000014396	2.28686	4.99705e-05	0.00429122	14
IL18	ENSBTAG00000000277	-2.00992	5.15847e-05	0.00435564	15
SLC30A2	ENSBTAG00000006355	2.27269	5.20808e-05	0.00435564	2
VRK3	ENSBTAG00000005367	2.41245	5.24498e-05	0.00435564	18
ABHD4	ENSBTAG00000016658	-6.32811	6.58905e-05	0.00541233	10
PDZD11	ENSBTAG00000012860	-1.63928	7.12728e-05	0.00578022	X
PTMA_2	ENSBTAG00000002549	-1.60862	7.1899e-05	0.00578022	2
CORO2A	ENSBTAG00000007659	1.63319	7.76128e-05	0.00615852	8
ADAM19	ENSBTAG00000003836	-4.81656	7.82344e-05	0.00615852	7
ATP5G1	ENSBTAG00000018339	-1.63649	8.03351e-05	0.00625869	19
TALDO1	ENSBTAG00000010336	-1.58342	8.139e-05	0.00627617	29
CYP17A1	ENSBTAG00000014335	-3.81274	8.51636e-05	0.00650082	26
SUCO	ENSBTAG00000010169	2.32168	8.78079e-05	0.00663564	16
DDIT4	ENSBTAG00000000163	-2.64358	8.92496e-05	0.00663804	28
AHSA2	ENSBTAG00000006025	-2.73086	8.99527e-05	0.00663804	11
RPS21	ENSBTAG00000020795	-1.71433	9.04748e-05	0.00663804	13
S100A5	ENSBTAG00000000644	-2.22867	9.41985e-05	0.0068232	3
SLC35D2_1	ENSBTAG00000005445	-2.59511	9.51415e-05	0.0068232	3
IL6_1	ENSBTAG00000014921	-2.1906	9.57072e-05	0.0068232	4
ACBD5	ENSBTAG00000017278	2.05169	9.86803e-05	0.00696941	13
IMPACT	ENSBTAG00000003035	1.84801	9.9701e-05	0.0069763	24
BRN	ENSBTAG00000004950	-2.81235	0.000101958	0.00706532	10
DDX1	ENSBTAG00000009906	1.77939	0.000102843	0.00706532	11
PCP4L1	ENSBTAG00000040512	-3.09674	0.000112794	0.00761354	3
HSP90B1	ENSBTAG00000003362	-3.45512	0.000112838	0.00761354	5
TSPAN6	ENSBTAG00000045550	-1.79222	0.000115864	0.00769663	X
PCTP	ENSBTAG00000018706	-3.81563	0.000116106	0.00769663	19
ENSBTAG00000015666	ENSBTAG00000015666	-3.34299	0.000119658	0.00786312	4
SNRPF	ENSBTAG00000016271	-1.8682	0.000136645	0.00890195	5
SCOC	ENSBTAG00000022109	-1.90537	0.000139851	0.00903292	17
NID2	ENSBTAG00000021945	-3.52323	0.000142973	0.00915636	10
ABCA1	ENSBTAG00000020661	1.96809	0.000149048	0.00946516	8
MTHFD2	ENSBTAG00000004881	-2.30047	0.000151417	0.0095179	11
SRI	ENSBTAG00000010390	-1.83379	0.000154157	0.0095179	4
DPYSL3	ENSBTAG00000010661	-3.38096	0.000154893	0.0095179	7
LSR	ENSBTAG00000017033	1.69945	0.000154916	0.0095179	18
MORF4L2	ENSBTAG00000001311	-1.74008	0.000159005	0.00969035	X
RNF17	ENSBTAG00000000278	-3.74575	0.000164703	0.00995726	12
KLHL28	ENSBTAG00000020042	-2.18307	0.000168326	0.0100838	21
IRF1	ENSBTAG00000031231	2.00712	0.000169995	0.0100838	7
ZCWPW1	ENSBTAG00000001068	-3.84144	0.000172482	0.0100838	25
SEC61B	ENSBTAG00000002457	-1.59134	0.000172841	0.0100838	8
DUS1L	ENSBTAG00000047760	1.87642	0.000173467	0.0100838	19
PLK4	ENSBTAG00000039552	1.9307	0.000175622	0.0101271	17
SQLE	ENSBTAG00000005498	-3.22461	0.000176892	0.0101271	14
SESN1	ENSBTAG00000003015	-3.44276	0.000184153	0.0104476	9
FDPS	ENSBTAG00000003948	-2.5667	0.000185256	0.0104476	3
MAEL	ENSBTAG00000016550	-3.45448	0.000190106	0.0105776	3
ENSBTAG00000040169	ENSBTAG00000040169	2.00737	0.000190361	0.0105776	18
CD38	ENSBTAG00000013569	2.50317	0.000194713	0.0107405	6
CALM_2	ENSBTAG00000014583	-1.69422	0.000198573	0.010874	18
RB1CC1	ENSBTAG00000000878	1.84011	0.000201435	0.0109514	14
UCHL3	ENSBTAG00000008024	-1.64584	0.000205443	0.0110895	12
NKAPL	ENSBTAG00000031871	-2.85192	0.000229603	0.0122655	23
PGRMC1	ENSBTAG00000019552	-2.29577	0.000230474	0.0122655	X
SPIC	ENSBTAG00000009904	1.56675	0.000235588	0.0124499	5
HRASLS	ENSBTAG00000035844	-4.76791	0.000246317	0.0129265	1
FKBP15	ENSBTAG00000005116	1.544	0.000253612	0.0132175	8
SHMT2	ENSBTAG00000031500	-2.5632	0.000262762	0.0136006	5
RPS20	ENSBTAG00000019147	-1.63122	0.000267277	0.0137402	14
UPK1A	ENSBTAG00000020543	-3.85426	0.000271675	0.0137903	18
MAF1	ENSBTAG00000012242	1.69443	0.000271901	0.0137903	14
MANBA	ENSBTAG00000019761	1.61317	0.000277777	0.0139944	6
C1orf216	ENSBTAG00000038292	3.48409	0.000281387	0.0140178	3
PABPC4	ENSBTAG00000017125	-1.78972	0.000282765	0.0140178	3
CMTR2	ENSBTAG00000047367	-3.15704	0.000283806	0.0140178	18
MYOM1	ENSBTAG00000019585	1.90114	0.000290003	0.0141968	24
GRHL2	ENSBTAG00000004518	-2.65671	0.000291188	0.0141968	14
RALA	ENSBTAG00000006661	-1.76115	0.000302707	0.0146638	4
EIF1AX	ENSBTAG00000017633	-1.61804	0.000320195	0.0154122	X
SNRPE_1	ENSBTAG00000030305	-1.59269	0.000325683	0.0155771	19
MCCC1	ENSBTAG00000006548	1.79441	0.000329652	0.0156678	1
PGHS-2	ENSBTAG00000014127	-4.53561	0.000351734	0.0166129	16
GGT5	ENSBTAG00000006608	-3.17033	0.000361102	0.0168747	17
HSPA1A	ENSBTAG00000025441	-3.63804	0.000361744	0.0168747	23
TTC32	ENSBTAG00000015587	-2.84922	0.000364579	0.0169026	11
ITGA5	ENSBTAG00000013745	-1.60139	0.000368384	0.0169749	5
MYL6B	ENSBTAG00000031217	-4.44581	0.000378556	0.0173379	5
ORC5L	ENSBTAG00000040058	-2.18178	0.000399249	0.0181754	4
ENSBTAG00000017651	ENSBTAG00000017651	1.6232	0.000406264	0.0183841	18
BOVAGGRUS	ENSBTAG00000001788	1.82571	0.000415463	0.0186884	16
HIST1H2AJ	ENSBTAG00000031888	-2.32939	0.000421357	0.0188414	23
HIST2H2AC_2	ENSBTAG00000046003	-2.77256	0.000430776	0.0190983	3
SNRPG	ENSBTAG00000034506	-1.73464	0.000433177	0.0190983	19
IFNAR1	ENSBTAG00000021819	2.99169	0.000434683	0.0190983	1
LIMCH1	ENSBTAG00000010677	-2.79333	0.000438795	0.0191161	6
UGCG	ENSBTAG00000016073	-1.90402	0.000440148	0.0191161	8
RPS4Y1	ENSBTAG00000025617	-1.53144	0.000443662	0.0191586	23
KLK5	ENSBTAG00000015125	-2.82764	0.000447025	0.0191942	18
FAM96B	ENSBTAG00000013931	-1.78055	0.000456533	0.0193971	18
ENSBTAG00000043987	ENSBTAG00000043987	2.60616	0.000458037	0.0193971	8
ACAT2	ENSBTAG00000002827	-2.89823	0.000459451	0.0193971	9
DDX5	ENSBTAG00000018423	1.56601	0.000466496	0.0195676	19
GFPT2	ENSBTAG00000002215	-3.8384	0.000470181	0.0195676	7
PCGF5	ENSBTAG00000004964	-3.21115	0.000471259	0.0195676	26
FITM2	ENSBTAG00000020030	3.04467	0.000475502	0.0196359	13
MTHFD1L	ENSBTAG00000009846	-1.60817	0.000481931	0.0197932	9
OSBPL1A	ENSBTAG00000023259	1.77627	0.000500132	0.0203247	24
CYB5B	ENSBTAG00000002412	-1.59356	0.00050025	0.0203247	18
DPY19L4	ENSBTAG00000013621	3.14405	0.000506966	0.0204874	14
EIF4A2	ENSBTAG00000014724	1.53159	0.000527725	0.0212129	1
PARP1	ENSBTAG00000000837	1.63287	0.000548264	0.0219218	16
UBE2N	ENSBTAG00000021767	-1.4929	0.000552113	0.0219596	5
C16orf62	ENSBTAG00000019412	1.78084	0.000562197	0.0221615	25
GNPNAT1	ENSBTAG00000005344	-3.05017	0.000563055	0.0221615	10
EPS15L1	ENSBTAG00000009990	1.71619	0.000568134	0.0221832	7
ENSBTAG00000038258	ENSBTAG00000038258	-4.2546	0.000570908	0.0221832	17
RIT1	ENSBTAG00000000105	-3.99168	0.00057672	0.0221832	3
PAWR	ENSBTAG00000043949	-2.4611	0.000576869	0.0221832	5
PTGES	ENSBTAG00000019453	-2.07708	0.000578283	0.0221832	11
WDR19	ENSBTAG00000014512	2.17406	0.000598706	0.0228389	6
ATP5I	ENSBTAG00000017496	-1.57871	0.000601421	0.0228389	6
RAD54L	ENSBTAG00000019901	1.66617	0.000609472	0.0228896	3
FABP3	ENSBTAG00000016819	-1.53878	0.000610826	0.0228896	2
TPI1	ENSBTAG00000019782	-5.05665	0.000612844	0.0228896	5
SHISA5	ENSBTAG00000009183	1.59808	0.000614873	0.0228896	22
JSP.1	ENSBTAG00000020116	1.9215	0.000619362	0.0229437	23
BANF1	ENSBTAG00000031875	-1.47588	0.000624865	0.0230346	29
NOL4L	ENSBTAG00000008348	3.33114	0.000638109	0.0234087	13
TAOK2	ENSBTAG00000017422	3.29902	0.000645953	0.0235174	25
PDXK	ENSBTAG00000018186	-1.73288	0.000647296	0.0235174	1
KLHL24	ENSBTAG00000017450	1.92234	0.00066841	0.0241683	1
SDCCAG8	ENSBTAG00000017775	3.2429	0.000687707	0.0247476	16
HEATR1	ENSBTAG00000044100	1.72179	0.000695109	0.0248391	28
MGC151839	ENSBTAG00000003600	2.67571	0.000698134	0.0248391	16
PHGDH	ENSBTAG00000039719	-2.56334	0.00070011	0.0248391	3
ND1	ENSBTAG00000043558	-1.54807	0.000706574	0.0249513	MT
FMR1NB	ENSBTAG00000034045	-3.53411	0.000722661	0.025325	X
FAM84B	ENSBTAG00000026172	-1.54252	0.000723859	0.025325	14
ARFGAP3_2	ENSBTAG00000004916	1.49101	0.000731906	0.0254886	5
MAPRE2	ENSBTAG00000007520	-3.44773	0.000742336	0.0257332	24
HPRT1	ENSBTAG00000014685	-1.54603	0.000746165	0.0257478	X
FXC1	ENSBTAG00000003567	-2.67277	0.000752276	0.0258407	15
POLR2K	ENSBTAG00000022539	-1.56624	0.000763312	0.0261011	14
DDX4	ENSBTAG00000008871	-5.9533	0.00080403	0.0273238	20
ENSBTAG00000039493	ENSBTAG00000039493	-3.11977	0.000806301	0.0273238	7
GRP78	ENSBTAG00000007662	-3.57319	0.000810965	0.0273592	11
ALDH6A1	ENSBTAG00000018469	1.70413	0.000824273	0.0276846	10
MST4	ENSBTAG00000019652	-4.15221	0.000856682	0.0286458	X
TMEM62	ENSBTAG00000013031	2.75273	0.000888577	0.0294773	10
RNF181	ENSBTAG00000018286	-1.73768	0.000890221	0.0294773	11
FASN	ENSBTAG00000015980	-2.05233	0.000896342	0.0294773	19
BCOR	ENSBTAG00000047339	2.31333	0.000900323	0.0294773	X
OSGEPL1	ENSBTAG00000012557	2.18228	0.000904185	0.0294773	2
BECN1	ENSBTAG00000019914	1.63344	0.000904955	0.0294773	19
PTRHD1	ENSBTAG00000015012	-2.02195	0.00091681	0.0297232	11
MARCKS	ENSBTAG00000002082	-1.84408	0.000920369	0.0297232	9
PRDX1	ENSBTAG00000003642	-1.70464	0.000926553	0.0297956	3
SLC28A2	ENSBTAG00000016327	-3.72069	0.000936877	0.029958	10
ZDHHC13	ENSBTAG00000020642	1.70627	0.000942556	0.029958	29
SLC25A5	ENSBTAG00000046037	-1.59031	0.000943498	0.029958	X
SAR1A	ENSBTAG00000016858	-1.6073	0.000952425	0.0300921	28
SCFD2	ENSBTAG00000020648	2.0423	0.000955684	0.0300921	6
RNFT1	ENSBTAG00000009747	1.56833	0.000970393	0.0304285	19
BSCL2	ENSBTAG00000002503	-2.10479	0.000980187	0.0306086	29
BRAP	ENSBTAG00000001168	1.7325	0.000988134	0.0306854	17
FMNL2	ENSBTAG00000026851	-2.56181	0.000990768	0.0306854	2
CSTB_1	ENSBTAG00000018189	-1.78689	0.00102323	0.0315614	1
FCGR2	ENSBTAG00000021842	2.56164	0.00104721	0.0320429	3
RNF4	ENSBTAG00000027453	1.46829	0.00104732	0.0320429	6
RDH12	ENSBTAG00000012838	-3.22312	0.00106961	0.032593	10
PIWIL2	ENSBTAG00000015835	-2.97465	0.00111277	0.033772	8
ATP9B	ENSBTAG00000001224	2.05616	0.00112273	0.0338317	24
MAL2	ENSBTAG00000011779	-2.66682	0.00112378	0.0338317	14
PUS7	ENSBTAG00000007743	1.64303	0.00112817	0.0338317	4
CYSTM1	ENSBTAG00000016595	-1.81185	0.00114624	0.0341099	7
SDF2	ENSBTAG00000012845	1.59282	0.00114647	0.0341099	19
GMPPB	ENSBTAG00000032026	-2.67148	0.00116425	0.034458	22
MTMR14	ENSBTAG00000009765	1.76456	0.00116729	0.034458	22
CPSF3	ENSBTAG00000019735	1.61389	0.00120368	0.0353937	11
ZBTB1	ENSBTAG00000040551	1.73903	0.0012248	0.0358753	10
SRRT	ENSBTAG00000001134	1.70352	0.00123502	0.0359194	25
PIGB	ENSBTAG00000012740	-2.39589	0.00123581	0.0359194	10
CCND2	ENSBTAG00000016649	1.94065	0.00125588	0.0362637	5
ATP2C1	ENSBTAG00000011626	-1.8792	0.00125726	0.0362637	1
PTPRM	ENSBTAG00000024015	-2.46557	0.0012737	0.0365621	24
CALCOCO1	ENSBTAG00000015016	2.04585	0.00127728	0.0365621	5
HBA_2	ENSBTAG00000026417	-2.31419	0.00128725	0.0367086	25
RAB3GAP1	ENSBTAG00000013449	1.90383	0.00129229	0.0367137	2
AHNAK	ENSBTAG00000013468	-1.94236	0.00131252	0.0371486	29
CDK2AP2	ENSBTAG00000002121	-2.36505	0.00132165	0.0371503	29
KIF15	ENSBTAG00000016726	1.66594	0.00132365	0.0371503	22
ENSBTAG00000040157	ENSBTAG00000040157	1.74391	0.00132732	0.0371503	7
FAM53C	ENSBTAG00000030529	1.58815	0.00133625	0.0372622	7
SAR1B	ENSBTAG00000021226	-2.26142	0.00137701	0.0382576	7
GGNBP1	ENSBTAG00000011057	2.72241	0.00139088	0.0385013	23
PGM1	ENSBTAG00000019011	1.82215	0.00140476	0.0387437	3
MGC166151	ENSBTAG00000014325	-3.36446	0.00141989	0.0390186	3
BAK1	ENSBTAG00000000428	2.53675	0.00142655	0.0390596	23
HMGCR	ENSBTAG00000007840	-2.53977	0.00144088	0.0393095	10
SNX7	ENSBTAG00000031461	1.75886	0.00148949	0.0404894	3
MRPL11	ENSBTAG00000015006	-1.49119	0.00150917	0.0408774	29
TTF2	ENSBTAG00000015392	1.76692	0.0015182	0.040975	3
LPCAT3	ENSBTAG00000013127	-1.58575	0.00154156	0.0414577	5
CDC25A	ENSBTAG00000009586	-1.92379	0.00155204	0.0415913	22
PHF21A	ENSBTAG00000009611	-3.09131	0.00158281	0.042266	15
RASA3	ENSBTAG00000019967	2.8271	0.00160399	0.0425379	12
CARNS1	ENSBTAG00000017690	2.42122	0.00160923	0.0425379	29
ACSL4	ENSBTAG00000018986	-1.5549	0.00160988	0.0425379	X
KPNA3	ENSBTAG00000004850	1.82555	0.00162367	0.0427528	12
OSBPL11	ENSBTAG00000006471	1.92692	0.00166944	0.0437228	1
CETN2	ENSBTAG00000007844	-1.84098	0.00167208	0.0437228	X
AP2A2	ENSBTAG00000009915	2.08014	0.00169246	0.0441031	29
FAM214B	ENSBTAG00000011394	2.42042	0.00170665	0.0441136	8
PSPC1	ENSBTAG00000003934	-1.93437	0.00171011	0.0441136	12
ETFDH	ENSBTAG00000016679	1.87968	0.00171037	0.0441136	17
EIF2AK1	ENSBTAG00000007370	1.67318	0.00172341	0.0442033	25
JAKMIP2	ENSBTAG00000003349	-3.53955	0.00172555	0.0442033	7
ACOT7	ENSBTAG00000021202	-2.07846	0.00181097	0.0462348	16
ZNF394	ENSBTAG00000016190	3.71587	0.00182475	0.0464297	25
TOMM6	ENSBTAG00000008977	-1.52112	0.00184086	0.0466825	23
TMEM8	ENSBTAG00000016588	2.76357	0.00185498	0.0467742	25
RTN4	ENSBTAG00000011104	-2.11019	0.00185685	0.0467742	11
TSPYL1	ENSBTAG00000010885	1.81902	0.00186675	0.0468673	9
TOP3A	ENSBTAG00000017087	2.1605	0.00187926	0.0470252	19
ENSBTAG00000037516	ENSBTAG00000037516	2.47767	0.00188805	0.0470891	13
RPP38	ENSBTAG00000007702	-2.19105	0.00190742	0.0474158	13
SEC61G	ENSBTAG00000014971	-1.48292	0.0019265	0.0477331	22
TP53RK	ENSBTAG00000027326	2.40561	0.00196066	0.0484207	13
GADD45G	ENSBTAG00000003033	-2.96757	0.00198953	0.0489233	8
TAP1	ENSBTAG00000008953	-2.63864	0.00199396	0.0489233	23
IFT122	ENSBTAG00000019121	2.46108	0.00201259	0.0492205	22
PEX11B	ENSBTAG00000008372	1.68769	0.0020286	0.049452	3
IKBKAP	ENSBTAG00000004991	2.27779	0.00204128	0.0496011	8

## Sheet: (in vivo) male vs female
Gene symbol	Ensembl gene ID	Fold-change	p-value	FDR corrected p-value	Chromosome
ENSBTAG00000034761	ENSBTAG00000034761	773.635	4.12668e-80	3.24605e-76	17
ENSBTAG00000045544	ENSBTAG00000045544	873.537	2.76808e-70	1.08869e-66	X
ENSBTAG00000040363	ENSBTAG00000040363	2695.55	1.47882e-57	3.87748e-54	X
DDX3Y	ENSBTAG00000045750	2935.13	5.33841e-55	1.0498e-51	Y
ENSBTAG00000039769	ENSBTAG00000039769	564.45	4.76555e-51	7.49717e-48	17
XIST		-13.9878	6.92555e-29	9.07939e-26	X
ENSBTAG00000048172	ENSBTAG00000048172	769.974	7.4716e-26	8.39595e-23	X
ENSBTAG00000033558	ENSBTAG00000033558	178.815	4.9716e-20	4.88833e-17	17
ENSBTAG00000036321	ENSBTAG00000036321	435.228	5.2238e-17	4.5656e-14	17
ENSBTAG00000036115	ENSBTAG00000036115	385.476	1.10968e-16	8.72875e-14	19
PIM2	ENSBTAG00000004597	-10.8004	2.95287e-16	2.11157e-13	X
TEX11	ENSBTAG00000016272	-54.0129	1.09982e-15	7.2093e-13	X
LPO	ENSBTAG00000012780	-47.6967	1.86205e-14	1.12668e-11	19
ENSBTAG00000035606	ENSBTAG00000035606	309.128	8.16589e-14	4.46358e-11	17
TIMP1	ENSBTAG00000005043	-2.68168	8.51179e-14	4.46358e-11	X
ENSBTAG00000048102	ENSBTAG00000048102	238.407	5.36557e-13	2.63785e-10	X
MGC127538	ENSBTAG00000039046	-4.84589	8.38274e-13	3.87875e-10	2
RNF113A	ENSBTAG00000006034	-2.59419	1.58125e-12	6.91007e-10	X
UTY	ENSBTAG00000046123	12.8695	4.39901e-12	1.82119e-09	Y
SSR4	ENSBTAG00000021421	-2.12649	6.32992e-12	2.48956e-09	X
VMA21	ENSBTAG00000006296	-2.3006	7.44521e-12	2.78876e-09	X
GGNBP1	ENSBTAG00000011057	-4.30638	1.39493e-11	5e-09	23
TIMM8A	ENSBTAG00000022292	-2.29434	6.2244e-11	2.12874e-08	X
SMC1A	ENSBTAG00000017761	-2.19501	1.52962e-10	5.01333e-08	X
NDUFA1	ENSBTAG00000006033	-2.3264	1.45088e-09	4.56503e-07	X
SLC6A8	ENSBTAG00000009959	-2.86106	1.6157e-09	4.88811e-07	X
RPS4	ENSBTAG00000018800	-1.90064	2.47575e-09	7.21268e-07	X
BCAP31	ENSBTAG00000020547	-1.90196	3.41244e-09	9.58651e-07	X
HNRPH2	ENSBTAG00000007499	-2.07139	4.18776e-09	1.13589e-06	X
SH3BGRL	ENSBTAG00000010587	-2.69958	6.56884e-09	1.72235e-06	X
HSD17B10	ENSBTAG00000017779	-1.91938	8.86754e-09	2.25007e-06	X
RENBP	ENSBTAG00000047827	-2.30844	9.42919e-09	2.31781e-06	X
DYNLT3	ENSBTAG00000038156	-2.44473	1.55808e-08	3.71391e-06	X
ATRX	ENSBTAG00000038434	-2.06345	1.73977e-08	4.025e-06	X
FKBP4	ENSBTAG00000007605	2.44855	2.4e-08	5.38967e-06	5
IDH3G	ENSBTAG00000001059	-1.92953	3.23726e-08	7.07341e-06	X
CETN2	ENSBTAG00000007844	-2.50434	5.3e-08	1.12652e-05	X
UTP14A_2	ENSBTAG00000013671	-1.89155	8.06036e-08	1.66849e-05	X
FMR1	ENSBTAG00000012552	-2.39745	1.2053e-07	2.431e-05	X
RPL39_4	ENSBTAG00000037931	-1.80239	1.4145e-07	2.78162e-05	X
YPEL5	ENSBTAG00000023744	-1.82671	1.90851e-07	3.64525e-05	11
RECS1	ENSBTAG00000003935	-1.93658	1.94636e-07	3.64525e-05	2
TMSB4_1	ENSBTAG00000034580	-1.98603	2.26327e-07	4.07239e-05
PRDX4	ENSBTAG00000006165	-1.95943	2.27797e-07	4.07239e-05	X
MGST3	ENSBTAG00000010265	-2.83076	2.54199e-07	4.44339e-05	3
IFT172	ENSBTAG00000018157	12.3415	2.86531e-07	4.89967e-05	11
IMPACT	ENSBTAG00000003035	2.26183	4.03398e-07	6.75133e-05	24
NDUFB11	ENSBTAG00000047278	-1.80045	4.46772e-07	7.23361e-05	X
ATP6AP2	ENSBTAG00000017801	-1.86979	4.50606e-07	7.23361e-05	X
RPL10_2	ENSBTAG00000007454	-1.79718	4.75907e-07	7.48697e-05	X
ARAF	ENSBTAG00000005039	-2.74656	5.10234e-07	7.86961e-05	X
APEX2	ENSBTAG00000013177	-2.65482	5.23092e-07	7.91278e-05	X
MSN	ENSBTAG00000003418	-2.00218	5.59e-07	8.29569e-05	X
TSPAN6	ENSBTAG00000045550	-2.06275	7.29817e-07	0.00010631	X
MAP7D3	ENSBTAG00000014170	-2.28405	8.25e-07	0.000117988	X
GPKOW	ENSBTAG00000002568	-2.18823	8.60109e-07	0.000120815	X
PDZD11	ENSBTAG00000012860	-1.78766	1.27991e-06	0.000176628	X
PDK3	ENSBTAG00000017832	-2.55464	1.40624e-06	0.000190716	X
JAKMIP2	ENSBTAG00000003349	-5.51739	1.61065e-06	0.000214735	7
MORF4L2	ENSBTAG00000001311	-1.79998	1.72338e-06	0.000225935	X
BTK	ENSBTAG00000019250	-1.97716	1.79678e-06	0.000231697	X
LGALS3BP	ENSBTAG00000001368	-2.49341	2.222e-06	0.000281911	19
GNL3L	ENSBTAG00000031564	-1.73135	2.50313e-06	0.000312212	X
FUNDC1	ENSBTAG00000001637	-1.95297	2.56966e-06	0.000312212	X
UPF3B	ENSBTAG00000035615	-1.96154	2.59824e-06	0.000312212	X
SLC25A5	ENSBTAG00000046037	-1.84525	2.61963e-06	0.000312212	X
PARP16	ENSBTAG00000012352	-7.4616	2.71483e-06	0.000318729	10
VBP1	ENSBTAG00000017265	-1.71389	2.76166e-06	0.00031946	X
FAM50A	ENSBTAG00000033032	-1.79935	4.45921e-06	0.00050835	X
HDAC6	ENSBTAG00000013244	-1.75722	5.34516e-06	0.000600643	X
APOO	ENSBTAG00000010937	-1.79799	5.93542e-06	0.000657578	X
DBI	ENSBTAG00000009517	-1.82521	7.74654e-06	0.000836403	2
SMCX	ENSBTAG00000014943	-2.28074	7.7622e-06	0.000836403	X
NSDHL	ENSBTAG00000009231	-2.32971	1.02618e-05	0.0010908	X
CSTB_2	ENSBTAG00000000524	-1.8694	1.26872e-05	0.00133064	1
RPL36A_3	ENSBTAG00000019253	-1.67483	1.658e-05	0.00171479	X
BIRC6	ENSBTAG00000027932	-1.92525	1.68788e-05	0.00171479	11
PRMT5	ENSBTAG00000010890	1.74313	1.71044e-05	0.00171479	10
A2M	ENSBTAG00000018137	2.14825	1.72221e-05	0.00171479	5
SF3B3	ENSBTAG00000010627	1.77867	1.80813e-05	0.00177785	18
APOL	ENSBTAG00000021790	-2.72133	1.9792e-05	0.00192202	X
HEBP1	ENSBTAG00000005868	-1.88303	2.64901e-05	0.00254111	5
HMGB3	ENSBTAG00000005150	-2.41	2.70602e-05	0.00256452	X
SLC27A4	ENSBTAG00000015436	-2.33834	3.02139e-05	0.00282931	11
WDR45	ENSBTAG00000002563	-1.62603	3.26024e-05	0.00301707	X
MAGT1	ENSBTAG00000045931	-1.70601	3.43774e-05	0.00314433	X
WDR44	ENSBTAG00000018697	-2.12925	4.00219e-05	0.00361853	X
RARS	ENSBTAG00000014626	1.82303	4.10774e-05	0.00367176	7
HTATIP2	ENSBTAG00000013419	2.45603	4.25748e-05	0.00375797	29
CPNE2	ENSBTAG00000002233	-6.8535	4.29974e-05	0.00375797	18
LYRM5	ENSBTAG00000026624	-3.57354	5.38408e-05	0.00465398	5
RPL23A_1	ENSBTAG00000032022	2.26409	6.25708e-05	0.0053498	19
ENSBTAG00000046301	ENSBTAG00000046301	5.48581	6.53198e-05	0.00552479	22
ENSBTAG00000035959	ENSBTAG00000035959	13.8541	6.96199e-05	0.00582585	23
ARPC5	ENSBTAG00000045582	-1.58811	7.38147e-05	0.00611186	16
BAMBI	ENSBTAG00000003045	-3.63223	7.6818e-05	0.0062347	13
STAG2	ENSBTAG00000009121	-1.68038	7.68835e-05	0.0062347	X
GANAB	ENSBTAG00000016956	1.62963	8.05298e-05	0.00646375	29
ENSBTAG00000022373	ENSBTAG00000022373	-3.52665	8.41658e-05	0.00668736	X
MMGT1	ENSBTAG00000025297	-2.87417	8.73672e-05	0.00686897	X
CITED1	ENSBTAG00000045925	-3.05303	8.8198e-05	0.00686897	X
RAB9A	ENSBTAG00000010923	-1.85248	8.9939e-05	0.00693588	X
WSB1	ENSBTAG00000005008	1.90958	9.44128e-05	0.00721021	19
BTRC	ENSBTAG00000007476	1.74593	9.8026e-05	0.00741416	26
NONO	ENSBTAG00000012152	-1.52842	0.000106628	0.00798794	X
CXorf56	ENSBTAG00000047169	-1.83777	0.000110023	0.00816454	X
PRDM1	ENSBTAG00000000816	-4.86263	0.000112818	0.00829368	9
ENSBTAG00000008388	ENSBTAG00000008388	-1.69078	0.000115551	0.008416	X
EIF1AX	ENSBTAG00000017633	-1.57639	0.00011753	0.00848155	X
ENSBTAG00000009440	ENSBTAG00000009440	-3.0777	0.000120711	0.00863194	15
RPS6KC1	ENSBTAG00000001181	2.08331	0.000122375	0.00867212	16
EIF2S3	ENSBTAG00000014337	-1.53879	0.000130523	0.00909739	X
SPTAN1	ENSBTAG00000015327	-1.68497	0.00013069	0.00909739	11
CSTB_1	ENSBTAG00000018189	-1.79589	0.000134973	0.0093131	1
ABHD4	ENSBTAG00000016658	-4.64981	0.000139861	0.00956648	10
EIF2B1	ENSBTAG00000007269	1.66545	0.000159163	0.0107461	17
IARS	ENSBTAG00000000974	1.57407	0.000159838	0.0107461	8
ATP11C	ENSBTAG00000016484	-2.2086	0.000162604	0.0108393	X
GLA	ENSBTAG00000019256	-1.74969	0.000166557	0.0110096	X
ANKRD32	ENSBTAG00000006107	2.74007	0.000168241	0.0110282	7
ACOT9	ENSBTAG00000011258	-1.71775	0.000172259	0.0111983	X
TXNIP	ENSBTAG00000020060	-4.75647	0.000177699	0.0114572	3
C1GALT1C1	ENSBTAG00000021410	-2.11659	0.000181916	0.0116338	X
ENSBTAG00000037470	ENSBTAG00000037470	-2.14019	0.000193561	0.0122787	14
LAMP2	ENSBTAG00000007399	-1.5862	0.000196607	0.0123721	X
PHKA1	ENSBTAG00000015848	-3.09817	0.000211322	0.0130943	X
IL2RB	ENSBTAG00000016345	-1.64399	0.000211414	0.0130943	5
IFNT	ENSBTAG00000047551	-3.20223	0.000221397	0.0135384	8
PLP2	ENSBTAG00000016093	-1.88774	0.000222026	0.0135384	X
SUSD2	ENSBTAG00000006730	-2.16823	0.000234378	0.0141817	17
EIF2B4	ENSBTAG00000019510	1.73799	0.000239563	0.0143847	11
OGT	ENSBTAG00000000902	-1.80735	0.000247361	0.0147405	X
ATP6V1F	ENSBTAG00000007572	-1.54966	0.000249758	0.0147714	4
MGC139228	ENSBTAG00000000295	4.433	0.000259913	0.0152573	11
SEC61B	ENSBTAG00000002457	-1.50878	0.000266235	0.0155126	8
UBQLN2	ENSBTAG00000021843	-3.40663	0.000281431	0.0162775	X
B3GNT2	ENSBTAG00000018046	-1.88833	0.000285304	0.016381	11
TNNI3	ENSBTAG00000006424	-2.2587	0.000288342	0.0164355	18
FEN1	ENSBTAG00000000064	1.58059	0.000291051	0.0164706	29
LAP3	ENSBTAG00000005989	-1.71495	0.000311004	0.017474	6
CSTF2	ENSBTAG00000003547	-1.75418	0.000315421	0.0175964	X
ARFIP1	ENSBTAG00000008438	1.95619	0.00031856	0.0176464	17
CYCS_2	ENSBTAG00000023823	-1.54026	0.00032688	0.0179807	4
ENSBTAG00000038103	ENSBTAG00000038103	2.22935	0.000331463	0.0181061	1
GLDC	ENSBTAG00000025903	-2.39178	0.000335857	0.0182196	8
ARL5A	ENSBTAG00000002293	-1.8546	0.000346034	0.0185642	2
MYLIP	ENSBTAG00000004115	-3.78765	0.000346927	0.0185642	23
PLEKHA4	ENSBTAG00000009177	-3.67025	0.000352975	0.0186549	18
MEF2A	ENSBTAG00000010649	2.22497	0.000353366	0.0186549	21
ZAP70	ENSBTAG00000005892	-2.23317	0.000358757	0.0187708	11
MCFD2	ENSBTAG00000003358	-1.63435	0.000360334	0.0187708	11
TMEM237	ENSBTAG00000017437	3.23775	0.000366695	0.0188787	2
MGC142781	ENSBTAG00000001932	4.23242	0.000368473	0.0188787	11
COX17	ENSBTAG00000002182	-1.67139	0.000369606	0.0188787	1
ENSBTAG00000047804	ENSBTAG00000047804	-3.18606	0.000378676	0.0192172	X
LAS1L	ENSBTAG00000002210	-1.64531	0.000396034	0.0199692	X
USP5	ENSBTAG00000019780	1.64295	0.00041438	0.0207612	5
VAMP8	ENSBTAG00000023997	-1.49219	0.000417204	0.0207704	11
MYO6	ENSBTAG00000016751	-2.08343	0.000434204	0.0213811	9
NDC1	ENSBTAG00000006625	1.74039	0.000434906	0.0213811	3
TTC5	ENSBTAG00000009372	1.9912	0.00044296	0.0216166	10
CEP85	ENSBTAG00000009579	3.63103	0.000445194	0.0216166	2
TDP2	ENSBTAG00000000365	-1.79163	0.000454512	0.0218705	23
CIAO1	ENSBTAG00000015659	1.84287	0.000455984	0.0218705	11
MCM6	ENSBTAG00000015172	1.53149	0.000465046	0.02217	2
FUNDC2	ENSBTAG00000016977	-1.66292	0.000472602	0.0223945	X
ATP5A1	ENSBTAG00000002507	1.55412	0.000486811	0.0229297	24
IFNGR1	ENSBTAG00000012544	2.66168	0.000493785	0.0231197	9
C9orf69	ENSBTAG00000046939	-3.64118	0.000506971	0.023413	11
MYBPC2	ENSBTAG00000020080	-3.62499	0.000507334	0.023413	18
KBTBD5	ENSBTAG00000006563	1.88634	0.000513263	0.023413	22
TARS	ENSBTAG00000014261	1.60066	0.000513356	0.023413	20
TMCC3	ENSBTAG00000014375	-2.64297	0.00051681	0.023413	5
FAM53C	ENSBTAG00000030529	-1.55728	0.000517907	0.023413	7
AURKB	ENSBTAG00000001717	1.53547	0.000525423	0.0235478	19
RRAGB	ENSBTAG00000012980	-3.62853	0.000526877	0.0235478	X
SAT1	ENSBTAG00000017363	-2.34517	0.00053681	0.0238562	X
ACSL4	ENSBTAG00000018986	-1.64771	0.000559458	0.024723	X
ENSBTAG00000000025	ENSBTAG00000000025	1.49337	0.000568486	0.0249816	15
HOP	ENSBTAG00000002333	-3.94523	0.000572489	0.0250178	6
GNPTAB	ENSBTAG00000019409	-1.59111	0.000588911	0.0254537	5
HSD11B1L	ENSBTAG00000001793	3.71574	0.000588936	0.0254537	7
RAB2A	ENSBTAG00000000948	-1.62562	0.00059593	0.0255737	14
RABGEF1	ENSBTAG00000003842	-1.66308	0.000600224	0.0255737	25
RNF146B	ENSBTAG00000034531	-1.52351	0.000601466	0.0255737	9
IMP4	ENSBTAG00000003225	1.50229	0.000615597	0.0260338	2
ALAS2	ENSBTAG00000013178	-7.79509	0.000645146	0.0271375	X
GK	ENSBTAG00000008124	-1.77165	0.000658784	0.0275433	X
CAB39L	ENSBTAG00000034222	2.28645	0.000661796	0.0275433	12
ARMC9	ENSBTAG00000018502	5.60365	0.00069862	0.0287775	2
XBP1	ENSBTAG00000005970	-1.81298	0.000698767	0.0287775	17
ACTB_1	ENSBTAG00000015441	-4.00521	0.000743701	0.0304685	11
MAP1A	ENSBTAG00000014001	-2.92551	0.000752219	0.0306578	21
MOB1B	ENSBTAG00000016290	3.29043	0.000756722	0.0306824	6
MAGEH1	ENSBTAG00000039090	-2.99627	0.000776627	0.0313279	X
RRBP1	ENSBTAG00000015438	-1.63168	0.000800413	0.0320514	13
EPT1	ENSBTAG00000007837	-3.1874	0.00080271	0.0320514	11
HAUS6	ENSBTAG00000019843	2.43922	0.000827384	0.0328697	8
LSM7	ENSBTAG00000004521	1.56811	0.000841717	0.0332406	7
NKAPL	ENSBTAG00000031871	-2.73715	0.000845173	0.0332406	23
PTCD3	ENSBTAG00000006482	1.63005	0.000864011	0.033649	11
EFCAB7	ENSBTAG00000002600	2.64019	0.000864111	0.033649	3
RBBP9	ENSBTAG00000008826	4.91505	0.000869412	0.0336886	13
TCEAL8	ENSBTAG00000027843	-2.72267	0.000876018	0.0337782	X
PRMT7	ENSBTAG00000009638	1.70268	0.000941152	0.0361127	18
TXNRD1	ENSBTAG00000013912	-1.49411	0.00095556	0.0364875	5
DYM	ENSBTAG00000000024	2.27022	0.00100778	0.0382957	24
FEZ1	ENSBTAG00000009124	-3.01112	0.00101505	0.0383866	29
GCSH	ENSBTAG00000006795	-1.73563	0.0010434	0.0392697	18
TMEM14A	ENSBTAG00000005206	-1.68227	0.00105842	0.0396455	23
EBP	ENSBTAG00000009287	-1.79611	0.00113791	0.0424207	X
TRIAP1	ENSBTAG00000012790	-1.49903	0.0012182	0.0450159	17
TRAPPC11	ENSBTAG00000007422	2.27143	0.00121897	0.0450159	27
PLA2G12A	ENSBTAG00000015230	-2.75729	0.00122669	0.0450895	6
ANKFY1	ENSBTAG00000021091	1.80457	0.00125848	0.0459009	19
PAG2	ENSBTAG00000033096	5.32344	0.00126044	0.0459009	29
HTATSF1	ENSBTAG00000032711	-2.00664	0.00127798	0.0463253	12
RBM5	ENSBTAG00000006330	1.58873	0.00129624	0.0467717	22
EPCAM	ENSBTAG00000006474	-1.48794	0.00130588	0.0469043	11
RAB33B	ENSBTAG00000003208	-1.95858	0.0013298	0.0475442	17
ENSBTAG00000009879	ENSBTAG00000009879	-2.86366	0.00133578	0.0475442	26
CLNS1A	ENSBTAG00000019930	1.56186	0.00136921	0.0484315	29
OSBPL11	ENSBTAG00000006471	2.02149	0.00137303	0.0484315	1
NXT2	ENSBTAG00000020739	-1.68589	0.00138513	0.0486404	X
ABHD10	ENSBTAG00000004601	1.86968	0.00141062	0.0493153	1

## Sheet: (serum) male vs female
Gene symbol	Ensembl gene ID	Fold-change	p-value	FDR corrected p-value	Chromosome
ENSBTAG00000034761	ENSBTAG00000034761	1442.32	1.29719e-51	9.62259e-48	17
ENSBTAG00000039769	ENSBTAG00000039769	749.415	1.32282e-36	4.90633e-33	17
ENSBTAG00000045544	ENSBTAG00000045544	575.303	5.09217e-33	1.25912e-29	X
DDX3Y	ENSBTAG00000045750	663.365	7.64879e-28	1.41847e-24	Y
ENSBTAG00000048172	ENSBTAG00000048172	1307.4	3.43255e-24	5.09253e-21	X
ENSBTAG00000040363	ENSBTAG00000040363	299.779	1.47964e-19	1.82933e-16	X
ENSBTAG00000033558	ENSBTAG00000033558	297.859	5.48729e-19	5.81496e-16	17
EIF1AY	ENSBTAG00000046201	736.748	6.89676e-18	6.39502e-15	Y
PRAME_2	ENSBTAG00000047085	910.069	1.62449e-17	1.33894e-14	17
ENSBTAG00000048102	ENSBTAG00000048102	179.589	3.77762e-13	2.80224e-10	X
CT47B1	ENSBTAG00000038497	-104.813	1.38124e-12	9.31456e-10	X
ENSBTAG00000036115	ENSBTAG00000036115	217.681	3.82753e-12	2.36605e-09	19
ENSBTAG00000036321	ENSBTAG00000036321	21.0471	2.30026e-09	1.31256e-06	17
MST4	ENSBTAG00000019652	-64.862	3.83763e-09	2.03339e-06	X
BDH2	ENSBTAG00000002526	-74.514	1.82813e-08	9.04071e-06	6
GALC	ENSBTAG00000001124	-190.703	2.15798e-08	1.00049e-05	10
MTMR8	ENSBTAG00000035705	-42.3688	8.41647e-08	3.67255e-05	X
ACTA2	ENSBTAG00000014614	33.1547	1.15216e-07	4.74818e-05	26
ENSBTAG00000037496	ENSBTAG00000037496	-41.4503	3.33158e-07	0.000130072	X
SPICE1	ENSBTAG00000013937	-18.1849	5.38798e-07	0.00019984	1
GPR4	ENSBTAG00000018398	-30.8414	6.71e-07	0.000237032	18
DMD	ENSBTAG00000008248	-57.1613	7.40915e-07	0.000249823	X
MBNL2	ENSBTAG00000018313	-18.036	1.57132e-06	0.000506785	12
JAKMIP2	ENSBTAG00000003349	-6.37637	2.0845e-06	0.000644284	7
ENSBTAG00000047709	ENSBTAG00000047709	-132.254	2.69639e-06	0.000800071	X
TCL1B	ENSBTAG00000009653	-28.8013	3.38562e-06	0.000965943	21
ADAM19	ENSBTAG00000003836	-34.8226	3.71969e-06	0.000995585	7
L1CAM	ENSBTAG00000013462	-25.965	3.75794e-06	0.000995585	X
ELK1	ENSBTAG00000015817	-14.8652	4.595e-06	0.00117536	X
HSD3B	ENSBTAG00000006769	-26.0013	9.13665e-06	0.00225432	3
ENSBTAG00000010463	ENSBTAG00000010463	-12.5708	9.42085e-06	0.00225432	X
ACTA1	ENSBTAG00000046332	17.9597	1.24253e-05	0.00288034	28
XIST		-5.07076	1.78174e-05	0.00400513	X
VMA21	ENSBTAG00000006296	-3.47993	1.83913e-05	0.00401255	X
ERCC6L	ENSBTAG00000005607	-3.86456	5.41342e-05	0.0114734	X
MGC134232	ENSBTAG00000038660	-9.8342	5.7917e-05	0.0119341	X
ENSBTAG00000046340	ENSBTAG00000046340	-23.7124	6.14357e-05	0.012317	X
TEX11	ENSBTAG00000016272	-31.5456	8.25934e-05	0.0161231	X
CCDC22	ENSBTAG00000013277	-4.77684	0.000118347	0.0225101	X
KLRC1	ENSBTAG00000045786	3.41662	0.000171767	0.0318542	5
ZNF165	ENSBTAG00000031874	-11.6528	0.000179364	0.0324518	23
PKIA	ENSBTAG00000008150	-5.35549	0.000193587	0.0336811	14
ENSBTAG00000022373	ENSBTAG00000022373	-7.38453	0.000196458	0.0336811	X
ENSBTAG00000047804	ENSBTAG00000047804	-39.1854	0.0002014	0.0336811	X
UPRT	ENSBTAG00000004549	-3.84069	0.000204321	0.0336811	X
FLNA	ENSBTAG00000011190	-8.95977	0.00022089	0.035621	X
MYO10	ENSBTAG00000020126	-6.46982	0.000232688	0.0367251	20
SH3BGRL	ENSBTAG00000010587	-5.15794	0.000257734	0.0391238	X
ZNF235	ENSBTAG00000007714	-8.12553	0.000258434	0.0391238	18
ENSBTAG00000046769	ENSBTAG00000046769	-5.49873	0.000277537	0.0411755	X
RPL23A_1	ENSBTAG00000032022	2.98087	0.000290364	0.0422338	19
MGC155143	ENSBTAG00000017184	-3.6707	0.000328329	0.0454706	X
CMTR2	ENSBTAG00000047367	-6.47673	0.000330228	0.0454706	18
UTY	ENSBTAG00000046123	6.08206	0.000331007	0.0454706	Y

## Sheet: (serum-free) male vs female
Gene symbol	Ensembl gene ID	Fold-change	p-value	FDR corrected p-value	Chromosome
DDX3Y	ENSBTAG00000045750	440.184	1.69846e-42	1.32717e-38	Y
ENSBTAG00000034761	ENSBTAG00000034761	399.376	2.56959e-41	1.00394e-37	17
ENSBTAG00000045544	ENSBTAG00000045544	916.624	1.14359e-40	2.97868e-37	X
ENSBTAG00000040363	ENSBTAG00000040363	395.906	3.38825e-31	6.61895e-28	X
ENSBTAG00000039769	ENSBTAG00000039769	240.895	2.10471e-30	3.28923e-27	17
ENSBTAG00000033558	ENSBTAG00000033558	838.367	6.2263e-18	8.10872e-15	17
XIST		-20.2629	4.6087e-17	5.14463e-14	X
ENSBTAG00000036321	ENSBTAG00000036321	446.609	1.92051e-13	1.87585e-10	17
ENSBTAG00000035606	ENSBTAG00000035606	351.969	8.83031e-13	7.66667e-10	17
UTY	ENSBTAG00000046123	14.5737	8.98093e-10	7.0177e-07	Y
MAGEH1	ENSBTAG00000039090	-5.38634	9.99585e-07	0.000710069	X
TSPAN6	ENSBTAG00000045550	-2.33521	1.824e-06	0.00118771	X
NONO	ENSBTAG00000012152	-2.09346	4.26449e-06	0.00256329	X
SLC6A14	ENSBTAG00000000185	-12.2565	4.81439e-06	0.00268712	X
ENSBTAG00000048049	ENSBTAG00000048049	-2.84955	5.82506e-06	0.00303447	21
VMA21	ENSBTAG00000006296	-2.26734	7.38608e-06	0.00360718	X
ENSBTAG00000001219	ENSBTAG00000001219	-2.75576	9.04566e-06	0.00415781	8
YIF1B	ENSBTAG00000027711	-4.97758	1.14328e-05	0.00496309	18
PARP9	ENSBTAG00000021791	-10.5968	1.26927e-05	0.00522005	1
ENSBTAG00000037496	ENSBTAG00000037496	-5.41023	1.42274e-05	0.00555863	X
ATP1B2	ENSBTAG00000013680	-3.41399	2.01701e-05	0.0075052	19
LGALS3BP	ENSBTAG00000001368	-2.35612	4.28784e-05	0.0141657	19
PRPS1	ENSBTAG00000019703	-2.54988	4.40083e-05	0.0141657	X
MSN	ENSBTAG00000003418	-1.86288	4.45764e-05	0.0141657	X
MPP1	ENSBTAG00000013046	-2.91982	4.70943e-05	0.0141657	X
URB1	ENSBTAG00000012412	5.90481	4.71343e-05	0.0141657	1
HNRPH2	ENSBTAG00000007499	-2.28374	5.94679e-05	0.0172104	X
IKBKG	ENSBTAG00000006268	-2.44007	6.49872e-05	0.0181361	X
ZNF214	ENSBTAG00000020289	-7.17738	6.95832e-05	0.0187052	15
CSTF2	ENSBTAG00000003547	-2.17094	7.18144e-05	0.0187052	X
GNL3L	ENSBTAG00000031564	-2.12402	8.41623e-05	0.0210825	X
TP53RK	ENSBTAG00000027326	-3.39139	8.63372e-05	0.0210825	13
RNF128	ENSBTAG00000022920	-4.02708	9.33088e-05	0.0220383	X
RPL12_2	ENSBTAG00000006963	12.378	9.58923e-05	0.0220383	11
ATRX	ENSBTAG00000038434	-1.8328	0.000112487	0.024641	X
NDFIP1	ENSBTAG00000047747	-1.84905	0.000113524	0.024641	7
RNF219	ENSBTAG00000000869	-2.51561	0.000117396	0.0247927	12
SPIN2	ENSBTAG00000013260	-6.02089	0.000131865	0.026888	X
KIF13A	ENSBTAG00000019217	6.22334	0.000134199	0.026888	23
RENBP	ENSBTAG00000047827	-2.18229	0.000164863	0.032206	X
DONSON	ENSBTAG00000035175	4.21243	0.000201324	0.0383694	1
AIFM1	ENSBTAG00000006838	-2.16369	0.000208835	0.0385781	X
ALDOC	ENSBTAG00000013099	-2.31344	0.000216068	0.0385781	19
LMO6	ENSBTAG00000016095	-3.55762	0.00021723	0.0385781	X
FUNDC2	ENSBTAG00000016977	-1.96152	0.000225597	0.0391175	X
RBBP7	ENSBTAG00000002820	-1.88739	0.00023028	0.0391175	X
MMP14	ENSBTAG00000014824	-4.96458	0.000253052	0.0420712	10
NT5DC2	ENSBTAG00000014784	3.83891	0.000267127	0.0424566	22
OTUB2	ENSBTAG00000014981	-4.1602	0.000268615	0.0424566	21
WNK3	ENSBTAG00000023182	-4.56552	0.00027167	0.0424566	X
UBQLN2	ENSBTAG00000021843	-3.14866	0.000301574	0.0458818	X
NDUFA1	ENSBTAG00000006033	-1.92262	0.000305331	0.0458818	X
AKAP6	ENSBTAG00000017719	-3.95869	0.000314883	0.0463322	21
PHF8	ENSBTAG00000013289	-2.25534	0.000320187	0.0463322	X
