# Supplementary material for: Suboptimal culture conditions induce more deviations in gene expression in male than female bovine blastocysts
Source: BMC Genomics. 2016 Jan 22;17:72. doi: 10.1186/s12864-016-2393-z (PMC4724126; doi:10.1186/s12864-016-2393-z)
Supplement: Additional file 5: Table S4. — GO, in terms of the biological process, molecular function, and cellular component, and KEGG pathways of the genes differentially expressed (FDR corrected p-value <0.05, │FC│ ≥2) in all the comparisons performed. (XLSX 66 kb) [file 12864_2016_2393_MOESM5_ESM.xlsx]

## Sheet: (all) in vivo vs serum
Ontology Source	GO Term	Nr. Genes	% Associated Genes	Term p-value	Term p-value Corrected with Benjamini-Hochberg	Associated Genes Found	Genes up-regulated in vivo	%Genes up-regulated in vivo	Genes up-regulated in serum	%Genes up-regulated in serum
GO Biological Process	organic acid metabolic process	83	9.63995	0.000230145	0.00487544	[AASS, ACADS, ACSL1, ACSS1, AFAP1L2, ALDH4A1, ALDH6A1, ALDOC, APLP2, ARRB1, ASL, ASRGL1, BCAT1, BRP44L, CBLC, CBS, CD40, CRAT, CRTAP, CRYL1, CSF1R, CYP2D14, CYP2S1, DDIT4, DLAT, DPEP1, DTD1, DUOXA2, ELOVL1, ENO1, ERBB3, ETFDH, FADS3, FASN, FH, GAPDH, GATA2, GATA3, GCAT, GFPT2, GLDC, HADHA, HAL, HK1, HKDC1, IARS2, IDH3G, IER3, IL6, IL6ST, KIT, KITLG, LONP2, LYN, MSMO1, MTHFR, MUT, MVP, NANP, NFE2,…	[AASS, ACADS, ACSS1, ALDH4A1, ALDH6A1, APLP2, ARRB1, ASL, ASRGL1, BCAT1, BRP44L, CBLC, CBS, CRTAP, CRYL1, CYP2D14, CYP2S1, DLAT, DPEP1, DTD1, ELOVL1, ENO1, ERBB3, ETFDH, FADS3, FASN, FH, GAPDH, GATA2, GATA3, GCAT, HADHA, HK1, HKDC1, IARS2, IDH3G, IL6ST, KIT, LONP2, LYN, MTHFR, MUT, MVP, NFE2, PDPN, PDXDC1, PECAM1, PEX7, PFKL, PPARGC1A, PRKCZ, PTGR1, PTGS2, PTPLB, SCD, SMAD7, SREBF1, ST6GAL1, SUCL…	72.2892	[ACSL1, AFAP1L2, ALDOC, CD40, CRAT, CSF1R, DDIT4, DUOXA2, GFPT2, GLDC, HAL, IER3, IL6, KITLG, MSMO1, NANP, NR5A2, PTGES, SDS, SHMT2, STAT5B, TDH, UGDH]	27.7108
GO Biological Process	DNA repair	34	11.4983	0.000591311	0.00991677	[ALKBH1, BRE, CDC45, CETN2, CUL4B, DDB2, DEM1, DTX3L, FANCC, FANCI, FBXO6, IER3, KIAA0415, MLH3, NPM1, PRKCG, PSME4, RAD1, REV3L, RTEL1, SETMAR, SOD1, TDG, TEX12, TP53, TP53BP1, TRIP12, TRIP13, TRPC2, UBE2A, UHRF1, USP7, WRN]	[BRE, CDC45, DDB2, DTX3L, FANCC, FBXO6, KIAA0415, PRKCG, PSME4, RTEL1, SETMAR, TDG, TP53, TRPC2]	41.1765	[ALKBH1, CETN2, CUL4B, DEM1, FANCI, IER3, MLH3, NPM1, RAD1, REV3L, SETMAR, SOD1, TEX12, TP53BP1, TRIP12, TRIP13, UBE2A, UHRF1, USP7, WRN]	58.8235
GO Biological Process	lipid metabolic process	75	10.0134	0.000145704	0.00344975	[ABCA1, ABHD12, ACADS, ACSL1, ALDH3A2, APLP2, ASAH1, ATG14, CHKB, CLN6, CRYL1, CSF1R, CYB5R3, CYP2D14, CYP2S1, DEGS2, ELOVL1, EPHX2, EPT1, ETFDH, FADS3, FASN, FDFT1, FECH, FLT1, GDPD5, GM2A, GPLD1, HADHA, HINT2, HSD17B8, ID2, KIT, LONP2, LYN, MAP7, MSMO1, NR5A2, ORMDL2, PCYT2, PDGFRA, PDPN, PEX7, PGAP2, PGAP3, PI4KA, PI4KB, PIGU, PIGV, PLD2, PLD3, PNPLA6, PPAPDC1B, PPARGC1A, PRDX6, PSAP, PTDSS1, …	[ABCA1, ABHD12, ACADS, ALDH3A2, APLP2, ASAH1, CHKB, CLN6, CRYL1, CYB5R3, CYP2D14, CYP2S1, DEGS2, ELOVL1, EPHX2, ETFDH, FADS3, FASN, FECH, GDPD5, GM2A, GPLD1, HADHA, HINT2, HSD17B8, KIT, LONP2, LYN, MAP7, ORMDL2, PCYT2, PDGFRA, PDPN, PEX7, PGAP2, PGAP3, PI4KA, PIGU, PIGV, PLD2, PLD3, PNPLA6, PPAPDC1B, PPARGC1A, PRDX6, PSAP, PTDSS1, PTGR1, PTGS2, PTPLB, SCD, SCP2, SERAC1, SMPD1, SMPDL3A, SRD5A3, SR…	80	[ACSL1, ATG14, CSF1R, EPT1, FDFT1, FLT1, ID2, MSMO1, NR5A2, PI4KB, PTGES, RDH12, SOD1, STAT5B, TRPV1]	20
GO Biological Process	membrane lipid metabolic process	18	17.6471	0.000102934	0.00285729	[CLN6, DEGS2, ELOVL1, GM2A, GPLD1, KIT, MAP7, ORMDL2, PGAP2, PGAP3, PIGU, PIGV, PSAP, PTPLB, SERAC1, SMPD1, SMPDL3A, UGCG]	[CLN6, DEGS2, ELOVL1, GM2A, GPLD1, KIT, MAP7, ORMDL2, PGAP2, PGAP3, PIGU, PIGV, PSAP, PTPLB, SERAC1, SMPD1, SMPDL3A, UGCG]	100	[]	0
GO Biological Process	glycolipid metabolic process	11	23.4043	0.000178931	0.0041154	[CLN6, GM2A, GPLD1, KIT, MAP7, PGAP2, PGAP3, PIGU, PIGV, SERAC1, UGCG]	[CLN6, GM2A, GPLD1, KIT, MAP7, PGAP2, PGAP3, PIGU, PIGV, SERAC1, UGCG]	100	[]	0
GO Biological Process	regulation of cell shape	16	17.2043	0.000331697	0.00606855	[ANXA7, ARHGAP15, BRWD3, CDC42EP1, CDC42EP4, CSF1R, CSNK1G1, EZR, FBLIM1, FMNL3, FN1, KIT, MYH9, MYL9, PRPF40A, VRK3]	[ANXA7, ARHGAP15, CDC42EP1, CDC42EP4, EZR, FBLIM1, FN1, KIT, MYH9, MYL9, VRK3]	68.75	[BRWD3, CSF1R, CSNK1G1, FMNL3, PRPF40A]	31.25
GO Biological Process	histone ubiquitination	9	27.2727	0.000199391	0.0044586	[CUL4B, DDB2, DTX3L, KDM2B, PAF1, PCGF1, TRIP12, UBE2A, UHRF1]	[DDB2, DTX3L, KDM2B]	33.3333	[CUL4B, PAF1, PCGF1, TRIP12, UBE2A, UHRF1]	66.6667
GO Biological Process	carboxylic acid metabolic process	83	10.2978	2.37852e-05	0.000870321	[AASS, ACADS, ACSL1, ACSS1, AFAP1L2, ALDH4A1, ALDH6A1, ALDOC, APLP2, ARRB1, ASL, ASRGL1, BCAT1, BRP44L, CBLC, CBS, CD40, CRAT, CRTAP, CRYL1, CSF1R, CYP2D14, CYP2S1, DDIT4, DLAT, DPEP1, DTD1, DUOXA2, ELOVL1, ENO1, ERBB3, ETFDH, FADS3, FASN, FH, GAPDH, GATA2, GATA3, GCAT, GFPT2, GLDC, HADHA, HAL, HK1, HKDC1, IARS2, IDH3G, IER3, IL6, IL6ST, KIT, KITLG, LONP2, LYN, MSMO1, MTHFR, MUT, MVP, NANP, NFE2,…	[AASS, ACADS, ACSS1, ALDH4A1, ALDH6A1, APLP2, ARRB1, ASL, ASRGL1, BCAT1, BRP44L, CBLC, CBS, CRTAP, CRYL1, CYP2D14, CYP2S1, DLAT, DPEP1, DTD1, ELOVL1, ENO1, ERBB3, ETFDH, FADS3, FASN, FH, GAPDH, GATA2, GATA3, GCAT, HADHA, HK1, HKDC1, IARS2, IDH3G, IL6ST, KIT, LONP2, LYN, MTHFR, MUT, MVP, NFE2, PDPN, PDXDC1, PECAM1, PEX7, PFKL, PPARGC1A, PRKCZ, PTGR1, PTGS2, PTPLB, SCD, SMAD7, SREBF1, ST6GAL1, SUCL…	72.2892	[ACSL1, AFAP1L2, ALDOC, CD40, CRAT, CSF1R, DDIT4, DUOXA2, GFPT2, GLDC, HAL, IER3, IL6, KITLG, MSMO1, NANP, NR5A2, PTGES, SDS, SHMT2, STAT5B, TDH, UGDH]	27.7108
GO Biological Process	oxoacid metabolic process	83	9.81087	0.000128957	0.00346034	[AASS, ACADS, ACSL1, ACSS1, AFAP1L2, ALDH4A1, ALDH6A1, ALDOC, APLP2, ARRB1, ASL, ASRGL1, BCAT1, BRP44L, CBLC, CBS, CD40, CRAT, CRTAP, CRYL1, CSF1R, CYP2D14, CYP2S1, DDIT4, DLAT, DPEP1, DTD1, DUOXA2, ELOVL1, ENO1, ERBB3, ETFDH, FADS3, FASN, FH, GAPDH, GATA2, GATA3, GCAT, GFPT2, GLDC, HADHA, HAL, HK1, HKDC1, IARS2, IDH3G, IER3, IL6, IL6ST, KIT, KITLG, LONP2, LYN, MSMO1, MTHFR, MUT, MVP, NANP, NFE2,…	[AASS, ACADS, ACSS1, ALDH4A1, ALDH6A1, APLP2, ARRB1, ASL, ASRGL1, BCAT1, BRP44L, CBLC, CBS, CRTAP, CRYL1, CYP2D14, CYP2S1, DLAT, DPEP1, DTD1, ELOVL1, ENO1, ERBB3, ETFDH, FADS3, FASN, FH, GAPDH, GATA2, GATA3, GCAT, HADHA, HK1, HKDC1, IARS2, IDH3G, IL6ST, KIT, LONP2, LYN, MTHFR, MUT, MVP, NFE2, PDPN, PDXDC1, PECAM1, PEX7, PFKL, PPARGC1A, PRKCZ, PTGR1, PTGS2, PTPLB, SCD, SMAD7, SREBF1, ST6GAL1, SUCL…	72.2892	[ACSL1, AFAP1L2, ALDOC, CD40, CRAT, CSF1R, DDIT4, DUOXA2, GFPT2, GLDC, HAL, IER3, IL6, KITLG, MSMO1, NANP, NR5A2, PTGES, SDS, SHMT2, STAT5B, TDH, UGDH]	27.7108
GO Biological Process	cellular catabolic process	97	9.83606	2.04297e-05	0.000822296	[AASS, ABHD12, ACBD5, ALDH4A1, ALDH6A1, ALKBH1, ANXA7, ARRB1, ARRB2, ASRGL1, ATG14, AURKA, BCAT1, BLVRA, BNIP3, CAPN1, CBLC, CCRN4L, CLN6, CLPX, CRYZ, CSNK2A2, CTSD, CUL4B, CYP2D14, CYP2S1, DAB2, DDIT4, DEM1, DIS3L, DTD1, DUT, EDEM1, ENPP4, EPHX2, ETFDH, FBXL3, FBXO18, FBXO5, FBXO6, FOXRED2, GABARAPL1, GCAT, GK, GLDC, GM2A, GPLD1, GSTM3, HADHA, HAL, IER3, KLHL8, LGMN, LOC614531, LONP2, LSM1, NAAL…	[AASS, ABHD12, ACBD5, ALDH4A1, ALDH6A1, ANXA7, ARRB1, ARRB2, ASRGL1, BCAT1, BLVRA, CAPN1, CBLC, CLN6, CRYZ, CTSD, CYP2D14, CYP2S1, DAB2, DTD1, DUT, EDEM1, ENPP4, EPHX2, ETFDH, FBXL3, FBXO18, FBXO6, FOXRED2, GCAT, GM2A, GPLD1, HADHA, LONP2, NAALAD2, NBAS, NEDD4L, PEX7, PRDX6, PRICKLE1, PRKCG, PSME4, RNF146B, SAMHD1, SETMAR, SMAD7, SMPD1, SMPDL3A, SNX9, SRD5A3, TP53, UBR1, XBP1]	54.6392	[ALKBH1, ATG14, AURKA, BNIP3, CCRN4L, CLPX, CSNK2A2, CUL4B, DDIT4, DEM1, DIS3L, FBXO5, GABARAPL1, GK, GLDC, GSTM3, HAL, IER3, KLHL8, LGMN, LOC614531, LSM1, NCBP2, NPM1, PLK3, POLR2G, PON2, SDS, SETMAR, SIAH1, SKP1, SOD1, SPOPL, SRPX, TCEB1, TDH, TOB1, TRIP12, UBE2A, UBE2J2, UBE2K, UHRF1, USP7, ZNRF1]	45.3608
GO Biological Process	cellular lipid metabolic process	59	10.7078	0.000128968	0.00334901	[ABHD12, ACADS, ACSL1, ALDH3A2, ATG14, CHKB, CLN6, CRYL1, CSF1R, CYP2D14, CYP2S1, DEGS2, ELOVL1, EPHX2, EPT1, ETFDH, FADS3, FASN, FDFT1, FLT1, GM2A, GPLD1, HADHA, KIT, LONP2, LYN, MAP7, MSMO1, ORMDL2, PCYT2, PDGFRA, PDPN, PEX7, PGAP2, PGAP3, PI4KA, PI4KB, PIGU, PIGV, PNPLA6, PPAPDC1B, PPARGC1A, PRDX6, PSAP, PTDSS1, PTGES, PTGR1, PTGS2, PTPLB, RDH12, SCD, SERAC1, SMPD1, SMPDL3A, SRD5A3, SREBF1, ST…	[ABHD12, ACADS, ALDH3A2, CHKB, CLN6, CRYL1, CYP2D14, CYP2S1, DEGS2, ELOVL1, EPHX2, ETFDH, FADS3, FASN, GM2A, GPLD1, HADHA, KIT, LONP2, LYN, MAP7, ORMDL2, PCYT2, PDGFRA, PDPN, PEX7, PGAP2, PGAP3, PI4KA, PIGU, PIGV, PNPLA6, PPAPDC1B, PPARGC1A, PRDX6, PSAP, PTDSS1, PTGR1, PTGS2, PTPLB, SCD, SERAC1, SMPD1, SMPDL3A, SRD5A3, SREBF1, TAMM41, UGCG]	81.3559	[ACSL1, ATG14, CSF1R, EPT1, FDFT1, FLT1, MSMO1, PI4KB, PTGES, RDH12, STAT5B]	18.6441
GO Biological Process	small molecule metabolic process	133	9.51359	5.12446e-06	0.000275013	[AASS, ABCA1, ACADS, ACSL1, ACSS1, AFAP1L2, AHCYL2, ALDH2, ALDH3A2, ALDH4A1, ALDH6A1, ALDOC, AMPD2, APLP2, ARRB1, ASL, ASRGL1, ATP6V0A1, ATP6V0A4, ATP6V1B1, ATPIF1, BAD, BCAT1, BRP44L, CBLC, CBR1, CBS, CD40, CHKB, CLN6, CRAT, CRTAP, CRYL1, CSF1R, CYB5R3, CYP2D14, CYP2S1, DCXR, DDIT4, DEGS2, DLAT, DPEP1, DTD1, DUOXA2, DUT, ELOVL1, ENO1, ENPP4, EPHX2, ERBB3, ETFDH, FADS3, FASN, FDFT1, FECH, FH, GAP…	[AASS, ABCA1, ACADS, ACSS1, AHCYL2, ALDH2, ALDH3A2, ALDH4A1, ALDH6A1, APLP2, ARRB1, ASL, ASRGL1, ATP6V0A4, ATP6V1B1, ATPIF1, BCAT1, BRP44L, CBLC, CBS, CHKB, CLN6, CRTAP, CRYL1, CYB5R3, CYP2D14, CYP2S1, DCXR, DEGS2, DLAT, DPEP1, DTD1, DUT, ELOVL1, ENO1, ENPP4, EPHX2, ERBB3, ETFDH, FADS3, FASN, FECH, FH, GAPDH, GATA2, GATA3, GCAT, GDPD5, GMPS, GNAS, GPLD1, H6PD, HADHA, HK1, HKDC1, IARS2, IDH3G, IL6…	70.6767	[ACSL1, AFAP1L2, ALDOC, AMPD2, ATP6V0A1, BAD, CBR1, CD40, CRAT, CSF1R, DDIT4, DUOXA2, FDFT1, GART, GFPT2, GK, GLDC, HAL, IER3, IL6, KITLG, MSMO1, NAMPT, NANP, NR5A2, PNP, PPAT, PRPS1, PTGES, RDH12, SDS, SHMT2, SLC25A13, SOD1, STAT5B, TBPL1, TDH, UCK2, UGDH]	29.3233
GO Biological Process	organic substance transport	121	8.74277	0.000535525	0.00917228	[ABCA1, ABCB6, ACSL1, ADRBK1, ANXA1, ANXA4, AP1G2, AP1M2, AP1S3, AP2A2, APOM, AQP3, ARRB1, ARRB2, ATP11C, BAD, BMP4, BRP44L, CADM1, CD40, CD63, COG3, CRYM, CSF1R, DAB2, DAG1, DSCR3, DUOXA2, EIF5A, F2RL1, FKBP1B, FLNA, FOLR1, FXC1, GATA3, GGA3, GJA1, GPLD1, HPS4, IL18, IL6, JUP, KPNA6, KRT18, LMBRD1, LONP2, LY6E, LYN, MFF, MFN2, MFSD2A, MYH9, MYL9, MYO18A, NCBP2, NDFIP2, NDUFAF2, NEDD4L, NXF1, OSB…	[ABCA1, ABCB6, ANXA1, ANXA4, AP1G2, AP1M2, AP1S3, AP2A2, APOM, ARRB1, ARRB2, BRP44L, CADM1, CD63, COG3, DAB2, DAG1, DSCR3, F2RL1, FLNA, FOLR1, GATA3, GPLD1, JUP, KRT18, LMBRD1, LONP2, LY6E, LYN, MFF, MFN2, MYH9, MYL9, MYO18A, NDFIP2, NEDD4L, OSBPL1A, OSBPL2, PEX7, PFKL, PGAP2, PKIA, PQLC2, PRICKLE1, PRKCZ, PTTG1IP, RAB15, RAB25, RAB27A, RAB34, RABGEF1, RASEF, SCP2, SERAC1, SERGEF, SFN, SLC17A5, S…	66.1157	[ACSL1, ADRBK1, AQP3, ATP11C, BAD, BMP4, CD40, CRYM, CSF1R, DUOXA2, EIF5A, FKBP1B, FXC1, GGA3, GJA1, HPS4, IL18, IL6, KPNA6, MFSD2A, NCBP2, NDUFAF2, NXF1, PLIN2, PLK3, RANGRF, SAR1B, SEC61A1, SELK, SERPINA5, SLC1A5, SLC23A2, SLC25A13, SLC28A2, SLC33A1, SLC7A6, SLC7A6OS, TFRC, TIMM22, TOB1, TRPV1]	33.8843
GO Biological Process	organonitrogen compound metabolic process	99	9.12442	0.000426133	0.00762305	[AASS, ABCA1, ABCB6, ABHD12, AFAP1L2, AHCYL2, ALDH4A1, ALDH6A1, AMPD2, APEH, APLP2, ARRB1, ASL, ASRGL1, ATP6V0A1, ATP6V0A4, ATP6V1B1, ATPIF1, BAD, BCAT1, BLVRA, CBLC, CBS, CD40, CHKB, CLN6, CRTAP, CSF1R, DCXR, DDIT4, DEGS2, DPEP1, DTD1, DUOXA2, DUT, ELOVL1, ENPP4, ERBB3, FECH, GART, GATA2, GATA3, GCAT, GFPT2, GLDC, GM2A, GMPS, GNAS, GPLD1, GSTM3, H6PD, HAL, IARS2, IL6, IL6ST, KIT, KITLG, LY6E, LY…	[AASS, ABCA1, ABCB6, ABHD12, AHCYL2, ALDH4A1, ALDH6A1, APEH, APLP2, ARRB1, ASL, ASRGL1, ATP6V0A4, ATP6V1B1, ATPIF1, BCAT1, BLVRA, CBLC, CBS, CHKB, CLN6, CRTAP, DCXR, DEGS2, DPEP1, DTD1, DUT, ELOVL1, ENPP4, ERBB3, FECH, GATA2, GATA3, GCAT, GM2A, GMPS, GNAS, GPLD1, H6PD, IARS2, IL6ST, KIT, LY6E, LYN, MAP7, MCEE, MTHFR, MUT, MVP, NADSYN1, NFE2, NME3, ORMDL2, PECAM1, PICALM, PNPLA6, PPARGC1A, PRKCZ, …	72.7273	[AFAP1L2, AMPD2, ATP6V0A1, BAD, CD40, CSF1R, DDIT4, DUOXA2, GART, GFPT2, GLDC, GSTM3, HAL, IL6, KITLG, NAMPT, PNP, PPAT, SAT1, SDS, SHMT2, SLC25A13, SOD1, STAT5B, TBPL1, TDH, UCK2]	27.2727
GO Biological Process	organic substance catabolic process	102	9.73025	1.97669e-05	0.000837493	[AASS, ABHD12, ALDH2, ALDH4A1, ALDH6A1, ALDOC, ALKBH1, ARRB1, ARRB2, ASRGL1, AURKA, BAD, BCAT1, BLVRA, BNIP3, CAPN1, CBLC, CCRN4L, CLN6, CLPX, CSNK2A2, CUL4B, DAB2, DDIT4, DEM1, DIS3L, DTD1, DUT, EDEM1, ENO1, ENPP4, EPHX2, ETFDH, FBXL3, FBXO18, FBXO5, FBXO6, FLNA, FOXRED2, GAPDH, GCAT, GGA3, GJA1, GK, GLDC, GM2A, GPLD1, H6PD, HADHA, HAL, HK1, HKDC1, IER3, KLHL8, LGMN, LONP2, LSM1, NBAS, NCBP2, NE…	[AASS, ABHD12, ALDH2, ALDH4A1, ALDH6A1, ARRB1, ARRB2, ASRGL1, BCAT1, BLVRA, CAPN1, CBLC, CLN6, DAB2, DTD1, DUT, EDEM1, ENO1, ENPP4, EPHX2, ETFDH, FBXL3, FBXO18, FBXO6, FLNA, FOXRED2, GAPDH, GCAT, GM2A, GPLD1, H6PD, HADHA, HK1, HKDC1, LONP2, NBAS, NEDD4L, PEX7, PFKL, PGM1, PLD2, PLD3, PRDX6, PRICKLE1, PRKCG, PSME4, PTPMT1, RNF146B, SAMHD1, SETMAR, SHPK, SMAD7, SMPD1, SMPDL3A, SNX9, SRD5A3, TIPARP,…	57.8431	[ALDOC, ALKBH1, AURKA, BAD, BNIP3, CCRN4L, CLPX, CSNK2A2, CUL4B, DDIT4, DEM1, DIS3L, FBXO5, GGA3, GJA1, GK, GLDC, HAL, IER3, KLHL8, LGMN, LSM1, NCBP2, NPM1, PLK3, POLR2G, SAT1, SDS, SETMAR, SIAH1, SKP1, SOD1, SPOPL, TCEB1, TDH, TOB1, TRIP12, UBE2A, UBE2J2, UBE2K, UHRF1, USP7, ZNRF1]	42.1569
GO Biological Process	liposaccharide metabolic process	11	22.9167	0.000218543	0.00475479	[CLN6, GM2A, GPLD1, KIT, MAP7, PGAP2, PGAP3, PIGU, PIGV, SERAC1, UGCG]	[CLN6, GM2A, GPLD1, KIT, MAP7, PGAP2, PGAP3, PIGU, PIGV, SERAC1, UGCG]	100	[]	0
GO Biological Process	negative regulation of neural precursor cell proliferation	7	46.6667	2.0668e-05	0.000792274	[GATA2, ID2, ILK, KCTD11, KDM2B, LIMS1, TP53]	[GATA2, ILK, KDM2B, LIMS1, TP53]	71.4286	[ID2, KCTD11]	28.5714
GO Cellular Component	lytic vacuole	38	13.4752	1.81751e-05	0.000812832	[ACP5, AGA, ANXA11, ANXA6, ARSA, ASAH1, ATP11C, ATP6V0A4, C11H2orf18, CD63, CTSA, CTSC, CTSD, CTSZ, GJA1, GNB2, GPLD1, HPS4, KIT, LGMN, LMBRD1, LOC614531, LRP2, P2RX4, PQLC2, PRDX6, PSAP, SLC17A5, SLC44A2, SMPD1, SNAP23, TMEM165, TMEM63A, TMEM79, TMEM8A, VPS33B, VPS36, ZNRF1]	[ACP5, AGA, ANXA11, ANXA6, ARSA, ASAH1, ATP6V0A4, C11H2orf18, CD63, CTSA, CTSD, CTSZ, GNB2, GPLD1, KIT, LMBRD1, LRP2, P2RX4, PQLC2, PRDX6, PSAP, SLC17A5, SLC44A2, SMPD1, SNAP23, TMEM165, TMEM63A, TMEM79, TMEM8A, VPS33B, VPS36]	81.5789	[ATP11C, CTSC, GJA1, HPS4, LGMN, LOC614531, ZNRF1]	18.4211
GO Cellular Component	cytoplasm	539	8.27195	1.96933e-14	1.58531e-11	[AASS, ABCA1, ABCB6, ABCB8, ABTB1, ACAD9, ACADS, ACBD5, ACBD6, ACP5, ACSL1, ADRBK1, AFAP1L2, AGA, AGPHD1, AGTRAP, AGXT2L1, AHCYL2, AIFM2, AKR1B1, ALDH2, ALDH3A2, ALDH4A1, ALDH6A1, ALDOC, ALKBH1, ALS2, ANXA1, ANXA11, ANXA3, ANXA4, ANXA6, ANXA7, AP1G2, AP1M2, AP1S3, AP2A2, APEH, APOPT1, AQP3, ARF5, ARHGAP15, ARHGDIA, ARL4D, ARPC3, ARRB1, ARRB2, ARRDC1, ARRDC2, ARRDC3, ARSA, ASAH1, ASRGL1, ASZ1, ATG…	[AASS, ABCA1, ABCB6, ABCB8, ABTB1, ACAD9, ACADS, ACBD5, ACBD6, ACP5, AGA, AGTRAP, AHCYL2, AIFM2, ALDH2, ALDH3A2, ALDH4A1, ALDH6A1, ALS2, ANXA1, ANXA11, ANXA3, ANXA4, ANXA6, ANXA7, AP1G2, AP1M2, AP1S3, AP2A2, APEH, ARF5, ARHGAP15, ARHGDIA, ARPC3, ARRB1, ARRB2, ARRDC1, ARRDC3, ARSA, ASAH1, ASRGL1, ATP6V0A4, ATP6V1B1, ATPIF1, B3GNT2, B4GALT3, BCAT1, BCKDHA, BLVRA, BRE, BRP44L, BTK, C11H2orf18, CADM1…	61.9666	[ACSL1, ADRBK1, AFAP1L2, AGPHD1, AGXT2L1, AKR1B1, ALDOC, ALKBH1, APOPT1, AQP3, ARL4D, ARRDC2, ASZ1, ATG14, ATL2, ATP11C, ATP6V0A1, AURKA, BAD, BNIP3, BRD2, BTG3, C10H14orf1, C13H20orf7, C17H12orf52, C1QBP, CBR1, CBR3, CCDC88A, CCRN4L, CDAN1, CDC25A, CENPQ, CETN2, CETN4, CLGN, CLPX, CNIH4, CPEB4, CRAT, CRYM, CSNK1G1, CTGF, CTSC, CUL4B, DDIT4, DEM1, DHX16, DIS3L, DNAJB1, DUOXA2, DUSP1, DYNC2LI1, EI…	38.0334
GO Cellular Component	lysosome	38	13.4752	1.81751e-05	0.000812832	[ACP5, AGA, ANXA11, ANXA6, ARSA, ASAH1, ATP11C, ATP6V0A4, C11H2orf18, CD63, CTSA, CTSC, CTSD, CTSZ, GJA1, GNB2, GPLD1, HPS4, KIT, LGMN, LMBRD1, LOC614531, LRP2, P2RX4, PQLC2, PRDX6, PSAP, SLC17A5, SLC44A2, SMPD1, SNAP23, TMEM165, TMEM63A, TMEM79, TMEM8A, VPS33B, VPS36, ZNRF1]	[ACP5, AGA, ANXA11, ANXA6, ARSA, ASAH1, ATP6V0A4, C11H2orf18, CD63, CTSA, CTSD, CTSZ, GNB2, GPLD1, KIT, LMBRD1, LRP2, P2RX4, PQLC2, PRDX6, PSAP, SLC17A5, SLC44A2, SMPD1, SNAP23, TMEM165, TMEM63A, TMEM79, TMEM8A, VPS33B, VPS36]	81.5789	[ATP11C, CTSC, GJA1, HPS4, LGMN, LOC614531, ZNRF1]	18.4211
GO Cellular Component	vacuole	45	13.5135	2.9154e-06	0.000213354	[ACP5, AGA, ANXA11, ANXA6, ARSA, ASAH1, ATG14, ATP11C, ATP6V0A1, ATP6V0A4, ATP6V1B1, C11H2orf18, CD63, CTSA, CTSC, CTSD, CTSZ, GABARAPL1, GJA1, GNB2, GPLD1, HPS4, KIT, LGMN, LMBRD1, LOC614531, LRP2, P2RX4, PQLC2, PRDX6, PSAP, SBF2, SLC17A5, SLC44A2, SMPD1, SNAP23, SRPX, TMEM138, TMEM165, TMEM63A, TMEM79, TMEM8A, VPS33B, VPS36, ZNRF1]	[ACP5, AGA, ANXA11, ANXA6, ARSA, ASAH1, ATP6V0A4, ATP6V1B1, C11H2orf18, CD63, CTSA, CTSD, CTSZ, GNB2, GPLD1, KIT, LMBRD1, LRP2, P2RX4, PQLC2, PRDX6, PSAP, SBF2, SLC17A5, SLC44A2, SMPD1, SNAP23, TMEM165, TMEM63A, TMEM79, TMEM8A, VPS33B, VPS36]	73.3333	[ATG14, ATP11C, ATP6V0A1, CTSC, GABARAPL1, GJA1, HPS4, LGMN, LOC614531, SRPX, TMEM138, ZNRF1]	26.6667
GO Cellular Component	adherens junction	46	13.5693	2.02001e-06	0.000180679	[AIF1L, ANXA1, ANXA6, ARPC3, CAPN1, CAPN5, CD151, CD9, CDC42EP1, CNN2, DAB2, DAG1, EVL, EZR, FBLIM1, FERMT2, FLNA, FLT1, GJA1, GNB2, ILK, JAK1, JUP, KIAA1462, LIMS1, MPZL1, MTSS1, MYH7, MYH9, NDRG1, PDLIM1, PDLIM7, PI4KA, PLAU, PPP1CC, PVRL2, RRAS, RSU1, SLC4A2, SMAD7, SNAP23, SREBF1, TLN2, TRIOBP, VCL, ZFYVE21]	[AIF1L, ANXA1, ANXA6, ARPC3, CAPN1, CAPN5, CD151, CD9, CDC42EP1, CNN2, DAB2, DAG1, EVL, EZR, FBLIM1, FERMT2, FLNA, GNB2, ILK, JAK1, JUP, LIMS1, MPZL1, MTSS1, MYH9, PDLIM1, PDLIM7, PI4KA, PLAU, PVRL2, RSU1, SLC4A2, SMAD7, SNAP23, SREBF1, TLN2, TRIOBP, VCL, ZFYVE21]	84.7826	[FLT1, GJA1, KIAA1462, MYH7, NDRG1, PPP1CC, RRAS]	15.2174
GO Cellular Component	cell-substrate adherens junction	41	13.8514	4.31572e-06	0.000267243	[AIF1L, ANXA1, ANXA6, ARPC3, CAPN1, CAPN5, CD151, CD9, CDC42EP1, CNN2, DAB2, DAG1, EVL, EZR, FBLIM1, FERMT2, FLNA, FLT1, GJA1, GNB2, ILK, JAK1, JUP, LIMS1, MPZL1, MYH7, PDLIM1, PDLIM7, PI4KA, PLAU, PPP1CC, PVRL2, RRAS, RSU1, SLC4A2, SNAP23, SREBF1, TLN2, TRIOBP, VCL, ZFYVE21]	[AIF1L, ANXA1, ANXA6, ARPC3, CAPN1, CAPN5, CD151, CD9, CDC42EP1, CNN2, DAB2, DAG1, EVL, EZR, FBLIM1, FERMT2, FLNA, GNB2, ILK, JAK1, JUP, LIMS1, MPZL1, PDLIM1, PDLIM7, PI4KA, PLAU, PVRL2, RSU1, SLC4A2, SNAP23, SREBF1, TLN2, TRIOBP, VCL, ZFYVE21]	87.8049	[FLT1, GJA1, MYH7, PPP1CC, RRAS]	12.1951
GO Cellular Component	focal adhesion	41	13.9932	3.33306e-06	0.000223592	[AIF1L, ANXA1, ANXA6, ARPC3, CAPN1, CAPN5, CD151, CD9, CDC42EP1, CNN2, DAB2, DAG1, EVL, EZR, FBLIM1, FERMT2, FLNA, FLT1, GJA1, GNB2, ILK, JAK1, JUP, LIMS1, MPZL1, MYH7, PDLIM1, PDLIM7, PI4KA, PLAU, PPP1CC, PVRL2, RRAS, RSU1, SLC4A2, SNAP23, SREBF1, TLN2, TRIOBP, VCL, ZFYVE21]	[AIF1L, ANXA1, ANXA6, ARPC3, CAPN1, CAPN5, CD151, CD9, CDC42EP1, CNN2, DAB2, DAG1, EVL, EZR, FBLIM1, FERMT2, FLNA, GNB2, ILK, JAK1, JUP, LIMS1, MPZL1, PDLIM1, PDLIM7, PI4KA, PLAU, PVRL2, RSU1, SLC4A2, SNAP23, SREBF1, TLN2, TRIOBP, VCL, ZFYVE21]	87.8049	[FLT1, GJA1, MYH7, PPP1CC, RRAS]	12.1951
GO Cellular Component	endomembrane system	185	9.19026	5.2399e-07	6.02588e-05	[ABCA1, ABCB6, AGA, ALDH3A2, ALS2, ANXA1, ANXA11, ANXA3, ANXA4, ANXA6, ANXA7, AP1G2, AP1M2, AP2A2, APEH, ARRB1, ARRB2, ARRDC3, ATG14, ATL2, ATP11C, ATP6V0A1, ATP6V0A4, B3GNT2, B4GALT3, BNIP3, C10H14orf1, CAMK2D, CAPG, CASC4, CCDC88A, CCND2, CD46, CD63, CDAN1, CDC42EP1, CLGN, CLN6, CNIH4, COG1, COG3, CPEB4, CRTAP, CRYZ, CTGF, CTSZ, CYB5R3, CYP2D14, DAB2, DEGS2, DGKH, DSCR3, DUOXA2, EDEM1, EIF5A, E…	[ABCA1, ABCB6, AGA, ALDH3A2, ALS2, ANXA1, ANXA11, ANXA3, ANXA4, ANXA6, ANXA7, AP1G2, AP1M2, AP2A2, APEH, ARRB1, ARRB2, ARRDC3, ATP6V0A4, B3GNT2, B4GALT3, CAMK2D, CAPG, CASC4, CCND2, CD46, CD63, CDC42EP1, CLN6, COG1, COG3, CRTAP, CRYZ, CTSZ, CYB5R3, CYP2D14, DAB2, DEGS2, DGKH, DSCR3, EDEM1, ELOVL1, EPS15L1, FADS3, FASN, FLNA, FOLR1, FOXRED2, GALNT2, GALNT3, GALNT7, GCHFR, GGNBP1, GNAS, GPAA1, GRHL…	67.5676	[ATG14, ATL2, ATP11C, ATP6V0A1, BNIP3, C10H14orf1, CCDC88A, CDAN1, CLGN, CNIH4, CPEB4, CTGF, DUOXA2, EIF5A, FDFT1, FKBP1B, FUT10, GABARAPL1, GGA3, GJA1, H1F0, HPS4, KLK5, KLK6, KLK7, LGMN, LOC614531, MEST, NDRG1, NIPA2, NXF1, PDIA4, PI4KB, PLK3, PTGES, PTPN1, RANGRF, RHBDD2, RHEBL1, RNF128, SAR1B, SART1, SCGN, SEC61A1, SELK, SERPINA5, SGK1, SLC1A5, SLC33A1, SLC39A6, SRPX, STIM1, SYNE1, TERF2, TFR…	32.4324
GO Cellular Component	actin cytoskeleton	37	12.3746	0.000144414	0.00352283	[ABLIM1, AIF1L, ANXA6, ARPC3, CDC42EP1, CDC42EP4, CNN2, CORO2A, DAPK1, DBN1, DCTN1, DSTN, EZR, FBLIM1, FERMT2, FGD4, FLNA, H1F0, IQGAP2, LIMA1, MTSS1, MYH7, MYH9, MYL6, MYL9, MYO18A, MYO19, MYO1B, NFE2, PDLIM7, RAI14, SH3GL1, SREBF1, TNNI3, TRIOBP, VCL, WIPF1]	[AIF1L, ANXA6, ARPC3, CDC42EP1, CDC42EP4, CNN2, CORO2A, DAPK1, DBN1, DCTN1, DSTN, EZR, FBLIM1, FERMT2, FGD4, FLNA, IQGAP2, LIMA1, MTSS1, MYH9, MYL6, MYL9, MYO18A, MYO19, MYO1B, NFE2, PDLIM7, SH3GL1, SREBF1, TNNI3, TRIOBP, VCL, WIPF1]	89.1892	[ABLIM1, H1F0, MYH7, RAI14]	10.8108
GO Cellular Component	apical plasma membrane	24	18.1818	4.51575e-06	0.000259655	[ANXA4, ATP6V0A4, ATP6V1B1, DAB2, DPEP1, EPCAM, ERBB3, EZR, FN1, FOLR1, GJA1, LRP2, MARVELD2, OCLN, PRKCZ, SLC1A1, SLC23A2, SLC26A6, SLC29A1, SLC9A3R1, STXBP2, TJP3, TRPM6, TRPV5]	[ANXA4, ATP6V0A4, ATP6V1B1, DAB2, DPEP1, EPCAM, ERBB3, EZR, FN1, FOLR1, LRP2, MARVELD2, OCLN, PRKCZ, SLC1A1, SLC26A6, SLC29A1, SLC9A3R1, STXBP2, TJP3, TRPV5]	87.5	[GJA1, SLC23A2, TRPM6]	12.5
GO Cellular Component	membrane-bounded vesicle	229	9.40066	1.68291e-09	4.51581e-07	[A2M, ABCA1, ABCB6, ACP5, AGA, AIF1L, ALDH3A2, ALDH6A1, ALDOC, ANXA1, ANXA11, ANXA3, ANXA4, ANXA6, ANXA7, AP1G2, AP1M2, AP2A2, APEH, APLP2, APOM, ARF5, ARHGDIA, ARPC3, ARRB1, ARRB2, ARRDC1, ARSA, ASAH1, ATG14, ATP2B1, ATP6V0A1, ATP6V0A4, ATP6V1B1, B4GALT3, BLVRA, C10H14orf1, C11H2orf18, CADM1, CAPG, CAPN1, CAPN5, CBLC, CD38, CD40, CD46, CD63, CD9, CLPX, CMBL, CNN2, COMMD7, CPNE3, CPNE8, CRYL1, CR…	[A2M, ABCA1, ABCB6, ACP5, AGA, AIF1L, ALDH3A2, ALDH6A1, ANXA1, ANXA11, ANXA3, ANXA4, ANXA6, ANXA7, AP1G2, AP1M2, AP2A2, APEH, APLP2, APOM, ARF5, ARHGDIA, ARPC3, ARRB1, ARRB2, ARRDC1, ARSA, ASAH1, ATP2B1, ATP6V0A4, ATP6V1B1, B4GALT3, BLVRA, C11H2orf18, CADM1, CAPG, CAPN1, CAPN5, CBLC, CD38, CD46, CD63, CD9, CMBL, CNN2, COMMD7, CPNE3, CRYL1, CRYZ, CTSA, CTSD, CTSZ, CYB5R3, CYSTM1, DAB2, DAG1, DCXR,…	79.0393	[ALDOC, ATG14, ATP6V0A1, C10H14orf1, CD40, CLPX, CPNE8, CRYM, CTSC, CUL4B, FETUB, GABARAPL1, GART, GJA1, GPX2, GSTM3, H2B, HIST2H2BF, HPS4, HRSP12, IL18, IQCG, KLK5, KLK7, LGALS8, LGMN, MEST, MLLT3, MPP6, MYL6B, NAMPT, NDRG1, PDIA4, QPCT, RRAS, SCGN, SERPINA5, SGK3, SHBG, SHMT2, SLC1A5, SLC23A2, TFRC, TGFBI, TUBA1A, UBE2K, UGDH, ZNRF1]	20.9607
GO Cellular Component	extracellular organelle	194	9.55194	1.35192e-08	2.72074e-06	[A2M, ABCB6, ACP5, AGA, AIF1L, ALDH3A2, ALDH6A1, ALDOC, ANXA1, ANXA11, ANXA3, ANXA4, ANXA6, ANXA7, APEH, APLP2, APOM, ARF5, ARHGDIA, ARPC3, ARRDC1, ARSA, ASAH1, ATP2B1, ATP6V0A1, ATP6V0A4, ATP6V1B1, B4GALT3, BLVRA, C11H2orf18, CADM1, CAPG, CAPN1, CAPN5, CBLC, CD38, CD40, CD9, CLPX, CMBL, CNN2, COMMD7, CPNE3, CPNE8, CRYL1, CRYM, CRYZ, CTSA, CTSC, CTSZ, CUL4B, CYB5R3, CYSTM1, DAB2, DAG1, DCXR, DPEP…	[A2M, ABCB6, ACP5, AGA, AIF1L, ALDH3A2, ALDH6A1, ANXA1, ANXA11, ANXA3, ANXA4, ANXA6, ANXA7, APEH, APLP2, APOM, ARF5, ARHGDIA, ARPC3, ARRDC1, ARSA, ASAH1, ATP2B1, ATP6V0A4, ATP6V1B1, B4GALT3, BLVRA, C11H2orf18, CADM1, CAPG, CAPN1, CAPN5, CBLC, CD38, CD9, CMBL, CNN2, COMMD7, CPNE3, CRYL1, CRYZ, CTSA, CTSZ, CYB5R3, CYSTM1, DAB2, DAG1, DCXR, DPEP1, DPP3, DSP, DSTN, ENDOD1, ENPP4, EPCAM, EPHX2, ERAP1,…	80.4124	[ALDOC, ATP6V0A1, CD40, CLPX, CPNE8, CRYM, CTSC, CUL4B, FETUB, GART, GJA1, GPX2, GSTM3, H2B, HIST2H2BF, HRSP12, IL18, IQCG, LGALS8, LGMN, MEST, MLLT3, MPP6, MYL6B, NAMPT, NDRG1, QPCT, RRAS, SERPINA5, SHBG, SHMT2, SLC1A5, SLC23A2, TFRC, TGFBI, TUBA1A, UBE2K, UGDH]	19.5876
GO Cellular Component	organelle lumen	129	8.7517	0.000330721	0.00619141	[ABCB8, ABTB1, ACADS, ALDH2, ALDH4A1, ALKBH1, ANXA11, ARL4D, ASF1B, AURKA, BCKDHA, C1QBP, CAPG, CCND2, CDC45, CENPQ, CEP85, CLN6, CLPX, CXXC5, DAB2, DAG1, DDX52, DIEXF, DLAT, DNAJB1, EAF2, ELL2, ERGIC2, ERI1, ERI3, ETFA, EZH1, EZH2, EZR, FAM118B, FANCC, FBXO11, FMR1NB, FOXRED2, GABPA, GATA3, GLTSCR2, GTF3C1, H1F0, HADHA, HIST1H1D, HSD17B8, IDH3G, INTS10, IRF1, KDELC1, KRT8, LIN52, LONP2, MAX, MBI…	[ABCB8, ABTB1, ACADS, ALDH2, ALDH4A1, ANXA11, BCKDHA, CAPG, CCND2, CDC45, CLN6, CXXC5, DAB2, DAG1, DLAT, ERI3, ETFA, EZH1, EZR, FANCC, FOXRED2, GATA3, GLTSCR2, HADHA, HSD17B8, IDH3G, INTS10, IRF1, KDELC1, KRT8, LONP2, MUT, NACC1, PCCB, PDHX, PEX7, PPARGC1A, PRKCZ, PSME4, RCN2, S100A16, SERGEF, TDG, TP53, TTC21B, TXNDC16, ZNF350]	36.4341	[ALKBH1, ARL4D, ASF1B, AURKA, C1QBP, CENPQ, CEP85, CLPX, DDX52, DIEXF, DNAJB1, EAF2, ELL2, ERGIC2, ERI1, EZH2, FAM118B, FBXO11, FMR1NB, GABPA, GTF3C1, H1F0, HIST1H1D, LIN52, MAX, MBIP, MLH3, MLLT3, MPHOSPH6, MSL3, NCBP2, NHP2L1, NPM1, NUFIP1, NXF1, PAF1, PDIA4, PHF12, PHF5A, PINX1, PLK3, POLR1C, POLR2A, POLR2G, POLR2J, POLR3G, POLR3K, PPP1CC, PRPF40A, RAD1, RBM25, RBM28, RBM4, REV3L, RPP38, RPRD1…	63.5659
GO Cellular Component	cytoplasmic part	380	8.61873	4.6356e-11	1.86583e-08	[AASS, ABCA1, ABCB6, ABCB8, ACAD9, ACADS, ACBD5, ACP5, ACSL1, ADRBK1, AGA, AGTRAP, AGXT2L1, AHCYL2, AIFM2, ALDH2, ALDH3A2, ALDH4A1, ALDH6A1, ALDOC, ALKBH1, ALS2, ANXA1, ANXA11, ANXA3, ANXA4, ANXA6, ANXA7, AP1G2, AP1M2, AP1S3, AP2A2, APOPT1, ARPC3, ARRB1, ARRB2, ARRDC1, ARRDC2, ARRDC3, ARSA, ASAH1, ASZ1, ATG14, ATL2, ATP11C, ATP6V0A1, ATP6V0A4, ATP6V1B1, ATPIF1, AURKA, B3GNT2, B4GALT3, BAD, BCAT1,…	[AASS, ABCA1, ABCB6, ABCB8, ACAD9, ACADS, ACBD5, ACP5, AGA, AGTRAP, AHCYL2, AIFM2, ALDH2, ALDH3A2, ALDH4A1, ALDH6A1, ALS2, ANXA1, ANXA11, ANXA3, ANXA4, ANXA6, ANXA7, AP1G2, AP1M2, AP1S3, AP2A2, ARPC3, ARRB1, ARRB2, ARRDC1, ARRDC3, ARSA, ASAH1, ATP6V0A4, ATP6V1B1, ATPIF1, B3GNT2, B4GALT3, BCAT1, BCKDHA, BRP44L, BTK, C11H2orf18, CADM1, CAMK2D, CAPG, CAPN1, CASC4, CCND2, CD46, CD63, CDC42EP1, CDKN3,…	66.5789	[ACSL1, ADRBK1, AGXT2L1, ALDOC, ALKBH1, APOPT1, ARRDC2, ASZ1, ATG14, ATL2, ATP11C, ATP6V0A1, AURKA, BAD, BNIP3, C10H14orf1, C13H20orf7, C1QBP, CBR3, CCDC88A, CCRN4L, CETN2, CETN4, CLGN, CLPX, CNIH4, CPEB4, CRAT, CRYM, CTGF, CTSC, DDIT4, DEM1, DIS3L, DUOXA2, DYNC2LI1, EIF5A, ELAC2, FASTKD2, FDFT1, FKBP1B, FUT10, FXC1, GABARAPL1, GGA3, GJA1, GK, GLDC, GTPBP8, H1F0, HBA, HCCS, HPS4, HRSP12, ID2, KLK…	33.4211
GO Cellular Component	apical part of cell	30	15.873	5.62796e-06	0.000283157	[ANXA4, ATP6V0A4, ATP6V1B1, DAB2, DPEP1, DYNC2LI1, EPCAM, ERBB3, EZR, FN1, FOLR1, FZD6, GJA1, INADL, LGMN, LRP2, MARVELD2, OCLN, OOEP, P2RX4, PRKCZ, SLC1A1, SLC23A2, SLC26A6, SLC29A1, SLC9A3R1, STXBP2, TJP3, TRPM6, TRPV5]	[ANXA4, ATP6V0A4, ATP6V1B1, DAB2, DPEP1, EPCAM, ERBB3, EZR, FN1, FOLR1, FZD6, INADL, LRP2, MARVELD2, OCLN, P2RX4, PRKCZ, SLC1A1, SLC26A6, SLC29A1, SLC9A3R1, STXBP2, TJP3, TRPV5]	80	[DYNC2LI1, GJA1, LGMN, OOEP, SLC23A2, TRPM6]	20
GO Cellular Component	extracellular membrane-bounded organelle	194	9.55194	1.35192e-08	2.72074e-06	[A2M, ABCB6, ACP5, AGA, AIF1L, ALDH3A2, ALDH6A1, ALDOC, ANXA1, ANXA11, ANXA3, ANXA4, ANXA6, ANXA7, APEH, APLP2, APOM, ARF5, ARHGDIA, ARPC3, ARRDC1, ARSA, ASAH1, ATP2B1, ATP6V0A1, ATP6V0A4, ATP6V1B1, B4GALT3, BLVRA, C11H2orf18, CADM1, CAPG, CAPN1, CAPN5, CBLC, CD38, CD40, CD9, CLPX, CMBL, CNN2, COMMD7, CPNE3, CPNE8, CRYL1, CRYM, CRYZ, CTSA, CTSC, CTSZ, CUL4B, CYB5R3, CYSTM1, DAB2, DAG1, DCXR, DPEP…	[A2M, ABCB6, ACP5, AGA, AIF1L, ALDH3A2, ALDH6A1, ANXA1, ANXA11, ANXA3, ANXA4, ANXA6, ANXA7, APEH, APLP2, APOM, ARF5, ARHGDIA, ARPC3, ARRDC1, ARSA, ASAH1, ATP2B1, ATP6V0A4, ATP6V1B1, B4GALT3, BLVRA, C11H2orf18, CADM1, CAPG, CAPN1, CAPN5, CBLC, CD38, CD9, CMBL, CNN2, COMMD7, CPNE3, CRYL1, CRYZ, CTSA, CTSZ, CYB5R3, CYSTM1, DAB2, DAG1, DCXR, DPEP1, DPP3, DSP, DSTN, ENDOD1, ENPP4, EPCAM, EPHX2, ERAP1,…	80.4124	[ALDOC, ATP6V0A1, CD40, CLPX, CPNE8, CRYM, CTSC, CUL4B, FETUB, GART, GJA1, GPX2, GSTM3, H2B, HIST2H2BF, HRSP12, IL18, IQCG, LGALS8, LGMN, MEST, MLLT3, MPP6, MYL6B, NAMPT, NDRG1, QPCT, RRAS, SERPINA5, SHBG, SHMT2, SLC1A5, SLC23A2, TFRC, TGFBI, TUBA1A, UBE2K, UGDH]	19.5876
GO Cellular Component	intracellular organelle lumen	129	8.76359	0.000312598	0.00613759	[ABCB8, ABTB1, ACADS, ALDH2, ALDH4A1, ALKBH1, ANXA11, ARL4D, ASF1B, AURKA, BCKDHA, C1QBP, CAPG, CCND2, CDC45, CENPQ, CEP85, CLN6, CLPX, CXXC5, DAB2, DAG1, DDX52, DIEXF, DLAT, DNAJB1, EAF2, ELL2, ERGIC2, ERI1, ERI3, ETFA, EZH1, EZH2, EZR, FAM118B, FANCC, FBXO11, FMR1NB, FOXRED2, GABPA, GATA3, GLTSCR2, GTF3C1, H1F0, HADHA, HIST1H1D, HSD17B8, IDH3G, INTS10, IRF1, KDELC1, KRT8, LIN52, LONP2, MAX, MBI…	[ABCB8, ABTB1, ACADS, ALDH2, ALDH4A1, ANXA11, BCKDHA, CAPG, CCND2, CDC45, CLN6, CXXC5, DAB2, DAG1, DLAT, ERI3, ETFA, EZH1, EZR, FANCC, FOXRED2, GATA3, GLTSCR2, HADHA, HSD17B8, IDH3G, INTS10, IRF1, KDELC1, KRT8, LONP2, MUT, NACC1, PCCB, PDHX, PEX7, PPARGC1A, PRKCZ, PSME4, RCN2, S100A16, SERGEF, TDG, TP53, TTC21B, TXNDC16, ZNF350]	36.4341	[ALKBH1, ARL4D, ASF1B, AURKA, C1QBP, CENPQ, CEP85, CLPX, DDX52, DIEXF, DNAJB1, EAF2, ELL2, ERGIC2, ERI1, EZH2, FAM118B, FBXO11, FMR1NB, GABPA, GTF3C1, H1F0, HIST1H1D, LIN52, MAX, MBIP, MLH3, MLLT3, MPHOSPH6, MSL3, NCBP2, NHP2L1, NPM1, NUFIP1, NXF1, PAF1, PDIA4, PHF12, PHF5A, PINX1, PLK3, POLR1C, POLR2A, POLR2G, POLR2J, POLR3G, POLR3K, PPP1CC, PRPF40A, RAD1, RBM25, RBM28, RBM4, REV3L, RPP38, RPRD1…	63.5659
GO Cellular Component	extracellular vesicular exosome	194	9.55194	1.35192e-08	2.72074e-06	[A2M, ABCB6, ACP5, AGA, AIF1L, ALDH3A2, ALDH6A1, ALDOC, ANXA1, ANXA11, ANXA3, ANXA4, ANXA6, ANXA7, APEH, APLP2, APOM, ARF5, ARHGDIA, ARPC3, ARRDC1, ARSA, ASAH1, ATP2B1, ATP6V0A1, ATP6V0A4, ATP6V1B1, B4GALT3, BLVRA, C11H2orf18, CADM1, CAPG, CAPN1, CAPN5, CBLC, CD38, CD40, CD9, CLPX, CMBL, CNN2, COMMD7, CPNE3, CPNE8, CRYL1, CRYM, CRYZ, CTSA, CTSC, CTSZ, CUL4B, CYB5R3, CYSTM1, DAB2, DAG1, DCXR, DPEP…	[A2M, ABCB6, ACP5, AGA, AIF1L, ALDH3A2, ALDH6A1, ANXA1, ANXA11, ANXA3, ANXA4, ANXA6, ANXA7, APEH, APLP2, APOM, ARF5, ARHGDIA, ARPC3, ARRDC1, ARSA, ASAH1, ATP2B1, ATP6V0A4, ATP6V1B1, B4GALT3, BLVRA, C11H2orf18, CADM1, CAPG, CAPN1, CAPN5, CBLC, CD38, CD9, CMBL, CNN2, COMMD7, CPNE3, CRYL1, CRYZ, CTSA, CTSZ, CYB5R3, CYSTM1, DAB2, DAG1, DCXR, DPEP1, DPP3, DSP, DSTN, ENDOD1, ENPP4, EPCAM, EPHX2, ERAP1,…	80.4124	[ALDOC, ATP6V0A1, CD40, CLPX, CPNE8, CRYM, CTSC, CUL4B, FETUB, GART, GJA1, GPX2, GSTM3, H2B, HIST2H2BF, HRSP12, IL18, IQCG, LGALS8, LGMN, MEST, MLLT3, MPP6, MYL6B, NAMPT, NDRG1, QPCT, RRAS, SERPINA5, SHBG, SHMT2, SLC1A5, SLC23A2, TFRC, TGFBI, TUBA1A, UBE2K, UGDH]	19.5876
GO Cellular Component	bounding membrane of organelle	102	9.21409	0.000243996	0.00503634	[ABCB6, ACBD5, AIFM2, ANXA3, ANXA4, ANXA6, ANXA7, AP1M2, AP2A2, ATG14, ATP11C, ATP6V0A1, ATP6V0A4, ATP6V1B1, B4GALT3, BAD, BNIP3, C11H2orf18, CAMK2D, CD46, CD63, CLGN, CYB5R3, CYP2D14, DEGS2, DUOXA2, EDEM1, EIF5A, FADS3, FDFT1, FKBP1B, FUT10, GABARAPL1, GALNT2, GALNT3, GALNT7, GK, GNB2, GPAA1, GPLD1, HK1, LEPROT, LMBRD1, LOC614531, LRP2, MEST, MFF, MFN2, MYO18A, MYO1B, NDRG1, ORMDL2, P2RX4, PEX11…	[ABCB6, ACBD5, AIFM2, ANXA3, ANXA4, ANXA6, ANXA7, AP1M2, AP2A2, ATP6V0A4, ATP6V1B1, B4GALT3, C11H2orf18, CAMK2D, CD46, CD63, CYB5R3, CYP2D14, DEGS2, EDEM1, FADS3, GALNT2, GALNT3, GALNT7, GNB2, GPAA1, GPLD1, HK1, LEPROT, LMBRD1, LRP2, MFF, MFN2, MYO18A, MYO1B, ORMDL2, P2RX4, PEX11B, PEX11G, PGAP2, PGAP3, PI4KA, PICALM, PIGU, PIGV, PLD3, PQLC2, PTDSS1, PTGS2, PTPLB, RAB15, SBF2, SCD, SH3GL1, SLC17A…	70.5882	[ATG14, ATP11C, ATP6V0A1, BAD, BNIP3, CLGN, DUOXA2, EIF5A, FDFT1, FKBP1B, FUT10, GABARAPL1, GK, LOC614531, MEST, NDRG1, PI4KB, RHBDD2, SAR1B, SCGN, SEC61A1, SELK, SERPINA5, SGK1, SLC33A1, STIM1, TMEM106C, TMEM138, UBE2J2, ZNRF1]	29.4118
GO Cellular Component	membrane region	78	10.2767	4.52316e-05	0.00151714	[ABCA1, ANXA1, ANXA4, ANXA7, AQP3, ATG14, ATP6V0A4, ATP6V1B1, BTK, CADM1, CAMK2D, CLDN7, CLGN, CYB5R3, CYP2D14, DAB2, DAG1, DEGS2, DPEP1, DSP, DUOXA2, EDEM1, EIF5A, EPCAM, ERBB3, EZR, FADS3, FDFT1, FKBP1B, FN1, FOLR1, FZD6, GJA1, GPAA1, HK1, LRP2, LYN, MARVELD2, MEST, MYOF, OCLN, ORMDL2, PECAM1, PGAP2, PGAP3, PI4KB, PIGU, PIGV, PLD3, PRKCZ, PTDSS1, PTGS2, PTPLB, RANGRF, SAR1B, SCD, SEC61A1, SELK,…	[ABCA1, ANXA1, ANXA4, ANXA7, ATP6V0A4, ATP6V1B1, BTK, CADM1, CAMK2D, CLDN7, CYB5R3, CYP2D14, DAB2, DAG1, DEGS2, DPEP1, DSP, EDEM1, EPCAM, ERBB3, EZR, FADS3, FN1, FOLR1, FZD6, GPAA1, HK1, LRP2, LYN, MARVELD2, MYOF, OCLN, ORMDL2, PECAM1, PGAP2, PGAP3, PIGU, PIGV, PLD3, PRKCZ, PTDSS1, PTGS2, PTPLB, SCD, SLC1A1, SLC26A6, SLC29A1, SLC35G1, SLC4A2, SLC9A3R1, SMPD1, STXBP2, TJP3, TMEM66, TRPV5, ZDHHC16]	71.7949	[AQP3, ATG14, CLGN, DUOXA2, EIF5A, FDFT1, FKBP1B, GJA1, MEST, PI4KB, RANGRF, SAR1B, SEC61A1, SELK, SGK1, SLC23A2, SLC33A1, STIM1, TMEM106C, TRPM6, UBE2J2, ZAP70]	28.2051
GO Cellular Component	extracellular vesicle	194	9.55194	1.35192e-08	2.72074e-06	[A2M, ABCB6, ACP5, AGA, AIF1L, ALDH3A2, ALDH6A1, ALDOC, ANXA1, ANXA11, ANXA3, ANXA4, ANXA6, ANXA7, APEH, APLP2, APOM, ARF5, ARHGDIA, ARPC3, ARRDC1, ARSA, ASAH1, ATP2B1, ATP6V0A1, ATP6V0A4, ATP6V1B1, B4GALT3, BLVRA, C11H2orf18, CADM1, CAPG, CAPN1, CAPN5, CBLC, CD38, CD40, CD9, CLPX, CMBL, CNN2, COMMD7, CPNE3, CPNE8, CRYL1, CRYM, CRYZ, CTSA, CTSC, CTSZ, CUL4B, CYB5R3, CYSTM1, DAB2, DAG1, DCXR, DPEP…	[A2M, ABCB6, ACP5, AGA, AIF1L, ALDH3A2, ALDH6A1, ANXA1, ANXA11, ANXA3, ANXA4, ANXA6, ANXA7, APEH, APLP2, APOM, ARF5, ARHGDIA, ARPC3, ARRDC1, ARSA, ASAH1, ATP2B1, ATP6V0A4, ATP6V1B1, B4GALT3, BLVRA, C11H2orf18, CADM1, CAPG, CAPN1, CAPN5, CBLC, CD38, CD9, CMBL, CNN2, COMMD7, CPNE3, CRYL1, CRYZ, CTSA, CTSZ, CYB5R3, CYSTM1, DAB2, DAG1, DCXR, DPEP1, DPP3, DSP, DSTN, ENDOD1, ENPP4, EPCAM, EPHX2, ERAP1,…	80.4124	[ALDOC, ATP6V0A1, CD40, CLPX, CPNE8, CRYM, CTSC, CUL4B, FETUB, GART, GJA1, GPX2, GSTM3, H2B, HIST2H2BF, HRSP12, IL18, IQCG, LGALS8, LGMN, MEST, MLLT3, MPP6, MYL6B, NAMPT, NDRG1, QPCT, RRAS, SERPINA5, SHBG, SHMT2, SLC1A5, SLC23A2, TFRC, TGFBI, TUBA1A, UBE2K, UGDH]	19.5876
GO Molecular Function	actin binding	40	15.0376	6.93047e-07	6.97379e-05	[ABLIM1, AIF1L, ANXA6, ARPC3, AVIL, CAPG, CCDC88A, CNN2, CORO2A, DAG1, DBN1, DSTN, EVL, EZR, FLNA, FMNL3, HIP1, HOOK1, IQGAP2, JMY, LIMA1, MICAL1, MTSS1, MYH7, MYH9, MYL9, MYO18A, MYO1B, PLS1, PLS3, SCIN, SREBF1, SSFA2, SYNE1, TAGLN2, TLN2, TNNI3, TRIOBP, VCL, WIPF1]	[AIF1L, ANXA6, ARPC3, CAPG, CNN2, CORO2A, DAG1, DBN1, DSTN, EVL, EZR, FLNA, HIP1, HOOK1, IQGAP2, LIMA1, MTSS1, MYH9, MYL9, MYO18A, MYO1B, PLS1, SCIN, SREBF1, SSFA2, TAGLN2, TLN2, TNNI3, TRIOBP, VCL, WIPF1]	77.5	[ABLIM1, AVIL, CCDC88A, FMNL3, JMY, MICAL1, MYH7, PLS3, SYNE1]	22.5
GO Molecular Function	phospholipid binding	35	16.5094	3.66412e-07	4.91603e-05	[ANXA1, ANXA11, ANXA3, ANXA4, ANXA6, ANXA7, ANXA8L1, APOM, ARAP2, BAD, BTK, CCDC88A, DAB2, DAPP1, DPEP1, FERMT2, GPAA1, HIP1, IQGAP2, LRBA, MYO1B, MYOF, NR5A2, PHF12, PICALM, PIGU, PLD2, SBF2, SCIN, SERPINA5, SGK3, SNX17, SNX8, SNX9, VPS36]	[ANXA1, ANXA11, ANXA3, ANXA4, ANXA6, ANXA7, ANXA8L1, APOM, ARAP2, BTK, DAB2, DAPP1, DPEP1, FERMT2, GPAA1, HIP1, IQGAP2, LRBA, MYO1B, MYOF, PICALM, PIGU, PLD2, SBF2, SCIN, SNX17, SNX8, SNX9, VPS36]	82.8571	[BAD, CCDC88A, NR5A2, PHF12, SERPINA5, SGK3]	17.1429
GO Molecular Function	calcium-dependent phospholipid binding	7	38.8889	8.58402e-05	0.0024679	[ANXA1, ANXA11, ANXA3, ANXA4, ANXA6, ANXA7, ANXA8L1]	[ANXA1, ANXA11, ANXA3, ANXA4, ANXA6, ANXA7, ANXA8L1]	100	[]	0
GO Molecular Function	oxidoreductase activity, acting on CH-OH group of donors	17	16.6667	0.000323251	0.00619564	[AKR1B1, ALDH3A2, CBR1, CBR3, CRYL1, DCXR, FASN, H6PD, HADHA, HHIP, HSD17B8, IDH3G, PTGR1, RDH12, SDR9C7, TDH, UGDH]	[ALDH3A2, CRYL1, DCXR, FASN, H6PD, HADHA, HSD17B8, IDH3G, PTGR1]	52.9412	[AKR1B1, CBR1, CBR3, HHIP, RDH12, SDR9C7, TDH, UGDH]	47.0588
GO Molecular Function	phosphatidylinositol binding	22	16.1765	7.24313e-05	0.00215953	[ARAP2, BTK, CCDC88A, DAB2, DAPP1, DPEP1, FERMT2, GPAA1, HIP1, IQGAP2, MYO1B, PHF12, PICALM, PIGU, PLD2, SBF2, SCIN, SGK3, SNX17, SNX8, SNX9, VPS36]	[ARAP2, BTK, DAB2, DAPP1, DPEP1, FERMT2, GPAA1, HIP1, IQGAP2, MYO1B, PICALM, PIGU, PLD2, SBF2, SCIN, SNX17, SNX8, SNX9, VPS36]	86.3636	[CCDC88A, PHF12, SGK3]	13.6364
GO Molecular Function	anion binding	172	8.70005	3.87911e-05	0.00135769	[ABCA1, ABCB1, ABCB6, ABCB8, ACAD9, ACADS, ACBD5, ACBD6, ACSS1, ADRBK1, AGXT2L1, AIFM2, ALDH6A1, ANXA1, ANXA11, ANXA3, ANXA4, ANXA6, ANXA7, ANXA8L1, APLP2, APOM, ARAP2, ARF5, ARL4D, ATL2, ATP11C, ATP2B1, ATP6V1B1, AURKA, BAD, BMP4, BTK, CAMK2D, CBR3, CBS, CCDC88A, CDK10, CLPX, CRYL1, CRYZ, CSF1R, CSNK1G1, CSNK2A2, CTGF, CXCL6, CYB5R3, DAB2, DAPK1, DAPP1, DDX52, DGKH, DHX16, DHX57, DPEP1, EIF5B, E…	[ABCA1, ABCB6, ABCB8, ACAD9, ACADS, ACBD5, ACBD6, ACSS1, AIFM2, ALDH6A1, ANXA1, ANXA11, ANXA3, ANXA4, ANXA6, ANXA7, ANXA8L1, APLP2, APOM, ARAP2, ARF5, ATP2B1, ATP6V1B1, BTK, CAMK2D, CBS, CDK10, CRYL1, CRYZ, CXCL6, CYB5R3, DAB2, DAPK1, DAPP1, DGKH, DHX57, DPEP1, ERBB3, ETFA, FBXO18, FERMT2, FLT3, FN1, FOLR1, FOXRED2, GBP4, GCAT, GMPS, GNAS, GPAA1, HIP1, HK1, HKDC1, IARS2, IDH3G, ILK, IQGAP2, JAK1,…	65.1163	[ABCB1, ADRBK1, AGXT2L1, ARL4D, ATL2, ATP11C, AURKA, BAD, BMP4, CBR3, CCDC88A, CLPX, CSF1R, CSNK1G1, CSNK2A2, CTGF, DDX52, DHX16, EIF5B, FLT1, GART, GK, GLDC, GSTM3, GTPBP8, LATS2, LOC614531, MARK3, MICAL1, MLH3, MYH7, NR5A2, PHF12, PI4KB, PLK2, PLK3, PRPS1, PTGES, RABL5, RHEBL1, RIOK1, RRAD, RRAS, SAR1B, SDS, SERPINA5, SGK1, SGK3, SHMT2, SPATA5, STK38, TRIP13, TRIT1, TRPM6, TUBA1A, UBE2J2, UBE2K…	34.8837
GO Molecular Function	coenzyme binding	21	14.4828	0.000501495	0.00877617	[ACAD9, ACADS, ACBD5, ACBD6, AIFM2, ALDH6A1, CBR3, CRYL1, CRYM, CRYZ, CYB5R3, ETFA, FOXRED2, GAPDH, H6PD, HADHA, IDH3G, MICAL1, SCP2, TDH, UGDH]	[ACAD9, ACADS, ACBD5, ACBD6, AIFM2, ALDH6A1, CRYL1, CRYZ, CYB5R3, ETFA, FOXRED2, GAPDH, H6PD, HADHA, IDH3G, SCP2]	76.1905	[CBR3, CRYM, MICAL1, TDH, UGDH]	23.8095
GO Molecular Function	actin filament binding	20	21.2766	2.31599e-06	0.000186438	[AIF1L, ANXA6, ARPC3, CORO2A, EZR, FLNA, IQGAP2, LIMA1, MTSS1, MYL9, MYO18A, MYO1B, PLS1, SCIN, SREBF1, SYNE1, TAGLN2, TLN2, TRIOBP, VCL]	[AIF1L, ANXA6, ARPC3, CORO2A, EZR, FLNA, IQGAP2, LIMA1, MTSS1, MYL9, MYO18A, MYO1B, PLS1, SCIN, SREBF1, TAGLN2, TLN2, TRIOBP, VCL]	95	[SYNE1]	5
KEGG pathway	Glycolysis / Gluconeogenesis	12	22.6415	0.0001291	0.00324767	[ACSS1, ALDH2, ALDH3A2, ALDOC, DLAT, ENO1, GALM, GAPDH, HK1, HKDC1, PFKL, PGM1]	[ACSS1, ALDH2, ALDH3A2, DLAT, ENO1, GALM, GAPDH, HK1, HKDC1, PFKL, PGM1]	91.6667	[ALDOC]	8.33333
KEGG pathway	Pentose and glucuronate interconversions	7	33.3333	0.00026355	0.00530395	[AKR1B1, ALDH2, ALDH3A2, CRYL1, DCXR, UGDH, XYLB]	[ALDH2, ALDH3A2, CRYL1, DCXR, XYLB]	71.4286	[AKR1B1, UGDH]	28.5714
KEGG pathway	Valine, leucine and isoleucine degradation	11	26.8293	4.66387e-05	0.00150177	[ACADS, ALDH2, ALDH3A2, ALDH6A1, BCAT1, BCKDHA, HADHA, MCCC1, MCEE, MUT, PCCB]	[ACADS, ALDH2, ALDH3A2, ALDH6A1, BCAT1, BCKDHA, HADHA, MCCC1, MCEE, MUT, PCCB]	100	[]	0
KEGG pathway	Propanoate metabolism	9	32.1429	4.80771e-05	0.00148854	[ACSS1, ALDH2, ALDH3A2, ALDH6A1, HADHA, MCEE, MUT, PCCB, SUCLG2]	[ACSS1, ALDH2, ALDH3A2, ALDH6A1, HADHA, MCEE, MUT, PCCB, SUCLG2]	100	[]	0
KEGG pathway	Metabolic pathways	113	10.9709	2.5682e-08	4.1348e-06	[AASS, ACADS, ACSL1, ACSS1, AHCYL2, AKR1B1, ALDH2, ALDH3A2, ALDH4A1, ALDH6A1, ALDOC, AMPD2, ASAH1, ASL, ATP6V0A1, ATP6V0A4, ATP6V1B1, B3GNT2, B4GALT3, B4GALT4, BCAT1, BCKDHA, CBR1, CBR3, CBS, CD38, CHKB, CMBL, CRYL1, DCXR, DEGS2, DGKH, DLAT, DUT, ENO1, EPHX2, EPT1, FASN, FDFT1, FECH, FH, FPGT, GALNT2, GALNT3, GALNT7, GAPDH, GART, GFPT2, GK, GLDC, GMPS, GPAA1, H6PD, HADHA, HAL, HK1, HKDC1, HSD17B8…	[AASS, ACADS, ACSS1, AHCYL2, ALDH2, ALDH3A2, ALDH4A1, ALDH6A1, ASAH1, ASL, ATP6V0A4, ATP6V1B1, B3GNT2, B4GALT3, BCAT1, BCKDHA, CBS, CD38, CHKB, CMBL, CRYL1, DCXR, DEGS2, DGKH, DLAT, DUT, ENO1, EPHX2, FASN, FECH, FH, FPGT, GALNT2, GALNT3, GALNT7, GAPDH, GMPS, GPAA1, H6PD, HADHA, HK1, HKDC1, HSD17B8, IDH3G, LOC100848415, MCCC1, MCEE, MTHFR, MUT, NADSYN1, NME3, PCCB, PCYT2, PDHX, PFKL, PGM1, PI4KA, …	64.6018	[ACSL1, AKR1B1, ALDOC, AMPD2, ATP6V0A1, B4GALT4, CBR1, CBR3, EPT1, FDFT1, GART, GFPT2, GK, GLDC, HAL, MSMO1, NANP, PI4KB, PNP, POLR1C, POLR2A, POLR2G, POLR2J, POLR3G, POLR3K, PON2, PPAT, PRPS1, PTGES, RDH12, REV3L, SAT1, SDS, SHMT2, SLC33A1, TKTL1, TKTL2, TRIT1, UCK2, UGDH]	35.3982
KEGG pathway	Lysosome	21	18.5841	1.24071e-05	0.00058751	[AGA, AP1G2, AP1M2, AP1S3, ARSA, ASAH1, ATP6V0A1, ATP6V0A4, CD63, CTSA, CTSC, CTSD, CTSZ, GGA3, GM2A, LGMN, LOC536144, PSAP, SLC11A2, SLC17A5, SMPD1]	[AGA, AP1G2, AP1M2, AP1S3, ARSA, ASAH1, ATP6V0A4, CD63, CTSA, CTSD, CTSZ, GM2A, PSAP, SLC11A2, SLC17A5, SMPD1]	76.1905	[ATP6V0A1, CTSC, GGA3, LGMN, LOC536144]	23.8095

## Sheet: (male) in vivo vs serum
Ontology Source	GOTerm	Nr. Genes	% Associated Genes	Term p-value	Term p-value Corrected with Benjamini-Hochberg	Associated Genes Found	Genes up-regulated in vivo	%Genes up-regulated in vivo	Genes up-regulated in serum	%Genes up-regulated in serum
GO Biological Process	organic acid metabolic process	94	10.9175	0.000357797	0.00929377	[AASS, ACADS, ACO1, ACSL3, ACSL6, AHCY, ALDH4A1, ALDH5A1, ALDH6A1, ALDOC, APLP2, ARRB1, ASL, ASRGL1, BCAT1, BPGM, BRP44L, CBLC, CBR4, CBS, CRAT, CRTAP, CRYL1, CSF1R, CTH, CTPS, CYP2S1, DAGLB, DDIT4, DLAT, DPEP1, DTD1, DUOXA2, ELOVL1, ENO1, ENOPH1, ERBB3, ETFDH, FADS3, FARS2, FH, GATA2, GATA3, GCAT, GLDC, HADHA, HAL, HK1, HKDC1, HSD17B4, IARS2, IDH2, IDH3G, IL6R, IL6ST, KIT, KITLG, LONP2, LPL, MEC…	[AASS, ACADS, ACO1, ACSL3, ACSL6, AHCY, ALDH4A1, ALDH5A1, ALDH6A1, APLP2, ARRB1, ASL, ASRGL1, BCAT1, BRP44L, CBLC, CBR4, CBS, CRTAP, CRYL1, CTH, CYP2S1, DLAT, DPEP1, DTD1, ELOVL1, ENO1, ENOPH1, ERBB3, ETFDH, FADS3, FARS2, FH, GATA2, GATA3, GCAT, HADHA, HK1, HKDC1, HSD17B4, IARS2, IDH3G, IL6R, IL6ST, KIT, LONP2, MECR, MTHFD2, MVP, NAGK, P4HA2, PDPN, PDXDC1, PECAM1, PET112, PFKL, PHGDH, PPARGC1A, P…	74.4681	[ALDOC, BPGM, CRAT, CSF1R, CTPS, DAGLB, DDIT4, DUOXA2, GLDC, HAL, IDH2, KITLG, LPL, MSMO1, NANP, OAT, PCYOX1, PRKAB1, PTGES, PYCR2, SDS, SHMT2, STAT5B, TDH]	25.5319
GO Biological Process	carboxylic acid metabolic process	94	11.6625	3.21771e-05	0.001194	[AASS, ACADS, ACO1, ACSL3, ACSL6, AHCY, ALDH4A1, ALDH5A1, ALDH6A1, ALDOC, APLP2, ARRB1, ASL, ASRGL1, BCAT1, BPGM, BRP44L, CBLC, CBR4, CBS, CRAT, CRTAP, CRYL1, CSF1R, CTH, CTPS, CYP2S1, DAGLB, DDIT4, DLAT, DPEP1, DTD1, DUOXA2, ELOVL1, ENO1, ENOPH1, ERBB3, ETFDH, FADS3, FARS2, FH, GATA2, GATA3, GCAT, GLDC, HADHA, HAL, HK1, HKDC1, HSD17B4, IARS2, IDH2, IDH3G, IL6R, IL6ST, KIT, KITLG, LONP2, LPL, MEC…	[AASS, ACADS, ACO1, ACSL3, ACSL6, AHCY, ALDH4A1, ALDH5A1, ALDH6A1, APLP2, ARRB1, ASL, ASRGL1, BCAT1, BRP44L, CBLC, CBR4, CBS, CRTAP, CRYL1, CTH, CYP2S1, DLAT, DPEP1, DTD1, ELOVL1, ENO1, ENOPH1, ERBB3, ETFDH, FADS3, FARS2, FH, GATA2, GATA3, GCAT, HADHA, HK1, HKDC1, HSD17B4, IARS2, IDH3G, IL6R, IL6ST, KIT, LONP2, MECR, MTHFD2, MVP, NAGK, P4HA2, PDPN, PDXDC1, PECAM1, PET112, PFKL, PHGDH, PPARGC1A, P…	74.4681	[ALDOC, BPGM, CRAT, CSF1R, CTPS, DAGLB, DDIT4, DUOXA2, GLDC, HAL, IDH2, KITLG, LPL, MSMO1, NANP, OAT, PCYOX1, PRKAB1, PTGES, PYCR2, SDS, SHMT2, STAT5B, TDH]	25.5319
GO Biological Process	actin filament-based process	53	12.7711	0.000197618	0.00603897	[ABL2, ACTA1, ACTA2, ACTG1, ACTR2, ACTR3, AMOT, ARPC3, ARRB1, BAIAP2, CAPG, CAPZB, CCDC88A, CDC42EP1, CNN2, CORO2A, CSF1R, CTNNA1, CTSL2, DBN1, DSC2, DSG2, DSP, DSTN, EZR, F2RL1, FLNA, FMNL3, FNBP1L, HDAC2, HIP1, IQGAP2, JMY, JUP, KIT, KRT19, LIMA1, MICAL1, MICALL2, MTSS1, MYH7, MYH9, MYL9, MYO1B, NRAS, PDGFRA, PDLIM7, RICTOR, S100A10, S1PR1, SREBF1, TRIOBP, WIPF1]	[ACTG1, ACTR2, ACTR3, AMOT, ARPC3, ARRB1, BAIAP2, CAPG, CAPZB, CDC42EP1, CNN2, CORO2A, CTNNA1, DBN1, DSC2, DSG2, DSP, DSTN, EZR, F2RL1, FLNA, FNBP1L, HIP1, IQGAP2, JUP, KIT, KRT19, LIMA1, MICALL2, MTSS1, MYH9, MYL9, MYO1B, NRAS, PDGFRA, PDLIM7, RICTOR, S100A10, S1PR1, SREBF1, TRIOBP, WIPF1]	79.2453	[ABL2, ACTA1, ACTA2, CCDC88A, CSF1R, CTSL2, FMNL3, HDAC2, JMY, MICAL1, MYH7]	20.7547
GO Biological Process	oxoacid metabolic process	94	11.1111	0.00019416	0.00611311	[AASS, ACADS, ACO1, ACSL3, ACSL6, AHCY, ALDH4A1, ALDH5A1, ALDH6A1, ALDOC, APLP2, ARRB1, ASL, ASRGL1, BCAT1, BPGM, BRP44L, CBLC, CBR4, CBS, CRAT, CRTAP, CRYL1, CSF1R, CTH, CTPS, CYP2S1, DAGLB, DDIT4, DLAT, DPEP1, DTD1, DUOXA2, ELOVL1, ENO1, ENOPH1, ERBB3, ETFDH, FADS3, FARS2, FH, GATA2, GATA3, GCAT, GLDC, HADHA, HAL, HK1, HKDC1, HSD17B4, IARS2, IDH2, IDH3G, IL6R, IL6ST, KIT, KITLG, LONP2, LPL, MEC…	[AASS, ACADS, ACO1, ACSL3, ACSL6, AHCY, ALDH4A1, ALDH5A1, ALDH6A1, APLP2, ARRB1, ASL, ASRGL1, BCAT1, BRP44L, CBLC, CBR4, CBS, CRTAP, CRYL1, CTH, CYP2S1, DLAT, DPEP1, DTD1, ELOVL1, ENO1, ENOPH1, ERBB3, ETFDH, FADS3, FARS2, FH, GATA2, GATA3, GCAT, HADHA, HK1, HKDC1, HSD17B4, IARS2, IDH3G, IL6R, IL6ST, KIT, LONP2, MECR, MTHFD2, MVP, NAGK, P4HA2, PDPN, PDXDC1, PECAM1, PET112, PFKL, PHGDH, PPARGC1A, P…	74.4681	[ALDOC, BPGM, CRAT, CSF1R, CTPS, DAGLB, DDIT4, DUOXA2, GLDC, HAL, IDH2, KITLG, LPL, MSMO1, NANP, OAT, PCYOX1, PRKAB1, PTGES, PYCR2, SDS, SHMT2, STAT5B, TDH]	25.5319
GO Biological Process	cellular catabolic process	118	12.0902	4.82092e-07	3.57781e-05	[AASS, ABHD12, ACBD5, AGL, AHCY, AIFM1, ALDH4A1, ALDH5A1, ALDH6A1, ALKBH1, ANAPC2, ARRB1, ASRGL1, ATG14, AURKA, BAG5, BCAT1, BLVRA, BNIP3, CAPN1, CBLC, CDC26, CLN6, CLPX, CRYZ, CSNK2A2, CTSD, CUL2, CUL4B, CYP2S1, DAB2, DDIT4, DEM1, DIS3L, DNASE2, DPYSL2, DTD1, DUT, EDEM1, ENPP4, EPHX2, ERCC5, ERCC8, ESD, ETFDH, FBXO18, FBXO5, FBXO6, GABARAPL1, GCAT, GLDC, GM2A, GPLD1, GSTM3, HADHA, HAL, HSD17B4, …	[AASS, ABHD12, ACBD5, AGL, AHCY, AIFM1, ALDH4A1, ALDH5A1, ALDH6A1, ANAPC2, ARRB1, ASRGL1, BCAT1, BLVRA, CAPN1, CBLC, CLN6, CRYZ, CTSD, CYP2S1, DAB2, DNASE2, DTD1, DUT, EDEM1, ENPP4, EPHX2, ERCC5, ESD, ETFDH, FBXO18, FBXO6, GCAT, GM2A, GPLD1, HADHA, HSD17B4, LONP2, MANBA, MLH1, NAALAD2, NAGK, NBAS, NEDD4L, NRBP2, NUDT12, OGG1, OMA1, OS9, PARN, PRDX6, PRKCG, PSEN1, PSME4, PTPN3, RFFL, RNF146B, SAMH…	61.0169	[ALKBH1, ATG14, AURKA, BAG5, BNIP3, CDC26, CLPX, CSNK2A2, CUL2, CUL4B, DDIT4, DEM1, DIS3L, DPYSL2, ERCC8, FBXO5, GABARAPL1, GLDC, GSTM3, HAL, IFT20, KLHL8, LGMN, LOC614531, LPL, LSM1, NCBP2, NPM1, PCBP2, PCYOX1, PLK3, POLR2G, PON2, POP1, SDS, SKP1, SPOPL, SRPX, TATDN3, TCEB1, TDH, TRIP12, UBE2K, USP21, USP7, WIPI2]	38.9831
GO Biological Process	small molecule metabolic process	143	10.2289	0.000232379	0.00670672	[AASS, ABCA1, ACADS, ACO1, ACSL3, ACSL6, ADM, AHCY, AHCYL2, ALDH4A1, ALDH5A1, ALDH6A1, ALDOC, AMPD2, APLP2, ARRB1, ASL, ASRGL1, ATP6V0A1, ATP6V0A4, ATPIF1, BAD, BCAT1, BPGM, BRP44L, CBLC, CBR1, CBR4, CBS, CLN6, COASY, CRAT, CRTAP, CRYL1, CSF1R, CTH, CTPS, CYB5R3, CYP2S1, DAGLB, DCXR, DDIT4, DEGS2, DLAT, DPEP1, DPYSL2, DTD1, DUOXA2, DUT, ELOVL1, ENO1, ENOPH1, ENPP4, EPHX2, ERBB3, ESD, ETFDH, FADS3…	[AASS, ABCA1, ACADS, ACO1, ACSL3, ACSL6, ADM, AHCY, AHCYL2, ALDH4A1, ALDH5A1, ALDH6A1, APLP2, ARRB1, ASL, ASRGL1, ATP6V0A4, ATPIF1, BCAT1, BRP44L, CBLC, CBR4, CBS, CLN6, COASY, CRTAP, CRYL1, CTH, CYB5R3, CYP2S1, DCXR, DEGS2, DLAT, DPEP1, DTD1, DUT, ELOVL1, ENO1, ENOPH1, ENPP4, EPHX2, ERBB3, ESD, ETFDH, FADS3, FARS2, FECH, FH, GATA2, GATA3, GCAT, GMPS, GPLD1, HADHA, HK1, HKDC1, HSD17B4, IARS2, IDH…	71.3287	[ALDOC, AMPD2, ATP6V0A1, BAD, BPGM, CBR1, CRAT, CSF1R, CTPS, DAGLB, DDIT4, DPYSL2, DUOXA2, FDFT1, GART, GLDC, HAL, IDH2, IMPDH2, KITLG, LPL, MSMO1, NAMPT, NANP, NUDT3, OAT, PCYOX1, PNP, PPAT, PRKAB1, PRPS1, PTGES, PYCR2, RDH12, SDS, SHMT2, SLC25A13, STAT5B, TBPL1, TDH, UCK2]	28.6713
GO Biological Process	single organism cell adhesion	63	12.2093	0.000187541	0.00608924	[ABL2, ACTB, ACTG1, ANXA1, BAD, BMP4, C1QBP, CD151, CD47, CTNNA1, CTNND1, CTPS, DAB2, DSC2, DSP, EPCAM, EZR, F2RL1, FBLIM1, FERMT2, FKBP1B, FLNA, FLT3, FN1, GATA3, GCNT1, IFNAR1, IL18, IL6ST, ILK, IRF1, ITGAV, JUP, KIT, LGALS1, LGALS2, LGALS8, LIMS1, MICALL2, MPZL2, MYH9, MYL9, NEDD4L, NFKBID, PDGFRA, PDPN, PKP4, PRKCZ, PSEN1, S100A10, SELK, STAT5B, TCAM1, TGFBR2, TNFRSF21, TNIP1, TRIOBP, UBASH3B…	[ACTB, ACTG1, ANXA1, CD151, CD47, CTNNA1, CTNND1, DAB2, DSC2, DSP, EPCAM, EZR, F2RL1, FBLIM1, FERMT2, FLNA, FLT3, FN1, GATA3, GCNT1, IFNAR1, IL6ST, ILK, IRF1, ITGAV, JUP, KIT, LGALS1, LGALS2, LIMS1, MICALL2, MPZL2, MYH9, MYL9, NEDD4L, PDGFRA, PDPN, PKP4, PRKCZ, PSEN1, S100A10, TNFRSF21, TNIP1, TRIOBP, UBASH3B, VCL, XBP1, ZBTB1]	76.1905	[ABL2, BAD, BMP4, C1QBP, CTPS, FKBP1B, IL18, LGALS8, NFKBID, SELK, STAT5B, TCAM1, TGFBR2, ZAP70, ZC3H8]	23.8095
GO Biological Process	organic substance catabolic process	119	11.4644	6.20738e-06	0.000268728	[AASS, ABHD12, AGL, AHCY, AIFM1, ALDH4A1, ALDH5A1, ALDH6A1, ALDOC, ALKBH1, ANAPC2, ARRB1, ASRGL1, AURKA, BAD, BAG5, BCAT1, BLVRA, BNIP3, BPGM, BSCL2, CAPN1, CBLC, CDC26, CLN6, CLPX, CSNK2A2, CUL2, CUL4B, DAB2, DDIT4, DEM1, DIS3L, DNASE2, DPYSL2, DTD1, DUT, EDEM1, ENO1, ENPP4, EPHX2, ERCC5, ERCC8, ESD, ETFDH, FBXO18, FBXO5, FBXO6, FLNA, GCAT, GLDC, GM2A, GNPDA1, GPLD1, HADHA, HAL, HK1, HKDC1, HSD1…	[AASS, ABHD12, AGL, AHCY, AIFM1, ALDH4A1, ALDH5A1, ALDH6A1, ANAPC2, ARRB1, ASRGL1, BCAT1, BLVRA, CAPN1, CBLC, CLN6, DAB2, DNASE2, DTD1, DUT, EDEM1, ENO1, ENPP4, EPHX2, ERCC5, ESD, ETFDH, FBXO18, FBXO6, FLNA, GCAT, GM2A, GNPDA1, GPLD1, HADHA, HK1, HKDC1, HSD17B11, HSD17B4, IAH1, LONP2, MANBA, MLH1, NAGK, NBAS, NEDD4L, NUDT12, OGG1, OMA1, OS9, PARN, PFKL, PGM1, PLD2, PLD3, PRDX6, PRKCG, PSEN1, PSME…	63.8655	[ALDOC, ALKBH1, AURKA, BAD, BAG5, BNIP3, BPGM, BSCL2, CDC26, CLPX, CSNK2A2, CUL2, CUL4B, DDIT4, DEM1, DIS3L, DPYSL2, ERCC8, FBXO5, GLDC, HAL, KLHL8, LGMN, LPL, LSM1, NCBP2, NPM1, NUDT3, PCBP2, PCYOX1, PLK3, POLR2G, POP1, SDS, SKP1, SPOPL, TATDN3, TCEB1, TDH, TRIP12, UBE2K, USP21, USP7]	36.1345
GO Biological Process	alpha-amino acid metabolic process	25	16.0256	0.000379133	0.00960779	[AASS, AHCY, ALDH4A1, ALDH5A1, ALDH6A1, ASL, ASRGL1, CBS, CTH, CTPS, DPEP1, DTD1, ENOPH1, GCAT, GLDC, HAL, MTHFD2, OAT, P4HA2, PHGDH, PYCR2, SDS, SHMT2, STAT5B, TDH]	[AASS, AHCY, ALDH4A1, ALDH5A1, ALDH6A1, ASL, ASRGL1, CBS, CTH, DPEP1, DTD1, ENOPH1, GCAT, MTHFD2, P4HA2, PHGDH]	64	[CTPS, GLDC, HAL, OAT, PYCR2, SDS, SHMT2, STAT5B, TDH]	36
GO Biological Process	negative regulation of neural precursor cell proliferation	7	46.6667	6.00606e-05	0.0020801	[CTNNA1, GATA2, ID2, ILK, KCTD11, KDM2B, LIMS1]	[CTNNA1, GATA2, ILK, KDM2B, LIMS1]	71.4286	[ID2, KCTD11]	28.5714
GO Cellular Component	lytic vacuole	44	15.6028	5.72034e-06	0.00025841	[ABCA5, ACP5, ANXA11, ANXA6, ARSA, ASAH1, ATP11C, ATP6V0A4, C11H2orf18, CD63, CTSA, CTSD, CTSL2, CTSZ, CYBASC3, DAGLB, DNASE2, GNB2, GNB4, GPLD1, HPS4, KIT, LAMP2, LGMN, LMBRD1, LOC614531, LRP2, MANBA, P2RX4, PCYOX1, PRDX6, PSAP, PSEN1, SLC12A4, SLC26A11, SLC30A2, SLC44A2, SMPD1, SNAP23, TMEM79, USP5, VMA21, VPS33B, VPS36]	[ABCA5, ACP5, ANXA11, ANXA6, ARSA, ASAH1, ATP6V0A4, C11H2orf18, CD63, CTSA, CTSD, CTSZ, DNASE2, GNB2, GNB4, GPLD1, KIT, LAMP2, LMBRD1, LRP2, MANBA, P2RX4, PRDX6, PSAP, PSEN1, SLC12A4, SLC26A11, SLC30A2, SLC44A2, SMPD1, SNAP23, TMEM79, USP5, VMA21, VPS33B, VPS36]	81.8182	[ATP11C, CTSL2, CYBASC3, DAGLB, HPS4, LGMN, LOC614531, PCYOX1]	18.1818
GO Cellular Component	stress fiber	14	29.1667	1.00094e-05	0.000415992	[ABLIM1, ACTA1, ACTA2, AMOT, ANXA6, CNN2, FBLIM1, FERMT2, MICALL2, MYH7, MYH9, MYL9, PDLIM7, TPM4]	[AMOT, ANXA6, CNN2, FBLIM1, FERMT2, MICALL2, MYH9, MYL9, PDLIM7, TPM4]	71.4286	[ABLIM1, ACTA1, ACTA2, MYH7]	28.5714
GO Cellular Component	intracellular	811	9.09703	2.3212e-16	6.02931e-14	[AASS, ABCA1, ABCA5, ABCB6, ABCB7, ABCB8, ABL2, ABLIM1, ABTB1, ACAD9, ACADS, ACBD5, ACLY, ACO1, ACOT13, ACP5, ACSL3, ACSL6, ACTA1, ACTA2, ACTB, ACTG1, ACTR2, ACTR3, ADM, ADNP, ADRBK1, AGL, AGPAT9, AGTRAP, AGXT2L1, AHCY, AHCYL2, AIF1L, AIFM1, AIFM2, AJUBA, AKIRIN2, ALDH4A1, ALDH5A1, ALDH6A1, ALDOC, ALKBH1, ALS2, AMOT, ANAPC2, ANO10, ANP32E, ANXA1, ANXA11, ANXA3, ANXA4, ANXA6, AOX1, AP1G2, AP1S3, A…	[AASS, ABCA1, ABCA5, ABCB6, ABCB7, ABCB8, ABTB1, ACAD9, ACADS, ACBD5, ACLY, ACO1, ACOT13, ACP5, ACSL3, ACSL6, ACTB, ACTG1, ACTR2, ACTR3, ADM, ADNP, AGL, AGPAT9, AGTRAP, AHCY, AHCYL2, AIF1L, AIFM1, AIFM2, ALDH4A1, ALDH5A1, ALDH6A1, ALS2, AMOT, ANAPC2, ANO10, ANP32E, ANXA1, ANXA11, ANXA3, ANXA4, ANXA6, AOX1, AP1G2, AP1S3, AP2A2, APBB3, APEH, APLP2, APPL2, ARF5, ARFRP1, ARHGAP18, ARHGDIA, ARL10, ARP…	61.0358	[ABL2, ABLIM1, ACTA1, ACTA2, ADRBK1, AGXT2L1, AJUBA, AKIRIN2, ALDOC, ALKBH1, APITD1, APOPT1, AQP3, ARID3B, ARL4D, ARL6, ARPM1, ARRDC2, ASF1A, ASF1B, ATG14, ATL2, ATP11C, ATP6V0A1, AURKA, BAD, BAG5, BAMBI, BAZ1A, BNIP1, BNIP3, BRDT, BSCL2, BTG3, C13H20orf7, C1QBP, CBR1, CBR3, CBX5, CCDC79, CCDC88A, CCNK, CDC25A, CDC26, CDKN2AIP, CENPQ, CIRH1A, CLGN, CLPX, CNIH4, CRAT, CRISPLD2, CRYM, CSNK1G1, CSNK…	38.9642
GO Cellular Component	cytoplasm	629	9.65316	1.7432e-15	3.62238e-13	[AASS, ABCA1, ABCA5, ABCB6, ABCB7, ABCB8, ABTB1, ACAD9, ACADS, ACBD5, ACLY, ACO1, ACOT13, ACP5, ACSL3, ACSL6, ACTA1, ACTA2, ACTB, ACTG1, ACTR2, ACTR3, ADM, ADRBK1, AGL, AGPAT9, AGTRAP, AGXT2L1, AHCY, AHCYL2, AIFM1, AIFM2, AJUBA, ALDH4A1, ALDH5A1, ALDH6A1, ALDOC, ALKBH1, ALS2, AMOT, ANP32E, ANXA1, ANXA11, ANXA3, ANXA4, ANXA6, AOX1, AP1G2, AP1S3, AP2A2, APBB3, APEH, APOPT1, APPL2, AQP3, ARF5, ARFRP…	[AASS, ABCA1, ABCA5, ABCB6, ABCB7, ABCB8, ABTB1, ACAD9, ACADS, ACBD5, ACLY, ACO1, ACOT13, ACP5, ACSL3, ACSL6, ACTB, ACTG1, ACTR2, ACTR3, ADM, AGL, AGPAT9, AGTRAP, AHCY, AHCYL2, AIFM1, AIFM2, ALDH4A1, ALDH5A1, ALDH6A1, ALS2, AMOT, ANP32E, ANXA1, ANXA11, ANXA3, ANXA4, ANXA6, AOX1, AP1G2, AP1S3, AP2A2, APBB3, APEH, APPL2, ARF5, ARFRP1, ARHGDIA, ARPC3, ARRB1, ARRDC1, ARRDC3, ARSA, ASAH1, ASRGL1, ATP5…	66.9316	[ACTA1, ACTA2, ADRBK1, AGXT2L1, AJUBA, ALDOC, ALKBH1, APOPT1, AQP3, ARL4D, ARL6, ARRDC2, ATG14, ATL2, ATP11C, ATP6V0A1, AURKA, BAD, BAG5, BAMBI, BNIP1, BNIP3, BSCL2, BTG3, C13H20orf7, C1QBP, CBR1, CBR3, CCDC88A, CDC25A, CDKN2AIP, CENPQ, CLGN, CLPX, CNIH4, CRAT, CRISPLD2, CRYM, CSNK1G1, CTSL2, CUL4B, CYBASC3, DAGLB, DDIT4, DEM1, DHX16, DIS3L, DNAJC27, DPH3, DPYSL2, DUOXA2, DYNC2LI1, EIF4E2, EIF5A,…	33.0684
GO Cellular Component	mitochondrion	128	10.3812	0.000276755	0.00756707	[AASS, ABCB6, ABCB7, ABCB8, ACAD9, ACADS, ACLY, ACO1, ACOT13, ACSL6, AGXT2L1, AIFM1, AIFM2, ALDH4A1, ALDH5A1, ALDH6A1, ALDOC, ALKBH1, ANXA6, APOPT1, ATG14, ATP5SL, ATPIF1, BAD, BAG5, BCAT1, BCKDHA, BNIP3, BRP44L, C11H2orf18, C13H20orf7, C1QBP, CBR4, CLIC4, CLPX, CLYBL, COASY, COX20, CRAT, CRYM, CTSA, CTSD, CYB5R3, DCXR, DDIT4, DHX57, DLAT, DNAJC27, DPYSL2, DSP, ECH1, ELAC2, ETFA, ETFDH, FAM162A, …	[AASS, ABCB6, ABCB7, ABCB8, ACAD9, ACADS, ACLY, ACO1, ACOT13, ACSL6, AIFM1, AIFM2, ALDH4A1, ALDH5A1, ALDH6A1, ANXA6, ATP5SL, ATPIF1, BCAT1, BCKDHA, BRP44L, C11H2orf18, CBR4, CLIC4, CLYBL, COASY, COX20, CTSA, CTSD, CYB5R3, DCXR, DHX57, DLAT, DSP, ECH1, ETFA, ETFDH, FAM162A, FANCG, FARS2, FECH, FH, FKBP4, GCAT, GM2A, GSTP1, HADHA, HEMK1, HK1, HSD17B4, HSD17B8, HSP90AB1, IARS2, IDH3G, KIAA0141, L2HG…	69.5312	[AGXT2L1, ALDOC, ALKBH1, APOPT1, ATG14, BAD, BAG5, BNIP3, C13H20orf7, C1QBP, CLPX, CRAT, CRYM, DDIT4, DNAJC27, DPYSL2, ELAC2, FXC1, GLDC, HRSP12, IDH2, LACTB, MCAT, MRPL27, NDUFAF2, OAT, PAM16, PPP1CC, PTRH2, RAI14, SDS, SGK1, SHMT2, SLC25A13, TATDN3, TDH, TFB2M, TRIT1, WBSCR16]	30.4688
GO Cellular Component	lysosome	44	15.6028	5.72034e-06	0.00025841	[ABCA5, ACP5, ANXA11, ANXA6, ARSA, ASAH1, ATP11C, ATP6V0A4, C11H2orf18, CD63, CTSA, CTSD, CTSL2, CTSZ, CYBASC3, DAGLB, DNASE2, GNB2, GNB4, GPLD1, HPS4, KIT, LAMP2, LGMN, LMBRD1, LOC614531, LRP2, MANBA, P2RX4, PCYOX1, PRDX6, PSAP, PSEN1, SLC12A4, SLC26A11, SLC30A2, SLC44A2, SMPD1, SNAP23, TMEM79, USP5, VMA21, VPS33B, VPS36]	[ABCA5, ACP5, ANXA11, ANXA6, ARSA, ASAH1, ATP6V0A4, C11H2orf18, CD63, CTSA, CTSD, CTSZ, DNASE2, GNB2, GNB4, GPLD1, KIT, LAMP2, LMBRD1, LRP2, MANBA, P2RX4, PRDX6, PSAP, PSEN1, SLC12A4, SLC26A11, SLC30A2, SLC44A2, SMPD1, SNAP23, TMEM79, USP5, VMA21, VPS33B, VPS36]	81.8182	[ATP11C, CTSL2, CYBASC3, DAGLB, HPS4, LGMN, LOC614531, PCYOX1]	18.1818
GO Cellular Component	vacuole	51	15.3153	1.84605e-06	0.00010095	[ABCA5, ACP5, ANXA11, ANXA6, ARSA, ASAH1, ATG14, ATP11C, ATP6AP1, ATP6V0A1, ATP6V0A4, C11H2orf18, CD63, CTSA, CTSD, CTSL2, CTSZ, CYBASC3, DAGLB, DNASE2, GABARAPL1, GNB2, GNB4, GPLD1, HPS4, KIT, LAMP2, LGMN, LMBRD1, LOC614531, LRP2, MANBA, P2RX4, PCYOX1, PRDX6, PSAP, PSEN1, SBF2, SLC12A4, SLC26A11, SLC30A2, SLC44A2, SMPD1, SNAP23, SRPX, TMEM79, USP5, VMA21, VPS33B, VPS36, WIPI2]	[ABCA5, ACP5, ANXA11, ANXA6, ARSA, ASAH1, ATP6AP1, ATP6V0A4, C11H2orf18, CD63, CTSA, CTSD, CTSZ, DNASE2, GNB2, GNB4, GPLD1, KIT, LAMP2, LMBRD1, LRP2, MANBA, P2RX4, PRDX6, PSAP, PSEN1, SBF2, SLC12A4, SLC26A11, SLC30A2, SLC44A2, SMPD1, SNAP23, TMEM79, USP5, VMA21, VPS33B, VPS36]	74.5098	[ATG14, ATP11C, ATP6V0A1, CTSL2, CYBASC3, DAGLB, GABARAPL1, HPS4, LGMN, LOC614531, PCYOX1, SRPX, WIPI2]	25.4902
GO Cellular Component	adherens junction	56	16.5192	4.35797e-08	4.52793e-06	[ACTB, ACTR2, ACTR3, AIF1L, AJUBA, ANXA1, ANXA6, ARPC3, CAPN1, CAPN2, CAPN5, CD151, CD9, CDC42EP1, CNN2, CSRP2, CTNNA1, DAB2, DAG1, DSC2, EZR, FBLIM1, FERMT2, FHL2, FLNA, FLT1, GNB2, ILK, ITGAV, JAK1, JUP, KIAA1462, LIMS1, LUC7L3, MPZL1, MTSS1, MYH7, MYH9, NDRG1, PCBP2, PDLIM1, PDLIM7, PI4KA, PLAU, PPP1CC, PTPRM, PVRL2, RRAS, RSU1, SNAP23, SREBF1, TLN2, TNS3, TPM4, TRIOBP, VCL]	[ACTB, ACTR2, ACTR3, AIF1L, ANXA1, ANXA6, ARPC3, CAPN1, CAPN2, CAPN5, CD151, CD9, CDC42EP1, CNN2, CSRP2, CTNNA1, DAB2, DAG1, DSC2, EZR, FBLIM1, FERMT2, FHL2, FLNA, GNB2, ILK, ITGAV, JAK1, JUP, LIMS1, MPZL1, MTSS1, MYH9, PDLIM1, PDLIM7, PI4KA, PLAU, PTPRM, PVRL2, RSU1, SNAP23, SREBF1, TLN2, TNS3, TPM4, TRIOBP, VCL]	83.9286	[AJUBA, FLT1, KIAA1462, LUC7L3, MYH7, NDRG1, PCBP2, PPP1CC, RRAS]	16.0714
GO Cellular Component	cell-substrate adherens junction	50	16.8919	1.13217e-07	9.80272e-06	[ACTB, ACTR2, ACTR3, AIF1L, AJUBA, ANXA1, ANXA6, ARPC3, CAPN1, CAPN2, CAPN5, CD151, CD9, CDC42EP1, CNN2, CSRP2, CTNNA1, DAB2, DAG1, EZR, FBLIM1, FERMT2, FHL2, FLNA, FLT1, GNB2, ILK, ITGAV, JAK1, JUP, LIMS1, LUC7L3, MPZL1, MYH7, PCBP2, PDLIM1, PDLIM7, PI4KA, PLAU, PPP1CC, PVRL2, RRAS, RSU1, SNAP23, SREBF1, TLN2, TNS3, TPM4, TRIOBP, VCL]	[ACTB, ACTR2, ACTR3, AIF1L, ANXA1, ANXA6, ARPC3, CAPN1, CAPN2, CAPN5, CD151, CD9, CDC42EP1, CNN2, CSRP2, CTNNA1, DAB2, DAG1, EZR, FBLIM1, FERMT2, FHL2, FLNA, GNB2, ILK, ITGAV, JAK1, JUP, LIMS1, MPZL1, PDLIM1, PDLIM7, PI4KA, PLAU, PVRL2, RSU1, SNAP23, SREBF1, TLN2, TNS3, TPM4, TRIOBP, VCL]	86	[AJUBA, FLT1, LUC7L3, MYH7, PCBP2, PPP1CC, RRAS]	14
GO Cellular Component	focal adhesion	50	17.0648	8.14129e-08	7.68982e-06	[ACTB, ACTR2, ACTR3, AIF1L, AJUBA, ANXA1, ANXA6, ARPC3, CAPN1, CAPN2, CAPN5, CD151, CD9, CDC42EP1, CNN2, CSRP2, CTNNA1, DAB2, DAG1, EZR, FBLIM1, FERMT2, FHL2, FLNA, FLT1, GNB2, ILK, ITGAV, JAK1, JUP, LIMS1, LUC7L3, MPZL1, MYH7, PCBP2, PDLIM1, PDLIM7, PI4KA, PLAU, PPP1CC, PVRL2, RRAS, RSU1, SNAP23, SREBF1, TLN2, TNS3, TPM4, TRIOBP, VCL]	[ACTB, ACTR2, ACTR3, AIF1L, ANXA1, ANXA6, ARPC3, CAPN1, CAPN2, CAPN5, CD151, CD9, CDC42EP1, CNN2, CSRP2, CTNNA1, DAB2, DAG1, EZR, FBLIM1, FERMT2, FHL2, FLNA, GNB2, ILK, ITGAV, JAK1, JUP, LIMS1, MPZL1, PDLIM1, PDLIM7, PI4KA, PLAU, PVRL2, RSU1, SNAP23, SREBF1, TLN2, TNS3, TPM4, TRIOBP, VCL]	86	[AJUBA, FLT1, LUC7L3, MYH7, PCBP2, PPP1CC, RRAS]	14
GO Cellular Component	actin cytoskeleton	47	15.7191	2.24386e-06	0.000116569	[ABL2, ABLIM1, ACTA1, ACTA2, ACTG1, ACTR2, ACTR3, AIF1L, AMOT, ANXA6, APBB3, ARPC3, BAIAP2, CAPZB, CDC42EP1, CNN2, CORO2A, CTNNA1, DAPK1, DBN1, DCTN1, DSTN, EZR, FBLIM1, FERMT2, FGR, FHL2, FLNA, IQGAP2, LIMA1, MICALL2, MTSS1, MYH7, MYH9, MYL6, MYL9, MYO1B, PDLIM7, RAI14, SH3GL1, SREBF1, TARS, TPM4, TRIOBP, VCL, WDR1, WIPF1]	[ACTG1, ACTR2, ACTR3, AIF1L, AMOT, ANXA6, APBB3, ARPC3, BAIAP2, CAPZB, CDC42EP1, CNN2, CORO2A, CTNNA1, DAPK1, DBN1, DCTN1, DSTN, EZR, FBLIM1, FERMT2, FGR, FHL2, FLNA, IQGAP2, LIMA1, MICALL2, MTSS1, MYH9, MYL6, MYL9, MYO1B, PDLIM7, SH3GL1, SREBF1, TARS, TPM4, TRIOBP, VCL, WDR1, WIPF1]	87.234	[ABL2, ABLIM1, ACTA1, ACTA2, MYH7, RAI14]	12.766
GO Cellular Component	nuclear lumen	138	11.1831	4.01952e-06	0.000189831	[ABCB8, ABTB1, ACTB, ALKBH1, ANP32E, ANXA11, APITD1, APPL2, ARL4D, ASF1A, ASF1B, AURKA, BAZ1A, C1QBP, CAPG, CBX5, CCND2, CDC45, CDKN2AIP, CENPQ, CIRH1A, CLIC4, CTSL2, CUL2, CXXC5, DAB2, DAG1, DDX46, DDX47, DDX52, EAF2, ELL2, ERCC5, ERCC8, ERI1, ERI3, EZH1, EZH2, EZR, FAM118B, FANCC, FANCG, FTO, GABPA, GATA3, GRWD1, GTF2A1L, GTF3C1, H2AFY, HDAC2, HELB, HIST1H1D, IDH3G, INTS10, INTS12, IRF1, KIAA00…	[ABCB8, ABTB1, ACTB, ANP32E, ANXA11, APPL2, CAPG, CCND2, CDC45, CLIC4, CXXC5, DAB2, DAG1, ERCC5, ERI3, EZH1, EZR, FANCC, FANCG, FTO, GATA3, H2AFY, HELB, IDH3G, INTS10, IRF1, KRT8, MED23, MLH1, OGG1, PHF8, PPARGC1A, PRKCZ, PSME4, RBBP9, RCN2, S100A16, SERGEF, SMG6, SNAPIN, TDG, TTC21B, UCHL5, VPS25, XPOT, ZBTB1]	33.3333	[ALKBH1, APITD1, ARL4D, ASF1A, ASF1B, AURKA, BAZ1A, C1QBP, CBX5, CDKN2AIP, CENPQ, CIRH1A, CTSL2, CUL2, DDX46, DDX47, DDX52, EAF2, ELL2, ERCC8, ERI1, EZH2, FAM118B, GABPA, GRWD1, GTF2A1L, GTF3C1, HDAC2, HIST1H1D, INTS12, KIAA0020, LMNB2, LUC7L3, LYAR, MBIP, MED31, MLH3, MLLT3, MPHOSPH6, MTF2, NANOG, NCBP2, NDC80, NHP2L1, NPAT, NPM1, NR2C1, NSA2, NUFIP1, NXF1, ORC5, PAK1IP1, PHF12, PHF5A, PLK3, POL…	66.6667
GO Cellular Component	membrane-bounded vesicle	293	12.0279	9.59742e-17	3.32391e-14	[A2M, ABCA1, ABCB6, ACLY, ACO1, ACOT13, ACP5, ACTA1, ACTA2, ACTB, ACTG1, ACTR2, ACTR3, AHCY, AHSG, AIF1L, ALDH6A1, ALDOC, AMOT, ANP32E, ANXA1, ANXA11, ANXA3, ANXA4, ANXA6, AOX1, AP1G2, AP2A2, APEH, APLP2, APOM, APPL2, ARF5, ARHGDIA, ARL6, ARPC3, ARRB1, ARRDC1, ARSA, ASAH1, ATG14, ATP2B1, ATP6AP1, ATP6V0A1, ATP6V0A4, ATRN, B3GNT8, B4GALT3, BAIAP2, BLVRA, C11H2orf18, CADM1, CAPG, CAPN1, CAPN2, CAPN…	[A2M, ABCA1, ABCB6, ACLY, ACO1, ACOT13, ACP5, ACTB, ACTG1, ACTR2, ACTR3, AHCY, AIF1L, ALDH6A1, AMOT, ANP32E, ANXA1, ANXA11, ANXA3, ANXA4, ANXA6, AOX1, AP1G2, AP2A2, APEH, APLP2, APOM, APPL2, ARF5, ARHGDIA, ARPC3, ARRB1, ARRDC1, ARSA, ASAH1, ATP2B1, ATP6AP1, ATP6V0A4, ATRN, B3GNT8, B4GALT3, BAIAP2, BLVRA, C11H2orf18, CADM1, CAPG, CAPN1, CAPN2, CAPN5, CAPZB, CBLC, CD38, CD46, CD47, CD63, CD9, CLIC4…	79.5222	[ACTA1, ACTA2, AHSG, ALDOC, ARL6, ATG14, ATP6V0A1, CD19, CLPX, CPNE8, CRISPLD2, CRYM, CUL4B, DPYSL2, FETUB, GABARAPL1, GART, GLO1, GPX2, GSTM3, H2B, HIST1H2AC, HIST1H2BD, HIST2H2BF, HPS4, HRSP12, IDH2, IFT20, IL18, IMPDH2, KLK5, LGALS8, LGMN, LPL, MAGEF1, MLLT3, MYL6B, NAMPT, NDRG1, NUDT3, PCBP2, PCYOX1, PDIA4, QPCT, RRAS, SCAMP3, SCGN, SERPINA5, SHMT2, SLC1A5, SLC39A2, SLC7A8, STK31, TAF1B, TFRC…	20.4778
GO Cellular Component	actin filament bundle	14	28.5714	1.3025e-05	0.000520499	[ABLIM1, ACTA1, ACTA2, AMOT, ANXA6, CNN2, FBLIM1, FERMT2, MICALL2, MYH7, MYH9, MYL9, PDLIM7, TPM4]	[AMOT, ANXA6, CNN2, FBLIM1, FERMT2, MICALL2, MYH9, MYL9, PDLIM7, TPM4]	71.4286	[ABLIM1, ACTA1, ACTA2, MYH7]	28.5714
GO Cellular Component	actomyosin	14	25.4545	5.41854e-05	0.00194133	[ABLIM1, ACTA1, ACTA2, AMOT, ANXA6, CNN2, FBLIM1, FERMT2, MICALL2, MYH7, MYH9, MYL9, PDLIM7, TPM4]	[AMOT, ANXA6, CNN2, FBLIM1, FERMT2, MICALL2, MYH9, MYL9, PDLIM7, TPM4]	71.4286	[ABLIM1, ACTA1, ACTA2, MYH7]	28.5714
GO Cellular Component	intracellular organelle	696	9.20879	7.39932e-13	1.28132e-10	[AASS, ABCA1, ABCA5, ABCB6, ABCB7, ABCB8, ABL2, ABLIM1, ABTB1, ACAD9, ACADS, ACBD5, ACLY, ACO1, ACOT13, ACP5, ACSL3, ACSL6, ACTA1, ACTA2, ACTB, ACTG1, ACTR2, ACTR3, ADNP, AGL, AGPAT9, AGXT2L1, AHCY, AIF1L, AIFM1, AIFM2, AJUBA, AKIRIN2, ALDH4A1, ALDH5A1, ALDH6A1, ALDOC, ALKBH1, ALS2, AMOT, ANAPC2, ANP32E, ANXA1, ANXA11, ANXA3, ANXA4, ANXA6, AP1G2, AP2A2, APBB3, APEH, APITD1, APLP2, APOPT1, APPL2, …	[AASS, ABCA1, ABCA5, ABCB6, ABCB7, ABCB8, ABTB1, ACAD9, ACADS, ACBD5, ACLY, ACO1, ACOT13, ACP5, ACSL3, ACSL6, ACTB, ACTG1, ACTR2, ACTR3, ADNP, AGL, AGPAT9, AHCY, AIF1L, AIFM1, AIFM2, ALDH4A1, ALDH5A1, ALDH6A1, ALS2, AMOT, ANAPC2, ANP32E, ANXA1, ANXA11, ANXA3, ANXA4, ANXA6, AP1G2, AP2A2, APBB3, APEH, APLP2, APPL2, ARFRP1, ARPC3, ARRB1, ARRDC1, ARRDC3, ARSA, ASAH1, ASRGL1, ATP5SL, ATP6AP1, ATP6V0A4…	59.3391	[ABL2, ABLIM1, ACTA1, ACTA2, AGXT2L1, AJUBA, AKIRIN2, ALDOC, ALKBH1, APITD1, APOPT1, ARID3B, ARL4D, ARL6, ARPM1, ARRDC2, ASF1A, ASF1B, ATG14, ATL2, ATP11C, ATP6V0A1, AURKA, BAD, BAG5, BAZ1A, BNIP1, BNIP3, BRDT, BSCL2, C13H20orf7, C1QBP, CBR3, CBX5, CCDC79, CCDC88A, CDC25A, CDC26, CDKN2AIP, CENPQ, CIRH1A, CLGN, CLPX, CNIH4, CRAT, CRISPLD2, CRYM, CSNK1G1, CSNK2A2, CTNNBL1, CTSL2, CUL2, CUL4B, CYBAS…	40.6609
GO Cellular Component	extracellular organelle	256	12.6046	5.46334e-17	2.8382e-14	[A2M, ABCB6, ACLY, ACO1, ACOT13, ACP5, ACTA1, ACTA2, ACTB, ACTG1, ACTR2, ACTR3, AHCY, AHSG, AIF1L, ALDH6A1, ALDOC, ANXA1, ANXA11, ANXA3, ANXA4, ANXA6, AOX1, APEH, APLP2, APOM, APPL2, ARF5, ARHGDIA, ARL6, ARPC3, ARRDC1, ARSA, ASAH1, ATP2B1, ATP6AP1, ATP6V0A1, ATP6V0A4, ATRN, B3GNT8, B4GALT3, BAIAP2, BLVRA, C11H2orf18, CADM1, CAPG, CAPN1, CAPN2, CAPN5, CBLC, CD19, CD38, CD47, CD9, CLIC4, CLPX, CMBL…	[A2M, ABCB6, ACLY, ACO1, ACOT13, ACP5, ACTB, ACTG1, ACTR2, ACTR3, AHCY, AIF1L, ALDH6A1, ANXA1, ANXA11, ANXA3, ANXA4, ANXA6, AOX1, APEH, APLP2, APOM, APPL2, ARF5, ARHGDIA, ARPC3, ARRDC1, ARSA, ASAH1, ATP2B1, ATP6AP1, ATP6V0A4, ATRN, B3GNT8, B4GALT3, BAIAP2, BLVRA, C11H2orf18, CADM1, CAPG, CAPN1, CAPN2, CAPN5, CBLC, CD38, CD47, CD9, CLIC4, CMBL, CNN2, COASY, COL1A2, COMMD7, COTL1, CPNE3, CRYL1, CRY…	80.0781	[ACTA1, ACTA2, AHSG, ALDOC, ARL6, ATP6V0A1, CD19, CLPX, CPNE8, CRISPLD2, CRYM, CUL4B, DPYSL2, FETUB, GART, GLO1, GPX2, GSTM3, H2B, HIST1H2AC, HIST1H2BD, HIST2H2BF, HRSP12, IDH2, IFT20, IL18, IMPDH2, LGALS8, LGMN, LPL, MAGEF1, MLLT3, MYL6B, NAMPT, NDRG1, NUDT3, PCBP2, PCYOX1, QPCT, RRAS, SCAMP3, SERPINA5, SHMT2, SLC1A5, SLC7A8, TAF1B, TFRC, TGFBI, TMEM106A, TUBA1A, UBE2K]	19.9219
GO Cellular Component	intracellular membrane-bounded organelle	624	9.21033	1.61396e-10	2.09613e-08	[AASS, ABCA1, ABCA5, ABCB6, ABCB7, ABCB8, ABTB1, ACAD9, ACADS, ACBD5, ACLY, ACO1, ACOT13, ACP5, ACSL3, ACSL6, ACTB, ACTG1, ADNP, AGL, AGPAT9, AGXT2L1, AHCY, AIFM1, AIFM2, AJUBA, AKIRIN2, ALDH4A1, ALDH5A1, ALDH6A1, ALDOC, ALKBH1, ALS2, AMOT, ANAPC2, ANP32E, ANXA1, ANXA11, ANXA3, ANXA4, ANXA6, AP1G2, AP2A2, APBB3, APEH, APITD1, APLP2, APOPT1, APPL2, ARFRP1, ARID3B, ARL4D, ARPM1, ARRB1, ARRDC3, ARSA…	[AASS, ABCA1, ABCA5, ABCB6, ABCB7, ABCB8, ABTB1, ACAD9, ACADS, ACBD5, ACLY, ACO1, ACOT13, ACP5, ACSL3, ACSL6, ACTB, ACTG1, ADNP, AGL, AGPAT9, AHCY, AIFM1, AIFM2, ALDH4A1, ALDH5A1, ALDH6A1, ALS2, AMOT, ANAPC2, ANP32E, ANXA1, ANXA11, ANXA3, ANXA4, ANXA6, AP1G2, AP2A2, APBB3, APEH, APLP2, APPL2, ARFRP1, ARRB1, ARRDC3, ARSA, ASAH1, ASRGL1, ATP5SL, ATP6AP1, ATP6V0A4, ATP9B, ATPIF1, B3GALNT2, B3GNT2, B…	57.2115	[AGXT2L1, AJUBA, AKIRIN2, ALDOC, ALKBH1, APITD1, APOPT1, ARID3B, ARL4D, ARPM1, ASF1A, ASF1B, ATG14, ATL2, ATP11C, ATP6V0A1, AURKA, BAD, BAG5, BAZ1A, BNIP1, BNIP3, BRDT, BSCL2, C13H20orf7, C1QBP, CBR3, CBX5, CCDC88A, CDC25A, CDC26, CDKN2AIP, CENPQ, CIRH1A, CLGN, CLPX, CNIH4, CRAT, CRISPLD2, CRYM, CSNK1G1, CSNK2A2, CTNNBL1, CTSL2, CUL2, CUL4B, CYBASC3, DAGLB, DDIT4, DDX46, DDX47, DDX52, DEM1, DHX16…	42.7885
GO Cellular Component	intracellular non-membrane-bounded organelle	246	9.79689	1.92528e-05	0.000740876	[ABCB8, ABL2, ABLIM1, ABTB1, ACSL3, ACTA1, ACTA2, ACTB, ACTG1, ACTR2, ACTR3, AIF1L, AIFM2, AJUBA, ALKBH1, ALS2, AMOT, ANP32E, ANXA11, ANXA6, APBB3, APITD1, ARL4D, ARL6, ARPC3, ARRB1, ASF1A, ASF1B, AURKA, BAIAP2, BAZ1A, C1QBP, CAPG, CAPN2, CAPZB, CBX5, CCDC79, CCND2, CDC42EP1, CDC45, CDKN2AIP, CENPQ, CEP95, CIAO1, CIRBP, CIRH1A, CLIC4, CLPX, CNN2, CNTRL, CORO2A, COTL1, CTNNA1, CTSL2, CUL2, CXXC5, …	[ABCB8, ABTB1, ACSL3, ACTB, ACTG1, ACTR2, ACTR3, AIF1L, AIFM2, ALS2, AMOT, ANP32E, ANXA11, ANXA6, APBB3, ARPC3, ARRB1, BAIAP2, CAPG, CAPN2, CAPZB, CCND2, CDC42EP1, CDC45, CEP95, CIAO1, CIRBP, CLIC4, CNN2, CNTRL, CORO2A, COTL1, CTNNA1, CXXC5, CYB5R3, DAB2, DAG1, DAPK1, DBN1, DCTN1, DCXR, DSP, DSTN, DYNLT3, EDC4, ELMO3, ERI3, EZR, FANCD2, FANCG, FARP1, FBLIM1, FERMT2, FGR, FHL2, FKBP4, FLNA, FOPNL,…	53.252	[ABL2, ABLIM1, ACTA1, ACTA2, AJUBA, ALKBH1, APITD1, ARL4D, ARL6, ASF1A, ASF1B, AURKA, BAZ1A, C1QBP, CBX5, CCDC79, CDKN2AIP, CENPQ, CIRH1A, CLPX, CTSL2, CUL2, DDX46, DDX47, DDX52, DPYSL2, DSN1, DYNC2LI1, ELL2, ERI1, ESPL1, EZH2, FAM96B, FBXO5, FKBP1B, GABARAPL1, GABPA, GRWD1, GTF3C1, H2B, H4, HAUS3, HDAC2, HIST1H1D, HIST1H2AC, HIST1H2BD, HIST1H2BN, HIST2H2BF, HMGN2, ID2, IFT20, IQCB1, KIAA0020, KI…	46.748
GO Cellular Component	organelle lumen	162	10.9905	1.48997e-06	8.60047e-05	[ABCB8, ABTB1, ACADS, ACTB, ALDH4A1, ALKBH1, ANP32E, ANXA11, APITD1, APPL2, ARL4D, ASF1A, ASF1B, AURKA, BAZ1A, BCKDHA, C1QBP, CAPG, CBR4, CBX5, CCND2, CDC45, CDKN2AIP, CENPQ, CIRH1A, CLIC4, CLN6, CLPX, COASY, CTSL2, CUL2, CXXC5, DAB2, DAG1, DDX46, DDX47, DDX52, DLAT, EAF2, ELL2, ERCC5, ERCC8, ERI1, ERI3, ETFA, EZH1, EZH2, EZR, FAM118B, FANCC, FANCG, FTO, GABPA, GATA3, GRWD1, GTF2A1L, GTF3C1, H2AF…	[ABCB8, ABTB1, ACADS, ACTB, ALDH4A1, ANP32E, ANXA11, APPL2, BCKDHA, CAPG, CBR4, CCND2, CDC45, CLIC4, CLN6, COASY, CXXC5, DAB2, DAG1, DLAT, ERCC5, ERI3, ETFA, EZH1, EZR, FANCC, FANCG, FTO, GATA3, H2AFY, HADHA, HELB, HSD17B8, IDH3G, INTS10, IRF1, KDELC1, KRT8, LONP2, MED23, MLH1, OGG1, OS9, PCCB, PDHX, PHF8, PPARGC1A, PRKCZ, PSME4, RBBP9, RCN2, S100A16, SERGEF, SLC25A5, SMG6, SNAPIN, TDG, TTC21B, T…	40.1235	[ALKBH1, APITD1, ARL4D, ASF1A, ASF1B, AURKA, BAZ1A, C1QBP, CBX5, CDKN2AIP, CENPQ, CIRH1A, CLPX, CTSL2, CUL2, DDX46, DDX47, DDX52, EAF2, ELL2, ERCC8, ERI1, EZH2, FAM118B, GABPA, GRWD1, GTF2A1L, GTF3C1, HDAC2, HIST1H1D, INTS12, KIAA0020, LMNB2, LUC7L3, LYAR, MBIP, MED31, MLH3, MLLT3, MPHOSPH6, MTF2, NANOG, NCBP2, NDC80, NHP2L1, NPAT, NPM1, NR2C1, NSA2, NUFIP1, NXF1, OAT, ORC5, PAK1IP1, PDIA4, PHF12…	59.8765
GO Cellular Component	intracellular part	802	9.20675	9.53184e-18	9.90358e-15	[AASS, ABCA1, ABCA5, ABCB6, ABCB7, ABCB8, ABL2, ABLIM1, ABTB1, ACAD9, ACADS, ACBD5, ACLY, ACO1, ACOT13, ACP5, ACSL3, ACSL6, ACTA1, ACTA2, ACTB, ACTG1, ACTR2, ACTR3, ADM, ADNP, ADRBK1, AGL, AGPAT9, AGTRAP, AGXT2L1, AHCY, AHCYL2, AIF1L, AIFM1, AIFM2, AJUBA, AKIRIN2, ALDH4A1, ALDH5A1, ALDH6A1, ALDOC, ALKBH1, ALS2, AMOT, ANAPC2, ANP32E, ANXA1, ANXA11, ANXA3, ANXA4, ANXA6, AOX1, AP1G2, AP1S3, AP2A2, A…	[AASS, ABCA1, ABCA5, ABCB6, ABCB7, ABCB8, ABTB1, ACAD9, ACADS, ACBD5, ACLY, ACO1, ACOT13, ACP5, ACSL3, ACSL6, ACTB, ACTG1, ACTR2, ACTR3, ADM, ADNP, AGL, AGPAT9, AGTRAP, AHCY, AHCYL2, AIF1L, AIFM1, AIFM2, ALDH4A1, ALDH5A1, ALDH6A1, ALS2, AMOT, ANAPC2, ANP32E, ANXA1, ANXA11, ANXA3, ANXA4, ANXA6, AOX1, AP1G2, AP1S3, AP2A2, APBB3, APEH, APLP2, APPL2, ARF5, ARFRP1, ARHGDIA, ARPC3, ARRB1, ARRDC1, ARRDC…	60.7232	[ABL2, ABLIM1, ACTA1, ACTA2, ADRBK1, AGXT2L1, AJUBA, AKIRIN2, ALDOC, ALKBH1, APITD1, APOPT1, AQP3, ARID3B, ARL4D, ARL6, ARPM1, ARRDC2, ASF1A, ASF1B, ATG14, ATL2, ATP11C, ATP6V0A1, AURKA, BAD, BAG5, BAMBI, BAZ1A, BNIP1, BNIP3, BRDT, BSCL2, BTG3, C13H20orf7, C1QBP, CBR1, CBR3, CBX5, CCDC79, CCDC88A, CCNK, CDC25A, CDC26, CDKN2AIP, CENPQ, CIRH1A, CLGN, CLPX, CNIH4, CRAT, CRISPLD2, CRYM, CSNK1G1, CSNK…	39.2768
GO Cellular Component	nuclear part	171	10.7345	3.17803e-06	0.000157237	[ABCB8, ABTB1, ACTB, ALKBH1, AMOT, ANAPC2, ANP32E, ANXA11, ANXA4, APEH, APITD1, APPL2, ARL4D, ASF1A, ASF1B, AURKA, BAZ1A, BNIP1, BNIP3, C1QBP, CAPG, CBX5, CCND2, CDC26, CDC45, CDKN2AIP, CENPQ, CIRH1A, CLGN, CLIC4, COTL1, CSNK2A2, CTNNBL1, CTSL2, CUL2, CXXC5, DAB2, DAG1, DDX46, DDX47, DDX52, DHX16, DPY19L4, EAF2, EIF5A, ELL2, ERCC5, ERCC8, ERI1, ERI3, EZH1, EZH2, EZR, FAM118B, FANCC, FANCG, FTO, G…	[ABCB8, ABTB1, ACTB, AMOT, ANAPC2, ANP32E, ANXA11, ANXA4, APEH, APPL2, CAPG, CCND2, CDC45, CLIC4, COTL1, CXXC5, DAB2, DAG1, DPY19L4, ERCC5, ERI3, EZH1, EZR, FANCC, FANCG, FTO, GATA3, GCHFR, H2AFY, HELB, IDH3G, INTS10, IRF1, JUP, KDM2B, KRT8, MED23, MLH1, MYH9, OGG1, P2RX4, PHF8, PPARGC1A, PRKCZ, PSEN1, PSME4, RBBP9, RCN2, S100A16, SERGEF, SMG6, SNAPIN, TDG, TOR1AIP1, TTC21B, UCHL5, VPS25, XPOT, Z…	34.5029	[ALKBH1, APITD1, ARL4D, ASF1A, ASF1B, AURKA, BAZ1A, BNIP1, BNIP3, C1QBP, CBX5, CDC26, CDKN2AIP, CENPQ, CIRH1A, CLGN, CSNK2A2, CTNNBL1, CTSL2, CUL2, DDX46, DDX47, DDX52, DHX16, EAF2, EIF5A, ELL2, ERCC8, ERI1, EZH2, FAM118B, GABPA, GRWD1, GTF2A1L, GTF3C1, HDAC2, HIST1H1D, INTS12, KIAA0020, KLK6, LMNB2, LUC7L3, LYAR, MBIP, MED31, MLH3, MLLT3, MPHOSPH6, MTF2, NANOG, NCBP2, NDC80, NFYA, NHP2L1, NPAT, …	65.4971
GO Cellular Component	cytoplasmic part	438	9.93422	5.99016e-11	8.89111e-09	[AASS, ABCA1, ABCA5, ABCB6, ABCB7, ABCB8, ACAD9, ACADS, ACBD5, ACLY, ACO1, ACOT13, ACP5, ACSL3, ACSL6, ACTA1, ACTA2, ACTB, ACTG1, ACTR2, ACTR3, ADRBK1, AGPAT9, AGTRAP, AGXT2L1, AHCY, AHCYL2, AIFM1, AIFM2, AJUBA, ALDH4A1, ALDH5A1, ALDH6A1, ALDOC, ALKBH1, ALS2, AMOT, ANP32E, ANXA1, ANXA11, ANXA3, ANXA4, ANXA6, AP1G2, AP1S3, AP2A2, APOPT1, APPL2, ARFRP1, ARL6, ARPC3, ARRB1, ARRDC1, ARRDC2, ARRDC3, A…	[AASS, ABCA1, ABCA5, ABCB6, ABCB7, ABCB8, ACAD9, ACADS, ACBD5, ACLY, ACO1, ACOT13, ACP5, ACSL3, ACSL6, ACTB, ACTG1, ACTR2, ACTR3, AGPAT9, AGTRAP, AHCY, AHCYL2, AIFM1, AIFM2, ALDH4A1, ALDH5A1, ALDH6A1, ALS2, AMOT, ANP32E, ANXA1, ANXA11, ANXA3, ANXA4, ANXA6, AP1G2, AP1S3, AP2A2, APPL2, ARFRP1, ARPC3, ARRB1, ARRDC1, ARRDC3, ARSA, ASAH1, ATP5SL, ATP6AP1, ATP6V0A4, ATP9B, ATPIF1, B3GALNT2, B3GNT2, B3G…	70.7763	[ACTA1, ACTA2, ADRBK1, AGXT2L1, AJUBA, ALDOC, ALKBH1, APOPT1, ARL6, ARRDC2, ATG14, ATL2, ATP11C, ATP6V0A1, AURKA, BAD, BAG5, BNIP1, BNIP3, BSCL2, C13H20orf7, C1QBP, CBR3, CCDC88A, CLGN, CLPX, CNIH4, CRAT, CRISPLD2, CRYM, CTSL2, CYBASC3, DAGLB, DDIT4, DEM1, DIS3L, DNAJC27, DPYSL2, DUOXA2, DYNC2LI1, EIF5A, ELAC2, FAM96B, FDFT1, FKBP1B, FUT10, FXC1, GABARAPL1, GLDC, HBA, HPS4, HRSP12, ID2, IDH2, IFT…	29.2237
GO Cellular Component	intracellular organelle part	389	9.47856	6.09357e-07	4.22081e-05	[ABCB6, ABCB7, ABCB8, ABLIM1, ABTB1, ACADS, ACBD5, ACTA1, ACTA2, ACTB, ACTG1, ACTR2, ACTR3, AGPAT9, AIF1L, AIFM1, AIFM2, AJUBA, ALDH4A1, ALKBH1, ALS2, AMOT, ANAPC2, ANP32E, ANXA11, ANXA3, ANXA4, ANXA6, AP1G2, AP2A2, APEH, APITD1, APPL2, ARFRP1, ARL4D, ARL6, ARPC3, ARRB1, ASF1A, ASF1B, ATG14, ATP11C, ATP6AP1, ATP6V0A1, ATP6V0A4, ATP9B, AURKA, B4GALT3, BAD, BAZ1A, BCKDHA, BNIP1, BNIP3, BRP44L, BSCL…	[ABCB6, ABCB7, ABCB8, ABTB1, ACADS, ACBD5, ACTB, ACTG1, ACTR2, ACTR3, AGPAT9, AIF1L, AIFM1, AIFM2, ALDH4A1, ALS2, AMOT, ANAPC2, ANP32E, ANXA11, ANXA3, ANXA4, ANXA6, AP1G2, AP2A2, APEH, APPL2, ARFRP1, ARPC3, ARRB1, ATP6AP1, ATP6V0A4, ATP9B, B4GALT3, BCKDHA, BRP44L, C11H2orf18, CAMK2D, CAPG, CAPN2, CAPZB, CBR4, CCND2, CD46, CD63, CDC45, CEP95, CHMP3, CIAO1, CLIC4, CLN6, CNN2, CNTRL, COASY, COG3, CO…	52.9563	[ABLIM1, ACTA1, ACTA2, AJUBA, ALKBH1, APITD1, ARL4D, ARL6, ASF1A, ASF1B, ATG14, ATP11C, ATP6V0A1, AURKA, BAD, BAZ1A, BNIP1, BNIP3, BSCL2, C13H20orf7, C1QBP, CBX5, CCDC79, CDC26, CDKN2AIP, CENPQ, CIRH1A, CLGN, CLPX, CSNK2A2, CTNNBL1, CTSL2, CUL2, CYBASC3, DAGLB, DDX46, DDX47, DDX52, DHX16, DPYSL2, DSN1, DUOXA2, DYNC2LI1, EAF2, EIF5A, ELL2, ERCC8, ERI1, ESPL1, EZH2, FAM118B, FAM96B, FBXO5, FDFT1, F…	47.0437
GO Cellular Component	extracellular membrane-bounded organelle	256	12.6046	5.46334e-17	2.8382e-14	[A2M, ABCB6, ACLY, ACO1, ACOT13, ACP5, ACTA1, ACTA2, ACTB, ACTG1, ACTR2, ACTR3, AHCY, AHSG, AIF1L, ALDH6A1, ALDOC, ANXA1, ANXA11, ANXA3, ANXA4, ANXA6, AOX1, APEH, APLP2, APOM, APPL2, ARF5, ARHGDIA, ARL6, ARPC3, ARRDC1, ARSA, ASAH1, ATP2B1, ATP6AP1, ATP6V0A1, ATP6V0A4, ATRN, B3GNT8, B4GALT3, BAIAP2, BLVRA, C11H2orf18, CADM1, CAPG, CAPN1, CAPN2, CAPN5, CBLC, CD19, CD38, CD47, CD9, CLIC4, CLPX, CMBL…	[A2M, ABCB6, ACLY, ACO1, ACOT13, ACP5, ACTB, ACTG1, ACTR2, ACTR3, AHCY, AIF1L, ALDH6A1, ANXA1, ANXA11, ANXA3, ANXA4, ANXA6, AOX1, APEH, APLP2, APOM, APPL2, ARF5, ARHGDIA, ARPC3, ARRDC1, ARSA, ASAH1, ATP2B1, ATP6AP1, ATP6V0A4, ATRN, B3GNT8, B4GALT3, BAIAP2, BLVRA, C11H2orf18, CADM1, CAPG, CAPN1, CAPN2, CAPN5, CBLC, CD38, CD47, CD9, CLIC4, CMBL, CNN2, COASY, COL1A2, COMMD7, COTL1, CPNE3, CRYL1, CRY…	80.0781	[ACTA1, ACTA2, AHSG, ALDOC, ARL6, ATP6V0A1, CD19, CLPX, CPNE8, CRISPLD2, CRYM, CUL4B, DPYSL2, FETUB, GART, GLO1, GPX2, GSTM3, H2B, HIST1H2AC, HIST1H2BD, HIST2H2BF, HRSP12, IDH2, IFT20, IL18, IMPDH2, LGALS8, LGMN, LPL, MAGEF1, MLLT3, MYL6B, NAMPT, NDRG1, NUDT3, PCBP2, PCYOX1, QPCT, RRAS, SCAMP3, SERPINA5, SHMT2, SLC1A5, SLC7A8, TAF1B, TFRC, TGFBI, TMEM106A, TUBA1A, UBE2K]	19.9219
GO Cellular Component	intracellular organelle lumen	162	11.0054	1.37129e-06	8.381e-05	[ABCB8, ABTB1, ACADS, ACTB, ALDH4A1, ALKBH1, ANP32E, ANXA11, APITD1, APPL2, ARL4D, ASF1A, ASF1B, AURKA, BAZ1A, BCKDHA, C1QBP, CAPG, CBR4, CBX5, CCND2, CDC45, CDKN2AIP, CENPQ, CIRH1A, CLIC4, CLN6, CLPX, COASY, CTSL2, CUL2, CXXC5, DAB2, DAG1, DDX46, DDX47, DDX52, DLAT, EAF2, ELL2, ERCC5, ERCC8, ERI1, ERI3, ETFA, EZH1, EZH2, EZR, FAM118B, FANCC, FANCG, FTO, GABPA, GATA3, GRWD1, GTF2A1L, GTF3C1, H2AF…	[ABCB8, ABTB1, ACADS, ACTB, ALDH4A1, ANP32E, ANXA11, APPL2, BCKDHA, CAPG, CBR4, CCND2, CDC45, CLIC4, CLN6, COASY, CXXC5, DAB2, DAG1, DLAT, ERCC5, ERI3, ETFA, EZH1, EZR, FANCC, FANCG, FTO, GATA3, H2AFY, HADHA, HELB, HSD17B8, IDH3G, INTS10, IRF1, KDELC1, KRT8, LONP2, MED23, MLH1, OGG1, OS9, PCCB, PDHX, PHF8, PPARGC1A, PRKCZ, PSME4, RBBP9, RCN2, S100A16, SERGEF, SLC25A5, SMG6, SNAPIN, TDG, TTC21B, T…	40.1235	[ALKBH1, APITD1, ARL4D, ASF1A, ASF1B, AURKA, BAZ1A, C1QBP, CBX5, CDKN2AIP, CENPQ, CIRH1A, CLPX, CTSL2, CUL2, DDX46, DDX47, DDX52, EAF2, ELL2, ERCC8, ERI1, EZH2, FAM118B, GABPA, GRWD1, GTF2A1L, GTF3C1, HDAC2, HIST1H1D, INTS12, KIAA0020, LMNB2, LUC7L3, LYAR, MBIP, MED31, MLH3, MLLT3, MPHOSPH6, MTF2, NANOG, NCBP2, NDC80, NHP2L1, NPAT, NPM1, NR2C1, NSA2, NUFIP1, NXF1, OAT, ORC5, PAK1IP1, PDIA4, PHF12…	59.8765
GO Cellular Component	extracellular vesicular exosome	256	12.6046	5.46334e-17	2.8382e-14	[A2M, ABCB6, ACLY, ACO1, ACOT13, ACP5, ACTA1, ACTA2, ACTB, ACTG1, ACTR2, ACTR3, AHCY, AHSG, AIF1L, ALDH6A1, ALDOC, ANXA1, ANXA11, ANXA3, ANXA4, ANXA6, AOX1, APEH, APLP2, APOM, APPL2, ARF5, ARHGDIA, ARL6, ARPC3, ARRDC1, ARSA, ASAH1, ATP2B1, ATP6AP1, ATP6V0A1, ATP6V0A4, ATRN, B3GNT8, B4GALT3, BAIAP2, BLVRA, C11H2orf18, CADM1, CAPG, CAPN1, CAPN2, CAPN5, CBLC, CD19, CD38, CD47, CD9, CLIC4, CLPX, CMBL…	[A2M, ABCB6, ACLY, ACO1, ACOT13, ACP5, ACTB, ACTG1, ACTR2, ACTR3, AHCY, AIF1L, ALDH6A1, ANXA1, ANXA11, ANXA3, ANXA4, ANXA6, AOX1, APEH, APLP2, APOM, APPL2, ARF5, ARHGDIA, ARPC3, ARRDC1, ARSA, ASAH1, ATP2B1, ATP6AP1, ATP6V0A4, ATRN, B3GNT8, B4GALT3, BAIAP2, BLVRA, C11H2orf18, CADM1, CAPG, CAPN1, CAPN2, CAPN5, CBLC, CD38, CD47, CD9, CLIC4, CMBL, CNN2, COASY, COL1A2, COMMD7, COTL1, CPNE3, CRYL1, CRY…	80.0781	[ACTA1, ACTA2, AHSG, ALDOC, ARL6, ATP6V0A1, CD19, CLPX, CPNE8, CRISPLD2, CRYM, CUL4B, DPYSL2, FETUB, GART, GLO1, GPX2, GSTM3, H2B, HIST1H2AC, HIST1H2BD, HIST2H2BF, HRSP12, IDH2, IFT20, IL18, IMPDH2, LGALS8, LGMN, LPL, MAGEF1, MLLT3, MYL6B, NAMPT, NDRG1, NUDT3, PCBP2, PCYOX1, QPCT, RRAS, SCAMP3, SERPINA5, SHMT2, SLC1A5, SLC7A8, TAF1B, TFRC, TGFBI, TMEM106A, TUBA1A, UBE2K]	19.9219
GO Cellular Component	extracellular vesicle	256	12.6046	5.46334e-17	2.8382e-14	[A2M, ABCB6, ACLY, ACO1, ACOT13, ACP5, ACTA1, ACTA2, ACTB, ACTG1, ACTR2, ACTR3, AHCY, AHSG, AIF1L, ALDH6A1, ALDOC, ANXA1, ANXA11, ANXA3, ANXA4, ANXA6, AOX1, APEH, APLP2, APOM, APPL2, ARF5, ARHGDIA, ARL6, ARPC3, ARRDC1, ARSA, ASAH1, ATP2B1, ATP6AP1, ATP6V0A1, ATP6V0A4, ATRN, B3GNT8, B4GALT3, BAIAP2, BLVRA, C11H2orf18, CADM1, CAPG, CAPN1, CAPN2, CAPN5, CBLC, CD19, CD38, CD47, CD9, CLIC4, CLPX, CMBL…	[A2M, ABCB6, ACLY, ACO1, ACOT13, ACP5, ACTB, ACTG1, ACTR2, ACTR3, AHCY, AIF1L, ALDH6A1, ANXA1, ANXA11, ANXA3, ANXA4, ANXA6, AOX1, APEH, APLP2, APOM, APPL2, ARF5, ARHGDIA, ARPC3, ARRDC1, ARSA, ASAH1, ATP2B1, ATP6AP1, ATP6V0A4, ATRN, B3GNT8, B4GALT3, BAIAP2, BLVRA, C11H2orf18, CADM1, CAPG, CAPN1, CAPN2, CAPN5, CBLC, CD38, CD47, CD9, CLIC4, CMBL, CNN2, COASY, COL1A2, COMMD7, COTL1, CPNE3, CRYL1, CRY…	80.0781	[ACTA1, ACTA2, AHSG, ALDOC, ARL6, ATP6V0A1, CD19, CLPX, CPNE8, CRISPLD2, CRYM, CUL4B, DPYSL2, FETUB, GART, GLO1, GPX2, GSTM3, H2B, HIST1H2AC, HIST1H2BD, HIST2H2BF, HRSP12, IDH2, IFT20, IL18, IMPDH2, LGALS8, LGMN, LPL, MAGEF1, MLLT3, MYL6B, NAMPT, NDRG1, NUDT3, PCBP2, PCYOX1, QPCT, RRAS, SCAMP3, SERPINA5, SHMT2, SLC1A5, SLC7A8, TAF1B, TFRC, TGFBI, TMEM106A, TUBA1A, UBE2K]	19.9219
GO Molecular Function	actin binding	44	16.5414	1.17225e-06	7.61227e-05	[ABLIM1, ACTR2, ACTR3, AIF1L, AJUBA, ANXA6, ARPC3, AVIL, CAPG, CAPZB, CCDC88A, CNN2, CORO2A, COTL1, CTNNA1, DAG1, DBN1, DSTN, EZR, FLNA, FMNL3, HIP1, HOOK1, IQGAP2, JMY, LIMA1, MICAL1, MICALL2, MTSS1, MYH7, MYH9, MYL9, MYO1B, PLS1, PLS3, SREBF1, SSFA2, SYNE1, TAGLN2, TLN2, TRIOBP, VCL, WDR1, WIPF1]	[ACTR2, ACTR3, AIF1L, ANXA6, ARPC3, CAPG, CAPZB, CNN2, CORO2A, COTL1, CTNNA1, DAG1, DBN1, DSTN, EZR, FLNA, HIP1, HOOK1, IQGAP2, LIMA1, MICALL2, MTSS1, MYH9, MYL9, MYO1B, PLS1, SREBF1, SSFA2, TAGLN2, TLN2, TRIOBP, VCL, WDR1, WIPF1]	77.2727	[ABLIM1, AJUBA, AVIL, CCDC88A, FMNL3, JMY, MICAL1, MYH7, PLS3, SYNE1]	22.7273
GO Molecular Function	oxidoreductase activity, acting on CH-OH group of donors	19	18.6274	0.00027113	0.00761361	[AOX1, CBR1, CBR3, CRYL1, DCXR, HADHA, HHIP, HSD17B4, HSD17B8, IDH2, IDH3G, IMPDH2, L2HGDH, LDHA, PHGDH, PTGR1, RDH12, SDR9C7, TDH]	[AOX1, CRYL1, DCXR, HADHA, HSD17B4, HSD17B8, IDH3G, L2HGDH, LDHA, PHGDH, PTGR1]	57.8947	[CBR1, CBR3, HHIP, IDH2, IMPDH2, RDH12, SDR9C7, TDH]	42.1053
GO Molecular Function	enzyme binding	111	10.704	0.000227889	0.00676504	[A2M, ABCA1, ACSL3, ACSL6, ACTA2, ACTB, AKIRIN2, ALS2, ANAPC2, ANXA6, AP2A2, ARHGEF16, ARRB1, ATP6AP1, ATP6V0A1, ATP6V0A4, ATPIF1, AURKA, BAD, BAG5, BNIP3, CBX5, CCDC88A, CCNK, CDC25A, CDC42EP1, CHML, CNPPD1, COTL1, CSF1R, CTNNBL1, CUL2, CUL4B, DIS3L, DPYSL2, DSP, EIF4E2, FANCD2, FANCI, FBXO5, FGR, FLNA, FMNL3, FN1, FZD6, GNB2, GSTM3, H2AFY, HDAC2, IL6R, ILK, IQCB1, IQGAP2, ITGAV, JAK1, JUP, KIT,…	[A2M, ABCA1, ACSL3, ACSL6, ACTB, ALS2, ANAPC2, ANXA6, AP2A2, ARHGEF16, ARRB1, ATP6AP1, ATP6V0A4, ATPIF1, CDC42EP1, CHML, CNPPD1, COTL1, DSP, FANCD2, FGR, FLNA, FN1, FZD6, GNB2, H2AFY, IL6R, ILK, IQGAP2, ITGAV, JAK1, JUP, KIT, LAMP2, LIMS1, LONP2, MARCH6, MICALL2, MOB1B, MVP, NEDD4L, PARN, PFKL, PJA2, PKIA, PPARGC1A, PPP1R39, PTGS2, PTPN3, PTPRK, RABGEF1, RFFL, RICTOR, SBF2, SFN, SH3BP4, SLC12A4, …	61.2613	[ACTA2, AKIRIN2, ATP6V0A1, AURKA, BAD, BAG5, BNIP3, CBX5, CCDC88A, CCNK, CDC25A, CSF1R, CTNNBL1, CUL2, CUL4B, DIS3L, DPYSL2, EIF4E2, FANCI, FBXO5, FMNL3, GSTM3, HDAC2, IQCB1, MICAL1, MTF1, MYH7, NDRG1, NFKBIA, NR2C1, PCBP2, PPP1CC, SCAMP3, SCNM1, SERPINA5, SPDYC, STAT5B, STK38, TRIM28, UBE2K, UBE2O, USP7, WDHD1]	38.7387
GO Molecular Function	actin filament binding	24	25.5319	1.24467e-07	9.94777e-06	[ACTR2, ACTR3, AIF1L, AJUBA, ANXA6, ARPC3, CAPZB, CORO2A, CTNNA1, EZR, FLNA, IQGAP2, LIMA1, MICALL2, MTSS1, MYL9, MYO1B, PLS1, SREBF1, SYNE1, TAGLN2, TLN2, TRIOBP, VCL]	[ACTR2, ACTR3, AIF1L, ANXA6, ARPC3, CAPZB, CORO2A, CTNNA1, EZR, FLNA, IQGAP2, LIMA1, MICALL2, MTSS1, MYL9, MYO1B, PLS1, SREBF1, TAGLN2, TLN2, TRIOBP, VCL]	91.6667	[AJUBA, SYNE1]	8.33333
KEGG pathway	Cysteine and methionine metabolism	9	30	0.000309074	0.00823405	[AHCY, AHCYL2, CBS, CTH, ENOPH1, LDHA, LOC100848415, SDS, SMS]	[AHCY, AHCYL2, CBS, CTH, ENOPH1, LDHA, LOC100848415, SMS]	88.8889	[SDS]	11.1111
KEGG pathway	Metabolic pathways	131	12.7184	4.87598e-09	5.62904e-07	[AASS, ACADS, ACLY, ACO1, ACSL3, ACSL6, AGL, AGPAT9, AHCY, AHCYL2, ALDH4A1, ALDH5A1, ALDH6A1, ALDOC, AMPD2, AOX1, ASAH1, ASL, ATP6AP1, ATP6V0A1, ATP6V0A4, B3GNT2, B4GALT3, BCAT1, BCKDHA, BPGM, CBR1, CBR3, CBS, CD38, CMBL, COASY, CRYL1, CTH, CTPS, CYP19A1, DCXR, DEGS2, DLAT, DUT, ENO1, EPHX2, EPT1, FDFT1, FECH, FH, FPGT, GALNT2, GALNT7, GART, GCNT1, GGPS1, GLDC, GMPPA, GMPS, GNPDA1, GPAA1, HADHA, …	[AASS, ACADS, ACLY, ACO1, ACSL3, ACSL6, AGL, AGPAT9, AHCY, AHCYL2, ALDH4A1, ALDH5A1, ALDH6A1, AOX1, ASAH1, ASL, ATP6AP1, ATP6V0A4, B3GNT2, B4GALT3, BCAT1, BCKDHA, CBS, CD38, CMBL, COASY, CRYL1, CTH, CYP19A1, DCXR, DEGS2, DLAT, DUT, ENO1, EPHX2, FECH, FH, FPGT, GALNT2, GALNT7, GCNT1, GMPPA, GMPS, GNPDA1, GPAA1, HADHA, HK1, HKDC1, HSD17B4, HSD17B8, IDH3G, ISYNA1, LDHA, LOC100848415, MCCC1, MCEE, ME…	70.229	[ALDOC, AMPD2, ATP6V0A1, BPGM, CBR1, CBR3, CTPS, EPT1, FDFT1, GART, GGPS1, GLDC, HAL, IDH2, IMPDH2, MCAT, MSMO1, NANP, OAT, PNP, POLR1C, POLR2A, POLR2G, POLR2J, POLR3G, POLR3K, PON2, PPAT, PRPS1, PTGES, PYCR2, RDH12, SDS, SHMT2, SLC33A1, TKTL1, TKTL2, TRIT1, UCK2]	29.771
KEGG pathway	Lysosome	21	18.5841	0.000136584	0.00457776	[AP1G2, AP1S3, ARSA, ASAH1, ATP6AP1, ATP6V0A1, ATP6V0A4, CD63, CTSA, CTSD, CTSL2, CTSZ, DNASE2, GM2A, LAMP2, LAPTM4A, LGMN, MANBA, PSAP, SLC11A2, SMPD1]	[AP1G2, AP1S3, ARSA, ASAH1, ATP6AP1, ATP6V0A4, CD63, CTSA, CTSD, CTSZ, DNASE2, GM2A, LAMP2, MANBA, PSAP, SLC11A2, SMPD1]	80.9524	[ATP6V0A1, CTSL2, LAPTM4A, LGMN]	19.0476

## Sheet: (female) in vivo vs serum
Ontology Source	GO Term	Nr. Genes	% Associated Genes	Term p-value	Term p-value Corrected with Benjamini-Hochberg	Associated Genes Found	Genes up-regulated in vivo	%Genes up-regulated in vivo	Genes up-regulated in serum	%Genes up-regulated in serum
GO Biological Process	myeloid cell homeostasis	11	10.2804	7.98975e-05	0.000798975	[ALAS2, ANXA1, ATPIF1, GATA2, ID2, IL6, KIT, LYN, SENP1, SOD1, STAT5B]	[ALAS2, ANXA1, ATPIF1, GATA2, KIT, LYN]	54.5455	[ID2, IL6, SENP1, SOD1, STAT5B]	45.4545
GO Biological Process	amino acid transport	8	8.88889	0.00193782	0.00581347	[FOLR1, MYO6, PQLC2, SLC1A5, SLC38A2, SLC38A7, SLC6A20, SLC7A7]	[FOLR1, MYO6, PQLC2, SLC38A2, SLC38A7, SLC6A20, SLC7A7]	87.5	[SLC1A5]	12.5
GO Biological Process	organic anion transport	18	7.79221	2.3148e-05	0.000694441	[ANXA1, ATP11C, BRP44L, FOLR1, GJA1, MFSD2A, MYO6, PDZK1, PLIN2, PQLC2, SCP2, SLC1A5, SLC35A3, SLC38A2, SLC38A7, SLC6A20, SLC7A7, SLC9A3R1]	[ANXA1, BRP44L, FOLR1, MYO6, PDZK1, PQLC2, SCP2, SLC35A3, SLC38A2, SLC38A7, SLC6A20, SLC7A7, SLC9A3R1]	72.2222	[ATP11C, GJA1, MFSD2A, PLIN2, SLC1A5]	27.7778
GO Biological Process	organic acid transport	14	8.38323	8.55727e-05	0.000641795	[ANXA1, BRP44L, FOLR1, MFSD2A, MYO6, PDZK1, PLIN2, PQLC2, SLC1A5, SLC38A2, SLC38A7, SLC6A20, SLC7A7, SLC9A3R1]	[ANXA1, BRP44L, FOLR1, MYO6, PDZK1, PQLC2, SLC38A2, SLC38A7, SLC6A20, SLC7A7, SLC9A3R1]	78.5714	[MFSD2A, PLIN2, SLC1A5]	21.4286
GO Biological Process	erythrocyte differentiation	8	9.52381	0.00124138	0.00465516	[ALAS2, ATPIF1, GATA2, ID2, KIT, LYN, SENP1, STAT5B]	[ALAS2, ATPIF1, GATA2, KIT, LYN]	62.5	[ID2, SENP1, STAT5B]	37.5
GO Biological Process	erythrocyte homeostasis	8	8.88889	0.00193782	0.00581347	[ALAS2, ATPIF1, GATA2, ID2, KIT, LYN, SENP1, STAT5B]	[ALAS2, ATPIF1, GATA2, KIT, LYN]	62.5	[ID2, SENP1, STAT5B]	37.5
GO Biological Process	carboxylic acid transport	14	8.48485	7.51157e-05	0.00112674	[ANXA1, BRP44L, FOLR1, MFSD2A, MYO6, PDZK1, PLIN2, PQLC2, SLC1A5, SLC38A2, SLC38A7, SLC6A20, SLC7A7, SLC9A3R1]	[ANXA1, BRP44L, FOLR1, MYO6, PDZK1, PQLC2, SLC38A2, SLC38A7, SLC6A20, SLC7A7, SLC9A3R1]	78.5714	[MFSD2A, PLIN2, SLC1A5]	21.4286
GO Biological Process	regulation of B cell activation	7	9.45946	0.00257929	0.00644822	[ATP11C, CD40, ID2, IL6, LYN, NDFIP1, STAT5B]	[LYN, NDFIP1]	28.5714	[ATP11C, CD40, ID2, IL6, STAT5B]	71.4286
GO Cellular Component	mitochondrial matrix	12	6.59341	0.00225397	0.00614718	[ACADS, ALAS2, ALDH4A1, BCKDHA, C1QBP, ETFA, HADHA, HSD17B8, MRP63, PCCB, SHMT2, TP53]	[ACADS, ALAS2, ALDH4A1, BCKDHA, ETFA, HADHA, HSD17B8, MRP63, PCCB, TP53]	83.3333	[C1QBP, SHMT2]	16.6667
GO Molecular Function	symporter activity	8	10.1266	0.000828171	0.0035493	[MFSD2A, SLC1A5, SLC28A2, SLC28A3, SLC35A3, SLC38A2, SLC5A11, SLC6A20]	[SLC28A3, SLC35A3, SLC38A2, SLC5A11, SLC6A20]	62.5	[MFSD2A, SLC1A5, SLC28A2]	37.5
GO Molecular Function	oxidoreductase activity, acting on CH-OH group of donors	10	9.80392	0.00024866	0.00149196	[AKR1B1, CBR1, CBR3, CRYL1, DCXR, HADHA, HHIP, HSD17B8, HSD3B1, TDH]	[CRYL1, DCXR, HADHA, HSD17B8]	40	[AKR1B1, CBR1, CBR3, HHIP, HSD3B1, TDH]	60
GO Molecular Function	oxidoreductase activity, acting on the CH-OH group of donors, NAD or NADP as acceptor	9	9.89011	0.000472597	0.00236299	[AKR1B1, CBR1, CBR3, CRYL1, DCXR, HADHA, HSD17B8, HSD3B1, TDH]	[CRYL1, DCXR, HADHA, HSD17B8]	44.4444	[AKR1B1, CBR1, CBR3, HSD3B1, TDH]	55.5556
GO Molecular Function	calcium-dependent protein binding	5	14.7059	0.00150957	0.0050319	[A2M, ANXA1, ANXA11, ANXA7, TNNI3]	[A2M, ANXA1, ANXA11, ANXA7, TNNI3]	100	[]	0

## Sheet: (all) in vivo vs serum-free
Ontology Source	GO Term	Nr. Genes	% Associated Genes	Term p-value	Term p-value Corrected with Benjamini-Hochberg	Associated Genes Found	Genes up-regulated in vivo	%Genes up-regulated in vivo	Genes upregulated in serum-free	%Genes upregulated in serum-free
GO Biological Process	response to reactive oxygen species	5	5.49451	0.00499953	0.00543427	[IL6, PARK7, PYCR1, SESN1, SOD1]	[]	0	[IL6, PARK7, PYCR1, SESN1, SOD1]	100
GO Biological Process	alcohol metabolic process	11	5.47264	3.44165e-05	4.78007e-05	[DHCR24, FDFT1, FDPS, HMGCR, IDI1, MVD, NSDHL, PARK7, PCTP, RDH12, SOD1]	[]	0	[DHCR24, FDFT1, FDPS, HMGCR, IDI1, MVD, NSDHL, PARK7, PCTP, RDH12, SOD1]	100
GO Biological Process	fatty acid biosynthetic process	5	5.26316	0.00599295	0.00624266	[FADS1, GGT5, MSMO1, PTGES, PTGS2]	[]	0	[FADS1, GGT5, MSMO1, PTGES, PTGS2]	100
GO Biological Process	steroid biosynthetic process	8	9.52381	7.98699e-06	1.53596e-05	[CYP17A1, FDFT1, FDPS, HMGCR, IDI1, MVD, NSDHL, SOD1]	[]	0	[CYP17A1, FDFT1, FDPS, HMGCR, IDI1, MVD, NSDHL, SOD1]	100
GO Biological Process	cholesterol biosynthetic process	7	23.3333	5.54172e-08	4.6181e-07	[FDFT1, FDPS, HMGCR, IDI1, MVD, NSDHL, SOD1]	[]	0	[FDFT1, FDPS, HMGCR, IDI1, MVD, NSDHL, SOD1]	100
GO Biological Process	isoprenoid metabolic process	7	13.7255	2.54323e-06	6.35809e-06	[FDFT1, FDPS, HMGCR, HMGCS1, IDI1, MVD, RDH12]	[]	0	[FDFT1, FDPS, HMGCR, HMGCS1, IDI1, MVD, RDH12]	100
GO Biological Process	sulfur compound metabolic process	10	6.06061	3.31628e-05	4.87688e-05	[ADI1, CTH, GGCT, GGT5, MGST1, MTR, MVD, PHGDH, SLC35D1, SOD1]	[MGST1]	10	[ADI1, CTH, GGCT, GGT5, MTR, MVD, PHGDH, SLC35D1, SOD1]	90
GO Biological Process	meiotic nuclear division	5	5.10204	0.00682383	0.00682383	[ASZ1, DDX4, MAEL, PIWIL2, TEX12]	[]	0	[ASZ1, DDX4, MAEL, PIWIL2, TEX12]	100
GO Biological Process	steroid metabolic process	10	6.45161	1.93349e-05	3.02108e-05	[CYP17A1, DHCR24, FDFT1, FDPS, HMGCR, IDI1, MVD, NSDHL, PCTP, SOD1]	[]	0	[CYP17A1, DHCR24, FDFT1, FDPS, HMGCR, IDI1, MVD, NSDHL, PCTP, SOD1]	100
GO Biological Process	cholesterol metabolic process	9	12.3288	2.31985e-07	7.24953e-07	[DHCR24, FDFT1, FDPS, HMGCR, IDI1, MVD, NSDHL, PCTP, SOD1]	[]	0	[DHCR24, FDFT1, FDPS, HMGCR, IDI1, MVD, NSDHL, PCTP, SOD1]	100
GO Biological Process	isoprenoid biosynthetic process	6	30	9.88936e-08	3.53192e-07	[FDFT1, FDPS, HMGCR, HMGCS1, IDI1, MVD]	[]	0	[FDFT1, FDPS, HMGCR, HMGCS1, IDI1, MVD]	100
GO Biological Process	cellular amino acid biosynthetic process	9	14.2857	6.27457e-08	3.9216e-07	[ADI1, ASS1, CTH, MTR, PARK7, PHGDH, PSAT1, PSPH, PYCR1]	[]	0	[ADI1, ASS1, CTH, MTR, PARK7, PHGDH, PSAT1, PSPH, PYCR1]	100
GO Biological Process	serine family amino acid metabolic process	5	18.5185	1.61956e-05	2.69927e-05	[CTH, PHGDH, PSAT1, PSPH, SHMT2]	[]	0	[CTH, PHGDH, PSAT1, PSPH, SHMT2]	100
GO Biological Process	organic acid biosynthetic process	14	7.36842	7.83375e-08	3.91687e-07	[ADI1, ASS1, CTH, FADS1, GGT5, MSMO1, MTR, PARK7, PHGDH, PSAT1, PSPH, PTGES, PTGS2, PYCR1]	[]	0	[ADI1, ASS1, CTH, FADS1, GGT5, MSMO1, MTR, PARK7, PHGDH, PSAT1, PSPH, PTGES, PTGS2, PYCR1]	100
GO Biological Process	sterol metabolic process	9	11.8421	3.29995e-07	9.16652e-07	[DHCR24, FDFT1, FDPS, HMGCR, IDI1, MVD, NSDHL, PCTP, SOD1]	[]	0	[DHCR24, FDFT1, FDPS, HMGCR, IDI1, MVD, NSDHL, PCTP, SOD1]	100
GO Biological Process	sterol biosynthetic process	7	21.875	8.97688e-08	3.74037e-07	[FDFT1, FDPS, HMGCR, IDI1, MVD, NSDHL, SOD1]	[]	0	[FDFT1, FDPS, HMGCR, IDI1, MVD, NSDHL, SOD1]	100
GO Biological Process	sulfur compound biosynthetic process	5	6.57895	0.00229666	0.00273412	[ADI1, CTH, GGCT, MTR, SLC35D1]	[]	0	[ADI1, CTH, GGCT, MTR, SLC35D1]	100
GO Biological Process	small molecule biosynthetic process	21	7.5	2.58215e-11	6.45537e-10	[ADI1, ASS1, CTH, FADS1, FDFT1, FDPS, GGT5, HMGCR, IDI1, MSMO1, MTR, MVD, NSDHL, PARK7, PHGDH, PSAT1, PSPH, PTGES, PTGS2, PYCR1, SOD1]	[]	0	[ADI1, ASS1, CTH, FADS1, FDFT1, FDPS, GGT5, HMGCR, IDI1, MSMO1, MTR, MVD, NSDHL, PARK7, PHGDH, PSAT1, PSPH, PTGES, PTGS2, PYCR1, SOD1]	100
GO Biological Process	alcohol biosynthetic process	8	10	5.53393e-06	1.1529e-05	[FDFT1, FDPS, HMGCR, IDI1, MVD, NSDHL, PARK7, SOD1]	[]	0	[FDFT1, FDPS, HMGCR, IDI1, MVD, NSDHL, PARK7, SOD1]	100
GO Biological Process	carboxylic acid biosynthetic process	14	7.36842	7.83375e-08	3.91687e-07	[ADI1, ASS1, CTH, FADS1, GGT5, MSMO1, MTR, PARK7, PHGDH, PSAT1, PSPH, PTGES, PTGS2, PYCR1]	[]	0	[ADI1, ASS1, CTH, FADS1, GGT5, MSMO1, MTR, PARK7, PHGDH, PSAT1, PSPH, PTGES, PTGS2, PYCR1]	100
GO Biological Process	alpha-amino acid metabolic process	11	7.05128	3.12173e-06	7.09485e-06	[ADI1, ASS1, CTH, GFPT2, MTR, PARK7, PHGDH, PSAT1, PSPH, PYCR1, SHMT2]	[]	0	[ADI1, ASS1, CTH, GFPT2, MTR, PARK7, PHGDH, PSAT1, PSPH, PYCR1, SHMT2]	100
GO Biological Process	alpha-amino acid biosynthetic process	9	15	4.04326e-08	5.05407e-07	[ADI1, ASS1, CTH, MTR, PARK7, PHGDH, PSAT1, PSPH, PYCR1]	[]	0	[ADI1, ASS1, CTH, MTR, PARK7, PHGDH, PSAT1, PSPH, PYCR1]	100
GO Biological Process	organic hydroxy compound biosynthetic process	8	6.29921	0.000157905	0.000197381	[FDFT1, FDPS, HMGCR, IDI1, MVD, NSDHL, PARK7, SOD1]	[]	0	[FDFT1, FDPS, HMGCR, IDI1, MVD, NSDHL, PARK7, SOD1]	100
GO Molecular Function	oxidoreductase activity, acting on the CH-OH group of donors, NAD or NADP as acceptor	5	5.49451	0.00499953	0.00543427	[DHCR24, HMGCR, NSDHL, PHGDH, RDH12]	[]	0	[DHCR24, HMGCR, NSDHL, PHGDH, RDH12]	100
GO Molecular Function	tetrapyrrole binding	6	5.04202	0.00329251	0.00374149	[CYP17A1, FADS1, HBA, MTR, PGRMC1, PTGS2]	[]	0	[CYP17A1, FADS1, HBA, MTR, PGRMC1, PTGS2]	100
KEGG pathway	Glycine, serine and threonine metabolism	5	13.1579	9.03923e-05	0.000118937	[CTH, PHGDH, PSAT1, PSPH, SHMT2]	[]	0	[CTH, PHGDH, PSAT1, PSPH, SHMT2]	100
KEGG pathway	Terpenoid backbone biosynthesis	6	30	9.88936e-08	3.53192e-07	[ACAT2, FDPS, HMGCR, HMGCS1, IDI1, MVD]	[]	0	[ACAT2, FDPS, HMGCR, HMGCS1, IDI1, MVD]	100
KEGG pathway	p53 signaling pathway	7	11.2903	9.65738e-06	1.72453e-05	[CASP3, CCND2, CCND3, GADD45G, LOC100847700, MDM2, SESN1]	[CASP3, CCND2]	28.5714	[CCND3, GADD45G, LOC100847700, MDM2, SESN1]	71.4286

## Sheet: (male) in vivo vs serum-free
Ontology Source	GO Term	Nr. Genes	% Associated Genes	Term p-value	Term p-value Corrected with Benjamini-Hochberg	Associated Genes Found	Genes up-regulated in vivo	%Genes up-regulated in vivo	Genes up-regulated in serum-free	%Genes up-regulated in serum-free
GO Biological Process	fatty acid biosynthetic process	7	7.36842	0.000119656	0.000170937	[ACOT7, FADS1, FASN, GGT5, MSMO1, PTGES, PTGS2]	[]	0	[ACOT7, FADS1, FASN, GGT5, MSMO1, PTGES, PTGS2]	100
GO Biological Process	steroid biosynthetic process	7	8.33333	5.45824e-05	9.09707e-05	[CYP17A1, FDFT1, FDPS, HMGCR, IDI1, NSDHL, SOD1]	[]	0	[CYP17A1, FDFT1, FDPS, HMGCR, IDI1, NSDHL, SOD1]	100
GO Biological Process	cholesterol biosynthetic process	6	20	1.07291e-06	1.07291e-05	[FDFT1, FDPS, HMGCR, IDI1, NSDHL, SOD1]	[]	0	[FDFT1, FDPS, HMGCR, IDI1, NSDHL, SOD1]	100
GO Biological Process	isoprenoid metabolic process	6	11.7647	2.65895e-05	5.31789e-05	[FDFT1, FDPS, HMGCR, HMGCS1, IDI1, RDH12]	[]	0	[FDFT1, FDPS, HMGCR, HMGCS1, IDI1, RDH12]	100
GO Biological Process	meiotic nuclear division	5	5.10204	0.00573629	0.00573629	[ASZ1, DDX4, MAEL, PIWIL2, TEX12]	[]	0	[ASZ1, DDX4, MAEL, PIWIL2, TEX12]	100
GO Biological Process	steroid metabolic process	10	6.45161	1.34355e-05	3.35887e-05	[CYP17A1, DHCR24, FDFT1, FDPS, HMGCR, IDI1, NSDHL, PCTP, PDGFRA, SOD1]	[PDGFRA]	10	[CYP17A1, DHCR24, FDFT1, FDPS, HMGCR, IDI1, NSDHL, PCTP, SOD1]	90
GO Biological Process	cholesterol metabolic process	8	10.9589	2.01728e-06	1.00864e-05	[DHCR24, FDFT1, FDPS, HMGCR, IDI1, NSDHL, PCTP, SOD1]	[]	0	[DHCR24, FDFT1, FDPS, HMGCR, IDI1, NSDHL, PCTP, SOD1]	100
GO Biological Process	isoprenoid biosynthetic process	5	25	2.71367e-06	9.04558e-06	[FDFT1, FDPS, HMGCR, HMGCS1, IDI1]	[]	0	[FDFT1, FDPS, HMGCR, HMGCS1, IDI1]	100
GO Biological Process	cellular amino acid biosynthetic process	5	7.93651	0.000821864	0.000913182	[MTHFD2, PARK7, PHGDH, PSAT1, PSPH]	[]	0	[MTHFD2, PARK7, PHGDH, PSAT1, PSPH]	100
GO Biological Process	organic acid biosynthetic process	12	6.31579	2.25639e-06	9.02558e-06	[ACOT7, FADS1, FASN, GGT5, MSMO1, MTHFD2, PARK7, PHGDH, PSAT1, PSPH, PTGES, PTGS2]	[]	0	[ACOT7, FADS1, FASN, GGT5, MSMO1, MTHFD2, PARK7, PHGDH, PSAT1, PSPH, PTGES, PTGS2]	100
GO Biological Process	sterol metabolic process	8	10.5263	2.74728e-06	7.84938e-06	[DHCR24, FDFT1, FDPS, HMGCR, IDI1, NSDHL, PCTP, SOD1]	[]	0	[DHCR24, FDFT1, FDPS, HMGCR, IDI1, NSDHL, PCTP, SOD1]	100
GO Biological Process	sterol biosynthetic process	6	18.75	1.60618e-06	1.07079e-05	[FDFT1, FDPS, HMGCR, IDI1, NSDHL, SOD1]	[]	0	[FDFT1, FDPS, HMGCR, IDI1, NSDHL, SOD1]	100
GO Biological Process	small molecule biosynthetic process	18	6.42857	4.42611e-09	8.85222e-08	[ACOT7, FADS1, FASN, FDFT1, FDPS, GGT5, HMGCR, IDI1, MSMO1, MTHFD2, NSDHL, PARK7, PHGDH, PSAT1, PSPH, PTGES, PTGS2, SOD1]	[]	0	[ACOT7, FADS1, FASN, FDFT1, FDPS, GGT5, HMGCR, IDI1, MSMO1, MTHFD2, NSDHL, PARK7, PHGDH, PSAT1, PSPH, PTGES, PTGS2, SOD1]	100
GO Biological Process	alcohol biosynthetic process	7	8.75	3.98015e-05	7.23664e-05	[FDFT1, FDPS, HMGCR, IDI1, NSDHL, PARK7, SOD1]	[]	0	[FDFT1, FDPS, HMGCR, IDI1, NSDHL, PARK7, SOD1]	100
GO Biological Process	carboxylic acid biosynthetic process	12	6.31579	2.25639e-06	9.02558e-06	[ACOT7, FADS1, FASN, GGT5, MSMO1, MTHFD2, PARK7, PHGDH, PSAT1, PSPH, PTGES, PTGS2]	[]	0	[ACOT7, FADS1, FASN, GGT5, MSMO1, MTHFD2, PARK7, PHGDH, PSAT1, PSPH, PTGES, PTGS2]	100
GO Biological Process	monocarboxylic acid biosynthetic process	8	6.61157	8.41999e-05	0.000129538	[ACOT7, FADS1, FASN, GGT5, MSMO1, PARK7, PTGES, PTGS2]	[]	0	[ACOT7, FADS1, FASN, GGT5, MSMO1, PARK7, PTGES, PTGS2]	100
GO Biological Process	alpha-amino acid biosynthetic process	5	8.33333	0.00065674	0.000875653	[MTHFD2, PARK7, PHGDH, PSAT1, PSPH]	[]	0	[MTHFD2, PARK7, PHGDH, PSAT1, PSPH]	100
GO Biological Process	organic hydroxy compound biosynthetic process	7	5.51181	0.000709486	0.00083469	[FDFT1, FDPS, HMGCR, IDI1, NSDHL, PARK7, SOD1]	[]	0	[FDFT1, FDPS, HMGCR, IDI1, NSDHL, PARK7, SOD1]	100
GO Molecular Function	oxidoreductase activity, acting on CH-OH group of donors	6	5.88235	0.00122078	0.00128503	[DHCR24, FASN, HMGCR, NSDHL, PHGDH, RDH12]	[]	0	[DHCR24, FASN, HMGCR, NSDHL, PHGDH, RDH12]	100
GO Molecular Function	oxidoreductase activity, acting on the CH-OH group of donors, NAD or NADP as acceptor	6	6.59341	0.000671084	0.000838855	[DHCR24, FASN, HMGCR, NSDHL, PHGDH, RDH12]	[]	0	[DHCR24, FASN, HMGCR, NSDHL, PHGDH, RDH12]	100
KEGG pathway	Terpenoid backbone biosynthesis	5	25	2.71367e-06	9.04558e-06	[ACAT2, FDPS, HMGCR, HMGCS1, IDI1]	[]	0	[ACAT2, FDPS, HMGCR, HMGCS1, IDI1]	100
KEGG pathway	Legionellosis	6	12	2.36877e-05	5.26394e-05	[CASP3, HSPA1A, IL18, IL6, LOC100847700, SAR1B]	[CASP3]	16.6667	[HSPA1A, IL18, IL6, LOC100847700, SAR1B]	83.3333

## Sheet: (female) in vivo vs serum-free
Ontology Source	GOTerm	Nr. Genes	% Associated Genes	Term p-value	Term p-value Corrected with Benjamini-Hochberg	Associated Genes Found	Genes up-regulated in vivo	%Genes up-regulated in vivo	Genes up-regulated in serum-free	%Genes up-regulated in serum-free
GO Biological Process	steroid biosynthetic process	6	7.14286	0.000346644	0.00038516	[APOA1, CYP17A1, CYP51A1, FDFT1, SOD1, SRD5A1]	[SRD5A1]	16.6667	[APOA1, CYP17A1, CYP51A1, FDFT1, SOD1]	83.3333
GO Biological Process	meiotic nuclear division	5	5.10204	0.00477739	0.00477739	[ASZ1, CCNB1IP1, DDX4, MAEL, TEX12]	[]	0	[ASZ1, CCNB1IP1, DDX4, MAEL, TEX12]	100
GO Biological Process	cellular amino acid biosynthetic process	7	11.1111	6.1411e-06	2.04703e-05	[CTH, GOT1, PARK7, PHGDH, PSAT1, PSPH, PYCR1]	[]	0	[CTH, GOT1, PARK7, PHGDH, PSAT1, PSPH, PYCR1]	100
GO Biological Process	serine family amino acid metabolic process	5	18.5185	1.07044e-05	1.78406e-05	[CTH, PHGDH, PSAT1, PSPH, SHMT2]	[]	0	[CTH, PHGDH, PSAT1, PSPH, SHMT2]	100
GO Biological Process	organic acid biosynthetic process	11	5.78947	9.13176e-06	2.28294e-05	[APOA1, CTH, GOT1, MID1IP1, PARK7, PHGDH, PSAT1, PSPH, PTGIS, PTGS2, PYCR1]	[]	0	[APOA1, CTH, GOT1, MID1IP1, PARK7, PHGDH, PSAT1, PSPH, PTGIS, PTGS2, PYCR1]	100
GO Biological Process	small molecule biosynthetic process	14	5	3.00308e-06	3.00308e-05	[APOA1, CTH, CYP51A1, FDFT1, GOT1, MID1IP1, PARK7, PHGDH, PSAT1, PSPH, PTGIS, PTGS2, PYCR1, SOD1]	[]	0	[APOA1, CTH, CYP51A1, FDFT1, GOT1, MID1IP1, PARK7, PHGDH, PSAT1, PSPH, PTGIS, PTGS2, PYCR1, SOD1]	100
GO Biological Process	alcohol biosynthetic process	6	7.5	0.000265802	0.000332252	[APOA1, CYP51A1, FDFT1, GOT1, PARK7, SOD1]	[]	0	[APOA1, CYP51A1, FDFT1, GOT1, PARK7, SOD1]	100
GO Biological Process	carboxylic acid biosynthetic process	11	5.78947	9.13176e-06	2.28294e-05	[APOA1, CTH, GOT1, MID1IP1, PARK7, PHGDH, PSAT1, PSPH, PTGIS, PTGS2, PYCR1]	[]	0	[APOA1, CTH, GOT1, MID1IP1, PARK7, PHGDH, PSAT1, PSPH, PTGIS, PTGS2, PYCR1]	100
GO Biological Process	alpha-amino acid metabolic process	10	6.41026	9.69241e-06	1.93848e-05	[CTH, GFPT2, GOT1, PARK7, PHGDH, PSAT1, PSPH, PYCR1, SHMT2, STAT5B]	[]	0	[CTH, GFPT2, GOT1, PARK7, PHGDH, PSAT1, PSPH, PYCR1, SHMT2, STAT5B]	100
GO Biological Process	alpha-amino acid biosynthetic process	7	11.6667	4.40833e-06	2.20416e-05	[CTH, GOT1, PARK7, PHGDH, PSAT1, PSPH, PYCR1]	[]	0	[CTH, GOT1, PARK7, PHGDH, PSAT1, PSPH, PYCR1]	100
KEGG pathway	Glycine, serine and threonine metabolism	5	13.1579	6.02888e-05	8.61268e-05	[CTH, PHGDH, PSAT1, PSPH, SHMT2]	[]	0	[CTH, PHGDH, PSAT1, PSPH, SHMT2]	100
