# Supplementary material for: Suboptimal culture conditions induce more deviations in gene expression in male than female bovine blastocysts
Source: BMC Genomics. 2016 Jan 22;17:72. doi: 10.1186/s12864-016-2393-z (PMC4724126; doi:10.1186/s12864-016-2393-z)
Supplement: Additional file 8: Table S5. — RPKM values of all the genes per embryo and condition. (XLSX 4083 kb) [file 12864_2016_2393_MOESM8_ESM.xlsx]

## Sheet: all genes RPKM
Gene	in vivo male rep1	in vivo male rep2	in vivo male rep3	in vivo male rep4	in vivo male rep5	in vivo female rep1	in vivo female rep2	in vivo female rep3	serum male rep1	serum male rep2	serum male rep3	serum female rep1	serum female rep2	serum female rep3	serum female rep4	serum female rep5	serum-free male rep1	serum-free male rep2	serum-free male rep3	serum-free male rep4	serum-free male rep5	serum-free female rep1	serum-free female rep2	serum-free female rep3
20ALPHA-HSD	0.14	0	0.111	0.123	0	0	0.122	0	0	0	0	0	0	0	0	0	0	0	0	0	0	0	0	0
5_8S_rRNA_1	0	0	0	0	0	0	0	0	0	0	0	0	0	0	0	0	0	0	0	0	0	0	0	0
5_8S_rRNA_10	0	0	0	0	0	0	0	0	0	0	0	0	0	0	0	0	0	0	0	0	0	0	0	0
5_8S_rRNA_11	0	0	0	0	0	0	0	0	0	0	0	0	0	0	0	0	0	0	0	0	0	0	0	0
5_8S_rRNA_12	0	0	0	0	0	0	0	0	0	0	0	0	0	0	0	0	0	0	0	0	0	0	0	0
5_8S_rRNA_13	0	0	0	0	0	0	0	0	0	0	0	0	0	0	0	0	0	0	0	0	0	0	0	0
5_8S_rRNA_2	0	0	0	0	0	0	0	0	0	0	0	0	0	0	0	0	0	0	0	0	0	0	0	0
5_8S_rRNA_3	0	0	0	0	0	0	0	0	0	0	0	0	0	0	0	0	0	0	0	0	0	0	0	0
5_8S_rRNA_4	0	0	0	0	0	0	0	0	0	0	0	0	0	0	0	0	0	0	0	0	0	0	0	0
5_8S_rRNA_5	0	0	0	0	0	0	0	0	0	0	0	0	0	0	0	0	0	0	0	0	0	0	0	0
5_8S_rRNA_6	0	0	0	0	0	0	0	0	0	0	0	0	0	0	0	0	0	0	0	0	0	0	0	0
5_8S_rRNA_7	0	0	0	0	0	0	0	0	0	0	0	0	0	0	0	0	0	0	0	0	0	0	0	0
5_8S_rRNA_8	0	0	0	0	0	0	0	0	0	0	0	0	0	0	0	0	0	0	0	0	0	0	0	0
5_8S_rRNA_9	0	0	0	0	0	0	0	0	0	0	0	0	0	0	0	0	0	0	0	0	0	0	0	0
5HTR1A	0	0	0	0.321	0.111	0	0	0.856	0.308	0	0	0.503	0	0.298	0	0	0	0.118	0	0.258	0.681	0	0	0
5HTR1F	0	0	0	0	0	0	0	0	2.308	0	0	4.205	0	0.344	0	0	0	0	0	0	0	0	0	0
5HTR2B	0	0	0	0	0	0	0	0	0	0	0	0	0	0	0	0	0	0	0	0	0	0	0	0
5S_rRNA_1	0	0	0	0	0	0	0	0	0	0	0	0	0	0	0	0	0	0	0	0	0	0	0	0
5S_rRNA_10	0	0	0	0	0	0	0	0	0	0	0	0	0	0	0	0	0	0	0	0	0	0	0	0
5S_rRNA_100	0	0	0	0	0	0	0	0	0	0	0	0	0	0	0	0	0	0	0	0	0	0	0	0
5S_rRNA_101	0	0	0	0	0	0	0	0	0	0	0	0	0	0	0	0	0	0	0	0	0	0	0	0
5S_rRNA_102	0	0	0	0	0	0	0	0	0	0	0	0	0	0	0	0	0	0	0	0	0	0	0	0
5S_rRNA_103	0	0	0	0	0	0	0	0	0	0	0	0	0	0	0	0	0	0	0	0	0	0	0	0
5S_rRNA_104	0	0	0	0	0	0	0	0	0	0	0	0	0	0	0	0	0	0	0	0	0	0	0	0
5S_rRNA_105	0	0	0	0	0	0	0	0	0	0	0	0	0	0	0	0	0	0	0	0	0	0	0	0
5S_rRNA_106	0	0	0	0	0	0	0	0	0	0	0	0	0	0	0	0	0	0	0	0	0	0	0	0
5S_rRNA_107	0	0	0	0	0	0	0	0	0	0	0	0	0	0	0	0	0	0	0	0	0	0	0	0
5S_rRNA_108	0	0	0	0	0	0	0	0	0	0	0	0	0	0	0	0	0	0	0	0	0	0	0	0
5S_rRNA_109	0	0	0	0	0	0	0	0	0	0	0	0	0	0	0	0	0	0	0	0	0	0	0	0
5S_rRNA_11	0	0	0	0	0	0	0	0	0	0	0	0	0	0	0	0	0	0	0	0	0	0	0	0
5S_rRNA_110	0	0	0	0	0	0	0	0	0	0	0	0	0	0	0	0	0	0	0	0	0	0	0	0
5S_rRNA_111	0	0	0	0	0	0	0	0	0	0	0	0	0	0	0	0	0	0	0	0	0	0	0	0
5S_rRNA_112	0	0	0	0	0	0	0	0	0	0	0	0	0	0	0	0	0	0	0	0	0	0	0	0
5S_rRNA_113	0	0	0	0	0	0	0	0	0	0	0	0	0	0	0	0	0	0	0	0	0	0	0	0
5S_rRNA_114	0	0	0	0	0	0	0	0	0	0	0	0	0	0	0	0	0	0	0	0	0	0	0	0
5S_rRNA_115	0	0	0	0	0	0	0	0	0	0	0	0	0	0	0	0	0	0	0	0	0	0	0	0
5S_rRNA_116	0	0	0	0	0	0	0	0	0	0	0	0	0	0	0	0	0	0	0	0	0	0	0	0
5S_rRNA_117	0	0	0	0	0	0	0	0	0	0	0	0	0	0	0	0	0	0	0	0	0	0	0	0
5S_rRNA_118	0	0	0	0	0	0	0	0	0	0	0	0	0	0	0	0	0	0	0	0	0	0	0	0
5S_rRNA_119	0	0	0	0	0	0	0	0	0	0	0	0	0	0	0	0	0	0	0	0	0	0	0	0
5S_rRNA_12	0	0	0	0	0	0	0	0	0	0	0	0	0	0	0	0	0	0	0	0	0	0	0	0
5S_rRNA_120	0	0	0	0	0	0	0	0	0	0	0	0	0	0	0	0	0	0	0	0	0	0	0	0
5S_rRNA_121	0	0	0	0	0	0	0	0	0	0	0	0	0	0	0	0	0	0	0	0	0	0	0	0
5S_rRNA_122	0	0	0	0	0	0	0	0	0	0	0	0	0	0	0	0	0	0	0	0	0	0	0	0
5S_rRNA_123	0	0	0	0	0	0	0	0	0	0	0	0	0	0	0	0	0	0	0	0	0	0	0	0
5S_rRNA_124	0	0	0	0	0	0	0	0	0	0	0	0	0	0	0	0	0	0	0	0	0	0	0	0
5S_rRNA_125	0	0	0	0	0	0	0	0	0	0	0	0	0	0	0	0	0	0	0	0	0	0	0	0
5S_rRNA_126	0	0	0	0	0	0	0	0	0	0	0	0	0	0	0	0	0	0	0	0	0	0	0	0
5S_rRNA_127	0	0	0	0	0	0	0	0	0	0	0	0	0	0	0	0	0	0	0	0	0	0	0	0
5S_rRNA_128	0	0	0	0	0	0	0	0	0	0	0	0	0	0	0	0	0	0	0	0	0	0	0	0
5S_rRNA_129	0	0	0	0	0	0	0	0	0	0	0	0	0	0	0	0	0	0	0	0	0	0	0	0
5S_rRNA_13	0	0	0	0	0	0	0	0	0	0	0	0	0	0	0	0	0	0	0	0	0	0	0	0
5S_rRNA_130	0	0	0	0	0	0	0	0	0	0	0	0	0	0	0	0	0	0	0	0	0	0	0	0
5S_rRNA_131	0	0	0	0	0	0	0	0	0	0	0	0	0	0	0	0	0	0	0	0	0	0	0	0
5S_rRNA_132	0	0	0	0	0	0	0	0	0	0	0	0	0	0	0	0	0	0	0	0	0	0	0	0
5S_rRNA_133	0	0	0	0	0	0	0	0	0	0	0	0	0	0	0	0	0	0	0	0	0	0	0	0
5S_rRNA_134	0	0	0	0	0	0	0	0	0	0	0	0	0	0	0	0	0	0	0	0	0	0	0	0
5S_rRNA_135	0	0	0	0	0	0	0	0	0	0	0	0	0	0	0	0	0	0	0	0	0	0	0	0
5S_rRNA_136	0	0	0	0	0	0	0	0	0	0	0	0	0	0	0	0	0	0	0	0	0	0	0	0
5S_rRNA_137	0	0	0	0	0	0	0	0	0	0	0	0	0	0	0	0	0	0	0	0	0	0	0	0
5S_rRNA_138	0	0	0	0	0	0	0	0	0	0	0	0	0	0	0	0	0	0	0	0	0	0	0	0
5S_rRNA_139	0	0	0	0	0	0	0	0	0	0	0	0	0	0	0	0	0	0	0	0	0	0	0	0
5S_rRNA_14	0	0	0	0	0	0	0	0	0	0	0	0	0	0	0	0	0	0	0	0	0	0	0	0
5S_rRNA_140	0	0	0	0	0	0	0	0	0	0	0	0	0	0	0	0	0	0	0	0	0	0	0	0
5S_rRNA_141	0	0	0	0	0	0	0	0	0	0	0	0	0	0	0	0	0	0	0	0	0	0	0	0
5S_rRNA_142	0	0	0	0	0	0	0	0	0	0	0	0	0	0	0	0	0	0	0	0	0	0	0	0
5S_rRNA_143	0	0	0	0	0	0	0	0	0	0	0	0	0	0	0	0	0	0	0	0	0	0	0	0
5S_rRNA_144	0	0	0	0	0	0	0	0	0	0	0	0	0	0	0	0	0	0	0	0	0	0	0	0
5S_rRNA_145	0	0	0	0	0	0	0	0	0	0	0	0	0	0	0	0	0	0	0	0	0	0	0	0
5S_rRNA_146	0	0	0	0	0	0	0	0	0	0	0	0	0	0	0	0	0	0	0	0	0	0	0	0
5S_rRNA_147	0	0	0	0	0	0	0	0	0	0	0	0	0	0	0	0	0	0	0	0	0	0	0	0
5S_rRNA_148	0	0	0	0	0	0	0	0	0	0	0	0	0	0	0	0	0	0	0	0	0	0	0	0
5S_rRNA_149	0	0	0	0	0	0	0	0	0	0	0	0	0	0	0	0	0	0	0	0	0	0	0	0
5S_rRNA_15	0	0	0	0	0	0	0	0	0	0	0	0	0	0	0	0	0	0	0	0	0	0	0	0
5S_rRNA_150	0	0	0	0	0	0	0	0	0	0	0	0	0	0	0	0	0	0	0	0	0	0	0	0
5S_rRNA_151	0	0	0	0	0	0	0	0	0	0	0	0	0	0	0	0	0	0	0	0	0	0	0	0
5S_rRNA_152	0	0	0	0	0	0	0	0	0	0	0	0	0	0	0	0	0	0	0	0	0	0	0	0
5S_rRNA_153	0	0	0	0	0	0	0	0	0	0	0	0	0	0	0	0	0	0	0	0	0	0	0	0
5S_rRNA_154	0	0	0	0	0	0	0	0	0	0	0	0	0	0	0	0	0	0	0	0	0	0	0	0
5S_rRNA_155	0	0	0	0	0	0	0	0	0	0	0	0	0	0	0	0	0	0	0	0	0	0	0	0
5S_rRNA_156	0	0	0	0	0	0	0	0	0	0	0	0	0	0	0	0	0	0	0	0	0	0	0	0
5S_rRNA_157	0	0	0	0	0	0	0	0	0	0	0	0	0	0	0	0	0	0	0	0	0	0	0	0
5S_rRNA_158	0	0	0	0	0	0	0	0	0	0	0	0	0	0	0	0	0	0	0	0	0	0	0	0
5S_rRNA_159	0	0	0	0	0	0	0	0	0	0	0	0	0	0	0	0	0	0	0	0	0	0	0	0
5S_rRNA_16	0	0	0	0	0	0	0	0	0	0	0	0	0	0	0	0	0	0	0	0	0	0	0	0
5S_rRNA_160	0	0	0	0	0	0	0	0	0	0	0	0	0	0	0	0	0	0	0	0	0	0	0	0
5S_rRNA_161	0	0	0	0	0	0	0	0	0	0	0	0	0	0	0	0	0	0	0	0	0	0	0	0
5S_rRNA_162	0	0	0	0	0	0	0	0	0	0	0	0	0	0	0	0	0	0	0	0	0	0	0	0
5S_rRNA_163	0	0	0	0	0	0	0	0	0	0	0	0	0	0	0	0	0	0	0	0	0	0	0	0
5S_rRNA_164	0	0	0	0	0	0	0	0	0	0	0	0	0	0	0	0	0	0	0	0	0	0	0	0
5S_rRNA_165	0	0	0	0	0	0	0	0	0	0	0	0	0	0	0	0	0	0	0	0	0	0	0	0
5S_rRNA_166	0	0	0	0	0	0	0	0	0	0	0	0	0	0	0	0	0	0	0	0	0	0	0	0
5S_rRNA_167	0	0	0	0	0	0	0	0	0	0	0	0	0	0	0	0	0	0	0	0	0	0	0	0
5S_rRNA_168	0	0	0	0	0	0	0	0	0	0	0	0	0	0	0	0	0	0	0	0	0	0	0	0
5S_rRNA_169	0	0	0	0	0	0	0	0	0	0	0	0	0	0	0	0	0	0	0	0	0	0	0	0
5S_rRNA_17	0	0	0	0	0	0	0	0	0	0	0	0	0	0	0	0	0	0	0	0	0	0	0	0
5S_rRNA_170	0	0	0	0	0	0	0	0	0	0	0	0	0	0	0	0	0	0	0	0	0	0	0	0
5S_rRNA_171	0	0	0	0	0	0	0	0	0	0	0	0	0	0	0	0	0	0	0	0	0	0	0	0
5S_rRNA_172	0	0	0	0	0	0	0	0	0	0	0	0	0	0	0	0	0	0	0	0	0	0	0	0
5S_rRNA_173	0	0	0	0	0	0	0	0	0	0	0	0	0	0	0	0	0	0	0	0	0	0	0	0
5S_rRNA_174	0	0	0	0	0	0	0	0	0	0	0	0	0	0	0	0	0	0	0	0	0	0	0	0
5S_rRNA_175	0	0	0	0	0	0	0	0	0	0	0	0	0	0	0	0	0	0	0	0	0	0	0	0
5S_rRNA_176	0	0	0	0	0	0	0	0	0	0	0	0	0	0	0	0	0	0	0	0	0	0	0	0
5S_rRNA_177	0	0	0	0	0	0	0	0	0	0	0	0	0	0	0	0	0	0	0	0	0	0	0	0
5S_rRNA_178	0	0	0	0	0	0	0	0	0	0	0	0	0	0	0	0	0	0	0	0	0	0	0	0
5S_rRNA_179	0	0	0	0	0	0	0	0	0	0	0	0	0	0	0	0	0	0	0	0	0	0	0	0
5S_rRNA_18	0	0	0	0	0	0	0	0	0	0	0	0	0	0	0	0	0	0	0	0	0	0	0	0
5S_rRNA_180	0	0	0	0	0	0	0	0	0	0	0	0	0	0	0	0	0	0	0	0	0	0	0	0
5S_rRNA_181	0	0	0	0	0	0	0	0	0	0	0	0	0	0	0	0	0	0	0	0	0	0	0	0
5S_rRNA_182	0	0	0	0	0	0	0	0	0	0	0	0	0	0	0	0	0	0	0	0	0	0	0	0
5S_rRNA_183	0	0	0	0	0	0	0	0	0	0	0	0	0	0	0	0	0	0	0	0	0	0	0	0
5S_rRNA_184	0	0	0	0	0	0	0	0	0	0	0	0	0	0	0	0	0	0	0	0	0	0	0	0
5S_rRNA_185	0	0	0	0	0	0	0	0	0	0	0	0	0	0	0	0	0	0	0	0	0	0	0	0
5S_rRNA_186	0	0	0	0	0	0	0	0	0	0	0	0	0	0	0	0	0	0	0	0	0	0	0	0
5S_rRNA_187	0	0	0	0	0	0	0	0	0	0	0	0	0	0	0	0	0	0	0	0	0	0	0	0
5S_rRNA_188	0	0	0	0	0	0	0	0	0	0	0	0	0	0	0	0	0	0	0	0	0	0	0	0
5S_rRNA_189	0	0	0	0	0	0	0	0	0	0	0	0	0	0	0	0	0	0	0	0	0	0	0	0
5S_rRNA_19	0	0	0	0	0	0	0	0	0	0	0	0	0	0	0	0	0	0	0	0	0	0	0	0
5S_rRNA_190	0	0	0	0	0	0	0	0	0	0	0	0	0	0	0	0	0	0	0	0	0	0	0	0
5S_rRNA_191	0	0	0	0	0	0	0	0	0	0	0	0	0	0	0	0	0	0	0	0	0	0	0	0
5S_rRNA_192	0	0	0	0	0	0	0	0	0	0	0	0	0	0	0	0	0	0	0	0	0	0	0	0
5S_rRNA_193	0	0	0	0	0	0	0	0	0	0	0	0	0	0	0	0	0	0	0	0	0	0	0	0
5S_rRNA_194	0	0	0	0	0	0	0	0	0	0	0	0	0	0	0	0	0	0	0	0	0	0	0	0
5S_rRNA_195	0	0	0	0	0	0	0	0	0	0	0	0	0	0	0	0	0	0	0	0	0	0	0	0
5S_rRNA_196	0	0	0	0	0	0	0	0	0	0	0	0	0	0	0	0	0	0	0	0	0	0	0	0
5S_rRNA_197	0	0	0	0	0	0	0	0	0	0	0	0	0	0	0	0	0	0	0	0	0	0	0	0
5S_rRNA_198	0	0	0	0	0	0	0	0	0	0	0	0	0	0	0	0	0	0	0	0	0	0	0	0
5S_rRNA_199	0	0	0	0	0	0	0	0	0	0	0	0	0	0	0	0	0	0	0	0	0	0	0	0
5S_rRNA_2	0	0	0	0	0	0	0	0	0	0	0	0	0	0	0	0	0	0	0	0	0	0	0	0
5S_rRNA_20	0	0	0	0	0	0	0	0	0	0	0	0	0	0	0	0	0	0	0	0	0	0	0	0
5S_rRNA_200	0	0	0	0	0	0	0	0	0	0	0	0	0	0	0	0	0	0	0	0	0	0	0	0
5S_rRNA_201	0	0	0	0	0	0	0	0	0	0	0	0	0	0	0	0	0	0	0	0	0	0	0	0
5S_rRNA_202	0	0	0	0	0	0	0	0	0	0	0	0	0	0	0	0	0	0	0	0	0	0	0	0
5S_rRNA_203	0	0	0	0	0	0	0	0	0	0	0	0	0	0	0	0	0	0	0	0	0	0	0	0
5S_rRNA_204	0	0	0	0	0	0	0	0	0	0	0	0	0	0	0	0	0	0	0	0	0	0	0	0
5S_rRNA_205	0	0	0	0	0	0	0	0	0	0	0	0	0	0	0	0	0	0	0	0	0	0	0	0
5S_rRNA_206	0	0	0	0	0	0	0	0	0	0	0	0	0	0	0	0	0	0	0	0	0	0	0	0
5S_rRNA_207	0	0	0	0	0	0	0	0	0	0	0	0	0	0	0	0	0	0	0	0	0	0	0	0
5S_rRNA_208	0	0	0	0	0	0	0	0	0	0	0	0	0	0	0	0	0	0	0	0	0	0	0	0
5S_rRNA_209	0	0	0	0	0	0	0	0	0	0	0	0	0	0	0	0	0	0	0	0	0	0	0	0
5S_rRNA_21	0	0	0	0	0	0	0	0	0	0	0	0	0	0	0	0	0	0	0	0	0	0	0	0
5S_rRNA_210	0	0	0	0	0	0	0	0	0	0	0	0	0	0	0	0	0	0	0	0	0	0	0	0
5S_rRNA_211	0	0	0	0	0	0	0	0	0	0	0	0	0	0	0	0	0	0	0	0	0	0	0	0
5S_rRNA_212	0	0	0	0	0	0	0	0	0	0	0	0	0	0	0	0	0	0	0	0	0	0	0	0
5S_rRNA_213	0	0	0	0	0	0	0	0	0	0	0	0	0	0	0	0	0	0	0	0	0	0	0	0
5S_rRNA_214	0	0	0	0	0	0	0	0	0	0	0	0	0	0	0	0	0	0	0	0	0	0	0	0
5S_rRNA_215	0	0	0	0	0	0	0	0	0	0	0	0	0	0	0	0	0	0	0	0	0	0	0	0
5S_rRNA_216	0	0	0	0	0	0	0	0	0	0	0	0	0	0	0	0	0	0	0	0	0	0	0	0
5S_rRNA_217	0	0	0	0	0	0	0	0	0	0	0	0	0	0	0	0	0	0	0	0	0	0	0	0
5S_rRNA_218	0	0	0	0	0	0	0	0	0	0	0	0	0	0	0	0	0	0	0	0	0	0	0	0
5S_rRNA_219	0	0	0	0	0	0	0	0	0	0	0	0	0	0	0	0	0	0	0	0	0	0	0	0
5S_rRNA_22	0	0	0	0	0	0	0	0	0	0	0	0	0	0	0	0	0	0	0	0	0	0	0	0
5S_rRNA_220	0	0	0	0	0	0	0	0	0	0	0	0	0	0	0	0	0	0	0	0	0	0	0	0
5S_rRNA_221	0	0	0	0	0	0	0	0	0	0	0	0	0	0	0	0	0	0	0	0	0	0	0	0
5S_rRNA_222	0	0	0	0	0	0	0	0	0	0	0	0	0	0	0	0	0	0	0	0	0	0	0	0
5S_rRNA_223	0	0	0	0	0	0	0	0	0	0	0	0	0	0	0	0	0	0	0	0	0	0	0	0
5S_rRNA_224	0	0	0	0	0	0	0	0	0	0	0	0	0	0	0	0	0	0	0	0	0	0	0	0
5S_rRNA_225	0	0	0	0	0	0	0	0	0	0	0	0	0	0	0	0	0	0	0	0	0	0	0	0
5S_rRNA_226	0	0	0	0	0	0	0	0	0	0	0	0	0	0	0	0	0	0	0	0	0	0	0	0
5S_rRNA_227	0	0	0	0	0	0	0	0	0	0	0	0	0	0	0	0	0	0	0	0	0	0	0	0
5S_rRNA_228	0	0	0	0	0	0	0	0	0	0	0	0	0	0	0	0	0	0	0	0	0	0	0	0
5S_rRNA_229	0	0	0	0	0	0	0	0	0	0	0	0	0	0	0	0	0	0	0	0	0	0	0	0
5S_rRNA_23	0	0	0	0	0	0	0	0	0	0	0	0	0	0	0	0	0	0	0	0	0	0	0	0
5S_rRNA_230	0	0	0	0	0	0	0	0	0	0	0	0	0	0	0	0	0	0	0	0	0	0	0	0
5S_rRNA_231	0	0	0	0	0	0	0	0	0	0	0	0	0	0	0	0	0	0	0	0	0	0	0	0
5S_rRNA_232	0	0	0	0	0	0	0	0	0	0	0	0	0	0	0	0	0	0	0	0	0	0	0	0
5S_rRNA_233	0	0	0	0	0	0	0	0	0	0	0	0	0	0	0	0	0	0	0	0	0	0	0	0
5S_rRNA_234	0	0	0	0	0	0	0	0	0	0	0	0	0	0	0	0	0	0	0	0	0	0	0	0
5S_rRNA_235	0	0	0	0	0	0	0	0	0	0	0	0	0	0	0	0	0	0	0	0	0	0	0	0
5S_rRNA_236	0	0	0	0	0	0	0	0	0	0	0	0	0	0	0	0	0	0	0	0	0	0	0	0
5S_rRNA_237	0	0	0	0	0	0	0	0	0	0	0	0	0	0	0	0	0	0	0	0	0	0	0	0
5S_rRNA_238	0	0	0	0	0	0	0	0	0	0	0	0	0	0	0	0	0	0	0	0	0	0	0	0
5S_rRNA_239	0	0	0	0	0	0	0	0	0	0	0	0	0	0	0	0	0	0	0	0	0	0	0	0
5S_rRNA_24	0	0	0	0	0	0	0	0	0	0	0	0	0	0	0	0	0	0	0	0	0	0	0	0
5S_rRNA_240	0	0	0	0	0	0	0	0	0	0	0	0	0	0	0	0	0	0	0	0	0	0	0	0
5S_rRNA_241	0	0	0	0	0	0	0	0	0	0	0	0	0	0	0	0	0	0	0	0	0	0	0	0
5S_rRNA_242	0	0	0	0	0	0	0	0	0	0	0	0	0	0	0	0	0	0	0	0	0	0	0	0
5S_rRNA_243	0	0	0	0	0	0	0	0	0	0	0	0	0	0	0	0	0	0	0	0	0	0	0	0
5S_rRNA_244	0	0	0	0	0	0	0	0	0	0	0	0	0	0	0	0	0	0	0	0	0	0	0	0
5S_rRNA_245	0	0	0	0	0	0	0	0	0	0	0	0	0	0	0	0	0	0	0	0	0	0	0	0
5S_rRNA_246	0	0	0	0	0	0	0	0	0	0	0	0	0	0	0	0	0	0	0	0	0	0	0	0
5S_rRNA_247	0	0	0	0	0	0	0	0	0	0	0	0	0	0	0	0	0	0	0	0	0	0	0	0
5S_rRNA_248	0	0	0	0	0	0	0	0	0	0	0	0	0	0	0	0	0	0	0	0	0	0	0	0
5S_rRNA_249	0	0	0	0	0	0	0	0	0	0	0	0	0	0	0	0	0	0	0	0	0	0	0	0
5S_rRNA_25	0	0	0	0	0	0	0	0	0	0	0	0	0	0	0	0	0	0	0	0	0	0	0	0
5S_rRNA_250	0	0	0	0	0	0	0	0	0	0	0	0	0	0	0	0	0	0	0	0	0	0	0	0
5S_rRNA_251	0	0	0	0	0	0	0	0	0	0	0	0	0	0	0	0	0	0	0	0	0	0	0	0
5S_rRNA_252	0	0	0	0	0	0	0	0	0	0	0	0	0	0	0	0	0	0	0	0	0	0	0	0
5S_rRNA_253	0	0	0	0	0	0	0	0	0	0	0	0	0	0	0	0	0	0	0	0	0	0	0	0
5S_rRNA_254	0	0	0	0	0	0	0	0	0	0	0	0	0	0	0	0	0	0	0	0	0	0	0	0
5S_rRNA_255	0	0	0	0	0	0	0	0	0	0	0	0	0	0	0	0	0	0	0	0	0	0	0	0
5S_rRNA_256	0	0	0	0	0	0	0	0	0	0	0	0	0	0	0	0	0	0	0	0	0	0	0	0
5S_rRNA_257	0	0	0	0	0	0	0	0	0	0	0	0	0	0	0	0	0	0	0	0	0	0	0	0
5S_rRNA_258	0	0	0	0	0	0	0	0	0	0	0	0	0	0	0	0	0	0	0	0	0	0	0	0
5S_rRNA_259	0	0	0	0	0	0	0	0	0	0	0	0	0	0	0	0	0	0	0	0	0	0	0	0
5S_rRNA_26	0	0	0	0	0	0	0	0	0	0	0	0	0	0	0	0	0	0	0	0	0	0	0	0
5S_rRNA_260	0	0	0	0	0	0	0	0	0	0	0	0	0	0	0	0	0	0	0	0	0	0	0	0
5S_rRNA_261	0	0	0	0	0	0	0	0	0	0	0	0	0	0	0	0	0	0	0	0	0	0	0	0
5S_rRNA_262	0	0	0	0	0	0	0	0	0	0	0	0	0	0	0	0	0	0	0	0	0	0	0	0
5S_rRNA_263	0	0	0	0	0	0	0	0	0	0	0	0	0	0	0	0	0	0	0	0	0	0	0	0
5S_rRNA_264	0	0	0	0	0	0	0	0	0	0	0	0	0	0	0	0	0	0	0	0	0	0	0	0
5S_rRNA_265	0	0	0	0	0	0	0	0	0	0	0	0	0	0	0	0	0	0	0	0	0	0	0	0
5S_rRNA_266	0	0	0	0	0	0	0	0	0	0	0	0	0	0	0	0	0	0	0	0	0	0	0	0
5S_rRNA_267	0	0	0	0	0	0	0	0	0	0	0	0	0	0	0	0	0	0	0	0	0	0	0	0
5S_rRNA_268	0	0	0	0	0	0	0	0	0	0	0	0	0	0	0	0	0	0	0	0	0	0	0	0
5S_rRNA_269	0	0	0	0	0	0	0	0	0	0	0	0	0	0	0	0	0	0	0	0	0	0	0	0
5S_rRNA_27	0	0	0	0	0	0	0	0	0	0	0	0	0	0	0	0	0	0	0	0	0	0	0	0
5S_rRNA_270	0	0	0	0	0	0	0	0	0	0	0	0	0	0	0	0	0	0	0	0	0	0	0	0
5S_rRNA_271	0	0	0	0	0	0	0	0	0	0	0	0	0	0	0	0	0	0	0	0	0	0	0	0
5S_rRNA_272	0	0	0	0	0	0	0	0	0	0	0	0	0	0	0	0	0	0	0	0	0	0	0	0
5S_rRNA_273	0	0	0	0	0	0	0	0	0	0	0	0	0	0	0	0	0	0	0	0	0	0	0	0
5S_rRNA_274	0	0	0	0	0	0	0	0	0	0	0	0	0	0	0	0	0	0	0	0	0	0	0	0
5S_rRNA_275	0	0	0	0	0	0	0	0	0	0	0	0	0	0	0	0	0	0	0	0	0	0	0	0
5S_rRNA_276	0	0	0	0	0	0	0	0	0	0	0	0	0	0	0	0	0	0	0	0	0	0	0	0
5S_rRNA_277	0	0	0	0	0	0	0	0	0	0	0	0	0	0	0	0	0	0	0	0	0	0	0	0
5S_rRNA_278	0	0	0	0	0	0	0	0	0	0	0	0	0	0	0	0	0	0	0	0	0	0	0	0
5S_rRNA_279	0	0	0	0	0	0	0	0	0	0	0	0	0	0	0	0	0	0	0	0	0	0	0	0
5S_rRNA_28	0	0	0	0	0	0	0	0	0	0	0	0	0	0	0	0	0	0	0	0	0	0	0	0
5S_rRNA_280	0	0	0	0	0	0	0	0	0	0	0	0	0	0	0	0	0	0	0	0	0	0	0	0
5S_rRNA_281	0	0	0	0	0	0	0	0	0	0	0	0	0	0	0	0	0	0	0	0	0	0	0	0
5S_rRNA_282	0	0	0	0	0	0	0	0	0	0	0	0	0	0	0	0	0	0	0	0	0	0	0	0
5S_rRNA_283	0	0	0	0	0	0	0	0	0	0	0	0	0	0	0	0	0	0	0	0	0	0	0	0
5S_rRNA_284	0	0	0	0	0	0	0	0	0	0	0	0	0	0	0	0	0	0	0	0	0	0	0	0
5S_rRNA_285	0	0	0	0	0	0	0	0	0	0	0	0	0	0	0	0	0	0	0	0	0	0	0	0
5S_rRNA_286	0	0	0	0	0	0	0	0	0	0	0	0	0	0	0	0	0	0	0	0	0	0	0	0
5S_rRNA_287	0	0	0	0	0	0	0	0	0	0	0	0	0	0	0	0	0	0	0	0	0	0	0	0
5S_rRNA_288	0	0	0	0	0	0	0	0	0	0	0	0	0	0	0	0	0	0	0	0	0	0	0	0
5S_rRNA_289	0	0	0	0	0	0	0	0	0	0	0	0	0	0	0	0	0	0	0	0	0	0	0	0
5S_rRNA_29	0	0	0	0	0	0	0	0	0	0	0	0	0	0	0	0	0	0	0	0	0	0	0	0
5S_rRNA_290	0	0	0	0	0	0	0	0	0	0	0	0	0	0	0	0	0	0	0	0	0	0	0	0
5S_rRNA_291	0	0	0	0	0	0	0	0	0	0	0	0	0	0	0	0	0	0	0	0	0	0	0	0
5S_rRNA_292	0	0	0	0	0	0	0	0	0	0	0	0	0	0	0	0	0	0	0	0	0	0	0	0
5S_rRNA_293	0	0	0	0	0	0	0	0	0	0	0	0	0	0	0	0	0	0	0	0	0	0	0	0
5S_rRNA_294	0	0	0	0	0	0	0	0	0	0	0	0	0	0	0	0	0	0	0	0	0	0	0	0
5S_rRNA_295	0	0	0	0	0	0	0	0	0	0	0	0	0	0	0	0	0	0	0	0	0	0	0	0
5S_rRNA_296	0	0	0	0	0	0	0	0	0	0	0	0	0	0	0	0	0	0	0	0	0	0	0	0
5S_rRNA_297	0	0	0	0	0	0	0	0	0	0	0	0	0	0	0	0	0	0	0	0	0	0	0	0
5S_rRNA_298	0	0	0	0	0	0	0	0	0	0	0	0	0	0	0	0	0	0	0	0	0	0	0	0
5S_rRNA_299	0	0	0	0	0	0	0	0	0	0	0	0	0	0	0	0	0	0	0	0	0	0	0	0
5S_rRNA_3	0	0	0	0	0	0	0	0	0	0	0	0	0	0	0	0	0	0	0	0	0	0	0	0
5S_rRNA_30	0	0	0	0	0	0	0	0	0	0	0	0	0	0	0	0	0	0	0	0	0	0	0	0
5S_rRNA_300	0	0	0	0	0	0	0	0	0	0	0	0	0	0	0	0	0	0	0	0	0	0	0	0
5S_rRNA_301	0	0	0	0	0	0	0	0	0	0	0	0	0	0	0	0	0	0	0	0	0	0	0	0
5S_rRNA_302	0	0	0	0	0	0	0	0	0	0	0	0	0	0	0	0	0	0	0	0	0	0	0	0
5S_rRNA_303	0	0	0	0	0	0	0	0	0	0	0	0	0	0	0	0	0	0	0	0	0	0	0	0
5S_rRNA_304	0	0	0	0	0	0	0	0	0	0	0	0	0	0	0	0	0	0	0	0	0	0	0	0
5S_rRNA_305	0	0	0	0	0	0	0	0	0	0	0	0	0	0	0	0	0	0	0	0	0	0	0	0
5S_rRNA_306	0	0	0	0	0	0	0	0	0	0	0	0	0	0	0	0	0	0	0	0	0	0	0	0
5S_rRNA_307	0	0	0	0	0	0	0	0	0	0	0	0	0	0	0	0	0	0	0	0	0	0	0	0
5S_rRNA_308	0	0	0	0	0	0	0	0	0	0	0	0	0	0	0	0	0	0	0	0	0	0	0	0
5S_rRNA_309	0	0	0	0	0	0	0	0	0	0	0	0	0	0	0	0	0	0	0	0	0	0	0	0
5S_rRNA_31	0	0	0	0	0	0	0	0	0	0	0	0	0	0	0	0	0	0	0	0	0	0	0	0
5S_rRNA_310	0	0	0	0	0	0	0	0	0	0	0	0	0	0	0	0	0	0	0	0	0	0	0	0
5S_rRNA_311	0	0	0	0	0	0	0	0	0	0	0	0	0	0	0	0	0	0	0	0	0	0	0	0
5S_rRNA_312	0	0	0	0	0	0	0	0	0	0	0	0	0	0	0	0	0	0	0	0	0	0	0	0
5S_rRNA_313	0	0	0	0	0	0	0	0	0	0	0	0	0	0	0	0	0	0	0	0	0	0	0	0
5S_rRNA_314	0	0	0	0	0	0	0	0	0	0	0	0	0	0	0	0	0	0	0	0	0	0	0	0
5S_rRNA_315	0	0	0	0	0	0	0	0	0	0	0	0	0	0	0	0	0	0	0	0	0	0	0	0
5S_rRNA_316	0	0	0	0	0	0	0	0	0	0	0	0	0	0	0	0	0	0	0	0	0	0	0	0
5S_rRNA_317	0	0	0	0	0	0	0	0	0	0	0	0	0	0	0	0	0	0	0	0	0	0	0	0
5S_rRNA_318	0	0	0	0	0	0	0	0	0	0	0	0	0	0	0	0	0	0	0	0	0	0	0	0
5S_rRNA_319	0	0	0	0	0	0	0	0	0	0	0	0	0	0	0	0	0	0	0	0	0	0	0	0
5S_rRNA_32	0	0	0	0	0	0	0	0	0	0	0	0	0	0	0	0	0	0	0	0	0	0	0	0
5S_rRNA_320	0	0	0	0	0	0	0	0	0	0	0	0	0	0	0	0	0	0	0	0	0	0	0	0
5S_rRNA_321	0	0	0	0	0	0	0	0	0	0	0	0	0	0	0	0	0	0	0	0	0	0	0	0
5S_rRNA_322	0	0	0	0	0	0	0	0	0	0	0	0	0	0	0	0	0	0	0	0	0	0	0	0
5S_rRNA_323	0	0	0	0	0	0	0	0	0	0	0	0	0	0	0	0	0	0	0	0	0	0	0	0
5S_rRNA_324	0	0	0	0	0	0	0	0	0	0	0	0	0	0	0	0	0	0	0	0	0	0	0	0
5S_rRNA_325	0	0	0	0	0	0	0	0	0	0	0	0	0	0	0	0	0	0	0	0	0	0	0	0
5S_rRNA_326	0	0	0	0	0	0	0	0	0	0	0	0	0	0	0	0	0	0	0	0	0	0	0	0
5S_rRNA_327	0	0	0	0	0	0	0	0	0	0	0	0	0	0	0	0	0	0	0	0	0	0	0	0
5S_rRNA_328	0	0	0	0	0	0	0	0	0	0	0	0	0	0	0	0	0	0	0	0	0	0	0	0
5S_rRNA_329	0	0	0	0	0	0	0	0	0	0	0	0	0	0	0	0	0	0	0	0	0	0	0	0
5S_rRNA_33	0	0	0	0	0	0	0	0	0	0	0	0	0	0	0	0	0	0	0	0	0	0	0	0
5S_rRNA_330	0	0	0	0	0	0	0	0	0	0	0	0	0	0	0	0	0	0	0	0	0	0	0	0
5S_rRNA_331	0	0	0	0	0	0	0	0	0	0	0	0	0	0	0	0	0	0	0	0	0	0	0	0
5S_rRNA_332	0	0	0	0	0	0	0	0	0	0	0	0	0	0	0	0	0	0	0	0	0	0	0	0
5S_rRNA_333	0	0	0	0	0	0	0	0	0	0	0	0	0	0	0	0	0	0	0	0	0	0	0	0
5S_rRNA_334	0	0	0	0	0	0	0	0	0	0	0	0	0	0	0	0	0	0	0	0	0	0	0	0
5S_rRNA_335	0	0	0	0	0	0	0	0	0	0	0	0	0	0	0	0	0	0	0	0	0	0	0	0
5S_rRNA_336	0	0	0	0	0	0	0	0	0	0	0	0	0	0	0	0	0	0	0	0	0	0	0	0
5S_rRNA_337	0	0	0	0	0	0	0	0	0	0	0	0	0	0	0	0	0	0	0	0	0	0	0	0
5S_rRNA_338	0	0	0	0	0	0	0	0	0	0	0	0	0	0	0	0	0	0	0	0	0	0	0	0
5S_rRNA_339	0	0	0	0	0	0	0	0	0	0	0	0	0	0	0	0	0	0	0	0	0	0	0	0
5S_rRNA_34	0	0	0	0	0	0	0	0	0	0	0	0	0	0	0	0	0	0	0	0	0	0	0	0
5S_rRNA_340	0	0	0	0	0	0	0	0	0	0	0	0	0	0	0	0	0	0	0	0	0	0	0	0
5S_rRNA_341	0	0	0	0	0	0	0	0	0	0	0	0	0	0	0	0	0	0	0	0	0	0	0	0
5S_rRNA_342	0	0	0	0	0	0	0	0	0	0	0	0	0	0	0	0	0	0	0	0	0	0	0	0
5S_rRNA_343	0	0	0	0	0	0	0	0	0	0	0	0	0	0	0	0	0	0	0	0	0	0	0	0
5S_rRNA_344	0	0	0	0	0	0	0	0	0	0	0	0	0	0	0	0	0	0	0	0	0	0	0	0
5S_rRNA_345	0	0	0	0	0	0	0	0	0	0	0	0	0	0	0	0	0	0	0	0	0	0	0	0
5S_rRNA_346	0	0	0	0	0	0	0	0	0	0	0	0	0	0	0	0	0	0	0	0	0	0	0	0
5S_rRNA_347	0	0	0	0	0	0	0	0	0	0	0	0	0	0	0	0	0	0	0	0	0	0	0	0
5S_rRNA_348	0	0	0	0	0	0	0	0	0	0	0	0	0	0	0	0	0	0	0	0	0	0	0	0
5S_rRNA_349	0	0	0	0	0	0	0	0	0	0	0	0	0	0	0	0	0	0	0	0	0	0	0	0
5S_rRNA_35	0	0	0	0	0	0	0	0	0	0	0	0	0	0	0	0	0	0	0	0	0	0	0	0
5S_rRNA_350	0	0	0	0	0	0	0	0	0	0	0	0	0	0	0	0	0	0	0	0	0	0	0	0
5S_rRNA_351	0	0	0	0	0	0	0	0	0	0	0	0	0	0	0	0	0	0	0	0	0	0	0	0
5S_rRNA_352	0	0	0	0	0	0	0	0	0	0	0	0	0	0	0	0	0	0	0	0	0	0	0	0
5S_rRNA_353	0	0	0	0	0	0	0	0	0	0	0	0	0	0	0	0	0	0	0	0	0	0	0	0
5S_rRNA_354	0	0	0	0	0	0	0	0	0	0	0	0	0	0	0	0	0	0	0	0	0	0	0	0
5S_rRNA_355	0	0	0	0	0	0	0	0	0	0	0	0	0	0	0	0	0	0	0	0	0	0	0	0
5S_rRNA_356	0	0	0	0	0	0	0	0	0	0	0	0	0	0	0	0	0	0	0	0	0	0	0	0
5S_rRNA_357	0	0	0	0	0	0	0	0	0	0	0	0	0	0	0	0	0	0	0	0	0	0	0	0
5S_rRNA_358	0	0	0	0	0	0	0	0	0	0	0	0	0	0	0	0	0	0	0	0	0	0	0	0
5S_rRNA_359	0	0	0	0	0	0	0	0	0	0	0	0	0	0	0	0	0	0	0	0	0	0	0	0
5S_rRNA_36	0	0	0	0	0	0	0	0	0	0	0	0	0	0	0	0	0	0	0	0	0	0	0	0
5S_rRNA_360	0	0	0	0	0	0	0	0	0	0	0	0	0	0	0	0	0	0	0	0	0	0	0	0
5S_rRNA_361	0	0	0	0	0	0	0	0	0	0	0	0	0	0	0	0	0	0	0	0	0	0	0	0
5S_rRNA_362	0	0	0	0	0	0	0	0	0	0	0	0	0	0	0	0	0	0	0	0	0	0	0	0
5S_rRNA_363	0	0	0	0	0	0	0	0	0	0	0	0	0	0	0	0	0	0	0	0	0	0	0	0
5S_rRNA_364	0	0	0	0	0	0	0	0	0	0	0	0	0	0	0	0	0	0	0	0	0	0	0	0
5S_rRNA_365	0	0	0	0	0	0	0	0	0	0	0	0	0	0	0	0	0	0	0	0	0	0	0	0
5S_rRNA_366	0	0	0	0	0	0	0	0	0	0	0	0	0	0	0	0	0	0	0	0	0	0	0	0
5S_rRNA_367	0	0	0	0	0	0	0	0	0	0	0	0	0	0	0	0	0	0	0	0	0	0	0	0
5S_rRNA_368	0	0	0	0	0	0	0	0	0	0	0	0	0	0	0	0	0	0	0	0	0	0	0	0
5S_rRNA_369	0	0	0	0	0	0	0	0	0	0	0	0	0	0	0	0	0	0	0	0	0	0	0	0
5S_rRNA_37	0	0	0	0	0	0	0	0	0	0	0	0	0	0	0	0	0	0	0	0	0	0	0	0
5S_rRNA_370	0	0	0	0	0	0	0	0	0	0	0	0	0	0	0	0	0	0	0	0	0	0	0	0
5S_rRNA_371	0	0	0	0	0	0	0	0	0	0	0	0	0	0	0	0	0	0	0	0	0	0	0	0
5S_rRNA_372	0	0	0	0	0	0	0	0	0	0	0	0	0	0	0	0	0	0	0	0	0	0	0	0
5S_rRNA_373	0	0	0	0	0	0	0	0	0	0	0	0	0	0	0	0	0	0	0	0	0	0	0	0
5S_rRNA_374	0	0	0	0	0	0	0	0	0	0	0	0	0	0	0	0	0	0	0	0	0	0	0	0
5S_rRNA_375	0	0	0	0	0	0	0	0	0	0	0	0	0	0	0	0	0	0	0	0	0	0	0	0
5S_rRNA_376	0	0	0	0	0	0	0	0	0	0	0	0	0	0	0	0	0	0	0	0	0	0	0	0
5S_rRNA_377	0	0	0	0	0	0	0	0	0	0	0	0	0	0	0	0	0	0	0	0	0	0	0	0
5S_rRNA_378	0	0	0	0	0	0	0	0	0	0	0	0	0	0	0	0	0	0	0	0	0	0	0	0
5S_rRNA_379	0	0	0	0	0	0	0	0	0	0	0	0	0	0	0	0	0	0	0	0	0	0	0	0
5S_rRNA_38	0	0	0	0	0	0	0	0	0	0	0	0	0	0	0	0	0	0	0	0	0	0	0	0
5S_rRNA_380	0	0	0	0	0	0	0	0	0	0	0	0	0	0	0	0	0	0	0	0	0	0	0	0
5S_rRNA_381	0	0	0	0	0	0	0	0	0	0	0	0	0	0	0	0	0	0	0	0	0	0	0	0
5S_rRNA_382	0	0	0	0	0	0	0	0	0	0	0	0	0	0	0	0	0	0	0	0	0	0	0	0
5S_rRNA_383	0	0	0	0	0	0	0	0	0	0	0	0	0	0	0	0	0	0	0	0	0	0	0	0
5S_rRNA_384	0	0	0	0	0	0	0	0	0	0	0	0	0	0	0	0	0	0	0	0	0	0	0	0
5S_rRNA_385	0	0	0	0	0	0	0	0	0	0	0	0	0	0	0	0	0	0	0	0	0	0	0	0
5S_rRNA_386	0	0	0	0	0	0	0	0	0	0	0	0	0	0	0	0	0	0	0	0	0	0	0	0
5S_rRNA_387	0	0	0	0	0	0	0	0	0	0	0	0	0	0	0	0	0	0	0	0	0	0	0	0
5S_rRNA_388	0	0	0	0	0	0	0	0	0	0	0	0	0	0	0	0	0	0	0	0	0	0	0	0
5S_rRNA_389	0	0	0	0	0	0	0	0	0	0	0	0	0	0	0	0	0	0	0	0	0	0	0	0
5S_rRNA_39	0	0	0	0	0	0	0	0	0	0	0	0	0	0	0	0	0	0	0	0	0	0	0	0
5S_rRNA_390	0	0	0	0	0	0	0	0	0	0	0	0	0	0	0	0	0	0	0	0	0	0	0	0
5S_rRNA_391	0	0	0	0	0	0	0	0	0	0	0	0	0	0	0	0	0	0	0	0	0	0	0	0
5S_rRNA_392	0	0	0	0	0	0	0	0	0	0	0	0	0	0	0	0	0	0	0	0	0	0	0	0
5S_rRNA_4	0	0	0	0	0	0	0	0	0	0	0	0	0	0	0	0	0	0	0	0	0	0	0	0
5S_rRNA_40	0	0	0	0	0	0	0	0	0	0	0	0	0	0	0	0	0	0	0	0	0	0	0	0
5S_rRNA_41	0	0	0	0	0	0	0	0	0	0	0	0	0	0	0	0	0	0	0	0	0	0	0	0
5S_rRNA_42	0	0	0	0	0	0	0	0	0	0	0	0	0	0	0	0	0	0	0	0	0	0	0	0
5S_rRNA_43	0	0	0	0	0	0	0	0	0	0	0	0	0	0	0	0	0	0	0	0	0	0	0	0
5S_rRNA_44	0	0	0	0	0	0	0	0	0	0	0	0	0	0	0	0	0	0	0	0	0	0	0	0
5S_rRNA_45	0	0	0	0	0	0	0	0	0	0	0	0	0	0	0	0	0	0	0	0	0	0	0	0
5S_rRNA_46	0	0	0	0	0	0	0	0	0	0	0	0	0	0	0	0	0	0	0	0	0	0	0	0
5S_rRNA_47	0	0	0	0	0	0	0	0	0	0	0	0	0	0	0	0	0	0	0	0	0	0	0	0
5S_rRNA_48	0	0	0	0	0	0	0	0	0	0	0	0	0	0	0	0	0	0	0	0	0	0	0	0
5S_rRNA_49	0	0	0	0	0	0	0	0	0	0	0	0	0	0	0	0	0	0	0	0	0	0	0	0
5S_rRNA_5	0	0	0	0	0	0	0	0	0	0	0	0	0	0	0	0	0	0	0	0	0	0	0	0
5S_rRNA_50	0	0	0	0	0	0	0	0	0	0	0	0	0	0	0	0	0	0	0	0	0	0	0	0
5S_rRNA_51	0	0	0	0	0	0	0	0	0	0	0	0	0	0	0	0	0	0	0	0	0	0	0	0
5S_rRNA_52	0	0	0	0	0	0	0	0	0	0	0	0	0	0	0	0	0	0	0	0	0	0	0	0
5S_rRNA_53	0	0	0	0	0	0	0	0	0	0	0	0	0	0	0	0	0	0	0	0	0	0	0	0
5S_rRNA_54	0	0	0	0	0	0	0	0	0	0	0	0	0	0	0	0	0	0	0	0	0	0	0	0
5S_rRNA_55	0	0	0	0	0	0	0	0	0	0	0	0	0	0	0	0	0	0	0	0	0	0	0	0
5S_rRNA_56	0	0	0	0	0	0	0	0	0	0	0	0	0	0	0	0	0	0	0	0	0	0	0	0
5S_rRNA_57	0	0	0	0	0	0	0	0	0	0	0	0	0	0	0	0	0	0	0	0	0	0	0	0
5S_rRNA_58	0	0	0	0	0	0	0	0	0	0	0	0	0	0	0	0	0	0	0	0	0	0	0	0
5S_rRNA_59	0	0	0	0	0	0	0	0	0	0	0	0	0	0	0	0	0	0	0	0	0	0	0	0
5S_rRNA_6	0	0	0	0	0	0	0	0	0	0	0	0	0	0	0	0	0	0	0	0	0	0	0	0
5S_rRNA_60	0	0	0	0	0	0	0	0	0	0	0	0	0	0	0	0	0	0	0	0	0	0	0	0
5S_rRNA_61	0	0	0	0	0	0	0	0	0	0	0	0	0	0	0	0	0	0	0	0	0	0	0	0
5S_rRNA_62	0	0	0	0	0	0	0	0	0	0	0	0	0	0	0	0	0	0	0	0	0	0	0	0
5S_rRNA_63	0	0	0	0	0	0	0	0	0	0	0	0	0	0	0	0	0	0	0	0	0	0	0	0
5S_rRNA_64	0	0	0	0	0	0	0	0	0	0	0	0	0	0	0	0	0	0	0	0	0	0	0	0
5S_rRNA_65	0	0	0	0	0	0	0	0	0	0	0	0	0	0	0	0	0	0	0	0	0	0	0	0
5S_rRNA_66	0	0	0	0	0	0	0	0	0	0	0	0	0	0	0	0	0	0	0	0	0	0	0	0
5S_rRNA_67	0	0	0	0	0	0	0	0	0	0	0	0	0	0	0	0	0	0	0	0	0	0	0	0
5S_rRNA_68	0	0	0	0	0	0	0	0	0	0	0	0	0	0	0	0	0	0	0	0	0	0	0	0
5S_rRNA_69	0	0	0	0	0	0	0	0	0	0	0	0	0	0	0	0	0	0	0	0	0	0	0	0
5S_rRNA_7	0	0	0	0	0	0	0	0	0	0	0	0	0	0	0	0	0	0	0	0	0	0	0	0
5S_rRNA_70	0	0	0	0	0	0	0	0	0	0	0	0	0	0	0	0	0	0	0	0	0	0	0	0
5S_rRNA_71	0	0	0	0	0	0	0	0	0	0	0	0	0	0	0	0	0	0	0	0	0	0	0	0
5S_rRNA_72	0	0	0	0	0	0	0	0	0	0	0	0	0	0	0	0	0	0	0	0	0	0	0	0
5S_rRNA_73	0	0	0	0	0	0	0	0	0	0	0	0	0	0	0	0	0	0	0	0	0	0	0	0
5S_rRNA_74	0	0	0	0	0	0	0	0	0	0	0	0	0	0	0	0	0	0	0	0	0	0	0	0
5S_rRNA_75	0	0	0	0	0	0	0	0	0	0	0	0	0	0	0	0	0	0	0	0	0	0	0	0
5S_rRNA_76	0	0	0	0	0	0	0	0	0	0	0	0	0	0	0	0	0	0	0	0	0	0	0	0
5S_rRNA_77	0	0	0	0	0	0	0	0	0	0	0	0	0	0	0	0	0	0	0	0	0	0	0	0
5S_rRNA_78	0	0	0	0	0	0	0	0	0	0	0	0	0	0	0	0	0	0	0	0	0	0	0	0
5S_rRNA_79	0	0	0	0	0	0	0	0	0	0	0	0	0	0	0	0	0	0	0	0	0	0	0	0
5S_rRNA_8	0	0	0	0	0	0	0	0	0	0	0	0	0	0	0	0	0	0	0	0	0	0	0	0
5S_rRNA_80	0	0	0	0	0	0	0	0	0	0	0	0	0	0	0	0	0	0	0	0	0	0	0	0
5S_rRNA_81	0	0	0	0	0	0	0	0	0	0	0	0	0	0	0	0	0	0	0	0	0	0	0	0
5S_rRNA_82	0	0	0	0	0	0	0	0	0	0	0	0	0	0	0	0	0	0	0	0	0	0	0	0
5S_rRNA_83	0	0	0	0	0	0	0	0	0	0	0	0	0	0	0	0	0	0	0	0	0	0	0	0
5S_rRNA_84	0	0	0	0	0	0	0	0	0	0	0	0	0	0	0	0	0	0	0	0	0	0	0	0
5S_rRNA_85	0	0	0	0	0	0	0	0	0	0	0	0	0	0	0	0	0	0	0	0	0	0	0	0
5S_rRNA_86	0	0	0	0	0	0	0	0	0	0	0	0	0	0	0	0	0	0	0	0	0	0	0	0
5S_rRNA_87	0	0	0	0	0	0	0	0	0	0	0	0	0	0	0	0	0	0	0	0	0	0	0	0
5S_rRNA_88	0	0	0	0	0	0	0	0	0	0	0	0	0	0	0	0	0	0	0	0	0	0	0	0
5S_rRNA_89	0	0	0	0	0	0	0	0	0	0	0	0	0	0	0	0	0	0	0	0	0	0	0	0
5S_rRNA_9	0	0	0	0	0	0	0	0	0	0	0	0	0	0	0	0	0	0	0	0	0	0	0	0
5S_rRNA_90	0	0	0	0	0	0	0	0	0	0	0	0	0	0	0	0	0	0	0	0	0	0	0	0
5S_rRNA_91	0	0	0	0	0	0	0	0	0	0	0	0	0	0	0	0	0	0	0	0	0	0	0	0
5S_rRNA_92	0	0	0	0	0	0	0	0	0	0	0	0	0	0	0	0	0	0	0	0	0	0	0	0
5S_rRNA_93	0	0	0	0	0	0	0	0	0	0	0	0	0	0	0	0	0	0	0	0	0	0	0	0
5S_rRNA_94	0	0	0	0	0	0	0	0	0	0	0	0	0	0	0	0	0	0	0	0	0	0	0	0
5S_rRNA_95	0	0	0	0	0	0	0	0	0	0	0	0	0	0	0	0	0	0	0	0	0	0	0	0
5S_rRNA_96	0	0	0	0	0	0	0	0	0	0	0	0	0	0	0	0	0	0	0	0	0	0	0	0
5S_rRNA_97	0	0	0	0	0	0	0	0	0	0	0	0	0	0	0	0	0	0	0	0	0	0	0	0
5S_rRNA_98	0	0	0	0	0	0	0	0	0	0	0	0	0	0	0	0	0	0	0	0	0	0	0	0
5S_rRNA_99	0	0	0	0	0	0	0	0	0	0	0	0	0	0	0	0	0	0	0	0	0	0	0	0
7SK_1	0	0	0	0	0	0	0	0	0	0	0	0	0	0	0	0	0	0	0	0	0	0	0	0
7SK_10	0	0	0	0	0	0	0	0	0	0	0	0	0	0	0	0	0	0	0	0	0	0	0	0
7SK_100	0	0	0	0	0	0	0	0	0	0	0	0	0	0	0	0	0	0	0	0	0	0	0	0
7SK_101	0	0	0	0	0	0	0	0	0	0	0	0	0	0	0	0	0	0	0	0	0	0	0	0
7SK_102	0	0	0	0	0	0	0	0	0	0	0	0	0	0	0	0	0	0	0	0	0	0	0	0
7SK_103	0	0	0	0	0	0	0	0	0	0	0	0	0	0	0	0	0	0	0	0	0	0	0	0
7SK_104	0	0	0	0	0	0	0	0	0	0	0	0	0	0	0	0	0	0	0	0	0	0	0	0
7SK_105	0	0	0	0	0	0	0	0	0	0	0	0	0	0	0	0	0	0	0	0	0	0	0	0
7SK_106	0	0	0	0	0	0	0	0	0	0	0	0	0	0	0	0	0	0	0	0	0	0	0	0
7SK_107	0	0	0	0	0	0	0	0	0	0	0	0	0	0	0	0	0	0	0	0	0	0	0	0
7SK_108	0	0	0	0	0	0	0	0	0	0	0	0	0	0	0	0	0	0	0	0	0	0	0	0
7SK_109	0	0	0	0	0	0	0	0	0	0	0	0	0	0	0	0	0	0	0	0	0	0	0	0
7SK_11	0	0	0	0	0	0	0	0	0	0	0	0	0	0	0	0	0	0	0	0	0	0	0	0
7SK_110	0	0	0	0	0	0	0	0	0	0	0	0	0	0	0	0	0	0	0	0	0	0	0	0
7SK_111	0	0	0	0	0	0	0	0	0	0	0	0	0	0	0	0	0	0	0	0	0	0	0	0
7SK_112	0	0	0	0	0	0	0	0	0	0	0	0	0	0	0	0	0	0	0	0	0	0	0	0
7SK_113	0	0	0	0	0	0	0	0	0	0	0	0	0	0	0	0	0	0	0	0	0	0	0	0
7SK_114	0	0	0	0	0	0	0	0	0	0	0	0	0	0	0	0	0	0	0	0	0	0	0	0
7SK_115	0	0	0	0	0	0	0	0	0	0	0	0	0	0	0	0	0	0	0	0	0	0	0	0
7SK_116	0	0	0	0	0	0	0	0	0	0	0	0	0	0	0	0	0	0	0	0	0	0	0	0
7SK_117	0	0	0	0	0	0	0	0	0	0	0	0	0	0	0	0	0	0	0	0	0	0	0	0
7SK_12	0	0	0	0	0	0	0	0	0	0	0	0	0	0	0	0	0	0	0	0	0	0	0	0
7SK_13	0	0	0	0	0	0	0	0	0	0	0	0	0	0	0	0	0	0	0	0	0	0	0	0
7SK_14	0	0	0	0	0	0	0	0	0	0	0	0	0	0	0	0	0	0	0	0	0	0	0	0
7SK_15	0	0	0	0	0	0	0	0	0	0	0	0	0	0	0	0	0	0	0	0	0	0	0	0
7SK_16	0	0	0	0	0	0	0	0	0	0	0	0	0	0	0	0	0	0	0	0	0	0	0	0
7SK_17	0	0	0	0	0	0	0	0	0	0	0	0	0	0	0	0	0	0	0	0	0	0	0	0
7SK_18	0	0	0	0	0	0	0	0	0	0	0	0	0	0	0	0	0	0	0	0	0	0	0	0
7SK_19	0	0	0	0	0	0	0	0	0	0	0	0	0	0	0	0	0	0	0	0	0	0	0	0
7SK_2	0	0	0	0	0	0	0	0	0	0	0	0	0	0	0	0	0	0	0	0	0	0	0	0
7SK_20	0	0	0	0	0	0	0	0	0	0	0	0	0	0	0	0	0	0	0	0	0	0	0	0
7SK_21	0	0	0	0	0	0	0	0	0	0	0	0	0	0	0	0	0	0	0	0	0	0	0	0
7SK_22	0	0	0	0	0	0	0	0	0	0	0	0	0	0	0	0	0	0	0	0	0	0	0	0
7SK_23	0	0	0	0	0	0	0	0	0	0	0	0	0	0	0	0	0	0	0	0	0	0	0	0
7SK_24	0	0	0	0	0	0	0	0	0	0	0	0	0	0	0	0	0	0	0	0	0	0	0	0
7SK_25	0	0	0	0	0	0	0	0	0	0	0	0	0	0	0	0	0	0	0	0	0	0	0	0
7SK_26	0	0	0	0	0	0	0	0	0	0	0	0	0	0	0	0	0	0	0	0	0	0	0	0
7SK_27	0	0	0	0	0	0	0	0	0	0	0	0	0	0	0	0	0	0	0	0	0	0	0	0
7SK_28	0	0	0	0	0	0	0	0	0	0	0	0	0	0	0	0	0	0	0	0	0	0	0	0
7SK_29	0	0	0	0	0	0	0	0	0	0	0	0	0	0	0	0	0	0	0	0	0	0	0	0
7SK_3	0	0	0	0	0	0	0	0	0	0	0	0	0	0	0	0	0	0	0	0	0	0	0	0
7SK_30	0	0	0	0	0	0	0	0	0	0	0	0	0	0	0	0	0	0	0	0	0	0	0	0
7SK_31	0	0	0	0	0	0	0	0	0	0	0	0	0	0	0	0	0	0	0	0	0	0	0	0
7SK_32	0	0	0	0	0	0	0	0	0	0	0	0	0	0	0	0	0	0	0	0	0	0	0	0
7SK_33	0	0	0	0	0	0	0	0	0	0	0	0	0	0	0	0	0	0	0	0	0	0	0	0
7SK_34	0	0	0	0	0	0	0	0	0	0	0	0	0	0	0	0	0	0	0	0	0	0	0	0
7SK_35	0	0	0	0	0	0	0	0	0	0	0	0	0	0	0	0	0	0	0	0	0	0	0	0
7SK_36	0	0	0	0	0	0	0	0	0	0	0	0	0	0	0	0	0	0	0	0	0	0	0	0
7SK_37	0	0	0	0	0	0	0	0	0	0	0	0	0	0	0	0	0	0	0	0	0	0	0	0
7SK_38	0	0	0	0	0	0	0	0	0	0	0	0	0	0	0	0	0	0	0	0	0	0	0	0
7SK_39	0	0	0	0	0	0	0	0	0	0	0	0	0	0	0	0	0	0	0	0	0	0	0	0
7SK_4	0	0	0	0	0	0	0	0	0	0	0	0	0	0	0	0	0	0	0	0	0	0	0	0
7SK_40	0	0	0	0	0	0	0	0	0	0	0	0	0	0	0	0	0	0	0	0	0	0	0	0
7SK_41	0	0	0	0	0	0	0	0	0	0	0	0	0	0	0	0	0	0	0	0	0	0	0	0
7SK_42	0	0	0	0	0	0	0	0	0	0	0	0	0	0	0	0	0	0	0	0	0	0	0	0
7SK_43	0	0	0	0	0	0	0	0	0	0	0	0	0	0	0	0	0	0	0	0	0	0	0	0
7SK_44	0	0	0	0	0	0	0	0	0	0	0	0	0	0	0	0	0	0	0	0	0	0	0	0
7SK_45	0	0	0	0	0	0	0	0	0	0	0	0	0	0	0	0	0	0	0	0	0	0	0	0
7SK_46	0	0	0	0	0	0	0	0	0	0	0	0	0	0	0	0	0	0	0	0	0	0	0	0
7SK_47	0	0	0	0	0	0	0	0	0	0	0	0	0	0	0	0	0	0	0	0	0	0	0	0
7SK_48	0	0	0	0	0	0	0	0	0	0	0	0	0	0	0	0	0	0	0	0	0	0	0	0
7SK_49	0	0	0	0	0	0	0	0	0	0	0	0	0	0	0	0	0	0	0	0	0	0	0	0
7SK_5	0	0	0	0	0	0	0	0	0	0	0	0	0	0	0	0	0	0	0	0	0	0	0	0
7SK_50	0	0	0	0	0	0	0	0	0	0	0	0	0	0	0	0	0	0	0	0	0	0	0	0
7SK_51	0	0	0	0	0	0	0	0	0	0	0	0	0	0	0	0	0	0	0	0	0	0	0	0
7SK_52	0	0	0	0	0	0	0	0	0	0	0	0	0	0	0	0	0	0	0	0	0	0	0	0
7SK_53	0	0	0	0	0	0	0	0	0	0	0	0	0	0	0	0	0	0	0	0	0	0	0	0
7SK_54	0	0	0	0	0	0	0	0	0	0	0	0	0	0	0	0	0	0	0	0	0	0	0	0
7SK_55	0	0	0	0	0	0	0	0	0	0	0	0	0	0	0	0	0	0	0	0	0	0	0	0
7SK_56	0	0	0	0	0	0	0	0	0	0	0	0	0	0	0	0	0	0	0	0	0	0	0	0
7SK_57	0	0	0	0	0	0	0	0	0	0	0	0	0	0	0	0	0	0	0	0	0	0	0	0
7SK_58	0	0	0	0	0	0	0	0	0	0	0	0	0	0	0	0	0	0	0	0	0	0	0	0
7SK_59	0	0	0	0	0	0	0	0	0	0	0	0	0	0	0	0	0	0	0	0	0	0	0	0
7SK_6	0	0	0	0	0	0	0	0	0	0	0	0	0	0	0	0	0	0	0	0	0	0	0	0
7SK_60	0	0	0	0	0	0	0	0	0	0	0	0	0	0	0	0	0	0	0	0	0	0	0	0
7SK_61	0	0	0	0	0	0	0	0	0	0	0	0	0	0	0	0	0	0	0	0	0	0	0	0
7SK_62	0	0	0	0	0	0	0	0	0	0	0	0	0	0	0	0	0	0	0	0	0	0	0	0
7SK_63	0	0	0	0	0	0	0	0	0	0	0	0	0	0	0	0	0	0	0	0	0	0	0	0
7SK_64	0	0	0	0	0	0	0	0	0	0	0	0	0	0	0	0	0	0	0	0	0	0	0	0
7SK_65	0	0	0	0	0	0	0	0	0	0	0	0	0	0	0	0	0	0	0	0	0	0	0	0
7SK_66	0	0	0	0	0	0	0	0	0	0	0	0	0	0	0	0	0	0	0	0	0	0	0	0
7SK_67	0	0	0	0	0	0	0	0	0	0	0	0	0	0	0	0	0	0	0	0	0	0	0	0
7SK_68	0	0	0	0	0	0	0	0	0	0	0	0	0	0	0	0	0	0	0	0	0	0	0	0
7SK_69	0	0	0	0	0	0	0	0	0	0	0	0	0	0	0	0	0	0	0	0	0	0	0	0
7SK_7	0	0	0	0	0	0	0	0	0	0	0	0	0	0	0	0	0	0	0	0	0	0	0	0
7SK_70	0	0	0	0	0	0	0	0	0	0	0	0	0	0	0	0	0	0	0	0	0	0	0	0
7SK_71	0	0	0	0	0	0	0	0	0	0	0	0	0	0	0	0	0	0	0	0	0	0	0	0
7SK_72	0	0	0	0	0	0	0	0	0	0	0	0	0	0	0	0	0	0	0	0	0	0	0	0
7SK_73	0	0	0	0	0	0	0	0	0	0	0	0	0	0	0	0	0	0	0	0	0	0	0	0
7SK_74	0	0	0	0	0	0	0	0	0	0	0	0	0	0	0	0	0	0	0	0	0	0	0	0
7SK_75	0	0	0	0	0	0	0	0	0	0	0	0	0	0	0	0	0	0	0	0	0	0	0	0
7SK_76	0	0	0	0	0	0	0	0	0	0	0	0	0	0	0	0	0	0	0	0	0	0	0	0
7SK_77	0	0	0	0	0	0	0	0	0	0	0	0	0	0	0	0	0	0	0	0	0	0	0	0
7SK_78	0	0	0	0	0	0	0	0	0	0	0	0	0	0	0	0	0	0	0	0	0	0	0	0
7SK_79	0	0	0	0	0	0	0	0	0	0	0	0	0	0	0	0	0	0	0	0	0	0	0	0
7SK_8	0	0	0	0	0	0	0	0	0	0	0	0	0	0	0	0	0	0	0	0	0	0	0	0
7SK_80	0	0	0	0	0	0	0	0	0	0	0	0	0	0	0	0	0	0	0	0	0	0	0	0
7SK_81	0	0	0	0	0	0	0	0	0	0	0	0	0	0	0	0	0	0	0	0	0	0	0	0
7SK_82	0	0	0	0	0	0	0	0	0	0	0	0	0	0	0	0	0	0	0	0	0	0	0	0
7SK_83	0	0	0	0	0	0	0	0	0	0	0	0	0	0	0	0	0	0	0	0	0	0	0	0
7SK_84	0	0	0	0	0	0	0	0	0	0	0	0	0	0	0	0	0	0	0	0	0	0	0	0
7SK_85	0	0	0	0	0	0	0	0	0	0	0	0	0	0	0	0	0	0	0	0	0	0	0	0
7SK_86	0	0	0	0	0	0	0	0	0	0	0	0	0	0	0	0	0	0	0	0	0	0	0	0
7SK_87	0	0	0	0	0	0	0	0	0	0	0	0	0	0	0	0	0	0	0	0	0	0	0	0
7SK_88	0	0	0	0	0	0	0	0	0	0	0	0	0	0	0	0	0	0	0	0	0	0	0	0
7SK_89	0	0	0	0	0	0	0	0	0	0	0	0	0	0	0	0	0	0	0	0	0	0	0	0
7SK_9	0	0	0	0	0	0	0	0	0	0	0	0	0	0	0	0	0	0	0	0	0	0	0	0
7SK_90	0	0	0	0	0	0	0	0	0	0	0	0	0	0	0	0	0	0	0	0	0	0	0	0
7SK_91	0	0	0	0	0	0	0	0	0	0	0	0	0	0	0	0	0	0	0	0	0	0	0	0
7SK_92	0	0	0	0	0	0	0	0	0	0	0	0	0	0	0	0	0	0	0	0	0	0	0	0
7SK_93	0	0	0	0	0	0	0	0	0	0	0	0	0	0	0	0	0	0	0	0	0	0	0	0
7SK_94	0	0	0	0	0	0	0	0	0	0	0	0	0	0	0	0	0	0	0	0	0	0	0	0
7SK_95	0	0	0	0	0	0	0	0	0	0	0	0	0	0	0	0	0	0	0	0	0	0	0	0
7SK_96	0	0	0	0	0	0	0	0	0	0	0	0	0	0	0	0	0	0	0	0	0	0	0	0
7SK_97	0	0	0	0	0	0	0	0	0	0	0	0	0	0	0	0	0	0	0	0	0	0	0	0
7SK_98	0	0	0	0	0	0	0	0	0	0	0	0	0	0	0	0	0	0	0	0	0	0	0	0
7SK_99	0	0	0	0	0	0	0	0	0	0	0	0	0	0	0	0	0	0	0	0	0	0	0	0
A1BG	0	0	0	0	0	0	0	0	0	0	0	0	0	0	0	0	0	0	0.093	0	0	0	0	0
A1CF	0.084	0.062	0	0.074	0	0	0.073	0	0	0	0	2.01	0	0.069	0	0.071	0	0	0	0.448	0	0	0	0
A2M	34.283	87.818	42.84	35.467	47.264	23.642	20.48	22.753	3.517	0.036	1.364	8.183	4.382	12.513	12.481	9.137	26.756	25.646	14.719	29.991	24.907	105.191	5.431	27.133
A2ML1	0.427	0.421	0.843	0.188	0.683	0.818	0.651	1.038	2.165	1.02	0.705	5.561	0.53	0.757	1.08	0.388	0.184	1.309	1.112	0.416	0.897	0.131	0.964	0.039
A3GALT2	0	0	0	0	0	0	0	0	0	0	0	0	0	0	0	0	0	0	0	0	0	0	0	0
A4GALT	0.697	0.309	1.761	0.736	0.127	0.119	0.364	0.14	0	0	0	0	0	0.228	0	0.35	0.36	1.079	1.016	0.148	1.561	0.257	1.483	0.309
A4GNT	0.15	0.222	0.119	0	0.687	0	0.131	0	0	0	0	0	0	0.492	0.391	0.126	0.647	0	0.47	0	1.263	0	0	0
AAAS	26.4	28.332	28.545	18.471	18.474	18.772	26.386	15.156	25.279	19.587	21.517	17.039	24.952	26.007	36.934	30.718	27.568	25.968	24.307	22.573	19.022	45.94	26.454	25.376
AACS	1.926	6.498	4.328	2.911	1.264	1.346	3.869	2.036	1.752	1.804	2.283	2.862	3.261	2.141	4.581	2.234	2.506	1.338	1.285	4.615	3.318	3.597	7.785	2.133
AADAC	0.12	1.068	1.617	0.318	0	0.103	1.468	0.121	0.458	0.203	0.159	0.374	0	0.788	0.209	0.605	1.036	0.233	0.376	0.256	0.112	0.222	0.116	1.067
AADACL2	0.511	0.189	0	0.561	0.583	0.109	0.333	0.257	0	0	0.843	0	0.237	0.522	0	0.107	0	0.371	0.399	0.136	0.119	0	0.123	0.707
AADACL3	0	0	0	0	0	0.533	0	0	0	0	0	0	0	0	0	0.105	0	0.605	0	0	0	0.692	0	0
AADAT	2.227	2.897	2.743	7.523	2.931	6.449	3.566	2.239	1.016	36.55	3.059	7.928	2.734	9.107	7.568	3.357	8.732	9.052	5.843	3.122	1.081	13.14	4.652	1.48
AAED1	3.358	2.482	3.03	2.25	6.869	2.315	5.566	4.18	2.634	1.078	0.845	0.827	2.825	1.961	3.881	2.544	1.512	3.559	2.164	2.377	2.536	2.506	2.474	5.666
AAK1	0.886	0.778	0.656	1.072	0.861	0.613	0.482	0.334	1.053	0.996	0.585	1.491	1.03	0.408	1.489	0.65	0.524	0.322	0.231	0.471	0.982	0.306	0.643	0.798
AAMDC	8.68	11.641	7.867	9.332	11.164	13.688	7.833	16.161	35.434	24.39	46.7	17.629	19.728	11.304	19.507	11.576	17.413	5.288	6.358	12.629	2.399	10.075	4.663	11.392
AAMP	96.909	108.428	122.23	111.64	101.802	115.434	102.021	75.513	108.412	178.39	119.458	120.398	160.425	147.803	169.905	171.074	124.347	102.47	94.434	110.028	73.568	104.528	90.669	88.578
AANAT	0	0	0	0	0.678	0	0	0	0	0	0	0	0	0	0	0	0	0	0	0	0	0	0.478	0
AAR2	17.86	15.236	14.553	14.245	15.535	15.062	15.542	14.435	13.605	11.619	13.727	13.845	16.286	14.418	20.41	12.263	15.109	10.947	6.636	11.402	6.858	16.251	13.049	7.186
AARD	0	0	0.07	0.155	0.242	0	0	0	0	0.099	0	1.277	0.983	0	0.076	0	0	0	0	0	0	0	0	0
AARS	67.556	104.349	95.928	106.808	115.51	78.79	80.943	108.995	54.698	136	69.247	51.8	44.552	84.004	167.735	176.725	142.25	95.2	100.596	171.011	70.375	180.592	76.873	145.164
AARS2	1.143	0.73	2.461	0.686	0.332	0.531	0.949	0.313	0.461	0.73	1.235	1.183	1.304	0.425	0.45	0.566	0.179	0.754	0.379	0.276	0.969	0.479	1.507	0.575
AARSD1	35.469	36.225	39.244	48.56	36.853	31.795	36.437	43.439	55.074	89.897	82.414	52.042	53.263	53.215	51.6	47.882	51.592	37.677	39.755	49.78	33.49	60.77	44.147	33.136
AASDH	6.426	7.477	2.123	4.41	3.457	2.561	1.15	2.016	6.178	5.02	1.264	3.584	3.178	6.559	4.069	6.144	4.506	3.792	1.708	4.306	3.869	9.662	4.23	7.873
AASDHPPT	88.379	91.794	87.12	115.422	131.565	84.077	88.829	85.339	127.708	130.303	118.4	74.804	110.752	116.812	116.92	104.549	74.756	75.813	127.641	104.66	84.981	138.569	97.621	86.056
AASS	5.479	9.704	6.362	8.882	4.8	4.473	3.467	4.416	0.459	5.038	0	0	0.589	6.443	4.828	1.555	2.063	2.103	2.027	2.692	11.786	4.8	4.947	3.911
AATF	15.263	18.543	16.087	22.774	15.264	13.542	17.802	15.828	31.081	36.466	25.433	23.068	17.758	35.288	32.28	37.407	24.391	30.312	19.382	20.702	20.95	41.692	23.412	22.742
AATK	0	0	0.03	0	0	0.032	0	0	0	0	0	0	0	0	0	0	0	0	0	0	0	0	0	0.042
ABAT	0.604	0.05	0.371	0.65	0.184	0	0.351	0.641	0.468	1.472	0.975	0.243	0.468	0.412	0.407	0.309	0	0.13	0.175	1.034	0.501	0.217	0.877	0.149
ABCA1	6.191	3.977	4.986	5.446	5.298	5.485	5.478	4.7	0.211	1.658	0.686	0.129	1.739	1.172	3.71	5.324	2.644	2.413	3.266	2.713	2.287	4.979	3.516	6.511
ABCA10	0.031	0.046	0.024	0.081	0.056	0.052	0.134	0.031	0.039	0	0	0	0	0	0	0	0	0.06	0	0.033	0	0.057	0.03	0
ABCA12	0.079	0.058	0.093	0.191	0.162	0.268	0.171	0.119	0.15	0.055	0.13	0.163	0.165	0.064	0.017	0.148	0.085	0.21	0.205	0.125	0.092	0	0.133	0.044
ABCA13	0.06	0.022	0.079	0.026	0.018	0	0.052	0.121	0	0	0	0.01	0.046	0	0.104	0.134	0.026	0.029	0.021	0.032	0.009329	0.028	0.009669	0.033
ABCA2	0.049	0	0	0	0	0.083	0.042	0.024	0.031	0.123	0	0	0.045	0	0.127	0.204	0	0	0.025	0.103	0.068	0.022	0.141	0
ABCA3	0.944	1.196	1.001	0.451	0.69	0.735	1.291	0.081	0.991	0.015	0	0.14	0.176	0.331	0.772	0.362	0.812	1.097	0.674	0.745	3.524	0.199	2.583	1.046
ABCA4	0.04	0.074	0.032	0.07	0.146	0.119	0.017	0	0.152	0.011	0	0	0.056	0.115	0.017	0.017	0	0.039	0	0.191	0.467	0	0.174	0.222
ABCA5	1.449	2.92	0.494	3.997	2.588	3.617	2.866	0.728	0.25	0.056	1.044	1.295	1.745	2.074	3.111	4.66	0.453	1.784	0.96	2.028	0.369	5.615	3.088	4.449
ABCA6	0.177	1.067	0.209	2.85	0	0.1	0.923	0.03	0.261	0.993	1.401	5.456	0.603	0.313	0.511	2.319	0.38	0.285	0.613	0.407	0.385	0.109	0.199	0.555
ABCA7	0	0.052	0	0	0	0.02	0	0	0	0	0	0.072	0	0.038	0.081	0	0.14	0	0	0	0.218	0.043	0	0.026
ABCA9	0.25	0.082	0.088	0.147	0.305	0.308	0.097	0.084	0.07	0	0.037	0.115	0.026	0.227	0.072	0.093	0.048	0.215	0.463	0	0.052	0.026	0.295	0.215
ABCB1	9.573	6.13	1.327	6.139	6.245	4.138	8.744	12.161	18.795	54.274	28.278	20.643	17.769	25.548	36.172	23.928	26.704	22.664	25.066	24.83	23.488	56.586	48.51	33.504
ABCB10	1.519	0.842	0.719	0.267	0.416	0.711	0	1.603	1.732	0.043	0.301	0	0.424	1.056	0.658	0.954	1.502	0.661	1.028	1.532	0.425	2.1	0.661	0.084
ABCB11	0.039	0	0	0.034	0.142	0.066	0	0.039	0.148	0	0	0	0.108	0.032	0	0.033	0.134	0	0.081	0.165	0	0	0.15	0.043
ABCB4	0.159	0.059	0.314	0.14	0.036	0.169	0.312	0.04	0.151	0.268	0.053	0.082	0.148	0.26	0.379	0.3	0.137	0.039	0.083	0.169	0.111	0.257	0.423	0.088
ABCB5	0.123	0.03	0.097	0	0.037	0.139	0.107	0.082	0.104	0	0.054	0.085	0.076	0.033	0.035	0.068	0	0.04	0.255	0.087	0.076	0	0.119	0.136
ABCB6	40.623	51.086	42.832	40.9	47.172	31.658	37.181	31.257	22.662	8.115	7.898	1.505	13.075	16.126	19.803	31.041	25.664	21.323	17.947	19.507	24.882	37.646	17.348	15.334
ABCB7	10.223	17.551	24.865	13.126	17.12	15.141	14.699	18.069	7.965	9.778	7.464	15.9	16.237	15.475	13.541	20.367	15.451	18.987	6.147	15.844	17.773	26.984	16.824	24.542
ABCB8	4.855	6.582	3.959	4.517	4.803	5.33	4.644	3.348	4.168	1.195	1.696	1.121	3.693	3.019	2.122	2.587	6.83	3.649	3.508	4.984	3.032	4.475	4.384	5.998
ABCB9	0.141	0.104	0.112	0	0.065	0	0.369	0	0	0	0.093	0.073	0	0.058	0	0	0	0.273	0	0	0.132	0.651	0.137	0
ABCC1	1.256	0.652	1.099	1.583	0.496	1.908	1.389	1.707	2.839	1.221	1.076	0.984	3.977	2.61	1.972	1.08	0.467	1.971	2.403	1.226	1.014	1.064	2.429	0.338
ABCC10	0.551	0.431	0.23	0.314	0.267	0.525	0.254	0.065	0.041	2.424	0.685	0.201	0.724	0.371	0.225	0.136	0.418	0.565	1.215	0.826	0.575	0.538	0.502	0
ABCC11	0.372	0.027	0.029	0.033	0	0.095	0.032	0.037	0.047	0	0.049	0	0.276	0	0.451	0	0	0.072	0.039	0.237	0.035	0	0	0
ABCC2	1.328	0.431	0.358	0.171	2.427	0.524	1.071	0.391	0.451	0	0.043	0.134	0.12	0.291	0.702	0.868	1.336	0.251	0.472	0.516	0.453	0.567	0.219	0.932
ABCC3	0	0.134	0.953	0	0	0	1.051	0.121	0.038	0	0	0.156	0.618	0.173	0.183	0.025	0.571	0.058	0.063	1.154	1.099	1.809	1.606	0.201
ABCC5_1	15.245	9.951	9.836	13.206	10.821	10.61	12.93	8.17	8.726	15.7	10.833	10.089	10.361	11.518	9.459	13.803	8.45	6.964	14.581	6.984	6.065	12.483	13.169	10.712
ABCC5_2	0	0	0	0	0.069	0	0	0	0	0.085	0	0	0.35	0	0.033	0	0	0	0.078	0	0	0	0	0
ABCC6	0.034	0.126	0	0	0	0	0.089	0	0	0.019	0	0	0	0.028	0	0	0	0	0.035	0.036	0.032	0	0	0.075
ABCC8	0.032	0.048	0	0	0	0	0	0	0	0	0	0	0.06	0.026	0.028	0	0.028	0.031	0	0	0.03	0	0	0
ABCC9	0.061	0.068	0.072	0.215	0.056	0.104	0.106	0.031	0.039	0	0.04	0.032	0.057	0.05	0.239	0.051	0.131	0.03	0.095	0.032	0.399	0.028	0.03	0.034
ABCD1	0.874	0.065	0.103	0.999	0.479	1.302	0.608	0.395	0.221	0.025	0	0	0.975	1.572	0.719	1.097	0.413	0.254	0.091	0.927	0.041	0.604	1.182	2.128
ABCD2	0.192	0.142	0	0.169	0	0.109	0.112	0.258	0.081	0.432	0	2.919	0	0	0.111	0.215	0	0	0.067	0.136	0	0.473	0	0.071
ABCD3	20.282	30.342	21.443	20.867	25.069	25.452	21.266	25.828	17.886	21.667	18.88	11.88	14.248	24.478	29.626	23.232	24.314	19.756	27.205	18.404	26.342	41.222	20.648	24.044
ABCD4	2.243	1.62	4.869	5.784	3.774	3.907	2.396	4.408	6.846	2.894	1.279	1.688	1.659	2.418	2.828	2.946	3.988	3.108	6.102	8.173	2.996	3.336	5.225	6.097
ABCE1	43.174	54.514	36.632	45.642	32.499	26.545	37.067	41.658	43.007	86.574	32.984	38.462	38.344	53.779	48.447	45.181	59.816	39.405	46.758	44.54	33.597	84.177	39.064	35.59
ABCF1	38.982	37.568	47.777	37.995	37.442	33.095	33.819	41.736	58.534	70.457	60.141	76.126	52.859	48.508	65.394	49.32	47.431	46.803	39.265	46.756	27.221	61.11	33.505	40.171
ABCF2	34.509	46.779	56.092	33.262	28.809	21.54	30.529	35.911	42.835	83.148	73.523	90.416	57.969	54.519	58.397	66.046	48.577	49.874	33.872	39.07	27.334	70.416	46.273	38.145
ABCF3	48.851	62.206	57.272	59.121	58.349	32.026	44.448	46.18	52.717	134.274	91.194	73.486	51.447	52.003	69.882	57.827	67.347	45.981	47.745	53.488	35.561	72.378	42.691	33.134
ABCG1	0.061	0.179	0	0	0	0.464	0	0	0	0	0	1.002	0	0.445	0.052	0	0	0	0.189	0.386	0.169	0	0	0
ABCG2	5.023	5.93	2.66	3.826	1.064	0.939	2.772	8.5	0.388	5.543	1.537	0.063	0.114	8.466	2.23	2.77	3.371	15.412	1.722	8	3.429	8.131	3.791	5.359
ABCG4	0	0	0.033	0	0	0.107	0	0	0.265	0	0	0	0	0	0	0.842	0	0.041	0	0	0	0	0	0.093
ABCG5	0	1.472	0	0.779	0	7.478	0	0	0	0	0	0.382	0	0.483	0	0	1.777	0.071	1.46	0.705	10.603	0.136	0.714	0.981
ABCG8	0	0.418	0	0.56	0	0	0	0	0	0.04	0.093	0.293	0	0.463	0.061	0	0.304	0.958	0.736	0.526	0	0.065	0.342	0.313
ABHD1	0.593	0.175	0	0.208	0	0.404	0.103	0.119	0.901	0	0	2.207	0.331	0	0	0.198	0	0	0	0	0	1.092	0.344	0
ABHD10	20.26	26.627	19.539	23.505	17.415	9.792	8.673	15.746	24.697	34.405	25.31	35.807	18.838	25.077	22.12	17.241	9.699	17.591	15.39	28.605	36.374	22.512	19.061	14.311
ABHD11	138.456	162.271	162.309	148.66	132.597	116.804	140.301	154.858	200.607	54.817	37.103	24.15	58.408	159.415	160.863	127.409	164.632	140.95	139.781	175.464	149.743	220.995	137.919	135.138
ABHD12	26.525	39.934	28.85	17.77	28.22	28.113	29.444	23.697	14.566	9.877	1.735	1.36	12.752	12.894	9.753	15.955	16.452	17.323	16.413	27.379	25.207	21.499	23.266	7.457
ABHD12B	0	0.215	1.032	1.022	0	0	0.253	0	0	0	0	0	0	0	0.126	0.243	0	0	0	2.777	1.898	0.938	0	0
ABHD13	1.978	1.012	0.961	1.472	2.086	2.462	0.397	3.519	4.627	2.737	3.617	3.149	6.509	2.862	2.243	2.549	3.925	0.884	1.584	2.908	1.704	0.421	1.766	4.719
ABHD14B	4.332	7.231	3.479	2.562	1.57	2.29	0.975	2.253	0.189	3.694	1.184	4.328	0.625	1.893	1.489	2.439	3.275	2.24	5.598	2.934	9.337	2.96	6.211	1.654
ABHD15	0	0.162	0	0	0	0	0	0	0	0.123	0	0	0	0	0	0	0	0	0	0	0	0	0	0
ABHD16A	29.847	31.362	40.376	30.782	23.733	17.193	25.492	34.23	30.794	33.193	26.035	15.974	32.022	29.459	18.393	36.73	32.879	36.467	21.016	35.222	31.836	54.589	23.961	32.966
ABHD17A	1.465	2.706	1.239	0.552	1.434	0.624	2.276	1.788	0.928	0.706	1.658	0	0.681	0.77	0.816	0.964	0.63	1.012	1.851	0.889	0.488	1.254	2.731	1.969
ABHD17C	9.918	3.59	2.077	4.333	4.933	2.873	3.64	1.628	12.138	11.793	4.723	2.094	11.92	9.766	8.305	5.65	8.296	6.921	5.759	7.45	3.462	3.607	7.111	6.052
ABHD2	7.286	3.974	3.561	5.188	2.14	3.176	6.265	8.198	6.044	4.338	2.176	9.782	6.21	4.611	6.241	5.883	2.536	2.098	5.779	6.907	7.688	5.837	4.529	8.164
ABHD3	1.139	0.505	0.36	0.701	0.208	1.261	0.496	1.489	0	1.792	0.602	4.478	0.953	2.421	1.185	3.433	0	0.22	1.304	0	0	0.21	0.661	1.009
ABHD4	1.489	2.642	1.058	0.655	6.534	8.879	11.795	13.927	0.566	4.939	5.901	4.315	28.529	2.558	14.977	43.281	6.403	15.998	40.777	7.907	5.558	22.928	13.826	5.443
ABHD5	1.01	0.803	2.33	2.732	0.355	3.042	1.892	1.093	2.46	5.761	0.718	6.589	6.571	3.62	0.875	2.991	4.207	2.78	0	1.237	3.115	5.44	2.703	0.086
ABHD6	19.132	29.203	18.008	20.583	7.936	13.473	20.299	15.167	9.696	31.801	21.185	4.188	12.452	21.543	31.766	28.9	19.297	18.798	18.154	27.97	24.921	36.085	18.784	22.898
ABHD7	0.389	0.288	0.307	0.342	0.089	0.249	0.677	1.37	0	0.601	0.257	0	0	1.75	0.506	0	0.251	0.471	2.431	0.207	0	0.09	0	1.832
ABHD8	1.536	0.478	0.574	0	0.739	0.413	0.844	1.625	1.434	4.588	4.91	3.262	1.052	1.388	1.752	2.505	0.486	2.19	0.084	0.601	1.508	0.075	0.782	1.164
ABI1	12.909	15.917	12.62	13.061	12.898	11.734	19.441	12.307	12.626	29.17	14.31	32.319	12.563	18.543	22.207	23.973	15.47	14.498	11.14	16.547	10.484	24.354	16.945	11.555
ABI2	0.329	0.122	0.065	0.145	0.301	0.35	0.286	0.083	0	0.277	0.434	0.255	0.688	0.807	0.499	0.62	0.565	0.08	0.171	0.175	0.997	0.303	0	0.182
ABI3	0.778	0	0.088	0.098	0.102	0	0.097	0.335	0.141	0	0	0	0.516	0.273	0	0.186	0.287	0	0	0.59	0	0	0.107	0
ABI3BP	0.3	0.167	0.712	1.322	0.069	0.64	0.392	0.529	0.19	1.478	0.298	1.01	0.768	0.307	0.912	0.377	0.065	0.436	2.19	0.08	0	0.277	1.38	2.496
ABL1	0.045	0.167	0.036	0.239	0.041	0.578	0.315	0.773	0.516	0.051	0	0.047	0.084	0.037	0.078	0.038	0.194	1.007	0.989	0.432	0.211	0.834	0.481	0.2
ABL2	0.085	0.969	0.2	0.372	0.503	0.216	0.552	0.085	0.858	3.139	2.012	1.707	2.518	1.038	0.33	0.213	0.946	1.146	0.881	0.988	0.276	0.858	0.205	0.609
ABLIM1	0.733	1.083	1.061	0.376	1.451	0.832	0.319	0.798	2.785	2.539	4.597	12.131	2.214	3.346	5.399	2.608	3.885	1.832	1.653	4.668	1.196	2.195	1.948	2.164
ABLIM2	0.156	0.058	0	0.069	0	0	0	0	0	0	0	0	0	0.319	0.135	0.065	0	0	0.325	0.58	0.874	0	0	0
ABLIM3	0	0	0	0.759	0	0.23	0	0	1.298	0.212	0.071	0	0.602	0.221	0.608	0	0	1.044	0.674	0.573	0	0.05	0	0
ABO	2.565	2.001	0.45	0.125	1.563	0.121	0.372	3.868	1.083	0	0	0	0	0.233	0	0	0	0	0.742	1.664	0.931	1.576	0	1.736
ABP1	0	0	0	0	0	0	0	0	0	0	0	0	0	0	0	0	0	0	0	0	0	0	0	0
ABR	6.73	7.66	8.855	8.318	7.578	7.134	8.575	11.049	10.721	4.437	3.3	0.999	8.792	7.965	8	9.488	9.62	6.979	4.789	9.075	5.431	11.753	9.088	11.226
ABRA	0.277	0	0	0	0	0.157	0	0	0	1.505	0	0	0	0	0	0.077	0	0	0	0.098	0	0	0	0
ABRACL	12.808	18.03	4.012	5.365	1.858	19.217	10.615	5.519	2.061	2.399	0.537	0	7.372	9.31	13.394	12.258	14.159	16.722	13.121	8.419	18.967	27.923	21.034	11.707
ABT1	16.856	20.69	25.7	22.527	16.661	23.225	16.179	22.839	18.972	48.259	22.069	27.021	25.964	30.408	39.257	30.472	23.885	15.961	35.319	25.117	17.616	23.94	19.586	20.669
ABTB1	4.822	6.868	5.053	9.64	5.288	9.482	7.248	6.611	3.999	0.394	1.274	2.268	2.853	5.234	3.876	2.57	3.995	2.375	3.286	3.817	6.135	8.243	3.561	4.272
ABTB2	0.1	0.037	0	0.044	0.412	0.213	0.261	0.302	0	0.703	1.123	0	0.186	0.041	0.043	0.168	0.301	0.097	0.521	0.053	0.607	0.138	0.242	0.111
ACA59_1	0	0	0	0	0	0	0	0	0	0	0	0	0	0	0	0	0	0	0	0	0	0	0	0
ACA59_2	0	0	0	0	0	0	0	0	0	0	0	0	0	0	0	0	0	0	0	0	0	0	0	0
ACA64_1	0	0	0	0	0	0	0	0	0	0	0	0	0	0	0	0	0	0	0	0	0	0	0	0
ACA64_2	0	0	0	0	0	0	0	0	0	0	0	0	0	0	0	0	0	0	0	0	0	0	0	0
ACA64_3	0	0	0	0	0	0	0	0	0	0	0	0	0	0	0	0	0	0	0	0	0	0	0	0
ACA64_4	0	0	0	0	0	0	0	0	0	0	0	0	0	0	0	0	0	0	0	0	0	0	0	0
ACAA1	16.564	12.241	16.441	11.332	18.856	18.395	10.79	25.127	17.304	11.378	5.884	3.809	11.438	8.872	13.099	10.383	14.242	15.841	9.983	11.313	13.827	26.876	13.019	23.277
ACAA2	34.985	45.571	34.562	30.602	27.062	23.801	29.085	27.119	40.733	47.671	49.816	28.413	20.626	38.28	39.053	33.962	51.758	24.492	40.793	40.985	29.358	42.158	30.521	16.666
ACACA	0.92	1.004	1.32	0.956	0.535	1.175	0.455	2.564	1.006	0.106	1.16	0.995	1.866	2.205	2.555	2.031	0.791	1.457	2.024	0.999	0.897	1.388	1.819	4.051
ACACB	0.022	0.098	0	0.019	0.02	0	0	0	0	0	0.029	0.456	0	0.036	0.019	0.018	0.019	0.021	0.023	0	0	0.325	0	0.024
ACAD10	3.2	1.53	5.052	4.139	1.548	1.699	3.767	2.006	3.386	3.787	1.491	0.857	1.365	2.678	2.35	3.373	2.816	1.821	3.331	4.956	1.932	3.435	2.075	2.46
ACAD11	3.492	2.676	2.042	2.162	0.946	0.991	3.546	0.13	0	1.599	1.537	6.558	0	1.587	1.402	4.549	2.558	2.441	0	1.373	4.043	3.517	2.189	0.501
ACAD8	3.173	2.412	2.147	1.994	2.32	1.776	3.866	4.102	3.561	1.376	5.987	4.127	4.889	2.595	3.615	7.516	2.728	3.246	3.775	5.583	7.528	4.179	0.614	1.004
ACAD9	15.514	20.039	32.551	18.258	19.48	17.378	19.036	15.037	4.427	1.61	2.861	5.857	5.133	6.001	9.753	13.109	17.245	10.144	9.385	9.201	19.299	22.74	7.298	12.305
ACADL	0.176	1.821	0.417	0.465	1.287	0	0.843	0.62	0.781	0.346	3.487	0	0.164	2.375	0.305	0.369	0.908	0	2.291	1.028	2.217	1.785	3.49	0.877
ACADM	50.685	57.34	32.572	32.275	43.142	21.613	37.168	36.818	40.79	34.517	23.27	19.282	13.484	36.588	26.966	24.593	76.873	44.696	18.267	48.12	42.418	67.844	60.018	36.617
ACADS	10.092	11.246	11.453	2.982	5.116	4.969	7.342	5.391	1.199	0.044	0.417	0.082	0	2.321	1.23	0.33	4.135	5.265	3.94	5.86	9.269	6.178	5.794	3.755
ACADSB	0.997	3.007	0	2.776	0.607	0	0.94	1.336	0.105	0.047	0	4.297	0.386	0.747	1.512	1.808	3.499	3.777	1.21	1.323	9.84	1.684	4.497	1.104
ACADVL	14.874	24.76	17.329	15.053	13.99	11.007	16.023	16.19	16.833	25.971	13.446	9.713	11.951	24.151	23.723	23.461	18.315	16.839	8.794	9.43	14.349	22.497	16.058	12.714
ACAN	0.041	0	0.129	0.144	0.168	0	0.249	0.041	0	0	0	0.042	0.019	0.083	0.018	0.051	0	0.039	0.021	0.52	0.324	0	0.039	0.045
ACAP1	24.681	29.203	35.763	29.67	41.177	32.288	33.048	51.427	62.696	39.78	56.412	24.455	51.85	48.12	54.956	45.925	42.866	47.469	34.535	46.792	35.488	53.219	49.338	47.439
ACAP2	1.131	2.072	1.107	4.535	2.149	0.847	2.204	2.956	1.203	2.262	3.942	2.667	2.817	1.701	2.274	4.355	1.711	2.101	1.93	1.152	2.236	4.877	2.58	1.402
ACAP3	0	0	0	0	0	0.05	0	0	0	0.165	0	0	0	0	0	0.098	0	0	0	0.062	0	0.108	0.113	0
ACAT1	107.893	160.212	179.494	122.476	132.359	137.015	147.919	112.397	103.059	163.511	113.359	163.893	74.799	123.822	129.435	114.341	97.831	99.093	113.977	148.471	124.78	178.672	124.593	61.454
ACAT2	17.366	31.621	41.789	39.11	27.058	22.807	30.043	28.61	50.498	56.5	43.658	49.792	39.103	32.424	43.62	38.722	42.185	34.925	86.358	45.763	226.73	63.067	51.589	17.725
ACBD3	11.44	8.806	12.25	7.278	11.903	8.259	6.752	13.294	9.98	6.363	12.965	13.967	12.625	9.194	11.358	8.188	8.407	10.036	3.75	9.289	8.458	9.67	7.541	5.918
ACBD4	0.09	0.199	0	1.026	0	0.229	1.639	0.18	2.842	2.168	0	0.371	1.501	1.981	1.089	0.376	0.231	0.694	1.588	0.572	1.172	1.406	1.388	1.292
ACBD5	14.936	13.389	16.814	16.559	12.6	11.891	9.152	12.085	6.494	4.967	8.403	9.236	4.684	7.516	7.814	9.029	8.966	5.815	7.636	7.601	6.679	11.487	5.982	11.157
ACBD6	4.893	9.764	14.68	8.752	6.41	9.307	5.678	4.92	6.2	3.483	3.016	2.363	0.758	4.802	6.363	6.01	3.366	8.997	6.452	4.676	11.414	6.165	5.047	9.393
ACBD7	2.879	0.071	0	0	1.228	1.308	1.503	0	0	0	0	0	0.178	0.078	0.083	0	0.083	0.65	0.1	0.611	1.791	1.061	2.784	1.063
ACCN1	0	0	0.076	0	0	0	0	0	0	0	0	2.885	0.179	0.55	0.333	0.081	0.083	0	0	0	0	0	0	0
ACCN3	0	0	0	0	0	0.077	0	0	0	0	0	0	0	0	0	0	0	0	0	0	0	0.083	0	0.2
ACCSL	0.353	0	0.209	0	0.403	0.15	0	0.798	0.224	3.074	0.816	10.589	1.148	0.433	1.224	1.404	9.71	3.671	0	4.871	1.235	1.464	1.536	0.391
ACD	8.874	7.36	9.496	13.443	11.444	5.206	8.838	9.22	10.868	12.745	9.115	1.02	3.85	9.273	11.197	12.633	10.258	12.785	9.135	12.981	5.519	17.269	15.54	8.953
ACE	0	0	0	0	0	0	0	0	0	0	0	0	0	0	0	0	0	0.04	0	0.044	0	0	0	0
ACE2	0.421	0.657	0	0	0.598	0.08	0.081	0	0	0	0.432	0	1.087	0.191	0.243	0.078	0	0.136	0	0.397	0.262	0.819	0.497	0.052
ACER1	0	0.098	0	0	0	0.676	0	0	0.335	0	0	0	0	0	0.115	0	0	0	0.551	0	0	0.854	0	0.147
ACER2	0.373	0.138	1.03	0.492	0	0.317	0	0.187	0	0	0	0	0.52	0	0.485	0.156	0	0.902	2.91	0.396	0.174	0	0.541	0
ACER3	28.345	34.574	39.331	40.008	45.136	21.613	35.804	45.512	45.713	55.551	45.741	60.227	26.288	31.754	50.396	33.788	40.535	43.241	23.259	39.078	28.604	63.188	36.706	39.636
ACHE	0.206	0	0	0	0	0	0	0	0	0	0	0	0	0.056	0.119	0	0.295	0	0	0	0.064	0	0	0.228
ACIN1	19.136	21.416	24.224	22.006	19.438	16.166	20.073	21.048	27.294	26.526	20.443	13.746	17.906	21.879	20.92	20.056	20.514	14.301	17.826	23.197	15.693	18.229	15.203	17.918
ACLY	58.887	111.013	128.738	84.962	74.452	60.88	62.214	64.828	54.844	48.533	28.271	14.174	39.163	79.167	68.844	78.437	75.947	56.594	104.614	78.622	167.718	145.168	77.957	86.854
ACMSD	0.361	0.445	0.19	0.212	0.22	0.102	0.105	0.363	0	0.271	0	0	0.336	0.197	0.835	0.302	0.517	0.233	0.376	0.639	0.112	0	0.233	0.133
ACN9	5.868	6.208	5.178	8.199	9.991	4.9	8.612	9.603	14.578	8.665	9.27	23.217	10.485	9.692	13.566	7.323	11.773	6.681	13.535	9.408	6.334	14.531	13.908	11.468
ACO1	10.187	5.149	4.561	5.547	9.955	4.093	3.761	1.596	3.073	4.511	1.572	5.202	2.665	7.249	5.161	5.909	11.148	5.036	6.381	13.907	6.789	12.724	9.893	6.935
ACO2	122.364	144.374	194.356	190.788	156.597	96.111	127.04	127.895	103.305	110.138	99.96	59.174	40.208	96.987	132.299	129.266	142.052	119.822	129.486	144.373	139.084	169.038	106.247	122.802
ACOT11	0.607	0.927	1.373	0.925	1.294	0.345	0.88	1.79	2.255	1.842	2.297	2.847	2.52	1.82	1.859	0.983	1.391	1.527	1.011	1.375	1.246	1.044	2.034	2.195
ACOT12	0.086	0	0	0.076	0	0.073	0.075	0	0	0	0	0	0	0	0	0	0	0.083	0	0	0	0	0	0
ACOT2	1.603	0.74	0	0.264	0.092	0.085	0.174	0	0.635	1.126	0.132	1.97	1.491	0.656	0.261	0.084	1.12	0.97	1.669	0.638	0.561	0.462	0.775	0
ACOT6	0.11	0.405	0.173	0.193	0	0.093	0	0.11	0.139	0	0	0	0.407	0.537	0.095	0.55	0.188	0	0	0	0.307	0.303	0.106	0
ACOT7	13.235	12.724	27.014	34.549	15.538	20.801	19.009	15.147	29.447	7.136	12.079	1.447	17.309	21.119	24.626	23.249	27.478	58.831	29.572	33.59	62.243	44.735	41.827	29.194
ACOT8	43.386	41.183	23.253	36.297	23.646	33.557	18.128	26.547	38.998	51.897	28.386	0	30.224	35.372	39.335	17.666	39.813	31.84	32.733	38.459	43.325	51.367	47.34	29.386
ACOT9	39.79	32.237	31.56	28.428	29.707	40.169	53.567	73.442	28.283	51.601	32.072	24.838	58.449	60.574	71.172	66.878	42.886	34.708	17.696	43.637	28.932	73.702	69.544	50.27
ACOX1	9.274	14.393	8.786	7.656	7.759	12.94	12.106	14.991	12.834	12.789	18.56	12.253	17.644	18.61	24.056	13.86	8.403	4.556	11.065	4.923	7.521	13.349	6.277	15.326
ACOX2	0.312	0.138	0.099	0.11	0.057	0.266	0.489	0.063	1.186	0	0.33	0	2.727	0.357	0.27	0.418	0.268	0	0.065	0	0.116	0.058	0.362	0
ACOX3	2.519	3.723	1.54	1.001	5.495	2.56	1.768	1.062	0.412	0	0	1.766	0	1.927	1.197	0.68	0.629	1.022	0.508	1.639	1.061	0.824	2.279	2.879
ACOXL	0.084	0	0	0	0.153	0.071	0	0	0	0	0.774	0	0	0.068	0.435	0	0	0	0	0	0	0	0	0
ACP1	41.516	36.425	21.635	21.138	37.756	43.105	25.006	41.126	31.611	42.641	35.517	23.277	25.101	12.711	36.787	16.527	50.291	33.148	30.231	25.406	28.525	76.822	43.703	37.935
ACP2	5.426	2.362	0.059	2.942	3.193	0.886	2.005	2.84	2.919	0.292	0	0.461	0	2.431	4.446	0.685	0	2.374	2.708	1.421	5.27	1.233	5.606	1.893
ACP5	3.096	8.486	11.917	6.015	3.773	5.164	9.543	8.172	2.779	1.668	2.556	0	2.399	7.175	3.803	3.241	4.548	6.242	3.223	8.493	8.185	6.303	4.366	3.429
ACP6	1.877	1.387	1.347	1.426	0.078	0.436	2.375	0	2.594	1.486	3.379	5.649	3.886	3.837	2.736	0.571	3.08	3.137	0	2.626	2.467	3.774	0.495	2.267
ACPP	0.583	0.539	0	0.321	0.467	1.863	1.396	0.587	0	0	0.674	0	0	0.954	0.506	1.099	1.003	0	0.152	0.077	0.204	0.538	0.282	1.534
ACPT	0	0	0	0.199	0	0	0	0	0	0	0	0	0	0	0	0	0.097	0	0	0.602	1.269	0	0	0
ACR	0	0	0	0	0	0	0	0	0.179	0	0	0	0	0	0	0	0	0	0	0	0	0	0	0
ACRBP	0	0	0	0	0	0	0	0	0	0	1.349	0	0	0	0.443	0	0	0.082	0	0	0	0	0	0
ACRV1	0	0.197	0	0	0	0.113	0	0.535	0	0	0	0	0.371	0.218	0.346	0.223	0	0.129	0	0	0	0	0	0
ACS	0	0.055	0	0	0.206	0.064	0.065	0.075	0	0	0	0	0	0.429	0	0.879	0.064	0	0	0	0.98	0	0	0.249
ACSBG1	0.224	0.124	0	0	0	0.334	0	0	0	0	0	0	0	0.275	0.194	0	0	0	0	0.416	0	0	0.216	0
ACSBG2	0	0	0	0	0	0.166	0	0	0	0	0	0	0.06	0	0	0	0	0.126	0	0	0	0	0	0
ACSF2	3.612	5.566	5.642	2.839	4.986	4.188	6.821	5.254	1.558	0.043	3.755	0.795	2.787	4.148	3.464	4.762	5.748	4.833	6	2.611	15.486	17.496	1.56	7.829
ACSF3	3.59	2.315	3.196	1.881	4.538	2.017	1.928	4.608	1.645	3.735	6.86	1.739	0.071	1.687	1.258	0.576	0.197	1.7	0.08	4.38	1.283	5.563	1.994	3.891
ACSL1	7.831	13.722	8.708	5.963	9.119	3.514	5.276	8.128	7.414	15.498	14.957	99.542	6.538	11.534	12.993	8.673	8.109	1.752	7.626	7.331	8.838	5.55	13.312	7.926
ACSL3	67.748	93.582	89.19	100.098	109.692	96.317	102.204	133.011	44.471	49.423	52.503	19.071	80.306	71.762	74.978	119.579	104.71	97.758	94.491	113.144	154.468	187.641	85.033	61.301
ACSL4	20.428	29.88	31.696	33.265	37.016	34.853	51.056	64.106	35.642	14.261	14.563	17.992	65.657	48.209	59.804	86.067	42.603	54.514	44.296	56.889	39.898	100.473	104.435	52.915
ACSL5	0.057	0.084	0	0.05	0	0	0	0.114	0.144	0	0	0.235	0.37	0.046	0	0.095	0	0.055	0	0	0	0.157	0.055	0
ACSL6	18.737	36.453	39.185	39.787	36.631	24.094	34.286	47.536	12.577	22.351	14.012	1.669	12.519	33.183	39.962	38.345	36.969	37.584	27.514	50.726	81.272	61.368	47.515	47.752
ACSM1	0.073	0	0.058	0.064	0.067	0.186	0	0.073	0	0	0	0	0	0	0	0	0	0.071	0	0	0.068	0	0	0.242
ACSM2A	0.114	0.211	1.127	0.352	0.052	0.195	0	0	0	0.963	0.151	1.182	1.54	0	0	0.048	0.049	0.055	0	0.061	0.053	0	0	0
ACSM3	0.699	0.459	0.859	0.205	0.142	0.529	0.947	0.469	0.098	0.349	0.821	0.724	0.722	1.144	0.471	0.455	1.336	0.677	0.243	0.247	1.595	1.074	0.977	1.377
ACSM4	0	0	0	0	0	0	0	0	0	0.1	0	0	0	0	0	0	0	0	0	0	0	0	0	0
ACSM5	0	0	0	0.076	0	0.367	0.075	0	0	0	0	0	0	0.071	0.224	0.072	0.148	0.167	0.09	0	0	0	0	0.287
ACSS1	9.043	10.105	6.282	7.318	15.934	7.639	14.039	14.547	10.907	1.667	3.63	1.048	12.511	5.502	4.452	7.633	15.239	8.19	7.907	11.522	14.309	9.936	16.508	4.566
ACSS2	0	0	0	0	0.389	0.181	0	0	0.067	0.03	0	1.983	1.238	0.435	0.046	0.268	0.092	0.515	1.718	0	5.464	0.196	0.051	1.297
ACSS3	0.333	0.738	1.651	0	2.042	1.457	0.207	0.526	0.843	0	0	0.984	0.442	0.35	0.494	0.597	0.777	0	1.88	0.656	0.532	0.263	0.184	1
ACTA1	0.288	0	0.683	0	0.176	0	0.585	0	2.8	1.728	92.501	2.287	2.233	2.357	1.749	0.483	0.826	0.744	1.1	0.51	1.434	0.354	0.186	0
ACTA2	2.475	9.036	6.277	1.518	1.714	1.278	4.178	0.377	22.809	1.518	46.066	0	0.907	0.491	1.886	0.377	0.064	0.871	2.499	1.513	12.668	10.234	34.962	0.914
ACTB_1	5.565	5.328	5.292	0.445	17.57	19.711	29.938	33.191	10.576	0	31.737	0	2.352	2.482	1.535	2.966	0.109	2.448	0.132	2.552	6.726	2.448	6.971	5.182
ACTB_2	7643.09	11559.2	10913	9142.5	8548.9	7245.01	9757.11	8752.65	7419.75	4973.88	4143.38	4050.48	3990.12	8021.43	7295.59	7702.82	10531.6	8636.38	7021.8	9945.1	12876.7	13216.7	10901.7	8427.17
ACTC1	7.353	10.786	1.231	1.274	2.749	1.613	1.454	3.473	20.044	0.063	106.673	0.115	0	0.729	0	1.399	0.671	1.617	0.348	4.377	9.043	2.465	1.4	0.247
ACTG1	2093.38	3021.56	2611.27	2584	2251.7	2436.97	2652.8	2388.75	1847.6	1074.98	1245.32	843.397	1262.11	2023.41	2122.79	1993.57	2236.28	2294.6	1695.97	2167.96	3729.19	2503.74	3059.88	2084.19
ACTL10	0	0	0	0	0	0	0	0	0	0	0	0	0.389	0	0	0	0	0	0	0	0	0	0	0
ACTL6A	49.965	53.6	69.337	59.16	48.667	54.402	44.761	39.113	66.589	96.144	58.109	66.368	91.871	83.419	90.223	83.395	73.434	64.578	68.031	71.226	51.456	118.413	64.195	72.563
ACTL6B	0	0	0	0	0.279	0	0	0	0	0	0	0	0	0.166	0	0	0	0.098	0	0	0	0	0.197	0
ACTL7A	0	0	0	0	0	0	0	0	0	0	0.134	0	0	0	0	0	0	0	0	0	0	0	0	0
ACTL7B	0	0.081	0	0	0	0	0.382	0	0	0	0	0.113	0	0	0	0	0	0	0.114	0	0	0	0	0
ACTL8	0	0	0	0	0	0.239	0	0	0	0	0	0	0	0.115	0.122	0	0	0.136	0	0.895	0	0	0	1.712
ACTL9	0	0	0	0	0	0	0	0	0	0	0	0	0	0	0	0.18	0	0	0	0	0	0.099	0	0
ACTN1	46.505	36.11	39.951	44.937	55.421	40.012	48.709	55.269	129.778	47.614	53.005	18.462	76.219	78.917	71.286	64.007	71.756	77.718	31.79	85.648	44.04	51.233	86.56	56.234
ACTN2	0	0	0.093	0.155	0.054	0.1	0.102	0.059	0.074	0	0.233	0.669	0.164	0.096	0.102	0.049	0.101	0.057	0.184	0	0.11	0	0	0
ACTN3	0	0	0	0	0	0	0	0.114	0	0.224	0.45	0	0.475	0.232	0	0.618	0	0	0	0	0.583	0	0.769	0.063
ACTN4	16.348	27.451	19.491	18.587	22.056	13.306	20.566	17.947	6.552	32.438	9.179	16.8	5.119	15.916	19.715	30.64	18.837	20.662	17.828	20.9	18.417	10.661	28.604	30.481
ACTR10	30.801	33.557	34.513	34.96	29.694	37.991	39.775	29.271	34.366	52.992	58.392	37.01	24.02	37.621	49.009	30.953	49.464	40.958	35.477	30.594	31.703	54.587	30.648	35.98
ACTR1A	36.893	50.809	49.924	46.907	37.545	44.644	49.358	39.493	23.438	44.149	35.982	9.927	13.505	62.162	57.346	58.95	36.643	46.062	31.563	53.975	56.774	87.122	48.231	42.851
ACTR1B	0.25	0.185	1.283	0.88	1.486	1.065	0.653	0.377	0	0.211	0.495	0	0.233	0.818	1.843	1.152	1.828	0.484	0	1.062	0.233	1.268	0.846	0.277
ACTR2	177.162	252.455	230.134	192.609	178.385	139.446	200.171	187.046	76.812	161.758	104.932	100.204	45.612	136.547	198.446	155.93	183.414	143.243	151.158	146.659	228.031	194.145	180.435	201.992
ACTR3	122.286	180.11	137.566	156.098	112.887	114.625	157.753	181.026	78.947	80.629	63.102	75.943	71.794	147.035	130.666	126.95	153.108	124.886	90.377	167.63	183.717	275.396	163.849	161.467
ACTR3C	0	0.325	0.347	0	0.402	0.468	0	0.111	0	0	0	0	0	0.09	0.191	0.552	0.189	0.106	0.801	0	0.103	0.203	0	0
ACTR5	0	0	0.531	0.444	0.384	0.429	0	0.592	0.532	0.567	0.999	0.174	0.391	1.031	1.02	1.619	0	0.325	0	0.357	0	0.62	1.3	0.093
ACTR6	8.623	10.596	16.622	10.407	16.402	6.062	9.685	13.912	9.273	33.696	39.062	26.35	19.95	13.857	22.598	13.35	14.224	19.792	15.656	7.026	6.735	20.795	8.047	8.216
ACTR8	13.363	9.668	11.937	13.61	16.519	14.254	12.669	11.809	10.96	25.138	16.812	11.571	16.479	9.145	14.205	8.01	11.731	16.47	7.541	11.799	7.677	16.078	9.317	12.306
ACTRT1	0.136	0	0.43	0.479	0	0	0.592	0	0	0	0	0	0	0	0	0	0	0	0.142	0	0	0	0	0
ACTRT2	0	0	0	0	0	0	0	0	0	0	0	0	0	0	0	0	0	0	0	0	0	0	0	0
ACVR1	6.487	5.778	5.734	1.707	1.976	6.28	7.575	2.341	10.396	7.26	3.515	2.18	11.393	7.618	8.027	3.993	5.196	3.809	8.542	7.182	4.604	6.491	6.38	4.973
ACVR1B	0.091	0.067	0	0	0.332	0	0	0.274	0	1.631	0.12	0.751	0	0.223	0.55	0.304	0.624	0.088	0.283	0.674	0	0	0	0.1
ACVR1C	0	0.077	0	0	0	0.355	0	0	0	0.059	0	0	0	0	0	0.175	0	0.606	0	0.111	0.195	0	0.303	0
ACVR2A	2.174	2.876	1.163	1.45	2.724	4.777	1.465	5.182	2.443	4.985	2.871	6.784	3.488	4.186	5.167	1.321	1.477	1.187	3.905	1.861	1.963	1.875	3.255	0.544
ACVR2B	3.364	5.531	2.987	5.4	4.842	4.368	4.244	6.088	14.169	9.404	6.108	5.046	6.646	8.458	6.779	6.408	3.109	3.255	6.04	6.786	9.179	4.728	4.472	8.474
ACVRL1	0	0	0	0	0	0	0	0	0	0	0	0	0	0	0	0	0.054	0.182	0	0.066	0	0	0	0
ACY1	2.248	2.973	3.316	0.416	1.893	3.124	2.317	1.606	1.649	0.831	0.156	0.49	0.11	0.387	0.564	1.338	2.137	3.492	2.772	2.701	7.176	2.782	2.231	1.835
ACYP1	14.891	6.831	12.972	11.744	4.928	12.025	9.384	13.94	24.071	21.5	15.258	6.11	10.743	13.858	23.814	16.985	11.258	25.093	12.829	16.902	16.049	29.584	24.826	31.844
ACYP2	0	1.176	0	0	0.323	0.452	0.615	0	1.568	0	0	0	0	0	1.992	0	0.76	0	1.472	0	0	0	0.855	0.196
ADA	7.363	5.518	14.163	27.183	28.053	25.61	27.073	13.346	7.752	40.096	36.292	0	11.474	4.579	12.765	44.376	17.03	17.962	15.329	17.507	30.379	8.412	9.827	14.355
ADAD1	0.081	0.06	0.064	0.072	0.223	0.139	0.071	0.082	0	0.503	0.215	0.253	1.211	0	0.282	0.273	0	0.394	0	0.086	0	0.375	0.079	0.18
ADAD2	0	0	0.069	0	0	0	0	0	0	0	0	0	0	0	0	0	0	0	0	0	0	0	0	0
ADAL	5.908	11.571	4.975	4.158	5.31	8.553	8.569	5.545	4.491	14.887	2.991	1.528	2.197	7.328	4.951	9.401	6.35	3.24	1.845	6.169	8.085	11.165	5.523	8.07
ADAM-9	3.115	6.943	4.031	4.132	7.747	6.218	3.066	6.982	3.558	6.342	4.046	6.551	1.092	4.009	4.78	8.466	1.098	6.324	7.867	3.958	8.48	12.049	5.085	4.637
ADAM10	47.899	50.453	39.15	47.057	29.799	29.152	22.371	31.802	19.871	66.713	22.518	17.508	15.491	28.101	38.983	41.42	47.283	33.314	28.454	34.274	42.746	31.675	35.932	46.197
ADAM11	0.134	0.397	0.265	0.059	0	0.057	0	0	0.085	0	0.089	0	0	0.275	0.349	0.225	0.231	0.585	0	0.143	0.439	0.495	0.844	0.669
ADAM12	0.047	0.139	0	0.041	0.043	0	0	0	0	0	0	0	0	0.038	0	0.039	0	0.045	0	0.05	0	0	0	0.104
ADAM15	0	0.043	0	0	0	0.049	0	0	0	0	0	0	0	0	0.101	0	0	0	0	0	0.813	0	0.056	0
ADAM17	7.424	9.201	10.505	7.636	10.073	10.261	7.703	9.819	2.894	13.833	6.863	9.159	3.558	6.585	10.049	9.995	7.954	8.179	2.556	6.003	8.738	17.582	7.51	9.36
ADAM18	0	0	0	0	0.064	0.06	0	0	0.089	0	0	0.072	0	0	0.061	0	0	0	0.218	0.148	0.13	0	0	0
ADAM19	0.148	0.328	0.973	0.477	0.135	0.042	0.6	0.396	0.125	0	0	1.606	2.612	0.685	0.534	0.949	1.631	1.55	2.36	0.549	3.586	0.977	1.144	0.027
ADAM1B	0	0.234	0.05	0	0.579	0	0.22	0.064	0	0	0	0	0.118	0.622	0	0	0	0	1.846	0.538	0	0	0	0.07
ADAM2	0	0.047	0	0	0.059	0.109	0.056	0	0	0.144	0	0	0.179	0	0	0.107	0.055	0	0	0	0	0.059	0.062	0.071
ADAM20	1.594	0.428	0.172	0.382	1.92	2.098	2.27	0.146	1.377	0.977	0.191	0	0	1.54	1.947	0.121	0	2.734	1.659	2.077	0.608	0.801	1.611	0.722
ADAM21	0	0.051	0	0	0	0.176	0	0.069	0	0.155	0.091	0	0	0.281	0.119	0	0	0.466	0	0	0.064	0.063	0.066	0.076
ADAM22	0.071	0.052	0	0	0	0	0	0	0	0	0	0	0	0.288	0	0	0	0	0	0	0	0	0	0
ADAM23	0.036	0.027	0	0.252	0	0	0	0	0	0	0	0.631	0	0	0.124	0	0	0.035	0	0	0	0	0.416	0.04
ADAM28	0.064	0	0.101	0.112	0.233	0.109	0	0.192	0.809	0.717	1.348	0.396	0	0.835	0.277	0.802	0.439	0	0	0.068	0	0.471	0	0
ADAM32	0	0	0	0	0	0.463	0.059	0	0.431	0	0	0	0	0	0	0.285	0.702	1.119	0.212	0	0.317	0	0	0
ADAM33	0	0	0.15	0	0	0	0	0	0.161	0	0	0	0	0	0	0	0	0.245	0.066	0.067	0	0	0	0
ADAM7	0	0	0	0	0	0	0	0	0	0	0	1.428	0	0	0	0	0	0	0.192	0	0	0	0	0
ADAM8	1.258	0.504	1.656	1.015	0.863	0.089	0.502	3.427	1.727	0.177	0.138	0.38	1.268	0.9	0.545	0.439	0.045	0.558	0.982	0.334	0	0.435	0.051	0.464
ADAMDEC1	0	0	0.169	0	0	0	0.187	0.108	0	0	0	0	0	0.351	0	0.09	0	0	0.112	0	0	0	0	0
ADAMTS1	0.655	2.473	0.804	0.192	0.299	0.248	0.095	1.28	1.06	1.594	0.768	0.113	0.879	0.803	0.946	4.203	0.938	0.739	1.741	0.618	0	0.067	1.864	0.161
ADAMTS10	0	0	0	0	0	0	0	0	0	0	0	0	0	0	0	0	0	0	0	0	0	0	0	0
ADAMTS12	0.544	0.284	0.253	0.225	0.175	0.436	0.946	0.032	0.486	0	0	0.662	0.03	0.654	0.444	0.509	0.743	0.712	0.932	0.204	0.985	0	0.526	0.319
ADAMTS13	0	0	0	0	0	0	0	0	0	0.02	0	0	0	0.03	0	0	0	0	0	0	0.204	0	0	0.04
ADAMTS14	0	0	0	0	0	0.036	0	0	0	0	0	0	0	0	0	0	0.182	0.123	0.044	0	0.039	0.039	0	0
ADAMTS15	0	0	0	0	0	0	0	0	0	0	0.067	0	0	0	0	0	0.044	0.099	0	0	0	0	0	0
ADAMTS16	0	0.035	0	0.084	0.044	0	0	0.048	0	0	0.063	0	0.045	0.039	0.042	0	0	0.046	0	0.102	0	0	0.093	0
ADAMTS17	0	0.034	0.037	0	0.042	0	0	0	0.118	0	0.061	0	0	0.076	0	0	0.08	0	0	0.049	0.043	0	0	0
ADAMTS18	0	0.062	0.531	0	0.077	0	0.585	0.042	0	0	0	0	0	0.034	0	0.07	0.217	0.041	0	0.357	0	0.039	0	0
ADAMTS19	0.199	0.029	0	0	0.036	0.068	0.069	0.04	0.152	0	0	0.041	0.037	0.033	0.069	0.033	0.069	0	0.041	0.212	0.037	0	0.039	0.309
ADAMTS2	0	0	0	0.03	0.062	0	0	0	0	0	0.044	0	0.156	0	0.029	0.789	0	0.065	0	0.25	0.094	0	0.065	0
ADAMTS20	0.054	0	0.042	0	0.025	0.114	0.07	0	0	0	0	0	0	0.022	0.047	0.315	0	0.078	0	0.086	0	0	0.026	0.03
ADAMTS3	0.809	0.378	0.941	0.375	0.078	0.544	1.26	0.557	0	0.024	0	0	0	0.209	0	0.25	0.037	0.288	0.089	1.854	1.192	2.394	0.412	4.008
ADAMTS4	0.307	0	0	0	0	0.157	0	0	0.544	3.652	0.162	0.127	1.197	0.15	2.657	0	0.105	0.059	0	0	0	0	0.356	0.95
ADAMTS5	0.22	0.163	0	0.242	0.101	0.141	0	0	0	0.155	0	0	0	0.045	0	0.046	0	0	0	0.058	0.051	0	0	0
ADAMTS6	0.198	0.059	0	0.035	0.398	0	0.621	0.199	0.05	0.022	0.419	0.328	0.516	0.227	0.79	0.066	0	0.614	1.155	0	0.333	0.402	0.575	0.219
ADAMTS7	0.061	0	0	0	0	0.052	0	0	0	0	0	0	0.029	0	0	0	0	0	0	0	0.057	0.028	0.089	0.068
ADAMTS8	0.114	0	0	0.101	0	0	0	0.057	0.072	0	0	0	0	0	0	0.144	0.049	0	0	0.121	0	0	0	0
ADAMTS9	0.026	0.039	0.021	0.046	0.024	0.045	0.091	0	0	0	0.138	0.244	0.39	0.021	0.409	0	0.023	0.051	0.055	0	0	0	0.203	0
ADAMTSL1	0.087	0.085	0.068	0.076	0.079	0.099	0	0	0.037	0	0	0.479	0.215	0.118	0	0.097	0.249	0.196	0.211	0.276	0.162	0.027	0.028	0
ADAMTSL2	0	0	0	0	0	0	0	0	0	0	0	0	0	0	0	0	0	0	0	0	0	0	0	0
ADAMTSL3	0.027	0.141	0.215	0.048	0.05	0.046	0.095	0	0	0.015	0.036	0.056	0.279	0.089	0.047	0.046	0.023	0.211	0.028	0.145	0.076	0	0.105	0.422
ADAMTSL4	0.557	0.275	0	0.457	1.324	0.633	0.129	0	0.235	0	0.343	0	0.276	0.79	0.58	0.684	0.383	0.144	0.967	0.237	2.322	0.89	0.251	0
ADAP1	0	0	0	0.115	0	0	0	0.525	0	0	0	0	0	0.107	0.113	0.109	0	0.505	0	0	0.243	0	0.126	0.867
ADAP2	0.655	0.83	2.142	0.165	0.428	1.195	1.629	1.035	0.237	0	0.371	0	0	0.23	0.324	0	0	0.634	0	0.497	1.833	0	0	2.694
ADAR	3.005	2.799	3.575	1.485	1.467	3.506	1.397	5.712	1.148	4.581	3.806	3.578	3.407	2.559	2.712	3.758	1.204	3.705	0.043	2.71	0.653	1.404	3.822	3.784
ADARB1	0	0	0	0	0	0.061	0	0	0	0	0.094	0	0	0.058	0.124	0.298	0	0	0	0	0.931	0.066	0.069	0
ADARB2	0	0	0	0.062	0	0	0	0	0	0	0	0	0	0	0	0	0	0	0	0	0	0	0	0
ADAT1	1.658	3.449	3.829	4.861	2.02	1.516	2.832	1.976	2.178	4.21	6.812	4.447	1.427	3.314	2.928	2.211	1.689	2.614	2.94	0.261	2.177	3.622	0.653	2.108
ADCK1	2.374	2.064	2.591	0.43	2.552	0.714	1.276	0.632	2.3	1.413	2.49	0	0.13	3.255	2.845	4.327	6.183	3.581	0.218	1.409	3.127	2.768	4.996	3.17
ADCK2	0.604	1.563	1.097	0.797	2.098	1.698	2.261	2.612	1.378	1.256	1.037	0.938	3.146	1.087	0.628	1.467	0.675	0.409	0.629	1.091	1.071	2.061	3.096	2.342
ADCK3	2.64	0.557	1.361	1.469	3.25	2.111	3.048	1.625	0.546	2.967	0.64	0.39	3.256	3.216	2.709	1.624	0.741	1.199	3.758	2.059	1.005	1.987	1.928	1.551
ADCK4	2.647	2.446	2.538	4.325	2.852	3.543	6.171	8.271	4.432	3.773	0.624	1.663	0.615	2.784	4.344	3.642	2.358	4.575	1.87	2.711	4.322	0.697	1.828	2.408
ADCK5	10.207	12.592	9.834	11.452	14.69	7.46	9.442	15.838	6.618	1.4	2.441	2.245	2.317	8.807	6.479	12.316	10.02	7.155	10.458	7.936	9.148	8.001	8.16	6.942
ADCY1	0.68	0.067	0	0.12	0	0.077	0	0	0.287	0.637	0	0	0.337	0.408	0.079	0.38	1.443	0.263	0.189	0.771	0.296	0.711	1.447	0
ADCY10	0.127	0.4	0.327	0.112	0.087	0.217	0.139	0.064	0.121	0	0	0	0.237	0.208	0.028	0.213	0.082	0.031	0.033	0.034	0.03	0.029	0.031	0.212
ADCY2	0.623	1.229	0.041	0.594	0.807	0.265	1.085	0.313	1.382	0.993	0	0	0.773	0.212	0.766	0.783	2.77	0.201	0.162	2.869	0.048	0.287	1.256	1.496
ADCY3	0.084	0.155	0.099	0.037	0	0.036	0	0	0	0.047	0.166	0	0.039	0.034	0.036	0.07	0	0	0	0.089	0	0	0.041	0.139
ADCY4	0.183	0	0	0.04	0	0	0.08	0	0	0	0	0	0.981	0	0	0	0	0	0	0	0.043	0	0	0
ADCY5	0	0	0	0	0	0	0.071	0	0	0.023	0	0	0.076	0.067	0	0	0	0	0	0	0	0.075	0	0
ADCY6	0.026	0.175	0	0	0.048	0	0.069	0	0.1	0.341	0.035	0.409	0	0.237	0.48	0.353	0	0	0	0.14	0.197	0.073	0.332	0
ADCY7	0.05	0.405	0.669	0	0	0.849	0.694	0.301	0.063	0	0.197	0.284	0.07	0.265	0.302	0.292	0	0	0.13	0.079	0.116	0.023	0.096	0
ADCY8	0	0	0	0.035	0.037	0.034	0.07	0.081	0	0.023	0	0	0.037	0	0.035	0.067	0.069	0	0.042	0	0	0	0.039	0
ADCY9	0.645	0.224	0.18	0.334	1.214	0.517	0.363	0.076	0.144	0.853	0.05	0.353	0	0.341	0.856	0.572	0.065	0.441	0	0.322	0.142	0.385	0.257	0
ADCYAP1	0.175	0.086	0.046	0.051	0.214	0	0	0	0	0	0	0	0	0.287	0	0.098	0	0	0.183	0.062	0	0	0.17	0
ADCYAP1R1	0	0	0	0	0	0	0	0	0	0	0	0	0	0	0	0.046	0	0	0	0	0	0	0	0
ADD1	4.275	5.677	3.797	4.701	4.396	3.584	3.197	3.291	2.708	5.781	1.5	3.248	0.124	4.479	3.474	4.979	3.044	4.202	4.242	6.667	4.051	3.387	3.23	4.956
ADD2	2.885	2.769	2.584	1.705	1.692	0.477	1.649	6.409	1.746	0.944	2.389	0.356	0.521	5.283	2.912	4.941	1.851	2.709	4.752	4.664	1.326	6.312	1.999	5.866
ADD3	51.652	64.319	62.863	46.729	40.939	46.351	49.782	34.86	55.925	154.535	55.923	242.839	58.3	82.701	91.297	56.063	93.456	49.034	59.549	48.024	41.437	103.556	51.366	70.099
ADGB	0.061	0.136	0.048	0.108	0.056	0.026	0.027	0.123	0.039	0	0	0	0	0.075	0.027	0.103	0.053	0.03	0.096	0.033	0	0	0.03	0.034
ADH4	0	0	0	0.169	0	0	0	0.097	0	0	0	0	0	0	0.167	0	0	0	0	0	0	0	0	0
ADH5	60.668	71.302	72.591	64.392	70.753	64.402	67.737	70.214	75.262	134.489	88.746	87.949	99.599	91.821	104.635	86.969	54.337	36.488	54.822	55.582	47.66	95.538	81.272	51.671
ADH6	0.327	0	1.805	0.192	0.299	0.556	1.421	0	0	0	0	0.113	0.304	0.445	0.189	0	0	0.738	0.907	0.462	0.203	0	0.421	0.482
ADH7	0	0	0	0	0	0	0	0	0	0	0	0	0	0	0	0	0	0	0	0	0	0	0	0.412
ADHFE1	0.749	0.492	0.131	0	0.152	0.142	0.217	0.67	0	0.562	0	0.086	0.465	0	0.361	0.418	0.143	0.161	0.087	0	0	0	0	0.184
ADI1	4.6	3.296	1.761	1.471	3.185	2.374	2.183	3.083	0.53	4.622	0.736	0.865	2.074	4.332	4.35	6.537	2.996	2.967	9.141	5.18	3.771	3.855	8.222	12.349
ADIG	0	0.154	0.494	0	0	0	0.544	0	0	0	0.551	0	0	0.341	0	0.698	0	0	0.217	0	0	0	0	0.462
ADIPOQ	0	0	0.049	0	0	0.37	0.379	0	0	0	0.082	0	0	0	0	0.468	0	0	0	0.066	0.116	0	0	0.069
ADIPOR1	10.477	8.603	9.088	12.06	9.102	9.583	15.758	10.534	7.538	16.646	9.566	11.911	10.463	11.424	10.315	15.706	8.452	7.76	6.597	13.321	7.482	15.38	9.38	15.756
ADIPOR2	81.992	117.476	116.012	142.855	112.19	126.649	115.412	203.058	181.111	325.12	301.74	360.821	221.095	196.057	193.704	185.255	169.001	155.529	126.817	179.945	199.273	217.819	181.689	203.754
ADM2	0	0	0	0	0	0	0	0	0	0	0	0	0	0	0	0	0	0	0	0	0	0	0	0
ADNP2	2.646	2.95	0.956	2.209	4.18	3.093	4.215	3.697	2.67	1.336	7.107	1.346	2.71	3.19	3.499	3.004	3.007	1.302	0.98	4.285	2.594	3.472	1.604	1.291
ADO	0	0.14	0	0	0.173	0.323	0	0	0	0	0	0	0	0.155	0	0.636	0	0.918	0	0.605	0.177	0	0	0.42
ADORA1	0	0	0	0	0	0	0	0.054	0	0	0	0	0	0	0	0	0	0.941	0.056	0.115	0	0	0.052	0
ADORA2A	0	0	0	0	0	0	0	0	0.131	0	0	0	0	0	0	0	0	0	0.108	0	0.194	0	0	0
ADORA2B	0.26	0	0.205	0	0.316	0	0.678	0.435	0	0	0.229	0.269	0	0.637	0.225	0.29	0	0.084	0.36	0.919	0	1.516	0.92	0
ADORA3	0	0	0	0	0	0	0	0	0	0	0	0	0	0	0	0	0	0	0	0	0	0	0	0
ADPGK	4.214	1.009	0	0.731	0.868	2.274	2.118	2.327	6.015	3.269	1.097	7.799	4.083	5.096	2.881	2.336	2.092	3.675	2.657	3.781	1.163	3.72	4.763	2.563
ADPRH	0	0	0	0	0	0	0	0	0.368	0	0	0	0	0	0	0.243	0	0	1.966	0	0	0	0	1.126
ADPRHL1	0	0	0	0	0	0.106	0	0	0	0	0	0	0	0	0	0	0	0	0.13	0	0	0	0	0
ADPRHL2	7.942	4.193	2.911	3.992	5.444	4.106	4.937	4.468	2.396	10.574	1.748	7.533	2.462	6.65	6.147	8.868	2.927	3.385	3.74	5.12	2.382	10.546	6.217	3.56
ADPRM	4.026	1.344	3.794	2.742	6.529	3.871	2.6	3.787	2.304	0	1.201	6.988	4.106	3.611	4.053	7.94	4.802	4.273	3.921	2.758	2.181	6.585	1.758	0.288
ADRA1A	0	0	0	0.055	0	0	0	0	0	0	0	0	0	0	0	0	0	0.182	0	0	0	0	0	0
ADRA1B	0	0	0	0.078	0	0	0	0	0	0	0	0	0	0	0	0	0	0	0	0	0	0.082	0	0
ADRA1D	0	0	0	0	0	0	0.079	0	0	0	0	0	0	0	0.078	0.076	0	0	0.094	0	0	0	0	0.201
ADRA2B	0	0	0	0	0	0	0	0	0	0	0	0	0	0	0	0	0	0	0	0	0	0	0.999	0
ADRB1	0	0	0	0.097	0	0	0	0	0	0.062	0	0	0	0	0	0	0	0	0	0	0	0	0.106	0
ADRB2	0.614	1.089	0	0.216	1.346	0	0.214	1.851	1.866	4.415	3.404	3.429	10.044	0.602	3.086	2.159	7.494	1.425	1.533	1.303	0	2.037	0.593	1.088
ADRB3	0.158	0.175	0.373	0	0.576	0.537	0.343	0.317	0.1	0	0	0	0	0	0.068	0.198	0	0	0	0	0	0	0.99	0.698
ADRBK1	1.553	4.262	1.576	2.992	2.635	2.015	1.158	2.825	8.618	12.299	11.62	3.443	9.075	4.172	5.576	7.368	4.895	0.93	2.309	5.966	2.828	3.34	4.79	4.831
ADRBK2	0	0	0	0.059	0	0	0	0	0	0	0	0.346	0.621	0	0	0	0	0.259	0.07	0	0	0	0	0
ADRM1	54.357	70.22	64.023	56.106	56.29	37.331	55.601	57.078	67.618	103.103	92.483	65.769	73.367	73.042	83.886	93.794	50.883	56.311	44.949	59.461	46.931	60.916	66.23	62.623
ADSL	86.462	109.133	128.306	97.052	110.701	74.558	88.775	71.499	80.808	104.809	47.218	96.431	53.319	78.726	77.784	77.382	103.464	69.291	93.82	111.679	113.47	99.421	104.959	90.593
ADSS	65.069	64.118	59.477	50.754	68.469	58.139	51.21	53.883	63.762	74.835	54.895	19.004	42.188	59.142	55.882	44.624	73.453	54.02	31.635	64.534	47.913	54.245	35.11	44.961
ADSSL1	0	0	0	1.007	0.761	0	0	0.837	0	0	0	0	0	0	0	0.784	0	0	0	0	1.359	0	0	0
AEBP1	0	0	0	0	0	0	0	0	0	0	0	0	0.192	0.034	0	0.242	0	0	0	0	0.038	0	0	0
AEBP2	44.488	40.616	55.173	39.486	75.732	62.417	35.053	63.369	54.904	56.565	24.216	83.976	61.722	58.71	57.066	52.82	69.954	46.104	49.701	67.131	71.514	89.638	30.422	45.549
AEN	3.787	7.696	3.363	1.804	10.094	3.762	3.57	5.076	0.4	12.236	14.586	7.836	3.668	5.419	9.164	15.062	7.325	5.038	4.927	4.523	3.386	6.836	4.729	10.483
AES_1	10.453	1.226	1.572	11.968	7.43	4.663	7.941	0.667	6.096	15.479	25.418	9.786	22.524	8.955	4.746	0.695	1.855	11.078	11.918	13.565	12.848	6.271	12.835	4.961
AES_2	0	0.845	0	0.335	0	0.162	2.155	0	0.241	0	0	0	0	0	0.165	0.798	0.164	0.369	1.19	0	0	0.527	0	0
AFAP1	0.804	0.849	0.454	1.263	1.68	1.272	1.85	2.31	0.801	0.936	0	0.357	0.481	1.503	1.096	0.289	0.543	0.889	1.136	0.793	0.375	0.424	3.5	1.272
AFAP1L1	0	0.174	0.093	0.104	0.162	0	0	0	0	0	0	0.122	0	0.048	0.051	0.099	0	0	0	0.063	0	0	0.969	0.065
AFAP1L2	1.008	2.203	0.994	1.256	1.497	0.679	0.913	1.393	1.064	8.165	2.44	5.387	2.186	1.889	8.917	5.696	0.289	0.975	1.311	2.809	0.431	1.548	2.355	1.209
AFF1	7.987	6.477	4.882	8.639	9.345	9.66	4.868	8.031	15.041	6.917	9.071	13.024	11.703	8.209	7.139	8.745	8.471	6.887	4.465	6.897	3.508	9.311	7.393	6.057
AFF2	0.273	0.029	0.215	0.103	0	0.033	0	0.431	0.148	0	0	0.725	0.109	0	0.068	0	0	0	0	0.041	0	0	0	0
AFF3	0	0	0	0.046	0	0.221	0	0	0.328	0	0	0.375	0	0	0	0.087	0	0.1	0	0.165	0	0	0	0
AFF4	3.291	2.907	2.503	1.942	3.594	4.409	4.889	4.479	5.491	1.083	2.226	4.235	2.463	4.299	3.235	2.184	1.277	3.534	4.846	2.003	2.883	2.183	6.946	5.377
AFG3L2	10.016	7.843	5.471	9.287	6.928	10.973	8.104	10.017	14.748	1.856	7.651	3.193	9.615	13.46	8.824	6.801	6.797	12.469	6.594	7.761	10.002	5.39	9.685	10.193
AFM	0.068	0.101	0.162	0	0.063	0.233	0.06	0	0	0	0	0.142	0	0.056	0	0.057	0.177	0	0.071	0	0.064	0	0	0
AFMID	0	0	0	0	0	0	0	0	0	0.389	0	0	0	0	0.2	0	0	0.446	0	0.122	0.108	0.106	0	0.128
AFP	0	0.056	0.12	0	0	0.065	0.066	0.229	0.096	0	0	0	0	0	0	0.063	0.065	0.073	0.079	0	0.071	0	0	0.084
AFTPH	20.291	21.802	27.535	23.907	25.285	22.658	25.53	20.443	36.807	51.386	32.663	27.572	27.695	26.79	44.363	35.93	34.718	28.27	28.164	28.208	19.046	25.466	21.669	18.274
AGA	4.954	7.646	4.831	6.28	5.194	5.584	4.311	12.306	4.246	0	3.464	1.357	2.032	4.29	2.021	6.101	5.888	3.384	6.371	3.094	12.235	13.7	3.381	4.034
AGAP2	0	0	0	0	0	0.036	0	0	0	0	0	0	0	0	0.036	0.035	0.036	0	0	0	0	0	0	0.046
AGAP3	0.057	0.042	0.045	0.05	0	0.049	0.1	0.115	0	0	0	0	0	0	0	0	0	0	0.06	0	0	0	0	0
AGBL3	0.044	0.193	0.069	0	0.239	0.445	0.341	0.219	0.055	0.808	0.518	0.902	0.041	0.071	0.264	0.292	0.449	0.042	0.181	0.416	0	0.08	0.168	0.193
AGBL4	0	0	0	0	0	0	0	0	0	0	0	0	0	0	0	0	0	0	0	0	0	0	0	0
AGBL5	2.818	1.1	0.84	1.59	0.292	0.86	0.879	1.604	0.539	0.657	0	0.495	0	0.957	1.245	2.004	0.503	1.801	1.052	0.677	0.546	2.402	0.103	2.767
AGER	0.272	0.201	0.143	0.159	0.331	0	0	0.182	0.23	0	0	0	0.168	0	0.079	0.228	0.312	0.263	0.094	0	0.085	0	0.35	0.1
AGFG1	14.394	15.731	18.874	16.095	17.28	21.191	26.91	18.336	40.645	18.509	14.821	14.578	28.411	17.706	17.5	18.285	14.001	18.886	23.174	23.054	22.476	16.248	26.951	9.388
AGFG2	0.199	1.474	1.024	1.755	0.912	1.189	1.562	1.003	2.527	7.399	5.533	6.089	3.802	2.937	5.101	5.513	0.257	2.027	3.426	1.483	2.792	1.011	2.218	2.872
AGGF1	2.286	4.344	4.737	6.535	3.507	2.92	2.451	4.884	4.551	1.881	3.073	3.928	5.2	4.106	2.123	3.487	5.897	4.029	3.527	4.854	4.113	4.516	4.658	1.808
AGK	5.587	8.299	11.978	8.095	14.868	6.251	7.15	9.473	8.05	16.408	6.583	13.036	16.909	12.767	16.334	11.835	14.317	8.587	4.676	9.713	7.819	19.44	16.101	5.884
AGL	3.455	2.597	5.802	4.198	5.298	4.189	2.675	3.945	1.41	0.823	1.16	1.091	1.987	4.118	4.772	4.904	6.621	3.258	1.554	3.078	1.94	4.318	2.605	4.734
AGMAT	0	0.19	0	0.338	0	0	0.112	0.387	0	0	0	0	0	0.42	0	0	0.11	0.124	0	0.136	1.316	0.355	0	0
AGMO	0.086	0	0	0.681	1.021	0.073	0.673	2.334	1.307	0	1.249	3.291	0	0.141	0.894	0.36	0.074	0.083	0.626	0	0	2.773	0	0.19
2003-08-01	0.179	0.795	1.132	0.42	1.583	0.305	0.364	0.841	1.135	0.906	3.787	1.113	3.555	1.71	2.693	0.25	2.311	0.231	2.985	1.966	0.279	2.258	2.079	3.374
2004-08-01	0.474	0.817	1.163	0.324	0.24	2.465	1.282	1.64	0.067	0.207	1.043	0.926	0.196	1.119	0.684	1.366	0.498	1.171	0.493	0.335	0.884	0.825	0.763	1.107
AGP	0	0	0	0	0	0	0	0	0	0	0	0	0	0	0	0	0	0	0	0	0	0	0	0
AGPAT1	1.935	0.306	0.055	0.061	0.189	0	0.301	0.764	0.525	1.786	0.821	7.936	3.598	0.113	1.977	1.91	0.297	1.739	0.719	1.027	3.868	0.955	1.871	0.689
AGPAT2	0.925	0.684	0	0.651	1.184	0	2.415	0	0	0	0.489	0	0.86	0.454	0	0.31	0	0.537	0	0	0.173	0	1.61	0
AGPAT3	1.409	0.721	0	0	0	0	0.943	0.109	1.51	3.045	0	3.924	1.814	1.152	1.973	1.27	0	1.678	0.902	1.381	2.123	0.999	1.991	0.84
AGPAT4	30.517	48.856	29.711	40.59	32.228	31.075	25.632	38.417	39.182	27.496	18.152	6.01	29.136	51.72	45.533	56.73	39.183	39.427	21.803	63.415	32.823	41.028	35.363	55.54
AGPAT5	145.566	175.962	154.226	177.933	134.264	146.03	113.126	134.009	164.639	370.46	277.594	368.777	156.184	157.992	175.836	152.259	141.338	162.46	163.87	137.06	82.374	203.967	142.427	97.726
AGPAT6	4.908	11.18	5.52	5.264	5.162	8.417	7.782	6.152	2.47	11.26	5.239	8.418	10.503	7.093	9.151	7.038	6.648	8.653	6.229	7.282	8.092	8.925	10.922	4.542
AGPAT9	10.521	17.355	9.789	10.246	16.025	11.199	10.573	7.052	3.332	3.977	6.037	12.765	5.066	5.275	8.143	20.61	14.053	5.393	8.801	10.373	13.906	14.201	10.597	11.997
AGPS	5.09	11.473	8.974	13.208	4.884	11.631	10.63	7.25	19.453	18.164	8.402	23.874	14.907	10.891	12.869	7.459	11.159	12.149	14.394	13.33	20.103	27.369	17.553	18.6
AGR2	0	0	0	0	0	0.632	0.484	0	0	0	0	0	0	0	0.322	0	0	0	0	0	1.211	1.368	0	0
AGR3	0	1.08	0	0	0.382	0	0	0	0	0	0	0	0	0.171	0	0	0.359	0.404	0	0	0	0.577	0	0
AGRN	0.779	1.008	0.827	0.021	0.868	0.415	0.551	0.245	0.216	0	0	0.58	0.113	0.139	0.084	0.326	0.105	0.354	0.735	0.776	0.614	0.831	0.824	0.351
AGRP	0	0	0	0	0	0	0	0.383	0	0	0	0	0	0	0	0	0	0.369	0	0	0	0.351	0	0
AGT	0.093	0	0	0.164	0.085	0	0	0	0	0	0	0	0	0	0	0	0	0.18	0	0	0	0	0	0.31
AGTPBP1	0	1.157	0.633	0.16	0.067	0.713	1.521	1.135	0.231	2.108	0	1.017	1.287	1.459	1.736	1.342	2.035	0.599	4.436	1.121	0.476	1.444	1.761	2.863
AGTR1	0	0	0	0	2.612	0	0	0.287	1.81	0	0.189	2.957	0	0	0	0.239	0	0	1.636	0.152	0.533	0.263	0	0.316
AGTRAP	41.044	60.458	43.204	25.559	34.031	41.68	54.008	41.694	36.99	15.299	7.078	1.751	9.18	22.146	20.052	31.301	44.264	41.765	45.223	50.769	110.67	82.301	69.146	39.986
AGXT	0	0	0	0	0	0	0	0	0	0	0	0	0	0	0	0	0	0	0	0	0	0	0	0
AGXT2	0	0	0	0	0	0	0	0.084	0	0	0	0	0.311	0	0	0	0	0	0	0	0.156	0	0	0
AHCTF1	7.014	6.752	8.816	9.855	7.844	8.865	9.204	11.618	16.463	20.155	16.186	24.923	15.291	13.057	15.984	11.84	10.728	13.181	12.47	12.151	9.024	8.405	13.171	10.118
AHCY	178.351	191.886	147.453	166.343	155.963	236.145	216.028	239.807	138.982	62.794	77.809	23.829	107.065	231.821	197.304	293.297	224.868	313.534	145.201	188.83	201.575	384.46	201.045	284.876
AHCYL1	7.016	7.865	7.748	5.27	7.132	9.767	7.237	10.264	12.134	6.091	5.83	4.771	7.879	10.314	7.209	9.044	7.489	7.208	6.811	6.612	9.524	13.043	6.25	7.114
AHCYL2	12.979	19.207	28.932	13.761	7.679	19.783	18.033	19.543	7.904	11.223	4.678	7.947	6.092	9.794	7.745	10.291	17.359	11.315	5.254	9.52	23.136	20.662	8.518	25.795
AHDC1	0	0.024	0.025	0	0	0.055	0.028	0.065	0	0	0	0	0	0	0.112	0	0	0	0.134	0.034	0.06	0.089	0	0.036
AHI1	2.587	0.972	0.703	2.388	3.062	1.698	1.218	1.024	6.61	0.787	5.153	3.116	4.378	4.752	3.088	4.085	6.418	4.31	0.706	1.396	1.345	5.826	2.666	0.705
AHNAK	5.193	5.658	5.805	4.859	7.686	5.886	11.022	6.894	3.086	1.281	2.913	3.547	5.512	3.683	4.318	5.211	8.076	8.049	6.477	11.447	22.312	8.04	17.25	16.773
AHR	0.968	0.179	0.143	0.426	1.383	2.267	1.106	0.487	0.383	0	0.24	2.129	0.506	0.841	0.525	0.456	0.572	0.059	1.197	0.964	0.903	0.446	0.293	0.938
AHRR	0	0	0	0	0	0	0	0	0	0	0	0	0	0	0	0	0	0	0	0	0	0	0	0
AHSA1	60.253	77.69	81.15	92.266	68.275	77.215	67.851	64.332	94.499	113.967	106.508	120.226	110.856	86.54	124.467	125.51	84.173	78.379	87.108	85.012	58.39	126.446	97.478	62.337
AHSA2	1.538	2.557	2.529	2.255	2.108	0.982	1.784	0.773	9.255	4.105	5.585	3.846	11.44	3.668	7.888	6.225	6.942	7.565	6.137	5.307	4.424	2.953	16.11	7.096
AHSG	0.303	0	0	0	0.277	0.947	0.176	0.203	2.048	12.267	4.537	1.15	11.369	2.644	10.862	4.231	0	0	1.262	0.536	0	2.236	1.27	1.79
AHSP	0	1.462	1.041	0	0	0	0	1.326	0	0	0.871	1.365	0	0	0.572	0	0	0	1.373	0	0	0	0.638	0
AICDA	2.326	0	1.428	0.227	0.945	1.541	1.799	2.079	0.655	3.777	2.731	0	0	1.057	1.344	0.216	0.222	0.75	0.269	0.823	0	0	0	0.286
AIDA	2.666	4.803	3.683	3.371	3.046	5.676	2.755	4.021	2.956	10.395	3.521	5.345	4.183	8.449	7.511	6.419	2.865	4.837	5.724	7.254	2.798	8.602	5.156	2.03
AIF1	0.698	0.86	0.735	0.205	0.425	0	0	0.234	0.59	1.308	0.307	1.445	3.462	0.19	2.623	2.534	1.201	0.45	0.485	1.483	0.869	1.502	2.025	0.515
AIF1L	40.987	73.767	79.371	49.84	57.291	56.874	78.471	34.666	16.495	5.691	7.323	0	8.295	44.56	21.318	36.545	46.021	31.263	51.451	51.711	49.712	55.562	43.362	35.51
AIFM1	23.461	31.087	36.441	27.66	26.01	43.447	58.292	27.149	12.136	13.029	4.308	11.779	10.649	51.259	32.252	37.318	40.643	24.987	13.368	32.207	32.057	108.839	56.446	48.657
AIFM2	7.894	6.633	9.39	13.792	9.981	3.223	9.222	5.98	3.562	2.309	3.427	0	0.503	1.415	2.906	7.606	7.159	7.115	10.356	8.841	42.372	12.759	13.07	5.748
AIFM3	0	0	0	0	0	0	0	0	0	0	0	0	0.2	0	0	0	0	0	0	0	0	0	0	0
AIG1	0.538	0.298	0	0	0.246	0	0	0.135	0	0	0	0	0.125	0	0.117	0.225	0	0.13	0.14	0.143	0.376	0.991	0	0.149
AIM1	0.332	0.572	0.458	0.146	0.707	0.235	0.601	0	0.63	0.062	0.986	2.059	0.668	0.362	0.959	0.579	0.594	0.187	0.317	0.587	1.264	0.025	0.053	1.531
AIM1L	2.665	2.134	2.179	0.195	1.508	1.054	3.176	1.308	0	0.535	0.042	0.098	0	0.026	0	0.239	0.355	2.119	1.189	0.708	4.47	1.521	4.602	1.511
AIMP2	52.964	73.344	62.099	78.649	86.867	64.753	47.917	43.631	109.956	102.339	92.628	137.955	94.227	67.222	94.894	79.266	84.09	53.662	60.73	77.673	52.106	89.79	56.411	61.847
AIP	7.094	7.159	10.124	8.761	4.239	7.552	5.58	7.408	6.223	7.207	9.009	3.247	9.514	10.265	10.999	6.17	6.921	8.317	12.214	6.664	11.201	6.665	3.826	6.648
AIPL1	0	0	0	0	0	0	0	0	0	0	0	0	0	0	0	0.131	0	0	0	0.166	0.146	0	0	0
AIRE	0	0	0	0	0	0	0	0	0	0	0	0	0	0	0	0	0	0	0	0	0	0	0	0
AJAP1	0	0	0	0	0	0	0	0	0	0	0	0	0	0	0	0	0	0	0	0	0	0	0	0
AJUBA	0.584	0.648	0	0.899	0	0.124	0	1.101	1.665	6.443	4.919	12.619	3.191	0.179	1.203	0.673	1.507	0.777	0	0.775	0.749	0.471	0.424	0.566
AK1	0.186	0	1.763	0	0	0.634	0.162	0	0.707	0	1.967	3.274	2.596	1.522	0	0.935	0	0	0	0	13.893	1.029	3.06	2.473
AK2	126.545	193.056	159.677	165.541	153.797	134.828	113.874	135.225	106.48	118.19	123.508	82.405	86.867	139.966	143.636	160.081	142.466	107.911	131.034	147.779	130.567	187.857	118.566	141.832
AK3	4.25	7.726	8.521	9.831	5.593	9.047	9.393	6.537	6.461	13.112	6.51	1.319	9.76	9.835	12.267	15.908	9.135	4.277	11.546	4.783	4.916	32.357	8.958	7.53
AK4	77.521	67.702	51.009	74.03	64.58	76.695	70.415	87.734	83.076	138.743	103.742	69.984	86.551	104.594	123.787	97.902	123.984	90.86	61.042	70.72	40.326	114.702	109.477	107.329
AK5	0.148	0.328	0	0	0.045	0	0.043	0.099	0.125	0	0.065	0.051	0	0.161	0	0	0	0.382	0.205	0	0.046	0	0	0.328
AK7	0.488	1.625	0.627	0.859	0.558	0.364	0.213	0.184	2.398	1.647	1.613	0	1.419	2.746	6.722	3.835	1.785	2.718	1.017	1.621	0.057	2.083	1.358	1.893
AK8	3.779	6.904	0.414	0.185	2.494	0.983	1.918	1.478	0.532	1.416	0.693	0	0	0.858	1.547	1.934	1.715	0.406	0.546	1.003	0.196	1.064	0.812	1.744
AK9	0.268	0	0.058	0.043	0	0.021	0	0.123	0	0	0.032	0.126	0.023	0.06	0.148	0	0	0.071	0.229	0.052	0.091	0.045	0.142	0.27
AKAP1	2.229	2.842	1.1	1.863	2.496	2.136	1.552	2.689	5.366	2.725	1.545	0.346	2.021	2.37	2.898	2.94	2.444	1.348	0.986	2.663	1.196	1.284	1.832	2.098
AKAP10	2.901	2.797	2.987	1.664	0.807	1.862	3.805	1.437	3.409	6.687	6.163	2.61	4.339	4.126	4.775	2.289	4.772	1.221	4.421	4.286	1.451	5.736	6.789	3.259
AKAP11	1.797	0.731	1.912	1.214	3.023	0.444	0.952	0.236	1.683	2.328	1.548	2.156	5.546	2.471	3.951	3.555	3.427	3.756	4.908	4.84	2.211	3.049	5.289	2.481
AKAP12	21.366	22.498	16.646	19.782	22.492	17.903	23.127	20.417	29.164	4.102	13.305	0.936	14.733	26.809	26.714	16.169	18.129	24.177	17.826	22.885	7.974	22.024	12.305	22.279
AKAP14	0	0	0	0	0	0.377	0	0	0	0	0	0	0	0	0	0	0	0	0	0	0	0	0	0
AKAP17A	0.759	0	0.759	0	0	0.776	0.617	0.712	0.128	0	0	7.279	0.565	0.538	0.702	0.254	0	0.881	0	1.075	0.047	0.933	1.223	1.401
AKAP2	0.512	0.327	0.901	0.225	1.299	0.595	1.52	2.085	0.177	1.191	1.569	0.458	0.455	2.477	1.939	2.985	1.102	2.141	0.436	1.484	0.761	1.16	0.788	1.651
AKAP3	0	0	0.122	0.226	0	0	0	0.413	0	0	0.068	0	0.095	0	0.044	0	0.088	0.099	0	0.164	0	0.095	0	0.171
AKAP4	0	0.16	0	0	0.049	0	0	0	0	0	0	0	0	0	0	0	0	0	0	0	0	0	0	0.06
AKAP5	0.959	0.532	0	0.527	1.972	0	1.148	1.205	1.063	0	0	2.109	2.23	2.059	0.831	1.807	2.268	0.116	1.123	1.4	0.671	1.216	3.71	2.655
AKAP6	0.136	0.229	0.581	0.562	0.531	1.055	1.179	1.032	0.196	0.011	0.332	0	0.306	0.142	0.185	0.665	0.3	0.468	0.605	1.316	0.325	1.463	2.714	3.366
AKAP7	16.696	15.325	14.505	17.436	17.419	14.803	15.259	20.16	14.875	21.551	13.894	4.102	6.947	18.579	24.122	14.812	19.862	14.017	12.777	13.194	14.439	12.65	15.702	13.846
AKAP8	17.582	25.064	27.578	28.286	29.389	19.898	21.542	21.911	18.172	62.121	25.786	95.891	27.92	25.919	19.974	34.252	12.611	19.252	20.952	21.96	13.598	28.107	21.117	19.726
AKAP8L	5.231	8.016	4.19	4.195	4.78	6.747	7.966	4.563	4.873	13.877	14.933	13.928	5.793	4.781	9.602	10.435	4.431	4.987	6.406	8.167	1.579	5.318	6.917	5.026
AKAP9	9.384	6.614	7.823	7.873	7.531	10.599	8.441	10.994	11.173	19.891	12.913	21.295	14.151	8.351	9.946	10.94	7.729	7.325	6.882	5.01	4.402	8.832	5.795	4.861
AKIP1	12.992	23.807	17.703	17.691	19.356	18.945	21.219	19.863	35.176	39.009	15.748	41.802	18.038	30.419	29.622	27.275	25.861	18.6	18.342	28.724	19.76	32.976	28.395	21.483
AKIRIN1	17.973	28.524	26.024	27.977	32.626	22.324	27.57	26.982	40.558	73.151	55.731	18.983	63.574	43.688	42.577	27.883	33.364	25.086	24.443	18.776	13.214	34.166	29.312	19.537
AKIRIN2	7.34	5.483	5.421	7.082	5.699	7.461	8.174	5.396	20.9	11.489	17.407	26.052	21.356	9.295	11.768	8.328	9.976	8.707	3.04	8.297	3.976	5.893	11.219	8.303
AKNA	0.071	0.052	0	0	0	0.422	0.031	0.036	0.09	0	0	0	0.658	0.058	0	0.059	0	0.034	0	0.038	0	0.131	0	0.078
AKR1A1	16.043	17.544	9.165	5.737	7.749	12.774	17.708	2.623	12.89	17.74	7.235	31.581	19.769	11.52	24.762	17.914	13.346	28.525	20.639	23.959	36.021	14.308	18.666	13.722
AKR1B1	120.686	115.553	30.679	63.456	43.849	57.065	44.133	33.917	108.721	210.266	175.487	146.688	237.675	180.988	218.819	131.796	98.181	80.282	130.14	110.717	281.759	128.477	108.762	60.955
AKR1C4	1.091	0.504	0.862	0.36	0.873	0.349	0.237	0.412	0	2.3	0	0	3.171	0.223	1.537	0.343	0	0.132	0.568	0.29	0.636	0	0.792	0.151
AKR1D1	0.326	0	0.086	0.096	0.099	0	0	0	0	0	0.143	0	0	0	0	0	0	0	0.226	0.115	1.216	0	0.105	0.12
AKR1E2	0.325	1.319	0.384	0.999	0.741	0.276	1.694	1.142	0.206	0	0	0	0.302	0	0	0.544	0.698	0.471	0.169	0.172	0	0.299	0	0
AKR7A2	3.312	0.779	0.832	0.927	1.789	4.872	5.764	0.605	5.34	0.508	2.187	1.246	3.079	3.816	4.306	4.917	2.977	3.059	1.097	1.918	1.826	1.11	2.62	2.001
AKT1	1.342	2.541	2.847	3.615	4.139	2.857	1.022	4.553	3.719	1.508	1.329	0	4.601	4.938	2.472	0.843	1.442	2.353	3.055	4.185	1.095	2.474	2.108	2.693
AKT1S1	0.559	2.271	1.397	0.082	0.426	1.427	1.135	3.09	4.837	1.727	4.304	2.602	1.385	1.828	2.26	3.041	0.961	2.703	2.036	3.263	1.39	1.288	2.431	3.3
AKT2	3.667	3.753	1.113	2.399	4.383	3.043	2.537	2.553	1.906	9.248	2.484	2.335	1.749	2.615	4.076	5.591	4.608	4.641	4.209	2.496	2.456	5.201	3.364	2.812
AKT3	1.911	1.734	3.018	0.382	5.241	1.48	2.117	3.058	1.981	2.344	0.229	2.697	2.666	2.7	0.904	0.946	2.39	3.363	1.357	3.782	1.945	0.4	1.764	2.983
AKTIP	13.359	18.749	13.062	12.183	11.985	10.855	11.839	14.664	0.621	12.467	7.931	18.895	6.268	6.415	5.206	5.542	12.54	19.45	23.986	16.657	30.988	17.286	10.073	13.03
ALAD	84.305	129.141	130.287	119.553	109.971	81.802	113.051	117.517	133.675	162.384	41.161	7.269	88.008	109.788	97.221	114.671	146.84	115.2	115.285	157.734	119.294	196.52	123.512	118.539
ALAS1	37.43	42.479	49.267	35.152	33.896	38.052	23.462	33.85	37.279	83.258	42.654	96.857	96.391	50.979	57.894	75.755	57.07	61.05	41.671	54.927	51.201	112.719	49.558	37.737
ALAS2	0.476	0.059	3.95	0.14	1.452	11.768	13.338	2.236	0	1.294	0.105	2.712	2.215	1.624	1.033	0.266	0.068	0.384	1.323	0.59	0.148	2.562	1.305	7.739
ALB	0.075	0.111	0.178	0.066	0.069	0.32	0	0	0.095	0.169	0.199	0.389	0.14	0.061	0.065	0	0	0.364	0.391	0	0.21	0	0.073	0.167
ALCAM	0.176	0	0	0	0	0.075	0.077	0	0	0	0	0	0	0.648	0	0	0	0	0.092	0.935	0	1.137	0	1.658
ALDH16A1	2.835	3.37	3.405	5.15	2.647	3.621	1.662	3.903	1.249	2.597	2.523	1.148	0.344	3.427	3.365	2.89	4.133	3.697	3.464	1.112	3.795	3.124	0.417	6.688
ALDH18A1	3.438	5.624	5.356	2.137	3.142	1.015	3.87	1.383	6.563	4.895	16.83	2.134	3.069	5.661	7.55	12.86	2.917	6.432	6.395	6.279	5.132	12.508	3.635	4.467
ALDH1A1	5.932	2.775	0.593	1.321	5.353	3.389	8.168	2.567	7.611	3.84	20.924	0.155	4.468	1.842	8.201	0.692	2.518	2.47	6.253	6.697	0.701	13.566	8.495	11.891
ALDH1A2	0	0.063	0	0.075	0	0	0	0.086	0.108	0	0	0	0	0.07	0	0	0	0	0	0	0.079	0	0	0
ALDH1A3	0.704	0.669	0.874	0	0	0.685	0	0	0	0	0	2.394	1.59	0	0	0	0.086	0.292	0	0	3.472	0.278	0.097	0
ALDH1B1	0	0	0	0	0	0	0	0	0	0	0	0	0	0.081	0.513	0.413	0	0	0	0	0	0	0	0
ALDH1L1	0	0	0	0	0	0	0	0	0	0	0	0	0	0	0	0	0	0	0	0	0	0	0	0
ALDH1L2	3.379	10.472	5.812	0.621	5.116	7.944	11.761	4.918	1.981	0.085	0	0	0.188	0.619	1.224	15.54	1.821	4.05	3.517	7.656	17.972	3.021	2.926	5.752
ALDH2	8.467	10.616	11.937	18.288	25.842	16.868	19.08	14.215	14.368	6.671	4.593	0.939	16.801	7.296	6.16	10.826	15.991	8.267	7.24	11.158	6.842	17.841	13.232	6.279
ALDH3A1	0	0	0	0	0	0	0	0	0	0	0	0	0.096	0	0.356	0	0	0	0	0	0	0	0	0
ALDH3A2	7.391	10.326	8.033	6.324	5.089	4.311	4.582	9.06	5.131	5.036	3.41	2.933	3.342	2.691	3.335	2.501	6.79	5.438	3.267	7.687	8.691	4.62	6.608	4.149
ALDH3B1	0	0	0.305	0	0	0	0	0	0	0	0	0.666	0	0	0.056	0.216	0	0	0	0	0	0	0.125	0
ALDH3B2	0.79	0.292	1.715	0.347	0	0	0.601	0	0	0	0	0	0	0	0	0.165	0.679	0	0.925	0	4.974	0.364	0.764	0.109
ALDH4A1	8.561	13.028	8.238	4.189	9.815	6.428	10.272	11.868	1.861	0.797	1.204	0.367	1.13	3.314	4.04	6.491	3.441	9.118	7.014	12.371	9.642	12.888	10.237	8.471
ALDH5A1	5.203	6.128	3.252	8.868	4.161	3	1.698	2.779	2.678	2.802	1.36	1.738	3.679	2.526	3.759	3.676	3.309	3.776	2.088	3.165	5.815	6.495	2.778	4.922
ALDH6A1	53.855	80.281	81.767	79.872	71.226	80.22	73.26	93.329	27.246	45.71	36.654	26.531	24.867	66.514	71.78	55.72	76.569	30.592	26.309	51.62	36.87	119.619	26.126	51.294
ALDH7A1	32.379	45.519	26.414	32.153	40.575	23.468	31.058	41.129	37.012	16.539	27.985	12.657	23.55	38.366	37.986	30.64	35.357	23.847	20.111	35.029	30.008	45.368	33.013	29.681
ALDH8A1	1.065	0.344	1.104	0.82	0.304	0.057	0.406	0	0	0	0.791	3.513	0	0	0.462	1.115	0.515	0.58	0	0	0	1.227	0.322	2.138
ALDH9A1	5.018	9.014	9.629	9.809	16.625	5.698	11.645	12.684	12.45	8.5	11.413	6.995	11.729	6.725	8.76	14.883	26.067	14.5	4.933	12.21	7.868	5.782	11.726	15.359
ALDOA	439.368	504.105	533.505	484.566	507.99	434.481	479.303	432.183	553.822	339.934	274.579	172.544	368.002	329.713	387.115	401.914	457.41	397.672	395.291	418.582	674.974	510.66	450.807	334.32
ALDOB	0.087	2.643	3.305	2.072	2.312	0.669	0.835	0.614	0.111	0.049	0.576	0.451	0.081	1.141	1.134	1.169	1.5	0.506	0.545	1.482	3.174	0.322	0.506	1.256
ALDOC	19.447	12.422	7.329	15.903	15.004	16.228	32.656	35.274	38.876	38.829	42.46	42.771	77.234	43.155	48.117	42.473	12.771	12.293	11.597	7.99	13.038	36.393	32.127	23.159
ALG1	1.85	6.755	4.295	3.063	4.276	3.521	1.042	4.267	3.447	9.602	1.15	10.696	3.946	3.026	4.905	3.918	1.591	1.158	3.398	0.924	2.031	5.417	1.999	3.615
ALG10	3.378	7.975	5.667	5.489	5.746	7.711	6.002	8.774	4.755	0	0	10.437	0.393	3.913	7.076	6.797	9.56	5.493	2.979	9.066	9.63	8.26	12.611	7.741
ALG11	17.689	15.889	13.148	23.316	10.745	12.839	13.831	13.572	17.308	30.069	29.471	33.509	13.209	19.941	24.723	18.186	11.091	14.063	22.947	18.435	15.031	33.967	13.684	14.707
ALG12	1.194	2.703	3.006	0.591	3.684	1.144	2.664	2.702	1.513	2.601	2.07	0.463	0.625	1.465	2.33	0.563	1.669	0.144	4.041	3.408	5.015	1.101	2.454	0.331
ALG14	10.166	24.149	33.249	30.819	14.6	18.86	28.594	25.189	15.41	11.733	14.864	28.551	23.969	21.378	28.011	27.364	27.315	16.513	35.716	21.781	29.131	46.855	33.702	22.516
ALG2	19.772	9.638	14.081	12.212	12.764	13.685	18.524	21.487	14.39	22.507	13	27.945	16.037	15.481	12.253	25.717	20.255	18.725	11.386	16.973	24.726	16.752	16.759	10.528
ALG3	14.31	23.988	17.601	11.311	23.788	17.574	18.951	20.123	30.875	39.98	25.199	15.773	17.163	23.067	24.99	21.363	21.577	23.481	22.777	22.792	20.608	33.457	15.542	23.542
ALG5	34.042	41.655	43.616	44.917	41.823	36.713	31.81	43.486	55.856	98.559	85.493	79.974	59.802	57.732	64.704	39.957	25.671	26.461	36.163	44.144	44.517	56.587	37.368	44.033
ALG6	14.017	19.661	11.924	18.571	14.223	16.42	17.576	25.542	14.425	33.505	13.903	14.504	11.703	18.622	34.321	29.753	21.153	11.405	6.015	21.809	10.142	43.616	18.256	23.126
ALG8	14.915	26.778	21.145	27.82	23.338	13.167	15.222	20.807	17.413	16.194	13.407	17.372	11.617	18.073	19.902	14.06	21.418	17.078	6.259	20.977	32.785	31.025	18.952	23.349
ALK	0	0	0	0	0	0.11	0	0	0	0	0	0	0.04	0	0	0.036	0.037	0.251	0	0.137	0	0	0	0
ALKBH1	11.297	14.266	9.261	11.138	9.984	11.153	7.832	8.238	14.627	38.755	27.87	63.324	22.681	16.446	19.155	25.054	13.769	10.691	8.917	8.831	6.891	26.033	13.444	12.51
ALKBH2	8.141	10.64	9.403	10.145	8.198	9.116	7.61	7.503	13.848	5.38	8.263	7.956	11.355	13.685	8.822	7.575	13.157	6.2	9.259	12.006	12.448	14.523	6.706	5.509
ALKBH3	10.424	7.794	13.588	15.994	12.851	5.471	8.861	13.894	14.743	19.347	11.526	10.786	7.551	18.338	16.812	15.734	11.36	13.958	15.394	12.87	9.952	17.095	10.431	9.262
ALKBH4	8.396	10.811	9.641	12.645	17.439	10.291	2.989	10.36	14.666	13.941	27.216	8.161	11.946	12.276	12.902	15.447	11.922	8.247	17.082	13.642	9.139	9.146	11.316	9.438
ALKBH5	1.897	1.246	1.165	1.298	0.674	0.808	0.826	0.53	3.605	2.251	1.253	0.982	4.312	2.327	3.015	0.353	1.178	2.244	0.878	2.014	1.18	2.429	2.548	0.817
ALKBH6	1.125	0	0.127	0.141	0	0	0.839	0	0	0	0	0.665	0	0.131	0	0	0.276	0	0.502	0.512	0.3	0.444	0	0.178
ALKBH7	11.11	10.491	19.978	13.211	12.974	15.068	11.638	11.998	23.72	12.603	10.597	8.515	22.956	15.143	14.803	13.094	12.737	10.153	20.775	16.602	29.177	21.431	20.689	11.847
ALKBH8	6.695	4.053	2.718	6.226	4.72	2.226	1.942	4.103	5.574	9.209	4.884	6.663	1.779	5.579	6.08	7.155	5.811	2.098	6.77	2.708	4.581	4.585	3.761	2.33
ALLC	0	0	0.556	0.077	0	0.075	0.23	0	0	0	1.046	0	0.246	0.36	0.229	0.811	0.605	0.426	0	0.28	0	0	0.17	0.292
ALMS1	1.957	2.425	1.703	2.263	2.239	2.388	1.837	2.262	2.127	1.645	2.116	4.4	1.604	2.003	1.429	0.851	1.815	1.938	0.77	2.225	1.25	2.159	2.92	2.354
ALOX12_1	0.481	0.079	0.38	0	0.733	0.137	0	0	0.068	0.03	0.141	0	0	0	0	0	0.966	0.673	0	0.057	0.05	0	0.052	0.059
ALOX12_2	0.066	0.145	0.155	0.058	0	0.112	0	0	0	0.184	0	0	0.305	0.054	0	0.165	0	0.254	0.068	0	0	0.604	0	0
ALOX12B	0	0	0	0	0	0.375	0.831	0	0	0	0	0	2.801	0.24	0.064	0	0	0	0	0	0	0	0	0
ALOX12E	0.138	0	0	0	0.252	0.059	0.18	0.416	0	0	0	0	0.513	0.056	0.06	0.058	0.178	0.067	0.143	0.073	0.129	0	0	0
ALOX15B	0	0	0.283	0	0	0	0	0	0	0	0	0	0	0	0	0.601	0	0.139	0.075	0	0	0	0	0
ALOX5	0.529	0.348	0.139	0.31	0	0	1.023	0	0.075	0	0	0	3.062	0	0	0.739	0	0	0.306	0	0	1.084	0.455	0
ALOX5AP	0	0	0	0	0	0	0	0	0	0	0	0	0	0	0	0	0	0	0	0.623	0	0	0	0.433
ALOXE3	0	0	0.057	0.064	0	0	0	0	0	0	0	0	0	0	0.063	0	0	0	0	0.077	0	0	0.07	0
ALPK1	0	0.053	0.028	0	0	0	0	0.18	0	0.02	0	0	0	0	0.062	0	0	0.173	0	0	0	0	0	0.079
ALPK2	0.111	0	0	0	0	0	0	0.022	0	0	0.117	0	0	0.145	0	0.056	0.076	0	0	0.071	0	0	0	0
ALPK3	0.085	0.021	0	0.149	0	0.12	0.025	0.199	0.107	0	0.037	0.058	0.105	0.092	0.073	0.024	0	0.027	0.147	0.03	0	0	0	0.031
ALPL	0.373	1.423	0	0.437	0.057	0.106	0.054	1.312	0.157	0.035	0	0	0.462	0.66	0.969	0.572	0.107	0.06	2.716	0.396	0.522	0.344	0	1.445
ALS2	4.392	5.68	6.616	3.355	7.315	4.946	4.753	8.048	0.879	3.508	1.908	1.136	4.379	3.71	4.96	4.743	4.273	4.11	2.888	4.326	4.071	7.565	4.498	3.392
ALS2CL	0.511	0.653	0.44	0.082	0	0.436	0.202	0	0.059	0	0	0	0	0	0	0	0.6	0	0.048	0.197	0.911	0.943	0.09	0
ALS2CR11	0.332	0.491	0	0.195	0.836	0.26	0.699	0.084	0.281	0	1.171	0.516	1.52	0.227	0.144	1.09	0.024	0.59	0.058	0.118	0.207	0.051	0.134	0
ALS2CR12	0	0.057	0.184	0.137	0.213	0.066	0.068	0	0	0.262	0.103	0	0.868	0.382	0.067	0.326	0	0.151	0	0.083	0.218	0	0.677	0.431
ALS2CR13	5.773	3.521	5.181	3.191	4.988	5.749	2.471	7.074	3.078	2.394	1	5.288	2.611	2.451	3.364	3.355	1.329	5.251	1.084	3.584	0.294	4.101	1.769	2.83
ALX1	0.204	0.227	0	0	0.654	0.348	0	1.233	0.388	0	0.135	5.498	2.755	0.334	0.797	1.626	0.879	0.494	0	0.434	0.191	0.659	2.47	0
ALX3	0.15	0	0	0	0	0	0	0	0.189	0	0	0	0	0	0	0	0	0	0	0	0	0	0	0
ALX4	0	0	0	0	0	0	0	0	0	0	0	0	0	0	0.181	0	0	0	0	0.222	0	0	0	0
ALYREF	19.86	18.795	19.175	19.103	23.243	21.414	22.629	21.405	55.39	21.439	34.907	29.271	37.064	26.172	23.037	22.853	22.235	28.481	23.202	28.672	21.328	17.516	28.874	16.929
AMACR	3.111	7.051	6.959	3.649	14.216	7.771	7.31	8.654	7.752	10.024	3.835	5.472	6.46	8.48	7.191	9.379	7.935	6.422	4.318	6.386	4.741	10.802	11.732	7.694
AMBN	0	0	0	0	0	0	0	0	0	0	0	0	0	0	0.188	0	0	0.21	0	0	0.101	0	0	0
AMBP	0	0	0	0	0	0	0	0	0	0	0	0	0	0	0	0	0	0.25	0	0.137	0	0	0	0
AMBRA1	1.613	0.569	1.042	0.935	1.139	0.905	1.084	2.211	1.672	1.71	1.936	0.303	0.409	1.439	2.129	1.934	2.773	1.17	0.763	0.934	0.308	0.946	0.425	1.177
AMD1	63.027	79.372	96.423	100.415	101.524	77.993	86.248	76.802	82.38	89.265	67.42	254.183	59.388	75.525	90.172	83.574	108.778	56.532	84.23	83.305	97.479	94.755	95.757	42.847
AMDHD1	0.257	0.823	1.082	0	0	0	0.075	0	0	0.144	1.471	4.433	2.231	0.911	1.782	1.794	0	2.985	0.981	1.092	0.16	0.395	0.828	1.044
AMDHD2	3.611	5.5	4.838	2.984	7.401	3.914	4.857	5.172	4.991	5.843	4.48	0.113	1.323	5.28	7.115	2.383	5.457	5.824	8.544	5.229	6.126	6.154	6.243	6.059
AMELX	0.389	0	0	0	0	0	0	0	0	0	0	0	0	0	0	1.139	0	0	0	0	0	0	0	0
AMER1	0.276	1.052	0.036	0.444	0.336	0.743	0.28	0.785	0	0.077	0.182	0.38	0.726	0.225	0.995	1.115	0.079	0.711	0	0.585	0.043	0.339	0.71	0.458
AMER3	0.191	0.047	0	0	0	0	0	0	0	0.036	0.084	0	0	0	0	0	0	0	0	0	0	0	0	0
AMFR	2.593	3.94	3.583	1.901	3.226	2.208	2.946	2.97	3.559	5.02	2.759	0.671	1.541	3.711	2.56	2.111	2.725	1.255	1.2	3.595	0.739	2.723	4.11	3.191
AMGY	0	0	0	0	0	0	0	0	0	0	0	0	0	0	0	0	0	0	0	0	0	0	0	0
AMH	0	0	0	0.075	0	0	0	0.085	0	0.239	0.112	0.088	0.158	0.069	0	0	0.292	0	0	0.09	0	0	0.082	0
AMHR2	0	0	0.341	0	0	0	0	0	0	0	0	0.112	0	0	0	0	0	0	0	0	0	0	0	0
AMICA1	0	0	0	0	1.02	0.292	0.897	0	0	0	0	0	0	0.492	0	0.36	0.295	0.166	0	0	0	0.712	0	0
AMIGO1	0	0	0	0.054	0	0.026	0.455	0.031	0.078	0	0.081	0.732	2.03	0.176	0.133	0.103	0.026	0.06	0.064	0.457	0.086	0	0.892	0.511
AMIGO2	35.078	34.444	37.105	36.404	20.082	21.397	22.895	11.889	33.082	163.305	50.62	293.625	157.033	61.644	65.77	30.366	24.399	19.737	13.642	43.209	7.171	62.581	59.071	18.768
AMIGO3	0	0	0	0	0.092	0.171	0	0	0	0	0	0	0	0	0	0	0	0	0.209	0	0	0.093	0	0
AMMECR1	0.117	0.173	0	0.103	0.107	0.199	0	0.469	0	0.787	1.696	1.087	1.302	0.764	1.315	3.03	0.1	0	0.122	0.124	0.218	0.215	2.596	0.259
AMMECR1L	2.957	4.752	4.771	4.638	2.233	5.694	4.924	3.362	0.977	14.381	2.717	7.983	2.272	5.048	8.026	6.892	3.317	7.963	4.685	5.871	3.239	0.711	3.73	2.278
AMN	0.101	0.074	0	0	0.092	0	0.088	0	0.127	0.057	0	0	0	0.247	0	0.084	0	0	0	0	0	0.093	0	0.111
AMN1	3.997	5.4	11.092	3.406	1.37	4.733	9.836	2.323	3.165	4.317	7.587	13.698	5.284	7.405	7.2	6.432	5.315	4.592	7.801	5.967	3.903	14.448	4.951	7.745
AMOT	2	1.584	1.316	0.796	1.872	3.204	2.611	1.628	0.181	0	0.252	0.296	2.878	1.441	2.766	1.196	1.802	2.212	0.099	0.91	2.577	1.273	6.217	2.953
AMOTL1	0.509	0.479	0.365	0.326	0.634	1.143	1.571	0.279	1.231	0.52	0.795	0.048	0.818	0.643	0.883	0.388	1.154	0.761	0.626	0.59	0.259	0.64	0.895	0.461
AMOTL2	0.694	1.065	2.993	1.832	2.391	1.5	0.093	2.201	1.082	1.86	1.622	1.547	0.943	0.524	1.157	2.593	4.04	1.447	0.556	1.02	0.897	0.443	3.356	0.296
AMPD1	0	0	0.196	0	0	0	0	0.083	0	0	0.109	0	0.077	0	0.072	0.208	0	0.561	0.086	0.088	0	0	0.16	0.367
AMPD2	0.462	0.062	0.099	0	0	1.324	0.658	0.042	1.224	5.336	1.387	2.478	3.594	1.855	1.748	2.498	0.036	1.992	0.262	0.937	0.549	1.355	1.219	0.279
AMPD3	0.237	0.175	0.094	0	0.596	0.252	0.103	0.477	0.15	0	0.157	0	0	0.242	1.284	0.695	0.815	0.172	0.555	0.315	0.221	0.218	0.458	0
AMPH	1.47	0.839	2.057	0.118	0.183	1.82	0	0.134	0	0	0.441	0	0.062	0.273	0.521	1.007	0	0	0.07	0.071	1.246	0.677	2.131	1.923
AMT	54.067	48.056	48.027	51.245	59.576	45.288	61.426	64.652	86.161	163.839	59.272	83.956	70.875	78.085	91.712	64.103	56.949	58.401	37.494	58.006	32.1	67.071	55.552	40.868
AMTN	0	0.179	0	0	0	0	0.633	0	0	0	0	0	0	0	0	0	0	0	0	0	0.226	0	0	0
AMY2B	0.49	0.181	0	0.144	0.149	0.139	0.213	0.082	0.207	0.092	0.323	3.799	0.228	0.267	0	0.273	0.07	0	0	1.213	0.609	0.075	0.237	0.09
AMZ1	0	0	0	0	0	0	0	0	0.13	0	0	0	0	0	0	0	0	0	0	0	0	0	0	0
AMZ2	74.538	83.422	55.987	51.888	55.381	40.186	39.783	52.839	86.113	72.932	34.701	18.449	50.733	60.518	67.636	90.375	77.229	73.814	73.406	63.628	54.909	79.337	71.814	60.126
ANAPC1	4.537	6.78	9.949	8.536	5.39	4.765	6.712	6.386	4.407	11.233	8.022	10.484	4.031	8.575	9.548	7.789	6.783	8.756	8.711	5.567	6.349	7.783	8.311	8.681
ANAPC10	11.28	17.908	17.151	15.19	15.146	16.722	11.877	19.603	20.82	32.637	27.772	11.96	23.567	22.778	19.557	20.409	29.935	19.54	18.556	28.243	11.564	19.513	21.007	8.945
ANAPC11	64.443	60.061	70.801	54.64	61.023	58.233	71.036	98.092	56.471	69.416	34.515	29.45	29.793	49.773	46.242	46.171	56.64	50.234	57.207	70.325	44.759	81.185	43.792	34.294
ANAPC13	18.084	25.948	24.697	19.507	12.064	17.311	23.089	23.226	26.757	12.982	11.505	6.419	10.555	24.288	28.377	15.144	28.713	20.692	27.206	24.106	22.044	34.434	15.188	21.195
ANAPC15	38.14	53.958	48.692	47.737	39.439	56.237	52.347	51.497	71.792	43.482	37.13	34.728	43.164	60.421	48.177	45.081	61.089	58.63	42.199	69.654	46.564	66.9	53.949	46.34
ANAPC16	31.568	52.912	44.46	33.767	35.775	30.217	40.878	40.501	44.154	26.399	33.686	9.93	16.437	38.827	44.77	32.04	36.805	30.547	41.011	37.406	36.521	37.131	33.821	41.531
ANAPC4	4.943	7.054	5.158	6.097	2.181	3.29	4.351	2.742	2.951	4.757	1.876	3.057	1.849	5.389	4.038	3.996	4.836	2.859	1.479	4.585	4.611	5.289	4.889	3.083
ANAPC5	13.155	15.196	13.894	14.439	15.597	7.923	13.562	16.385	17.718	15.852	8.139	25.138	16.529	17.639	19.725	13.795	14.877	12.615	13.324	8.494	4.533	22.013	5.329	6.365
ANAPC7	8.228	8.794	9.693	8.574	6.826	9.271	6.94	10.691	8.179	21.2	7.356	4.322	8.474	7.557	7.571	8.056	13.387	8.819	12.65	11.962	9.094	20.887	10.281	4.486
ANG	0	0	0	0	0	0	0	0	0	0.24	0	0	0	0	0	0	0	0	0.445	0	0	0.197	0	0
ANG2	0	0	0	0.353	0	0	0	0	0	0	0	0	0	0	0	0	0	0	0	0	0	0.37	0	0
ANGEL1	1.184	2.264	2.529	1.715	1.273	1.127	2.424	1.61	0.088	0.039	1.471	0	0	2.221	1.871	1.633	3.472	1.482	0.87	0.961	0.455	1.926	1.616	2.082
ANGEL2	7.005	8.423	6.092	9.19	9.259	2.561	7.301	8.157	4.162	7.985	7.526	15.356	4.305	12.913	15.129	15.742	12.182	4.481	10.67	7.354	8.086	14.228	9.108	5.829
ANGPT1	0.252	0	0.1	0	0	0.751	0	0.127	0	0	0	0	0	0	0	0	0	0.122	0	0	0.47	0	0.122	0
ANGPT2	0	0	0	0	0	0.044	0	0	0	0	0	0	0	0	0	0	0	0	0	0	0	0	0	0
ANGPTL1	0	0	0	0	0	0	0	0	0	0	0	0	0	0	0	0	0	0	0	0	0	0	0	0
ANGPTL2	0	0	0	0	0	0	0	0	0	0	0	0	0	0	0	0	0	0	0	0	0	0	0	0
ANGPTL3	0	0	0	0	0	0	0	0	0	0	0	0	0	0	0	0	0	0	0	0	0.191	0	0	0
ANGPTL4_1	0.391	0	0	0.147	0	0	0	0	0	0	0	0	0	0	0	0	0	0	0	0	0	0	0	0
ANGPTL4_2	0.162	0	0.192	0	0.074	0	0	0	0	0	0	0	0.904	0.066	0	0	0.07	0	0	0.086	0	0	0.078	0.449
ANGPTL5	0.093	0	0.073	0	0.254	0.158	0	0.466	0.117	0	0	0	0	0	0	0	0.159	0	0	0	0	0	0	0
ANGPTL6	0	0	0	0	0	0	0	0	0	0	0	0	0.1	0.352	0.28	0.27	0	0	0	0	0	0	0.624	0.596
ANGPTL7	0	0	0	0	0	0	0	0	0	0	0	0	0	0	0.057	0	0	0	0	0.07	0	0	0	0
ANHX	0	0	0	0	0	0	0	0	0	0	0	0	0	0	0	0	0	0	0	0	0	0	0	0
ANK1_1	0	0	0	0	0.179	0	0	0	0	0	0	0	0	0	0.169	0	0	0	0.203	0	0	0	0	0
ANK1_2	0	0.067	0	0	0	0	0	0	0	0	0.538	0	0	0	0.039	0.038	0	0	0	0.192	0	0	0	0.05
ANK2	0.122	0.116	0.055	0.123	0.35	0.104	0.121	0.193	0	0.02	0	0	0.097	0.085	0.03	0.131	0.344	0.101	0	0.277	0.016	0.128	0.067	0.154
ANK3	0.397	0.173	0.812	0.38	0.513	0.766	0.986	0.399	0.385	0.026	0.37	0	0.837	0.363	0.486	0.303	0.995	0.079	0.693	0.112	0.327	0.819	0.35	0.362
ANKAR	0.213	0	0	0.156	0.195	0.121	0.062	0	0.045	0.02	0.047	0.221	0.033	0.174	0.062	0.149	0.245	0.103	0.111	0	0.033	0.033	0.103	0
ANKDD1A	0	0	0	0	0	0	0	0	0	0	0	0	0	0	0	0	0	0	0	0	0	0	0	0
ANKDD1B	0.12	0	0	0	0	0	0	0	0	0.067	0.158	0	0.334	0.098	0	0	0	0	0.125	0	0	0	0	0
ANKEF1	0.199	0.098	0.157	0.058	0.06	0.056	0	0	0	0	0	0	0	0.054	0	0	0.114	0	0.069	0	0.124	0	0	0
ANKFN1	0.06	0.397	0.33	0.105	0.655	0.813	0.26	0.72	0.756	0.436	2.365	3.15	5.717	0.732	0.828	1.05	1.745	0.116	0.124	0.444	1.114	0	3.348	0.264
ANKFY1	6.034	7.831	8.685	7.411	7.297	3.008	4.194	5.105	2.098	8.87	8.357	10.317	3.01	5.476	6.092	9.89	4.207	7.619	5.898	6.172	4.874	11.701	6.795	11.082
ANKH	1.579	2.088	0.328	0.219	0.456	0.672	0.651	3.258	0.105	0	0	0.946	0.966	0.238	0.684	0.835	2.25	1.367	1.038	1.412	3.489	0.383	0.683	0
ANKIB1	7.211	5.629	5.672	3.516	4.665	4.83	3.103	2.2	4.106	5.191	3.246	2.99	6.178	5.434	5.151	3.619	5.968	3.581	5.511	4.302	7.232	2.888	5.955	3.948
ANKK1	0.334	0	0	0	0.076	0	0	0	0	0	0.11	0	0	0	0	0	0	0	0	0.089	0.078	0	0.161	0
ANKLE1	0	0.444	0.407	0	0	0.366	0	0.95	0.653	0.048	0	0.089	0.24	0.983	0.447	0.719	0.591	0	0	0	0	0.712	0.913	0
ANKLE2	1.638	2.724	1.15	2.121	4.284	2.829	3.287	6.268	2.537	0.563	2.704	3.767	1.862	2.903	3.945	2.744	3.365	2.114	4.642	1.691	1.189	5.83	2.948	1.159
ANKMY1	0	0	0.118	0	0	0	0.065	0	0	0	0	0	0	0	0	0	0	0	0	0	0	0	0	0
ANKMY2	22.39	26.368	23.76	23.805	25.122	25.888	20.066	35.996	16.605	11.56	13.863	18.082	13.541	21.586	30.824	24.645	30.051	27.89	19.897	28.541	36.401	42.398	29.805	30.91
ANKRA2	7.917	7.283	8.844	14.596	9.622	5.451	6.963	9.316	7.683	20.26	12.681	13.683	13.079	13.225	12.485	13.119	10.428	7.987	6.664	9.033	6.994	13.044	6.841	5.596
ANKRD1	0	0	0.07	2.326	0.805	0	0	0.177	2.456	0	0.582	0	1.065	0.577	2.445	2.288	2.122	3.155	1.101	2.246	1.562	0.65	0.937	4.001
ANKRD10	10.607	10.117	9.562	4.161	4.782	7.324	5.551	6.269	4.449	4.954	11.453	6.526	10.995	4.865	5.281	4.261	1.787	2.358	10.967	2.663	4.413	9.646	3.742	2.857
ANKRD11	5.07	5.874	5.533	5.235	6.584	6.402	7.07	4.291	11.211	7.36	9.126	9.844	11.959	8.405	9.639	8.951	8.18	7.237	6.277	7.608	4.219	3.411	7.42	8.13
ANKRD12	6.054	5.151	5.998	6.216	5.731	3.635	7.535	3.104	6.753	8.715	5.574	2.196	5.36	4.359	5.457	9.23	4.417	5.461	7.08	5.915	3.893	4.847	5.48	3.712
ANKRD13A	5.369	2.525	0.165	1.963	5.034	2.672	3.095	1.963	2.739	3.684	1.381	2.958	2.658	2.68	3.445	1.46	2.818	3.913	2.758	1.999	2.862	2.057	2.832	2.471
ANKRD13B	0	0.06	0.064	0.072	0	0	0.213	0	0	0.046	0	0	0	0.334	0	0.273	0.14	0.158	0	0.087	0	0	0	0.09
ANKRD13C	7.277	9.162	6.413	9.118	8.507	5.297	4.345	3.063	5.682	8.893	3.073	20.488	5.35	4.014	7.592	8.078	6.148	3.849	8.633	7.278	3.237	15.757	3.191	2.015
ANKRD13D	1.212	0	0.342	0.076	0.237	0.074	0.151	0	0.439	2.044	0	0.09	1.61	0.142	0.375	0.435	0.074	0.838	2.163	0.184	0.485	0.16	0	0
ANKRD16	2.754	2.337	1.771	1.346	3.169	2.345	1.775	1.128	6.331	1.891	1.482	0.422	2.276	1.084	1.591	1.879	1.578	3.257	2.442	3.032	2.664	1.598	0.69	2.598
ANKRD17	5.869	6.274	5.944	5.688	8.065	4.762	5.449	7.057	7.491	9.936	8.097	15.655	10.561	6.276	7.019	8.768	13.322	8.497	4.548	8.18	7.323	8.256	7.238	6.402
ANKRD2	0.256	0.379	1.82	0	0	0	1.337	0.515	0	0	0.169	0	0	0.524	0	0.322	0	0.248	0	0.272	0.597	0	0.619	0
ANKRD22	0	0.899	1.92	1.069	0	0	0	0.611	0	0	0	0	0	0.083	0	0	0.871	0	2.531	0.645	0.567	0	0.392	0
ANKRD23	0	0	0	0.145	0	0	0	0	0	0	0	0	0	0	0	0	0	0	0	0	0.462	0.152	0	0
ANKRD24	0	0.032	0	0.038	0	0	0	0	0	0.024	0	0	0	0	0	0	0	0	0.045	0	0	0	0	0
ANKRD26_1	3.2	2.19	1.778	1.042	1.516	3.23	1.444	3.456	1.051	0.799	0.157	0.613	0.331	1.938	2.26	0.794	1.223	2.638	2.591	2.643	4.533	2.622	2.406	2.494
ANKRD26_2	14.323	14.358	13.232	9.919	11.35	12.349	13.658	12.793	10.264	9.819	9.491	3.889	12.232	11.298	13.143	11.952	12.948	12.631	19.669	19.738	12.463	21.771	14.611	13.64
ANKRD27	3.024	6.704	5.176	3.945	2.608	3.674	4.08	3.757	2.539	8.496	1.301	1.863	2.748	3.862	6.008	6.771	2.57	3.682	7.639	5.05	6.022	7.86	2.924	2.596
ANKRD28	2.458	1.492	0.728	1.699	0.963	3.065	1.222	1.192	1.724	1.727	1.623	1.317	0.653	1.328	3.311	0.882	2.227	1.614	0.548	1.818	1.024	2.266	1.443	1.75
ANKRD29	0.156	1.038	0.123	0	0	0	0.272	0	0	0	0	0	0	0	0	0	0	0.151	0	0.994	2.475	0.144	0	0
ANKRD31	0	0.258	0.055	0.123	0.064	0.119	0.061	0	0.795	0	0.828	1.659	2.009	0.342	0.604	0.117	0	0.337	0.871	1.11	0.13	0.45	0.809	0.772
ANKRD32	6.268	7.779	7.781	4.167	4.766	1.222	1.999	3.56	8.608	8.927	6.382	12.575	6.184	4.148	4.811	6.01	7.117	4.584	4.831	5.791	5.401	5.469	6.199	2.702
ANKRD33	0	0.1	0	0	0	0	0	0	0	0	0	0	0.125	0.11	0	0.338	0	0	0	0	0	0	0	0
ANKRD33B	0	0	0	0	0	0	0	0	0	0	0	0	0	0	0	0	0	0	0	0	0	0	0	0
ANKRD34A	0	0	0	0	0	0	0	0	0	0	0	0	0	0	0	0.261	0	0	0.108	0.221	0	0	0	0.46
ANKRD34B	0.602	0	0	1.411	0.275	0	0.611	0.605	0	0	0	0	0	0	0.087	0	0	0	0	0	0.655	0.555	1.163	0
ANKRD34C	0.192	0	0	0	0	0	0	0	0.122	0	0.634	0	0	0	0	0	0	0	0.3	0	0	0	0	0
ANKRD35	0	0.316	0.037	0.125	0	0.606	0.206	0.286	0	2.4	0.752	5.45	1.235	0.582	0.165	0.119	0.041	0.413	0.395	0.705	0.089	0.087	0.046	0
ANKRD37	1.317	0.695	0.297	0	1.204	0.961	0.819	0.757	0	4.019	0.249	2.531	1.925	0.308	0	0	0.162	0	0.784	0.2	1.053	2.082	0	0
ANKRD39	8.851	5.96	4.736	5.796	8.808	3.434	1.797	6.032	9.843	5.582	6.104	6.614	4.572	8.847	10.912	8.4	11.923	13.323	11.159	4.908	3.67	16.771	9.985	5.881
ANKRD40_1	0.233	0	0	0.102	0	0	0	0.117	0	0.261	0	0	0	0	0	0	0.1	0	0.121	0	0	0	0	0
ANKRD40_2	4.447	3.6	1.906	4.21	3.019	3.571	3.649	3.705	3.81	1.595	2.517	3.55	4.884	5.265	4.737	2.306	3.387	6.517	7.981	3.778	2.134	2.226	3.522	2.955
ANKRD42	1.101	0.942	1.464	1.326	1.854	0.148	1.009	0.641	0.367	0.912	0.766	1.679	1.078	0.901	1.055	0.874	2.093	1.122	0.362	0.185	0.757	0.214	0.448	5.328
ANKRD45	1.17	1.009	0	0	0	0	0	0.196	0	2.85	2.834	0	0	0	1.522	0	1.342	1.133	0	0	0	2.697	0.943	3.24
ANKRD46	9.644	13.213	11.487	11.063	11.288	5.379	7.46	11.455	5.502	2.25	8.119	8.695	0.577	8.44	7.92	6.045	9.553	4.311	8.572	15.39	20.995	24.018	5.944	12.678
ANKRD49	13.914	18.498	16.331	9.196	13.726	14.294	18.707	17.321	3.731	23.211	15.361	64.595	15.607	14.208	12.061	9.617	8.925	6.981	7.28	15.164	3.778	20.426	7.047	10.761
ANKRD50	2.338	2.977	1.278	0	1.677	1.623	0.501	3.906	0.911	2.102	0.665	3.461	2.207	1.235	4.209	1.114	0.031	1.636	2.022	0.535	0.369	0.199	3.547	1.792
ANKRD52	0.345	0.191	0.034	0.114	0.433	0	0.075	0.087	0.328	0.315	1.936	0.535	0.802	0.071	0.187	0.722	0.556	0.334	0.135	0.137	0	0	0.459	0
ANKRD53	0	0	0	0	0	0	0	0	0	0.193	0	0	0	0.094	0	0	0	0	0	0	0	0	0	0.127
ANKRD54	3.259	1.999	1.423	2.684	4.056	3.189	2.535	1.883	9.577	4.521	4.763	2.009	3.676	4.083	3.908	2.033	4.353	4.698	1.588	4.344	1.229	1.854	5.298	4.07
ANKRD55	0	0.109	0.058	0.519	0.067	0.063	0.128	0.074	0	0.249	0.292	0	0	0.181	0.32	0	0	0.214	0.077	0.078	0	0	0.143	0
ANKRD6	0.199	0.118	1.889	0.561	0.109	0.238	0.833	0	0.152	0	0	0.041	1.038	0.294	0.173	0.234	0.034	0.386	0.125	0.381	2.53	0.257	0.733	0.397
ANKRD60	0	0	0	0	0	0	0	0.154	0	0	0	0	0	0	0	0	0	0	0	0	0	0	0	0
ANKRD61	0	0	0	0	0	0	0	0	0	0	0	0	0	0	0	0	0	0	0	0	0	0	0	0
ANKRD63	0	0	0	0	0.123	0	0	0	0	0	0	0	0	0	0	0	0	0	0	0	0	0	0	0
ANKRD65	0.079	0	0	0	0	0	0	0	0	0	0	0	0	0	0	0	0	0	0	0	0	0	0	0.088
ANKRD66	0.288	0	0	0.337	0.351	0	0	0	0	0	0.253	1.191	0	0	0	0.08	0	0.835	0	0	0.179	0	0	0.637
ANKRD9	0.114	0	0	0	0	0	0	0	0	0	0	0	0	0.093	0	0	0	0	0	0.121	0	0	0	0
ANKS1A	0.117	0.231	0.556	0.172	0.608	0.033	0.136	0.315	0.595	1.297	0	1.74	0.145	0.448	0.542	0.458	0.269	0.114	0.041	0.291	0.073	0.216	0.227	0.866
ANKS1B	0	0.544	0.218	0.081	0	0	0.08	0.093	0	0	0	0	0	0	0	0	0.079	0	0.096	0	0.515	0.848	0	0
ANKS3	0	0.05	0	0	0	0.058	0	0	0	0	0	0	0	0.055	0	0	0.35	0.262	0	0.144	0.759	0.75	0	0
ANKS4B	2.438	0	0.875	0.845	0	0	0.064	0	0	0	0	0	0	0.121	0	0.433	0	0.071	1.538	0.235	0	0	0	0.082
ANKS6	0.354	0.075	0.08	0.045	0.046	0.086	0	0.102	1.283	0	0.401	0.157	0.094	0.455	0.176	1.017	0.348	0.147	0.105	0.376	0.52	0.093	0.147	0.168
ANKUB1	0	0	0	0.45	0	0.174	0.712	0	0	0	0	0	0	0	0	0.771	0	0.099	0	0	0	0	0	0
ANKZF1	11.46	21.257	9.092	13.961	16.967	15.907	16.904	7.547	19.891	35.293	24.896	7.826	13.639	18.79	34.471	31.909	16.307	18.463	12.645	9.491	9.783	22.342	19.779	16.18
ANLN	41.5	36.207	52.742	33.979	27.315	23.927	27.567	23.396	22.941	66.157	27.761	70.462	20.397	25.224	37.743	31.442	22.225	23.725	25.825	33.634	37.166	49.498	34.534	36.323
ANO1	0.097	0.179	0.115	0.214	0.089	0.083	0.169	0.146	0	0.055	0.064	0	0.045	0	0.168	0	0.042	0	0.101	0.052	0.045	0.045	0.141	0.215
ANO10	3.431	4.1	1.383	5.971	3.869	2.611	0.445	5.284	1.202	0	0.193	0	1.154	5.253	5.758	2.628	2.887	3.673	2.735	2.17	2.792	10.093	4.588	3.557
ANO2	0	0	0	0.045	0	0	0	0	0	0	0	0	0	0	0	0	0	0	0	0.163	0	0	0	0
ANO3	1.212	0.234	0.624	0	0.193	1.571	1.605	0.901	0.467	0.03	0.278	0.927	0.294	0	1.736	0.75	1.269	1.02	1.426	0.448	0.688	0.389	0.561	0.292
ANO4	0.038	0.482	0.121	0.067	0	0.098	0.167	0.077	0	0.172	0.861	0.873	0.392	0.251	0.1	0.161	0.066	0.074	0	0.611	0.072	0.354	0.074	0.425
ANO5	0.057	0.126	2.82	0	2.799	0	0.247	0	2.227	0	3.445	1.819	0.738	0.835	1.721	0	0.049	1.427	2.656	0.482	4.391	0	1.426	3.266
ANO6	9.797	15.011	16.459	17.446	10.701	7.987	10.137	16.938	8.174	13.396	13.806	4.636	5.055	11.383	9.27	15.058	16.077	7.862	7.214	12.496	9.754	17.181	16.405	13.694
ANO8	0.043	0	0	0	0	0.073	0	0.216	0	0.048	0	0.044	0.12	0.035	0	0	0	0.042	0	0	0	0	0.166	0
ANP32A	7.936	7.359	4.906	7.771	2.805	2.933	7.623	3.162	6.355	2.903	5.636	1.627	3.829	3.551	3.375	2.759	4.764	7.607	7.248	7.154	14.11	6.487	9.122	4.477
ANP32B	239.125	309.264	339.753	343.05	333.538	261.743	311.056	301.484	341.027	393.492	305.88	178.442	364.941	348.874	360.315	269.184	320.781	236.239	226.769	296.769	171.412	298.038	259.365	289.417
ANP32E	52.604	50.296	62.812	53.792	60.196	45.45	55.888	48.484	44.57	34.922	17.368	29.142	15.794	54.939	48.64	35.976	76.418	69.78	62.745	59.81	56.849	61.926	58.388	38.229
ANPEP	0.455	0.134	0.036	0.24	1.662	0.465	1.029	0.823	0	0	0.06	0	0.127	0.483	0.079	0	0.235	0	0	0.048	0.127	0.671	0.44	0.352
ANTXR1	0	0.277	0	0.083	0	0.24	0.163	0.283	0.119	0	0	0.097	1.57	0.23	0	0	0	0.091	0.391	0	0	0.432	0	0.312
ANTXR2	0.526	0.713	0	0.656	0.521	0.075	0.496	1.279	0	0	0	0	0	0.323	0	0.11	0	0.467	0.183	0.233	0	0.243	0	0.389
ANTXRL	0	0	0	0	0	0	0	0	0	0	0	0	0.076	0	0	0	0	0	0	0	0	0	0	0
ANUBL1	0.63	0.645	0.536	0.427	0.044	0.578	0.76	0.098	0.922	0.164	1.601	0	3.878	1.15	0.294	1.624	1.209	0.282	3.786	0.515	0.498	0.447	0.422	0.43
ANXA1	52.318	67.459	201.459	35.827	65.065	98.319	319.185	133.063	3.916	0.062	0.292	0.457	6.568	30.96	61.044	69.693	84.747	82.989	65.377	249.272	339.93	364.245	110.248	128.83
ANXA10	0	0.162	0	0	0	0.093	0	0	0.139	0	0	0	0	0	0	0	0	0	0	0	0	0	0	0
ANXA11	21.779	33.512	30.807	27.585	32.396	39.976	37.35	33.714	9.791	19.813	13.833	3.238	5.048	15.303	22.091	26.742	28.336	31.519	24.001	44.621	26.636	52.103	29.211	32.393
ANXA13_1	0	0	0	0	0	0	0	0	0	0	0	0	0	0	0	0	0	0	0	0	0	0	0	0
ANXA13_2	0	0	0	0.279	0	0	0	0.106	0	0	0	0	0	0	0	0	0	0	0	0	0.296	0	0.102	0
ANXA2	748.84	1050.61	870.8	937.846	828.378	689.185	840.312	795.174	639.997	554.163	427.927	95.379	372.346	668.772	658.056	671.825	894.216	821.83	714.51	999.279	992.73	995.774	1082.23	633.025
ANXA3	11.784	32.453	54.326	5.085	16.155	16.757	24.573	10.06	1.69	0	0	1.38	0	0.727	3.469	13.592	3.345	17.642	23.84	14.873	31.531	10.555	38.268	6.771
ANXA4	5.196	2.616	3.032	2.319	3.992	4.169	6.226	3.559	1.24	0	0.696	0	0	0.246	0.718	3.279	3.237	3.425	0	1.599	5.34	2.36	2.476	2.168
ANXA5	58.94	94.96	61.531	80.166	79.293	49.46	85.175	69.139	75.309	80.715	50.756	39.247	37.935	76.874	82.42	77.159	85.818	60.018	48.815	67.301	41.008	88.569	56.922	35.573
ANXA6	335.985	399.634	330.231	342.507	347.216	263.71	341.175	345.516	68.975	100.287	61.792	0.773	52.761	184.805	229.066	197.528	239.131	259.135	217.949	353.44	317.067	110.407	288.9	220.969
ANXA7	10.214	12.251	11.897	7.365	6.275	6.702	17.487	14.732	6.895	7.905	4.091	3.465	1.479	4.998	5.589	3.576	5.759	12.315	3.225	9.868	13.904	16.979	6.315	6.49
ANXA8	60.355	87.226	64.729	51.445	57.094	52.091	81.9	37.621	7.832	11.703	21.592	0	5.445	34.79	39.98	37.941	63.294	77.452	48.519	69.957	107.536	42.214	102.09	56.298
ANXA9	0.312	0	0.082	0	0.381	0.355	0	0	0.132	0	0.275	0	0.194	0.426	0.993	0.349	0	2.418	0	0	0.291	0.768	0	0.115
AOAH	0	0.17	0.836	0	0.042	0	0.36	0.324	0	0.802	0.122	0.809	0.77	0	0.12	0	0	0.134	0.287	0.098	0	0.721	0	0.204
AOC2	0.269	0.447	0	0.295	1.166	0.286	1.052	0.54	0.851	3.925	1.241	0.903	0.874	2.416	1.455	1.293	0.462	0.845	0.21	0.642	0.251	0.928	0.195	1.115
AOX1	0.704	0.494	3.696	0.774	0.869	2.668	3.094	0.177	0.178	0.158	0.046	0.983	0.327	1.669	0.58	4.392	1.634	0.851	2.125	0.897	6.83	6.911	1.668	1.325
AP1B1	2.852	4.303	4.658	7.287	4.285	5.091	2.924	7.975	4.505	2.943	4.696	1.294	2.107	2.908	2.913	4.123	3.729	4.273	3.132	3.858	3.245	7.564	8.539	4.024
AP1G1	9.716	17.114	16.341	12.871	12.986	8.634	9.257	5.753	11.239	34.835	25.004	16.093	15.104	17.681	27.997	17.624	19.184	14.753	12.033	9.827	11.322	26.798	22.466	15.99
AP1G2	23.588	32.032	26.807	23.991	17.606	18.581	23.82	25.1	11.02	7.65	6.49	0.051	5.62	17.441	15.08	12.469	15.929	17.071	17.393	20.715	11.279	20.973	10.026	10.394
AP1M1	0.137	0.659	1.084	1.993	0.627	0.117	0.956	0.069	0.522	1.929	0.816	0.213	0.574	2.751	0.952	1.667	0.885	2.524	0	1.676	0.384	2.531	0	3.573
AP1M2	69.158	92.836	68.229	57.781	53.855	67.998	80.856	93.603	51.276	29.779	43.917	6.428	11.977	61.712	46.646	80.79	83.814	78.857	63.338	68.484	83.787	103.332	82.684	53.418
AP1S1	58.753	92.094	69.041	86.03	69.813	60.914	78.299	97.793	56.882	49.352	37.192	51.668	26.352	68.502	65.906	51.461	64.905	64.689	61.441	56.268	53.472	50.012	48.893	46.331
AP1S2	0.512	1.702	0	0.9	0.702	0.872	0.668	2.83	0.648	0	0.676	3.177	3.569	1.674	3.106	1.5	2.2	0.495	0.266	0.543	2.149	0.472	2.969	0
AP1S3	6.468	6.941	5.45	3.392	8.128	8.051	5.25	5.941	3.309	0.175	0.821	0	1.157	2.899	4.097	4.375	7.54	5.176	8.546	6.472	9.864	9.23	8.419	12.329
AP2A1	1.913	1.015	2.982	1.596	2.555	2.297	1.878	2.416	1.989	0.386	1.684	0.457	1.961	3.61	1.658	1.438	2.066	1.376	2.144	0.833	3.203	2.668	3.604	1.412
AP2A2	8.592	12.7	14.883	10.537	7.252	5.165	10.16	7.724	7.364	2.045	4.405	2.04	5.545	12.854	7.536	2.201	1.999	6.407	4.946	7.406	4.951	11.321	6.158	9.795
AP2B1	59.588	59.448	68.823	62.223	61.13	45.008	53.462	87.815	28.857	102.134	65.562	71.78	36.987	58.7	78.978	74.616	84.61	67.207	53.097	47.005	95.926	82.43	61.341	48.581
AP2M1	432.446	546.635	492.713	489.477	446.79	416.383	428.432	496.984	410.343	286.742	267.118	79.447	165.77	373.529	385.836	365.444	517.979	404.558	386.311	504.679	611.019	511.045	377.335	359.761
AP2S1	122.032	143.552	146.499	162.347	132.913	155.624	135.511	171.169	182.718	92.161	101.758	79.516	58.327	101.776	119.948	135.131	148.801	157.318	209.971	165.337	194.397	170.315	173.192	141.616
AP3B1	20.585	29.276	31.021	39.513	32.996	24.936	37.528	32.73	24.715	52.126	34.403	35.622	40.579	44.727	38.835	30.968	22.878	19.379	20.888	22.958	21.773	39.605	22.951	20.675
AP3D1	11.574	9.996	11.722	11.723	14.115	11.856	13.008	15.196	22.373	8.326	10.482	7.904	20.571	14.523	13.818	10.773	13.904	16.704	9.364	14.221	11.292	10.426	15.125	7.581
AP3M1	22.925	36.516	23.307	27.389	20.778	21.463	23.007	32.452	16.537	31.316	26.703	24.506	22.066	30.586	33.451	32.951	30.24	21.173	15.91	28.071	28.828	50.184	24.14	33.271
AP3M2	1.568	2.16	3.32	1.066	0.13	0.121	0.372	0.502	1.354	0	0	0	0	1.166	1.297	2.328	2.145	3.31	0.074	0.303	2.726	2.234	1.447	1.263
AP3S1	0.97	0.478	0.511	0	0.296	0	0	0	0	0.182	0	0	0.301	0	0	0.271	0	0.626	0.337	0	0	0	0.313	0.358
AP3S2	28.477	45.731	41.751	26.808	28.57	22.731	35.9	40.832	25.409	32.53	23.093	8.566	20.041	25.565	30.873	20.859	37.372	29.835	24.666	37.663	54.669	58.948	31.193	32.563
AP4B1	2.193	2.559	3.736	3.198	2.848	2.31	2.712	1.741	0.804	6.389	1.981	4.836	1.019	3.964	3.051	3.528	3.324	4.355	0.36	3.37	4.63	2.926	0.949	2.876
AP4E1	1.638	1.538	0.769	1.947	2.226	0.339	2.543	2.983	1.907	7.614	1.696	14.202	4.899	3.078	5.143	4.931	4.797	3.342	1.521	3.15	2.272	3.837	2.868	1.863
AP4M1	5.528	3.944	8.051	3.437	7.491	8.441	7.879	2.587	3.381	9.374	6.923	0.69	3.368	5.144	7.931	10.057	4.015	4.058	3.373	4.857	5.691	8.786	8.755	9.816
AP4S1	2.525	5.391	11.517	2.468	4.872	10.512	5.615	8.745	20.26	1.734	0	0.29	7.304	3.9	6.08	7.518	16.644	5.973	9.346	8.937	6.282	5.172	6.511	3.418
AP5B1	0.444	0.041	0.394	0	0.051	0.331	0.048	0.167	0	0	0.366	0.057	0	0.045	0.288	0.046	0.048	0.215	0.115	0.353	0.103	0.562	0.268	0.061
AP5M1	2.997	3.323	6.225	4.242	2.442	0.444	2.665	7.142	2.064	3.442	3.614	13.822	3.817	2.345	1.864	3.329	3.922	1.513	3.12	1.384	1.581	11.593	3.402	7.505
APAF1	1.456	2.618	3.293	3.323	0.683	0.469	2.158	0.396	0.748	2.875	2.651	6.515	1.281	2.156	3.002	4.119	0.914	2.018	1.966	2.465	0.991	3.41	5.518	3.094
APBA1	0.123	0	0	0.108	0	0.052	0	0	0	0.069	0	0.446	0	0	0	0	0.37	0.06	0.064	0.065	0.057	0.057	0	0
APBA2	0.042	0.343	0.033	0	0.116	0	0	0	0	0.995	0	0	0	0.138	0.073	0.035	0	0	0.833	0	0.236	0.039	0.041	0
APBA3	2.473	3.598	5.917	3.874	5.438	5.593	3.026	5.438	4.699	2.345	6.327	1.039	6.25	10.489	8.574	7.377	7.972	3.589	4.102	2.871	4.397	10.328	7.845	4.022
APBB1	0.884	1.829	3.209	0.207	0.862	0.201	0.923	2.429	2.314	0.43	2.723	0.427	1.205	0.915	1.379	1.332	0.962	1.71	2.515	2.064	2.199	0.597	1.424	1.109
APBB1IP	0.122	0.09	0.097	0.376	0.112	0	0.053	0.123	0.232	0.172	0.081	1.139	1.421	0.4	0	0.102	0.053	0.118	0.382	0.26	0.228	0.451	0.355	0
APBB2	3.736	2.038	2.774	2.191	2.114	3.788	2.594	3.086	1.296	1.4	2.115	11.138	3.309	2.801	2.005	7.226	4.245	2.281	1.343	3.873	3.901	5.166	4.774	5.763
APBB3	4.261	2.431	3.423	3.025	3.963	4.202	4.099	2.33	1.705	0.924	1.777	0.309	1.946	3.424	2.981	3.819	5.785	4.485	2.023	4.207	3.557	6.409	1.59	0.083
APC	5.452	4.778	4.998	3.957	4.847	5.163	5.886	9.302	7.04	8.799	11.273	5.056	5.831	5.421	7.322	6.949	3.83	4.31	6.854	5.251	4.795	6.633	6.108	6.896
APC2	0	0	0.018	0.02	0.105	0	0	0	0	0.154	0.03	0	0	0	0	0	0	0.022	0	0.097	0.021	0.021	0	0
APCDD1	0	0	0	0.086	0	0	0	0.098	0	0	0	0.101	0	0	0	0	0	0	0	0	0	0	0	0
APCDD1L	0	0	0	0	0.192	0	0	0	0	0	0	0	0	0	0	0.088	0.181	0.102	0	0	0	0	0	0
APCS	0	0	0.131	0	0	0	0	0	0	0	0	0	0	0	0	0	0	0	0	0	0	0	0	0
APEG3	0	0	0	0	0	0	0	0	0	0	0	1.897	0	0	0	0	0	0	0	0	0	0	0	0.338
APEH	13.837	21.712	21.485	23.189	21.277	14.911	16.15	23.869	11.133	4.496	0.346	1.221	3.11	13.89	10.346	12.741	11.502	17.578	15.564	19.357	25.819	25.752	13.887	20.697
APEX1	124.038	117.046	121.035	124.89	126.439	131.03	121.352	118.519	194.659	142.821	226.893	249.851	168.034	135.279	178.126	174.934	115.449	161.244	136.912	150.048	117.881	156.036	120.363	113.227
APEX2	15.311	14.306	7.516	11.794	6.671	28.173	26.166	33.183	15.077	1.739	4.505	14.858	29.432	29.066	36.174	36.474	12.278	15.431	19.325	14.91	15.692	38.979	24.011	38.217
APH1A	28.137	33.693	21.376	23.029	18.336	22.433	27.964	25.339	26.039	37.218	14.002	12.236	15.394	21.943	32.238	26.295	39.058	14.758	11.716	23.467	16.816	23.907	20.977	19.328
APH1B	1.994	1.768	1.102	1.929	0.364	1.358	0.52	0.601	0.758	5.378	1.843	4.951	5.746	2.119	2.938	3.172	3.6	2.701	2.49	1.058	0	2.573	0.386	3.974
API5	28.212	31.401	34.155	32.307	29.793	28.932	33.758	26.377	13.513	96.291	63.952	161.35	29.271	32.919	52.789	47.467	42.375	29.63	24.622	28.859	31.537	48.523	38.174	32.289
APIP	54.082	86.919	76.743	99.963	62.316	57.715	71.729	93.061	79.447	82.718	89.505	62.617	76.638	86.328	111.804	87.942	83.465	88.238	101.479	98.564	69.363	108.162	79.831	68.988
APITD1	23.707	32.889	27.253	28.72	16.345	27.45	40.357	38.473	76.934	69.89	79.92	47.769	69.803	58.673	70.847	46.498	33.257	30.386	33.554	58.513	22.312	65.752	48.26	47.44
APLF	2.505	3.23	1.136	1.594	1.12	1.816	4.592	0.911	4.389	1.528	0	2.427	1.586	2.354	0.97	0.402	1.466	1.805	0.277	1.754	1.591	0.737	3.298	1.299
APLN	0	0.487	0	1.74	0	0	0	0	0	0	1.742	0.682	0	0.539	0	0.552	0	0	0	0	0	0.608	0	0.73
APLNR	0	0.032	0	0	0	0	0.038	0	0	0	0	0	0	0	0	0	0	0	0	0	0.04	0	0	0.192
APLP1	2.399	2.166	0.842	1.172	2.618	0.794	0.986	3.282	1.097	5.841	3.344	5.929	1.92	0.817	1.328	1.897	4.64	1.547	0.763	3.183	1.243	5.282	2.384	2.951
APLP2	42.956	57.354	51.739	57.535	44.952	29.066	42.86	43.06	18.168	31.143	33.849	7.453	13.273	32.264	34.256	38.418	36.655	38.051	29.856	39.892	37.837	49.108	50.069	36.575
APMAP	5.785	5.441	5.065	7.217	9.132	4.747	10.893	6.663	6.13	9.458	12.502	2.177	5.477	6.193	6.474	8.544	9.586	10.585	5.694	10.386	11.972	12.314	9.967	4.31
APOA1	0.687	0.761	1.084	0	1.255	1.9	2.539	1.035	0.217	0	0	0	0	0.983	0.595	0.431	2.361	7.474	1.072	3.645	63.414	24.84	28.712	24.52
APOA1BP	30.264	33.599	23.356	28.651	33.489	22.883	28.463	23.197	31.809	40.576	24.554	31.595	24.102	26.081	22.117	25.457	20.42	24.952	19.778	23.632	18.739	44.911	30.313	13.826
APOA2	0	0	0	0	0	0	0	0	0	1.095	0	2.353	3.021	0	0	0	0	0	0	0.345	0	0	0.314	0
APOA4	0	0	0	0	0	0.187	0	0	0	0.062	0	0	0	0	0	0	0	0	0	0	0.307	0.202	0	0
APOA5	0	0	0	0	0	0.1	0	0.471	0	0.593	0	0	0	0	0	0	0	0	0	0	0	0	0.113	0
APOB	0.225	0.125	0.053	0.099	0.175	0.029	0.029	0.079	0.128	0.006328	0.535	0.571	0.607	0.11	0.117	0.085	0.019	0.098	0.094	0.299	0.105	0	0	0.224
APOBEC1	0	0.288	1.69	0	0	0	0.169	1.37	0	0	0	0	0.724	0.318	0.169	0.978	0	0	0.81	0.413	0.545	0	0.941	0.646
APOBEC2	1.098	0	0	0	0.627	1.169	0	1.104	0.522	0	0	0	2.936	2.47	7.497	2.069	0	0.797	5.002	0.875	0.384	0.886	0.796	1.824
APOBEC3A	0	0	0	0	0	0	0	0	0	0	0	0	0	0	0	0	0	0	0	0	0	0	0	0
APOBEC3Z3	1.447	0.641	0.152	2.036	0	0.493	0.084	0.776	0.733	0.921	10.699	51.39	25.198	3.786	3.344	1.777	0.249	2.333	2.61	0.512	1.17	3.378	0	3.204
APOBEC4	1.398	0	0.221	0	0	0	0	0.422	0	0	0	0	0	0	0	0	0	0	2.182	0	0	0	0	0
APOBR	7.649	9.005	6.635	7.589	6.137	3.181	5.147	6.573	8.451	7.822	7.4	0	3.514	10.291	13.029	11.283	13.076	9.467	8.101	15.062	1.95	8.444	10.191	8.618
APOC2	0	0	0	0	0	0	0	0	0	0	0	0	0	0	0	0	0	0	0	0	0	0	0	0
APOC3	0	0	0	0	0	0	0	0	0	0.334	0	0.307	0	0	0	0	0.255	0	0	0	0	0	0	0
APOC4	0	0	0	0	0.323	0	0	0	0	0	0	0	0	0	0	0	0	0	0	0	0	0	0	0
APOD	0	0	0	0	0	0	0	0	0	0	0	0	0	0	0	0	0	0.494	0	0	0	0	0	0
APOE	1.203	0	0	0.353	0.611	0	0.815	0	0	0.075	0	0	0.249	0.328	0.116	0	1.495	0.388	0	2.272	1.996	0.123	3.749	0
APOF	0.089	0.463	0.706	0.079	0	0.229	0.856	0	0	0	0.118	0.555	0.333	0.658	0.388	0.524	0.231	0.692	0	0.19	0.835	0.989	0	0.099
APOH	0	0	0	0	0	0	0	0	0	0	0	0	0	0	0	0	0	0	0	0	0	0	0	0
APOL	4.994	6.458	7.49	3.953	4.792	13.821	14.45	16.318	9.965	9.823	7.419	12.401	9.867	9.086	8.333	10.036	16.53	8.215	5.458	8.749	8.503	19.218	10.744	14.24
APOL3_1	0.053	0.078	0.083	0	0.192	0.224	0.137	0.053	0.067	0.03	0.139	0.054	0.196	0.129	0.046	0.132	0.09	0	0.383	0.056	0.049	0.097	0.356	0.175
APOL3_2	5.241	2.362	2.119	1.349	2.22	9.798	6.341	3.342	2.915	0.503	11.65	1.852	20.326	7.946	26.597	14.881	10.442	7.175	3.327	2.851	0.477	7.66	13.845	16.564
APOL6	0	0	0	0	0	0	0	0	0	0	0	0	0	0	0	0	0	0	0	0	0	0	0	0
APOLD1	0.477	0.294	0.502	0.035	0.618	0.305	0	0.08	0.353	0.022	0	0.453	0	0.293	0.241	0	0	0.346	0.248	0	0.037	0	0	1.321
APOM	6.083	3.896	5.122	5.351	3.706	8.806	6.352	5.097	2.826	0	0	0.21	0	1.99	1.055	0.849	2.964	3.532	1.689	4.091	0.946	5.42	2.157	4.491
APON	0	0	0	0	0	0	0	0	0	0	0	0	0	0	0	0	0	0	0	0	0	0	0	0
APOO	63.196	73.3	83.983	77.209	50.056	112.569	118.548	138.556	73.172	66.297	57.958	125.148	71.002	108.244	115.5	111.284	56.903	62.682	55.736	74.556	64.366	128.16	118.31	105.948
APOPT1	28.932	23.712	21.23	23.492	22.374	29.377	27.599	24.988	63.442	89.325	45.557	78.486	59.321	66.734	41.64	77.345	42.098	26.202	28.766	24.812	31.838	54.194	38.915	33.477
APP	0.349	0	0.158	0.044	0	0.255	1.173	1.004	1.012	0	0.857	1.188	0.418	0.898	0.433	1.421	0.815	0.531	0.104	1.431	3.306	0.23	0.434	0.055
APPBP2	5.065	4.123	3.245	5.489	8.051	5.939	6.452	13.581	13.765	7.509	11.44	7.064	10.17	9.365	12.091	10.758	4.986	12.431	1.987	7.327	7.534	7.985	15.261	5.121
APPL1	4.096	9.875	8.853	6.674	3.068	5.775	7.655	6.144	2.807	6.264	1.685	5.35	3.496	6.04	6.286	7.422	6.87	12.151	3.145	8.983	5.137	11.575	13.375	5.205
APPL2	3.301	4.807	4.1	5.935	2.218	2.645	6.801	4.49	2.152	1.937	0.192	0.954	2.347	5.676	3.324	3.536	4.674	2.724	3.689	5.669	0.996	4.027	1.737	4.784
APRT	8.255	9.151	2.381	9.356	11.607	3.245	4.559	4.31	24.538	1.606	12.789	7.884	7.528	10.126	11.835	8.774	8.326	11.521	9.75	11.293	18.662	7.609	14.89	8.966
APTX	13.88	10.325	10.958	11.258	6.59	6.217	5.883	4.984	14.274	7.497	13.57	4.197	3.017	10.245	9.532	5.812	7.362	7.501	8.538	8.134	8.073	15.62	5.926	10.58
AQP1	0.116	0	0	0.051	0	0	0	0	0	0	0	0	0	0	0	0	0	0	0	0	0	0	0	0
AQP10	0.356	0	0	0	0	0	0	0	0	0	0	0	0	0	0	0.149	0	0	0	0	0	0	0	0
AQP11	69.455	140.495	55.68	41.728	57.915	46.952	21.498	63.175	24.267	87.021	89.125	116.318	72.403	10.979	31.501	22.186	18.469	8.661	27.206	19.957	32.567	16.831	39.118	38.457
AQP2	0	0	0	0	0	0	0	0	0	0	0	0	0	0	0	0	0	0	0	0	0	0	0	0
AQP3	56.826	91.165	78.197	74.98	58.247	128.129	84.145	62.586	85.73	405.199	170.53	199.641	184.849	156.502	151.874	165.093	65.246	73.516	102.747	65.721	73.001	74.383	96.369	128.86
AQP4	0.379	0.44	0.214	0.834	0.52	0.3	0.306	0.681	0.206	0.046	0.072	0.112	0.076	1.174	0.564	0.817	0.326	0.079	0.648	0.633	0.278	0.649	0.917	1.8
AQP5	0	0	0	0	0	0	0	0	0	0	0	0	0	0.085	0	0	0	0	0	0	0	0	0	0
AQP6	0	0	0	0	0	0	0	0	0	0	0	0	0	0	0	0	0	0	0	0	0	0	0	0
AQP8	0.896	0.331	0	0	0	0	0.312	0.36	0	0	0.71	0.093	0	0.22	0.155	0.15	0	0	0	0	1.087	0	0	0.496
AQP9	0.663	0.122	0.131	0.437	0.606	0.141	0	0	0	0	0.438	0	0.462	0.136	0.144	0	0	0.321	1.035	0.352	0	0	0	0
AQPEP	0.104	0.115	0	0.366	0	0	0.136	0	0	0.993	0	0	0.145	0.892	0	0.044	0	0	0	0	0	0.766	0	0
AQR	7.657	10.074	9.623	10.148	6.747	11.257	6.394	6.663	4.307	13.759	13.105	37.978	7.024	9.912	13.692	16.016	9.24	5.914	5.826	7.218	7.368	12.597	10.624	17.339
AR	0.173	0	0	0.051	0	0.049	0	0	0.073	0	0	0	0.161	0.047	0	0.048	0	0.112	0.12	0	0	0	0.167	0.064
ARAF	9.905	11.269	22.223	17.597	7.504	29.633	46.216	35.052	10.815	11.096	7.573	10.518	8.301	25.366	19.262	30.177	20.114	13.62	27.404	18.542	32.161	49.015	33.961	19.7
ARAP1	4.071	7.085	5.08	2.079	5.641	6.934	3.2	3.037	9.65	11.882	9.192	0.679	2.931	7.303	9.107	7.258	6.436	3.177	3.418	10.876	4.043	5.205	13.968	9.598
ARAP2	1.715	4.083	2.02	2.046	0.957	3.145	3.517	1.666	1.031	1.928	0.614	1.564	0.351	1.141	2.117	1.558	0.5	3.264	3.36	2.408	4.503	1.394	2.558	3.316
ARAP3	0.198	0	0	0.058	0	0	0	0	0	0	0	0	0	0.027	0.114	0	0	0.032	0	0	0.031	0.061	0.032	0.292
ARC	0	0	0	0	0	0	0	0	0	0	0	0	0	0	0	0	0	0	0.135	0	0	0	0	0
ARCN1	29.669	45.169	47.277	49.664	37.51	28.942	41.203	29.211	34.029	72.818	43.525	42.254	23.955	46.508	49.477	42.117	40.945	41.705	36.876	40.887	49.607	66.635	40.547	30.579
AREG	0.335	0	0.088	0	0.204	0.285	0	0	0	0	0	0	0	0.183	0.097	0.094	0	0	0.698	0	0	0	0.108	0.124
AREL1	0.964	1.328	1.314	1.349	0.801	1.343	1.144	1.63	0.833	1.625	1.389	5.576	2.281	1.827	1.937	3.375	0.791	1.145	0.41	2.047	0.327	1.979	1.059	4.075
ARF1	232.873	284.679	265.258	252.356	240.926	181.422	244.279	239.413	281.44	281.247	217.503	178.761	205.989	303.288	267.969	260.379	296.353	217.7	229.188	241.426	284.882	391.968	262.87	228.597
ARF2	24.401	31.601	31.555	23.508	59.893	25.925	32.964	25.469	22.376	46.364	114.781	49.533	50.129	39.529	57.211	37.559	59.343	24.286	30.481	42.193	22.548	13.281	48.086	26.249
ARF4	158.708	219.872	197.326	186.711	191.413	150.005	228.556	241.4	198.174	130.376	86.305	95.686	69.444	152.262	143.534	143.675	179.774	176.417	228.84	183.663	309.455	337.249	229.425	169.902
ARF5	134.615	170.3	140.584	99.683	145.156	162.331	188.224	207.939	68.368	37.376	57.013	10.563	62.516	92.673	98.741	94.166	130.54	108.67	75.759	121.717	89.535	216.988	150.331	161.833
ARF6	12.953	10.077	5.562	10.595	8.931	13.74	10.877	12.11	23.033	10.09	9.004	6.819	21.553	19.885	16.154	11.418	23.056	13.854	8.99	15.443	9.965	18.225	17.359	10.318
ARFGAP2	19.709	30.478	33.385	33.994	34.663	26.328	29.355	34.804	17.346	42.444	24.643	12.738	9.548	27.315	34.553	39.528	34.651	31.252	28.16	28.664	41.979	44.58	27.865	36.01
ARFGAP3_1	8.883	10.084	15.833	15.305	12.136	13.491	10.918	17.034	9.166	29.644	10.401	7.296	13.283	13.48	16.988	17.025	12.598	12.76	7.054	9.432	8.8	17.474	13.282	13.995
ARFGAP3_2	136.114	142.162	112.243	153.005	124.769	113.996	158.455	132.154	112.6	196.125	95.027	112.215	97.135	168.456	138.868	102.669	119.018	92.205	77.609	94.427	73.598	131.166	94.48	79.747
ARFGEF1	6.997	6.818	9.427	6.155	5.87	5.526	5.647	7.146	7.271	3.126	6.092	5.846	2.586	5.559	4.477	8.04	5.276	7.988	1.884	7.359	5.375	4.415	7.427	2.102
ARFGEF2	3.908	3.921	5.156	3.763	4.692	3.959	5.287	7.227	6.107	5.482	4.859	2.331	5.41	4.105	5.786	5.685	4.905	6.486	6.176	4.24	3.699	3.628	5.157	3.98
ARFIP1	19.377	20.802	16.344	16.462	16.032	9.119	11.848	5.537	7.753	15.475	14.075	28.914	12.09	14.971	18.743	15.8	14.819	16.284	12.899	20.737	13.369	17.063	12.475	20.103
ARFIP2	5.608	7.771	6.779	5.55	4.405	5.223	3.431	4.669	8.659	6.254	7.869	1.451	4.644	5.518	6.684	7.044	7.76	8.055	5.564	3.256	5.232	6.785	6.27	3.881
ARFRP1	13.091	8.679	12.995	10.076	10.821	8.115	10.974	5.226	6.83	5.302	2.797	4.382	10.561	12.438	11.682	17.009	9.601	7.079	13.427	11.447	8.083	11.358	8.098	10.447
ARG1	0.12	0	0	0.106	0.055	0	0.052	0	0	0	0	0	0	0.098	0	0	0	0.116	0.063	0.064	0	0	0	0.133
ARG2	115.728	142.546	117.728	136.663	157.831	92.793	124.533	95.639	98.15	166.489	108.311	34.228	153.301	152.809	105.36	81.249	163.023	132.441	110.789	151.943	107.282	82.518	82.573	96.674
ARGFX	64.947	32.053	38.541	59.048	53.98	90.202	61.451	59.605	179.204	395.994	291.857	2990.89	518.167	191.243	222.18	152.763	88.073	61.793	42.88	96.498	5.49	109.893	148.571	52.132
ARGLU1	26.254	34.048	31.022	22.2	22.137	24.954	19.604	27.249	37.125	33.031	44.962	59.412	31.656	27.149	24.52	22.695	26.942	23.93	14.811	27.156	18.647	19.673	24.239	28.323
ARHGAP1	12.911	18.581	20.468	15.863	14.38	18.117	20.606	15.084	9.603	21.327	14.152	17.848	12.685	17.013	20.255	10.9	18.472	11.836	9.141	17.427	14.972	21.779	13.647	13.429
ARHGAP10	3.884	1.399	1.725	1.751	2.84	2.853	1.352	2.441	1.845	0.873	1.795	2.211	1.445	2.224	1.768	1.911	3.006	0.047	1.061	1.34	0.453	1.567	2.817	1.613
ARHGAP12	3.456	1.865	3.096	1.298	1.739	3.34	4.258	3.943	4.526	3.055	4.205	6.79	1.913	1.492	4.039	6.568	2.003	1.991	3.678	5.896	2.536	3.543	3.379	3.526
ARHGAP15	24.955	8.537	12.99	21.759	9.461	5.661	12.708	16.216	12.149	0	5.757	4.623	5.877	9.625	7.368	5.019	6.278	5.378	3.857	2.893	5.185	24.711	3.372	8.93
ARHGAP17	1.065	1.275	1.522	0.625	1.669	1.037	1.854	1.326	1.928	0.285	0.536	0.105	2.688	0.622	0.308	0.212	1.614	0.785	1.214	0.808	0.71	0.701	1.226	1.629
ARHGAP18	25.7	26.302	31.399	22.326	19.114	23.365	35.136	24.343	18.862	9.642	10.908	7.079	4.845	19.77	18.622	20.364	25.754	24.286	17.306	26.61	29.533	24.572	27.044	20.962
ARHGAP20	0.046	0	0.072	0	0	0.078	0	0	0.058	0	0	1.136	0.128	0	0	0.038	0.039	0.044	0.048	0.194	0.043	0	0.044	0.304
ARHGAP21	3.39	3.465	2.739	3.471	3.679	3.067	3.503	3.915	4.698	1.503	1.994	1.535	1.945	2.989	3.352	3.904	4.099	4.818	1.82	4.528	2.298	2.173	3.227	3.666
ARHGAP22	0.081	0.06	0	0.213	0.148	0.069	0.07	0	0	0.045	0	0	0	0.066	0.21	0.135	0	0	0	0.258	0	0	0	0
ARHGAP23	0	0.022	0	0	0	0.052	0.026	0	0	0.034	0	0.063	0	0	0	0	0	0	0	0	0	0	0	0
ARHGAP24	0.175	0.043	0	0	0	0.05	0	0	0	0	0.154	1.992	0	0	0	0.684	0	0.169	0	0.31	0.762	0.054	0.903	0.129
ARHGAP25	0	0.084	0	0.05	0.052	0	0	0	0	0	0	0.883	0	0.093	0.049	0.238	2.006	1.487	0	0.604	0.584	0	0.33	0
ARHGAP26	0.13	0.048	0.102	0	0.059	0.166	0	0.978	0.082	0	0	0.537	2.533	0.159	0.843	0.109	0	0.69	0.743	0	0.121	0	0.502	0.359
ARHGAP27	0.053	0	0.042	0	0	0	0	0	0	0	0	0	0	0	0	0	0	0.051	0	0	0	0.049	0	0
ARHGAP28	0.584	2.804	2.304	0.321	1.2	0.435	0.19	0.44	1.202	0	0.096	0	1.492	0.239	0.316	0.55	1.129	1.2	1.367	1.317	4.629	0.673	1.623	0.566
ARHGAP29	0.261	0.055	0.294	0.819	0.408	0.095	0.454	0.374	0.236	0.021	0.295	2.466	0.589	0.731	0.484	0.935	0.992	2.234	0.078	1.542	0.869	0.378	0.144	0.124
ARHGAP30	0	0.279	0	0.037	0.46	0.036	0	0.126	0.159	0	0	0	0.351	0.206	0.145	0	0	0.203	0	0	0	0	0	0
ARHGAP31	0	0.054	0.634	0.546	1.603	0.902	0.699	1.102	0.879	0.739	2.509	0.567	0.374	1.972	0.855	0.306	0.691	0.177	0.038	0.776	0	1.01	0.247	0.809
ARHGAP32	0.074	0.31	0.195	0.087	0.068	0.063	0.15	0	0	0.014	0	0.255	0.344	0.464	0.128	0.021	0.403	0.382	0.026	0.026	0.276	0.114	0.072	0
ARHGAP33	0.04	0.029	0	0	0	0.068	0.104	0.04	0.253	0.426	0.263	0	0.26	0.098	0.035	0	0.103	0	0	0.042	0	0.037	0	0.177
ARHGAP35	1.799	1.504	1.56	0.804	1.725	1.934	0.796	1.305	1.831	3.233	1.363	1.312	3.127	1.809	1.381	2.297	0.989	3.482	1.413	2.318	0.798	0.598	1.597	0.98
ARHGAP36	0	0	0	0	0	0.05	0	0	0.147	0	0	0	1.298	0	0	0	0	0	0	0	0	0	0	0.129
ARHGAP39	0	0.068	0.072	0	0	0.156	0.04	0	0.058	0.051	0	0	0	0	0	0	0	0.044	0.048	0	0.043	0	0.133	0
ARHGAP4	0.043	0	0	0	0	0	0	0	0	0	0	0.045	0	0.035	0.451	0	0	0	0	0	0	0	0	0
ARHGAP44	0.126	0.047	0	0	0.173	0	0	0.063	0	0	0	0	0	0.052	0.055	0.053	0.109	0	0	0	0	0.349	0.427	0.07
ARHGAP5	10.714	8.507	14.288	15.697	10.553	18.001	15.214	20.781	20.866	25.286	16.062	54.493	26.79	21.668	30.561	18.884	11.422	17.723	14.356	14.835	16.649	13.38	18.375	12.707
ARHGAP6	0	0	0	0.047	0	0.046	0.047	0.108	0	0	0	0.166	0.1	0.088	0.372	0.045	0	0	0.056	0.057	0	0.049	0	0.059
ARHGAP9	0.513	0.047	0.152	0	0.059	0.273	0.279	0.58	0	0	0	0	0.656	0.157	0.167	0.322	0.055	0	0	0	0	0.591	0.248	0.213
ARHGDIA	92.366	135.045	107.338	113.661	111.311	94.276	124.271	122.375	65.271	31.999	30.716	25.704	63.172	83.512	86.862	82.795	100.418	86.072	76.452	121.44	115.03	138.934	136.79	84.377
ARHGDIB	2.083	2.566	1.096	0	2.666	3.667	3.263	2.653	0	0	0	0.144	2.841	0.909	4.575	4.652	2.03	1.21	2.458	0.295	0	10.242	1.612	1.384
ARHGDIG	0	0	0	0	0.166	0	0	0	0	0	0	0	0	0	0	0	0	0	0.378	0	0	0	0	0
ARHGEF1	1.394	1.03	1.651	0.519	1.519	0.365	2.053	0.054	0.883	0.09	0.283	1.498	1.396	0.219	1.348	0.988	1.014	0.208	0.837	1.366	1.1	0.099	0.311	0.119
ARHGEF10	0	0	0	0	0.035	0	0	0	0	0	0	0	0	0.094	0	0	0	0	0	0.041	0	0	0	0
ARHGEF10L	0	0	0.098	0	0	0	0	0	0	0	0	0	0	0.067	0	0.069	0	0	0.086	0.044	0	0	0	0.046
ARHGEF11	0.329	0.199	0.284	0.211	0.219	0.459	0.234	0.181	0.834	0.219	0.198	1.424	0.557	0.392	0.441	1.228	1.106	0.376	0.467	0.731	0.168	0.248	0.723	0.497
ARHGEF12	0.128	0.661	0.025	0.562	0	0.354	0.528	0.675	0.162	1.077	0.844	1.752	0.238	0.836	0.277	1.15	0.275	1.546	0.133	0.136	0.119	0.029	0.031	0.106
ARHGEF15	0	0	0	0.049	0	0	0	0	0	0	0	0.058	0	0	0	0	0	0	0.117	0.119	0	0	0	0
ARHGEF16	1.7	3.364	1.861	1.302	3.408	2.288	2.863	5.127	0.625	0.031	0	0.34	0.969	3.363	5.704	5.464	6.223	2.494	1.827	2.911	5.321	3.437	5.143	4.251
ARHGEF17	0	0.221	0	0.131	0.068	0	0.043	0	0	0	0.362	0	0.093	0.081	0	0.146	0.043	0.169	0.104	0.053	0	0	0.433	0.028
ARHGEF19	0.054	0	0	0	0.197	0.092	0	0	0.137	0	0	0	0.05	0	0.374	0.09	0	0.104	0	0	0	0	0	0
ARHGEF2	0.068	0.753	0.644	1.076	0.652	1.013	0.946	0.991	0.043	0.267	1.167	0.422	0.663	1	1.326	1.764	0.409	0.395	1.415	2.417	0.666	1.629	1.511	3.537
ARHGEF26	4.03	4.758	4.297	3.315	4.545	3.566	2.46	2.158	1.525	2.647	4.493	0	3.407	1.883	3.358	5.085	4.185	4.356	3.269	2.556	2.198	3.956	4.909	2.55
ARHGEF3	1.141	2.03	0.1	1.078	1.159	0.18	0	0.34	0.643	0.024	3.07	5.729	1.768	1.279	1.026	1.911	0.182	0.204	0	0.718	0.631	3	2.002	1.31
ARHGEF33	0	0.045	0	0	0.056	0.104	0.053	0.062	0	0	0	0	0.171	0.05	0.053	0.051	0.474	0.059	0.191	0	0	0	0	0.068
ARHGEF37	0	0.374	0	0.127	0.462	0.246	0	0	0	0	0.763	0	0	0.295	0.313	0.181	0	0.21	0.15	0.153	0.202	0.133	0.07	0.16
ARHGEF39	8.314	10.732	11.377	7.021	7.598	6.419	6.656	8.582	10.674	10.528	10.54	4.817	11.75	13.417	13.933	7.891	7.53	5.685	6.231	4.119	6.516	10.014	9.325	6.015
ARHGEF4	1.431	1.094	0.273	0.26	0.496	0.966	0.343	1.538	0.937	0	0	0	0	0.444	1.026	0.537	0.636	1.146	0.616	1.205	1.611	0.045	0.334	0
ARHGEF40	0	0.069	0	0.027	0	0	0.027	0	0	0	0.123	0	0.173	0	0	0	0	0.15	0	0.033	0.058	0.2	0	0.034
ARHGEF5	1.602	0.667	1.08	1.05	1.277	0.942	2.002	1.64	1.476	0.016	0.461	0.03	0.569	1.691	1.414	1.219	0.451	0.564	0.455	1.329	0.109	0.832	2.084	0.967
ARHGEF6	0.421	0.156	0.374	0	0.048	0.717	0.137	0.318	0	1.568	0	1.525	1.126	0.775	0.411	0.397	0.905	0	0	0.503	0.737	0.679	1.578	0.058
ARHGEF7	0.903	0.843	1.688	0.752	3.301	0.324	1.241	1.147	1.325	0.801	1.318	1.967	2.254	0.894	1.03	0.398	0.613	0.736	0.594	0.656	1.064	0.657	2.298	1
ARHGEF9	1.229	0	0	0.154	0.802	1.57	1.069	2.295	0.334	0	1.275	0	0.979	0.718	1.826	0	0.906	3.143	0	1.678	0.082	0.485	0.509	3.402
ARID1A	6.378	7.484	4.554	5.503	6.385	6.157	6.334	3.402	7.556	6.498	6.204	8.79	6.813	5.315	7.196	6.951	6.844	6.242	4.434	4.937	3.384	6.305	5.531	2.965
ARID1B	0.902	1.111	1.403	0.673	0.799	0.652	0.428	0.852	0.935	0.553	0.469	1.216	0.407	0.671	0.545	0.801	1.387	0.846	0.455	0.755	0.459	0.68	0.529	0.817
ARID2	4.243	4.489	1.996	2.403	0.558	0.371	1.543	0.672	2.43	1.829	0.806	1.383	1.757	2.757	3.351	2.677	1.499	1.125	0.787	1.512	2.82	2.974	2.417	1.255
ARID3A	0.174	0.129	0.756	0.383	0.716	0.296	0.682	0.175	0.441	0.831	0	0.09	1.214	0.569	0.377	0.729	0.599	0.758	1.359	0.924	1.786	0.321	1.01	0.867
ARID3B	3.034	2.304	4.391	2.372	2.85	2.081	1.467	2.203	6.94	8.857	8.347	7.673	1.019	2.757	3.872	3.458	1.594	2.283	7.545	1.969	6.683	5.516	4.889	4.853
ARID3C	0	0.091	0	0	0	0	0	0	0	0	0	0	0.115	0.202	0	0	0	0	0	0	0	0	0.12	0
ARID4A	3.874	5.554	5.199	5.044	4.922	5.741	7.788	5.765	5.988	12.04	11	21.526	7.492	6.241	6.616	6.748	5.696	5.736	2.662	7.445	2.494	4.607	6.143	6.006
ARID4B	2.987	2.637	3.736	4.777	2.659	2.907	2.768	3.822	6.684	7.979	4.713	9.472	2.308	3.902	3.127	4.97	3.535	1.877	2.746	3.707	1.158	1.108	2.1	1.89
ARID5A	0.633	0.468	1.887	0.309	1.092	0.599	0.673	2.12	1.514	0.119	0	0.727	0.392	0.402	1.158	1.354	0	0.204	0	0.149	0	0.842	0	0
ARID5B	0.318	0.638	0.072	0.879	0.789	0.387	0.277	0.914	0.633	0.664	0.54	2.351	0.591	0.706	0.67	1.864	2.383	0.396	0	0.675	0.424	0.377	0.703	0.654
ARIH1	7.424	5.529	5.455	7.636	6.837	4.766	7.156	7.694	12.589	6.74	6.335	5.318	14.974	8.406	10.297	5.213	10.606	6.963	7.193	7.822	5.008	7.107	8.78	7.02
ARIH2	6.703	10.013	10.185	7.164	11.659	9.82	10.474	13.913	9.77	9.356	6.377	1.491	14.609	11.139	17.493	11.588	13.695	13.599	14.105	12.779	6.926	19.864	15.331	21.789
ARL1	77.597	101.975	102.959	86.921	84.072	77.579	99.421	95.326	108.65	50.781	42.716	38.38	58.631	97.068	128.488	101.387	106.265	88.01	114.602	103.816	111.571	162.754	79.623	108.606
ARL10	30.72	32.489	28.154	30.594	38.241	30.07	35.798	20.769	6.263	14.784	21.218	3.288	19.042	47.068	37.649	35.336	26.565	26.822	26.097	42.365	42.662	53.38	75.284	21.506
ARL11	0.27	0.1	0	0.594	0	1.15	1.057	0	0	0.759	0.178	0.14	2.385	0.221	0.234	0	0.348	0	0.141	0	0	0.498	0	0
ARL13A	0	0	0	0	0	0.194	0.396	0.115	0.144	0	0	11.194	0.318	3.073	0.888	4.196	0	0	0	2.539	0.106	1.575	0.771	0.378
ARL13B	18.24	12.97	10.586	12.576	9.191	10.999	14.501	16.258	15.24	18.452	23.959	18.057	25.761	30.156	21.539	22.541	21.109	19.654	9.545	14.342	13.154	24.54	10.487	13.976
ARL14	0.267	1.576	1.052	0.234	0.487	0	0	0	0	0	0	6.066	1.735	0	0.924	0.223	0	0	1.387	0	0.746	0	0	0
ARL14EP	182.209	200.198	182.398	197.099	218.615	193.533	153.73	249.425	316.239	401.036	391.011	535.01	423.825	234.005	314.57	247.05	323.903	146.913	247.281	254.733	111.53	230.634	177.9	174.282
ARL15	8.141	10.939	14.314	3.906	12.851	2.836	9.983	5.581	10.314	15.181	10.751	7.275	11.698	6.052	12.51	13.944	22.907	8.594	8.86	10.215	10.012	16.032	11.45	5.327
ARL16	0.934	2.071	3.442	0.137	0.996	1.989	1.762	2.192	5.129	5.513	3.701	3.222	2.606	3.82	3.374	2.217	4.82	1.507	5.511	2.645	8.135	4.449	4.216	4.656
ARL2	17.016	21.245	24.73	16.669	19.911	17.345	21.09	26.052	21.885	8.694	11.066	2.268	16.781	21.19	29.836	20.295	23.83	24.325	22.678	28.47	41.253	29.351	25.054	20.271
ARL2BP	12.488	19.241	13.702	13.22	10.059	8.292	11.789	10.003	23.063	35.211	18.17	4.161	13.973	25.099	26.239	16.485	30.757	22.735	9.254	20.227	10.071	25.17	7.777	15.47
ARL3	7.928	14.719	13.586	14.458	7.776	3.787	12.116	18.081	26.703	12.171	8.682	14.405	25.351	12.018	20.785	12.145	18.787	15.343	6.441	10.06	21.649	23.706	7.292	19.272
ARL4A	2.767	1.948	4.161	3.941	7.948	3.142	4.358	4.107	4.675	7.85	7.135	23.451	12.865	2.91	3.884	3.862	6.571	2.55	4.938	6.156	7.253	4.616	3.313	1.167
ARL4C	1.066	0.197	0	0.469	0	0.681	0	0.268	0	0	0	0	0.743	1.526	0.924	0	0	0	0	0	0.746	0	0	0
ARL4D	0.344	1.694	2.625	0	1.048	0	0.698	0	2.324	10.308	10.749	101.655	3.837	3.938	3.975	5.76	6.703	1.442	5.012	4.26	2.353	3.593	2.328	1.777
ARL5A	12.115	13.666	12.333	10.75	13.695	22.353	19.976	26.392	13.599	9.377	9.403	12.865	12.549	11.037	9.396	7.92	5.482	7.096	7.191	8.011	10.014	12.049	17.366	11.062
ARL5B	3.261	2.712	1.448	2.69	1.49	7.464	5.854	2.869	0.258	6.415	4.846	1.476	2.653	1.5	3.004	6.487	5.608	4.734	7.427	4.112	5.895	7.892	2.562	3.16
ARL5C	0	0	0	0	0	0	0	0	0	0	0	0	0.211	0	0	0	0	0	0	0	0	0	0	0
ARL6	4.185	5.218	3.871	5.913	2.202	2.484	1.582	7.864	7.981	16.75	10.999	3.018	11.36	6.88	7.146	3.576	13.485	5.686	5.545	2.783	3.274	6.235	4.374	7.631
ARL6IP1	170.32	210.319	254.332	208.612	162.699	121.7	171.271	224.825	187.691	292.181	272.929	277.57	308.712	197.469	231.746	173.581	237.804	145.441	155.178	194.251	141.664	210.093	150.394	158.94
ARL6IP4	8.514	11.52	7.135	4.955	8.141	6.247	9.005	7.639	10.621	3.534	13.32	0.542	13.641	17.996	10.674	8.556	6.082	7.605	10.363	8.067	11.854	11.109	10.513	12.475
ARL6IP5	81.65	67.161	42.244	55.287	61.553	80.63	91.93	106.099	62.097	39.017	65.795	20.285	38.281	79.976	100.171	95.417	69.807	55.352	89.798	78.368	17.108	63.253	81.069	39.974
ARL6IP6	30.253	46.12	46.626	46.403	25.426	25.051	26.063	38.367	31.395	68.137	35.034	70.549	32.653	28.843	44.543	29.854	50.585	28.76	58.158	52.541	52.834	48.697	32.854	40.573
ARL8A	0	0.369	0	0.439	0	0	0.217	0.502	0.633	0.14	0	0	0	0	0.216	0	0.215	0	0	0.265	0	0.23	0	0
ARL8B	2.176	3.958	3.567	5.594	6.577	4.133	5.971	11.106	9.542	8.277	4.641	4.329	7.003	4.243	8.85	5.886	10.073	6.64	10.627	5.153	6.402	9.411	11.975	6.487
ARL9	0	0	0	0	0	0	0	0	0	0	0.828	2.163	0	0.684	0	0.35	0	0	0	0	0	0.193	0	0
ARMC1	59.99	55.372	60.189	67.911	49.784	49.018	55.819	74.163	53.364	95.027	67.86	91.877	45.659	75.597	81.099	64.313	49.186	55.405	55.176	47.087	28.623	75.739	54.042	56.23
ARMC10	3.446	6.013	2.569	3.957	2.537	4.565	3.832	4.524	5.821	0.215	0.253	0	2.225	2.505	3.651	5.371	1.811	2.223	4.185	7.724	4.912	4.324	3.702	4.664
ARMC12	0	0	0	0	0	0	0	0	0	0	0	0	0	0	0	0	0	0	0	0	0	0	0	0
ARMC2	0.054	0.08	0.513	0.238	0.049	0.046	0.801	0.599	0.069	0	0.072	0.448	0	0.31	0.657	0.59	2.049	0.314	0.113	0.748	0.455	0.599	0.052	0
ARMC3	0.054	0.08	0.085	0.047	0.098	0.092	0.047	0.054	0	0.03	0.071	0.78	0	0.132	0	0.226	0.093	0.156	0.056	0.114	0	0	0	0
ARMC4	0.102	0.038	0.16	0	0.093	0.043	0.088	0.051	0	0	0	0.158	0.047	0	0	0	0	0.098	0.053	0	0	0	0.049	0.113
ARMC5	0.109	0.081	0.259	0.048	0	0.14	0.476	0.495	0.208	0.062	0	0	0.712	0.134	0.19	0	0.047	0.212	0.513	0.232	0.051	0.05	0.37	0
ARMC6	2.068	1.427	1.361	1.88	2.079	0.47	0.96	0.277	0.961	0.232	0.911	0.071	0.705	2.481	1.554	2.945	0.356	1.668	0.646	1.464	0.386	1.398	1.667	1.451
ARMC7	0.58	1.225	0.065	1.021	1.818	0.565	1.226	1.416	1.575	0.093	2.517	2.315	5.24	0.813	2.73	1.249	0.57	0.802	2.588	0.176	0.077	0.229	1.362	3.579
ARMC8	17.597	24.146	16.969	17.093	13.359	9.274	16.461	13.947	11.111	15.688	13.702	20.758	9.753	11.391	7.453	10.128	11.089	12.924	9.607	8.095	17.915	21.98	10.974	6.792
ARMC9	2.498	0.897	1.747	1.256	1.109	0	0.124	0.718	2.261	4.452	2.545	0	1.062	2.685	2.227	1.434	0.307	1.036	1.635	1.137	0.599	5.066	4.003	0.711
ARMCX1	0	0	0.066	0	0	0.143	0.073	0	0	0	0	0	1.485	0	0.146	0.07	0	0	0	0.357	0	0	0.163	0
ARMCX2	0.123	0.319	0	0	0	0	0.214	0	0.156	0	2.602	3.95	0.458	0	0	1.238	0	0.06	0	0.327	0.172	0.851	0.536	1.296
ARMCX3	1.463	0.229	1.645	0.546	0	0.717	0.926	0	0.056	0	0	0	5.154	1.015	0.577	0.854	0	1.244	0.046	0	2.193	0.163	0.086	0.098
ARMCX4	0.443	0	0.032	0	0	0	0	0.041	0	0	0.106	0.5	0	0.593	0.035	0.101	0	0	0	0	0.038	0.372	0	0.268
ARMCX5	5.768	7.547	6.942	10.479	9.937	10.709	10.697	12.454	4.792	18.385	3.996	25.045	10.198	21.109	25.408	27.237	14.796	7.319	8.268	9.437	4.763	30.679	15.542	18.847
ARMCX6	0	0	0	0	0	0.069	0	0	0	0	0	0	0.151	0	0	0	0	0	0	0	0	0	0	0
ARNT	5.058	5.729	5.704	5.547	7.625	3.245	4.973	2.972	0.999	8.122	3.817	1.835	3.115	4.62	6.662	9.682	4.575	1.398	2.872	6.138	8.703	8.901	4.065	1.455
ARNT2	0	0	0.237	0	0	0	0	0	0	0.056	0	0	1.771	0	0	0	0	0	0.104	0	0	0	0	0
ARNTL	3.869	5.473	2.265	2.993	3.414	2.329	2.845	3.823	2.62	3.374	4.758	5.729	1.303	2.564	3.528	2.235	3.097	1.743	5.625	1.204	0.809	6.457	3.032	1.034
ARNTL2	0.082	0.121	0	0	0	0.07	0	0	0	0.367	0	0	0.304	0.134	0.071	0	0	0	0	0	0	0	0	0
ARPC1A	119.848	168.92	125.365	105.894	121.171	119.376	132.979	122.978	147.774	209.943	191.487	158.994	112.331	159.355	188.398	174.203	151.165	102.823	129.327	148.045	150.652	220.164	179.002	124.544
ARPC1B	10.294	23.219	9.227	3.679	9.8	5.022	12.598	8.517	5.027	16.994	3.54	6.546	6.979	13.943	11.433	14.996	6.638	12.14	21.097	7.401	50.222	8.105	13.79	24.699
ARPC2	512.772	624.498	498.64	581.841	529.433	419.518	459.068	522.138	580.783	593.247	496.3	212.762	425.817	588.328	673.685	423.189	688.908	514.272	547.143	644.237	418.869	731.528	519.87	426.009
ARPC3	34.04	34.004	42.23	27.311	24.273	28.829	40.529	31.594	20.142	22.389	7.41	13.353	13.739	21.72	19.78	16.446	27.499	34.388	26.869	31.973	36.645	25.689	32.734	22.784
ARPC4	76.371	84.662	70.98	69.928	80.903	73.61	80.66	88.656	56.516	110.033	89.857	57.29	58.261	100.071	102.465	86.776	95.661	109.341	102.629	96.755	91.009	44.8	90.797	74.002
ARPC5	46.934	53.922	41.868	52.805	59.25	73.911	78.29	87.511	34.523	68.8	45.762	29.626	37.513	88.139	90.82	78.063	56.09	57.381	44.878	57.175	44.623	121.319	97.764	77.377
ARPC5L	64.306	78.615	69.745	66.082	78.82	84.191	93.88	94.871	94.797	120.158	80.759	76.487	90.387	99.648	107.452	86.062	87.199	83.308	66.159	70.831	56.352	133.375	96.757	36.438
ARPM1	1.136	0.336	1.615	0.5	1.662	3	0.297	2.742	5.183	6.577	6.453	6.701	2.853	3.531	4.038	11.609	6.35	1.759	1.656	2.413	2.014	4.294	1.868	3.397
ARPP19	94.33	126.514	133.755	126.951	87.822	123.591	111.987	147.914	98.306	146.499	115.851	269.718	75.354	135.013	151.197	111.268	125.351	108.47	106.372	145.365	96.158	164.028	123.934	107.225
ARPP21	0.033	0.025	0.683	0.029	0.304	0.113	0.521	0.435	0	0.019	0.483	0.275	0	0.163	0.26	0.111	1.144	0.161	0	0.283	0	0	1.094	0.184
ARR3	0	0	0	0	0	0.111	0	1.053	0	0	1.037	0.406	3.894	0	2.269	1.096	0	0.76	0	0.695	0	0	0	2.754
ARRB1	69.787	107.808	91.098	108.988	49.528	66.876	86.3	100.739	49.997	31.607	20.909	5.624	19.848	78.586	46.567	61.806	54.112	69.513	63.71	90.324	38.214	90.687	97.108	80.946
ARRB2	13.61	11.653	15.042	17.751	8.149	8.073	8.74	7.361	16.648	2.215	4.214	0.971	5.76	8.059	9.601	5.659	16.624	8.265	13.777	12.059	17.689	16.698	14.249	8.523
ARRDC1	26.652	30.09	36.025	26.126	24.088	29.983	29.869	24.82	19.437	20.008	4.806	2.544	9.784	18.739	19.949	19.601	24.184	26.075	19.247	19.527	28.903	30.37	21.967	13.287
ARRDC2	0	0.331	0	0.451	0	0.545	0.279	0.515	1.948	5.04	2.876	24.92	8.219	1.729	1.666	1.18	1.157	0.124	0	3.945	0	0.649	1.734	0.638
ARRDC3	17.22	13.924	21.431	20.315	14.01	10.064	31.44	17.925	5.39	5.693	7.313	3.913	5.777	10.99	22.772	11.027	12.6	9.671	4.077	13.05	18.46	25.273	15.018	13.162
ARRDC4	1.093	0.18	1.151	1.229	2.109	2.224	1.691	1.71	2.924	0.239	2.005	1.319	1.525	0.596	0.737	0.102	0.783	0.646	0.126	1.225	0.283	0.392	0.117	1.883
ARRDC5	0.585	0.108	0	0.772	0.802	0	0.255	0	0	0	0	0	0.408	1.196	0.127	0.367	0.126	0.566	1.37	0.621	0.273	0.944	0.849	0
ARSA	6.773	8.996	5.13	6.682	7.026	8.495	10.354	10.951	0.348	0.257	0.121	0	0	1.497	3.411	2.912	6.059	4.517	6.86	4.859	10.503	6.074	6.372	6.79
ARSB	2.037	0.994	0	0.032	1.163	0.217	0.886	1.901	0.553	0.347	0.288	2.483	1.285	0.595	0.977	0.396	0.406	0.422	0.038	0.386	0.916	1.71	1.477	0.846
ARSE	0.961	4.369	1.809	1.17	1.824	1.699	1.479	1.709	0.094	0.125	0.293	0.841	1.993	0.846	1.281	3.218	1.779	3.29	3.385	2.982	2.551	4.019	4.859	2.455
ARSG	0.113	0.083	0	0.199	0.103	0	0	0	0	1.523	0	0	0	0	0	0	0	0.655	0	0	0	0.208	0	0.375
ARSH	0.092	0.068	0.073	0	0.084	0.235	0	0.463	0	0	0	0	0.171	0	0.08	0	0.079	0	0	0.196	0	0.085	0	0.102
ARSI	0.09	0	0	0	0	0	0	0	0	0	0	0	0	0	0.078	0	0	0	0	0.572	0	0	0	0
ARSJ	0.686	0	1.015	0	0.862	1.387	0	0.431	0	0.674	0.226	0.798	0	0.14	0.223	0.072	0	0	0.268	0.273	1.2	0	0.58	0.57
ARSK	0.094	0.07	0.074	0.083	0.775	0.321	0.246	0	0	0	0.124	0	0.263	0.616	0.082	0.158	0.081	0	0	0.6	0.264	0.608	0.091	0.313
ART1_1	0.135	0.15	0.053	0	0.309	0.058	0.353	0.068	0	0.038	0.625	0	0	0	0	0	0.116	0.196	0.07	0.072	0	0.062	0.261	0
ART1_2	0	0	0	0	0	0	0	0	0	0	0	0	0	0	0	0	0	0	0	0	0	0	0	0
ART3	0.117	0.173	0.184	0.103	0.107	0.298	0.203	0	0.296	0.131	0.617	3.142	0	0.382	0.101	0.88	0	0	0.122	0.496	0	0	0	1.294
ART4	0.367	0.181	0.29	0.323	0.671	0	0.532	0.246	0	0.413	0.646	0	1.479	0.4	1.591	0.717	0.421	1.184	0	0.78	0.342	4.512	1.183	0.271
ARTN	0	0	0	0	0	0	0	0	0	0	0	0	0	0	0	0	0	0	0	0	0	0	0	0
ARV1	13.653	7.22	2.416	4.348	13.124	10.725	6.76	14.675	5.368	17.794	3.575	3.897	10.616	5.968	8.468	8.969	9.614	9.681	11.272	17.746	5.93	9.982	5.235	8.994
ARVCF	0.037	0.028	0	0	0	0	0	0	0.142	0.021	0.148	0.077	0.069	0.122	0.032	0.094	0	0	0	0.356	0.104	0	0.072	0.041
AS3MT	0.814	2.148	2.938	0.716	0	0.99	0.202	1.871	3.094	0.784	5.836	1.444	2.703	4.374	1.915	2.24	2.399	3.601	6.173	2.593	11.283	8.039	0.337	3.477
ASAH1	2.665	2.954	5.33	1.407	3.897	2.421	3.324	3.841	0.563	1.598	0.117	1.93	0.165	1.744	2.695	4.017	1.604	6.791	17.848	6.98	14.918	12.283	5.841	4.722
ASAM	0.59	1.091	0	0.065	0.067	0.754	0.128	0.074	0.187	0	0	0	0.069	0	0.128	0	0	0.928	0.154	0.784	2.616	0.68	0.214	0.163
ASAP1	1.535	0.942	1.235	1.019	1.588	2.097	0.857	2.359	2.459	4.314	1.186	3.866	0.889	3.364	2.913	1.916	1.893	1.149	0.935	2.03	0.73	1.762	1.821	1.7
ASAP2	2.052	3.344	4.419	5.416	4.86	2.979	4.993	3.33	4.491	1.127	2.341	0.434	1.128	4.578	2.426	3.828	5.094	3.656	0.631	2.873	2.959	3.698	3.699	1.24
ASAP3	0	0	0	0	0	0	0	0.169	0	0	0	0	0	0.046	0	0.047	0.048	0.163	0	0.357	0	0.414	0	0
ASB1	0.431	0	0	0	0	0	0.125	0.578	0	0.323	0	0	0.935	0.352	0	0	0.741	0	0	0.153	0	0	1.111	0
ASB10	0	0	0	0	0	0	0	0	0	0	0	0	0	0	0	0	0	0	0	0	0	0	0	0
ASB11	2.242	2.525	1.686	4.133	3.221	2.092	6.133	4.617	1.894	0.96	0.423	1.657	5.66	3.93	2.407	3.666	5.417	3.41	1.223	2.154	0.598	5.315	2.272	2.72
ASB12	0	0.404	0	0	0	0	0	0	0	0	0	1.557	0	1.007	0	0	0	0	0	0	0	0	0	0
ASB13	0.559	1.136	0.993	0	0.255	0	0.365	1.124	0.354	0	0	0	0	0.114	1.09	1.99	0	1.352	1.455	0.445	0.913	0.515	2.568	0
ASB15	0.494	0.851	0.606	0.386	0.551	1.074	0.429	0.717	0.069	0	1.376	0.284	0	0.852	0.475	0.046	0.236	1.008	0.057	0.408	0.563	0.303	0.265	0.304
ASB16	0	0.087	0	0.104	0	0.201	0	0.059	0	0	0	0.061	0	0.048	0.051	0	0	0.057	0.923	0	0	0	0	0
ASB17	0	0	0	0.125	0	0	0	0	0	0	0.376	0	0	0	0	0	0	0	0	0	0	0	0	0
ASB18	0	0	0	0	0	0	0	0	0	0	0	0	0	0	0	0	0	0.102	0	0	0	0	0	0
ASB2	0	0	0	0	0	0	0.055	0	0.08	0	0	1.238	0	0.051	0	0	0	0	0	0	0	0	0	0
ASB4	0	0	0	0.105	0.109	0	0.208	0	0.151	0	0	1.483	0	0.195	0	0.4	0.103	0	0	0	0.446	0	0	0.132
ASB5	0	0	0	0.047	0.098	0	0	0	0	0	0	0	0	0.044	0.046	0	0	0	0	0	0	0	0.103	0.118
ASB6	2.906	3.965	3.941	4.063	4.426	3.426	3.177	2.472	4.72	4.857	5.609	12.72	5.819	5.24	6.975	5.366	3.011	3.533	0.31	3.006	5.144	6.799	6.844	4.125
ASB7	0.435	1.994	0.618	0.306	1.114	0.445	1.363	1.4	1.874	0.587	0.69	2.341	2.023	0.712	1.509	1.458	0.748	1.263	1.178	1.479	1.624	0.481	0.926	0.578
ASB8	4.474	5.615	6.223	8.183	8.177	6.954	13.348	8.068	9.896	23.945	12.191	22.777	15.648	17.305	11.819	8.028	16.912	7.421	4.879	5.579	2.65	14.073	6.935	5.505
ASB9	0.089	0	0	0	0	0	0.155	0	0.904	0	0	0.369	0	7.436	0	0.149	0	0.086	0	0	0	0	0	0
ASCC1	15.43	18.73	15.464	10.549	12.568	10.145	11.55	18.489	9.42	7.459	10.136	21.343	6.616	14.58	17.396	13.859	18.904	11.527	8.989	12.903	19.692	16.582	12.678	9.119
ASCC2	3.412	6.068	4.925	7.364	8.382	6.357	7.285	3.806	3.513	7.641	4.929	5.351	8.527	5.189	7.857	7.233	4.768	4.334	5.162	4.755	4.875	8.405	7.424	9.211
ASCC3	1.855	2.726	1.7	3.263	1.773	2.596	2.709	1.35	2.971	4.133	1.633	3.728	2.002	4.376	4.047	3.785	3.116	2.001	2.952	4.278	1.551	2.83	3.587	2.054
ASCL1	0	0	0	0	0	0	0	0	0.296	0	0	1.21	0.652	0	0	0	0.201	0	0	0	0	0	0	0
ASCL2	0	0	0	0	0	0	0	0	0	0	0	0	0	0	0	0	0	0	0	0	0	0	0	0
ASCL3	0	0	0	0	0	0	0	0	0	0	0	0	0	0	0	0	0	0	0	0	0	0	0	0
ASCL4	0	0	0	0	0	0	0.265	0	0	0	0	0	0	0	0	0	0	0	1.901	0	0.284	0	0	0
ASF1A	31.831	57.578	39.967	48.8	23.412	32.141	24.799	36.12	82.769	123.605	121.108	86.73	69.341	53.921	82.648	43.158	54.476	35.642	55.541	38.143	36.344	67.906	52.91	36.76
ASF1B	28.637	36.544	24.714	40.446	31.294	25.599	30.959	26.827	40.001	131.104	89.852	365.513	66.982	55.858	57.668	40.516	44.352	32.961	23.978	25.685	24.395	45.992	34.14	26.296
ASGR1	0	0	0.103	0	0.712	1.659	1.13	0	0.823	0	0	0	0.121	0	1.576	1.088	0	0.377	0	0.827	0.485	0.838	3.14	2.733
ASGR2	0	0.088	0	0	0	0	0	0	0	0	0	0	0	0	0	0	0	0	0	0	0	0.221	0.232	0
ASH1L	3.041	1.934	3.234	2.904	3.143	2.007	2.861	3.113	4.721	5.197	8.667	7.626	4.637	3.35	2.708	4.956	5.371	3.155	5.419	2.502	2.761	3.132	2.822	4.142
ASH2L	11.109	8.869	11.714	6.919	10.227	6.698	7.762	11.251	8.835	30.669	18.633	19.8	14.325	13.461	15.675	18.945	11.782	11.456	6.753	14.206	6.355	16.369	22.267	17.51
ASIC1	0	0	0	0.067	0	0.065	0	0	0	0	0.6	0	0.07	0.062	0	0	0	0	0.237	0	0.141	0	0	0
ASIC4	0	0	0	0	0	0	0	0	0	0	0	0	0	0	0	0	0	0.092	0	0	0	0	0.184	0
ASIC5	0	0.075	0.08	0.267	0	0.172	0.264	0	0.385	0	0	0	0.377	0.083	0	0	0.174	0.098	0.105	0.108	0.283	0	0.098	0
ASIP	0	0	0.303	0	0	0.327	0.334	1.93	0.486	0	0	0	0	0	0.665	1.286	2.31	0.371	0	1.223	1.074	0	0	1.275
ASMT	0	0	0	0.646	0	0	0	0	1.552	0	2.264	0	0	0.601	0.425	0	0	0	0	0	0	0	0.237	0
ASMTL	0.18	0	0.071	0.079	0	0.154	0.078	0.362	0.228	0.152	0	0.187	0.084	0.295	0	0.151	1.085	0.262	0.469	0	0.42	0.415	0.523	0
ASNA1	51.11	91.013	97.223	102.228	89.975	62.283	85.992	68.887	125.962	110.041	153.961	136.239	120.391	107.778	109.077	111.691	115.513	97.149	113.884	117.839	100.138	110.605	85.78	76.275
ASNS	36.815	67.345	45.377	28.902	58.175	31.014	22.736	39.643	48.749	11.88	31.158	35.471	34.599	35.739	62.523	116.224	76.241	38.229	81.179	101.884	36.046	90.788	51.444	66.106
ASNSD1	34.24	43.099	47.419	37.122	37.267	25.686	40.105	37.615	31.489	102.106	32.824	70.453	34.544	58.701	55.266	59.135	38.789	33.571	44.941	34.156	24.155	75.177	45.625	32.9
ASPA	0.186	0	0	0	0	0.079	0	0.093	0	0.052	0	0	0.086	0.076	0	0	0.16	0	0.097	0	0	0	0	0
ASPDH	0	0	0	0	0	0	0	0	0	0	0	0	0	0	0	0	0	0	0	0	0	0	0	0
ASPG	0	0	0	0	0	0	0	0	0	0	0	0	0	0	0	0	0	0	0	0	0.252	0	0	0
ASPH	1.671	1.054	0.901	0.466	1.341	1.18	2.129	0.943	1.653	1.146	0.215	5.568	1.403	0.7	0.389	1.297	2.313	0.671	0.509	1.212	2.929	0.564	3.784	0.677
ASPHD1	0.157	0	0	0	0	0	0	0	0	1.056	0	0	0	0	0	1.049	0	0	0	0.665	0.438	0	0.151	0
ASPHD2	0.419	0	0.083	0	0	0.624	0.273	0	0.398	0.882	1.521	0	0.584	0.942	0	0	0	0.506	0	0.111	0.391	0.096	0.202	0.116
ASPM	3.444	1.126	2.036	2.037	1.38	2.671	2.257	2.313	2.135	2.389	3.213	3.245	4.292	1.726	1.486	3.743	4.158	1.73	1.312	2.085	1.819	1.945	2.65	1.152
ASPN	0	0.29	0	0.575	0	0.056	0.91	0.066	0	0.257	0	1.555	0.182	0	0.17	0	0	0.569	0.544	0.347	0.244	0.12	0.316	1.23
ASPSCR1	5.624	7.728	4.787	5.256	6.666	5.238	4.894	4.506	3.117	0.049	3.365	0.546	2.288	5.677	8.151	6.549	5.213	3.741	2.012	6.624	4.919	5.508	3.314	6.325
ASRGL1	104.851	177.246	175.472	131.217	114.598	108.967	126.522	70.917	83.026	29.463	36.938	35.651	92.341	90.498	55.753	136.8	137.319	209.591	151.204	261.825	287.296	199.533	351.45	137.061
ASS1	2.268	0.762	0.244	0	1.696	1.317	2.332	0	3.395	0	0	0	4.888	2.276	0.804	5.265	3.634	2.194	3.004	4.268	5.001	1.615	7.475	3.653
ASTE1	3.439	2.09	5.249	1.412	2.165	2.083	2.461	4.534	3.776	10.48	1.211	0.791	3.766	2.5	3.379	5.184	2.497	2.81	3.819	3.489	2.068	5.988	4.36	2.454
ASTL	0.273	0.303	0	0	0.25	0.116	0.119	0	0	0	0	0.141	0	0	0.473	0.572	0.235	0.132	0	0.29	0.637	0	0.132	0
ASTN1	0	0.032	0.034	0	0	0	0	0	0	0	0	0	0.279	0	0.111	0.036	0.294	0.041	0.045	0	0	0	0	0.616
ASXL1	10.247	10.295	9.649	11.488	8.63	9.496	7.285	4.31	6.873	6.286	7.474	7.068	8.313	8.654	7.838	6.113	5.211	8.749	11.503	6.755	7.092	4.785	5.181	5.525
ASXL2	2.821	3.547	2.979	4.254	3.415	1.965	3.22	2.873	5.013	9.656	4.645	6.823	1.805	3.475	4.637	4.663	8.127	3.545	4.538	3.89	3.896	3.242	6.589	4.422
ASXL3	0.022	0.016	0.362	0.019	0.02	0.093	0.152	0	0	0.135	0	0	0	0.036	0.019	0	0.094	0.021	0.023	0	0	0	0	0.024
ASZ1	4.311	0.996	2.765	2.133	2.216	1.53	1.094	0	3.186	12.821	6.642	12.174	2.088	6.757	10.044	20.534	7.722	9.213	13.09	4.768	11.48	36.595	11.811	8.952
AT2	1.275	0	0	0	0	0	1.356	0	0.18	0	0	0	0	0	0	1.899	0	0	0	0	0.793	0	0	0.157
ATA3	0	0	0	0	0.147	0.069	0	0.162	0	0	0	0	0	0.066	0	0.067	0.069	0	0.084	0	0.075	0	0	0
ATAD1	46.697	60.165	40.389	52.805	30.545	42.918	38.337	47.661	41.972	102.466	108.368	137.597	75.423	88.577	68.892	69.848	54.089	49.961	41.823	52.7	37.1	60.317	51.4	51.907
ATAD2	3.468	5.204	2.654	2.148	4.107	4.188	3.818	7.4	2.779	10.002	4.252	11.532	3.06	5.237	6.38	4.474	5.172	6.266	7.919	3.945	3.004	4.044	6.021	2.664
ATAD2B	1.129	3.206	2.815	1.568	1.819	1.544	2.172	1.822	2.598	7.531	2.786	10.638	1.354	2.381	1.777	1.244	4.037	0.489	5.537	1.798	2.828	2	1.638	0.362
ATAD3	8.928	11.839	19.245	16.988	19.039	17.416	9.477	15.852	25.911	15.408	19.734	14.741	14.659	23.612	24.26	21.475	17.203	9.803	14.698	17.48	14.355	29.708	13.531	13.182
ATAD5	7.461	6.191	7.229	6.752	6.499	6.514	7.829	4.36	9.691	7.357	4.624	14.826	13.498	10.462	9.012	7.917	9.773	6.412	6.841	5.033	4.297	7.548	7.995	5.399
ATAT1	0	0	0	0.915	0.38	0.089	0.724	0.105	0.527	0.994	0	1.83	0	0.17	0.18	0	0.447	0.201	0.65	0.331	1.747	0.767	0.201	1.498
ATCAY	0.085	0	0.067	0.074	0.155	0	0	0.851	0.429	1.57	0.447	0	2.204	1.661	1.614	0.354	0.073	0.082	0	0.09	0	0.078	0.164	0.75
ATE1	1.477	2.055	4.115	2.675	7.782	1.48	5.141	4.018	2.642	2.344	2.18	1.708	2.02	2.345	1.657	4.074	3.063	3.783	4.522	2.583	3.972	5.526	4.957	7.312
ATF1	31.649	36.24	40.194	38.294	26.639	16.885	32.332	34.903	35.026	44.326	27.837	62.129	24.542	30.281	29.604	48.765	38.936	38.252	18.882	45.426	41.958	51.141	32.175	33.594
ATF2	17.36	18.04	12.036	21.085	14.739	14.334	11.733	13.025	8.262	33.083	11.987	93.552	7.538	19.458	28.8	28.559	23.034	18.931	10.55	20.304	15.457	25.263	16.275	17.176
ATF3	5.107	8.521	5.437	6.739	11.528	15.091	9.832	19.218	10.785	15.483	13.388	23.861	19.931	8.29	16.972	21.385	15.702	6.59	6.767	10.106	6.353	1.855	18.108	13.283
ATF4	125.324	192.836	146.767	155.165	191.497	99.555	133.997	169.882	165.291	148.978	133.303	163.845	177.334	155.075	253.303	397.73	368.868	121.802	289.723	352.059	147.738	272.179	188.645	253.47
ATF5	0	0.095	0	0	0	0	0	0	0.163	0	0	0	0	0	0	0	0	0	0	0	0	0	0	0
ATF6	7.135	9.127	9.1	5.734	8.34	6.369	6.866	6.83	10.692	11.414	16.944	23.711	9.378	9.37	15.821	18.041	10.854	6.838	5.642	10.272	9.346	10.435	13.6	8.206
ATF6B	8.472	9.947	15.701	7.558	9.336	3.94	8.889	5.377	3.73	18.202	10.872	6.652	6.313	10.27	6.876	9.007	6.096	7.384	9.195	13.717	10.483	10.358	6.275	5.856
ATF7IP	9.432	15.867	15.513	14.265	13.876	10.604	8.604	14.433	9.172	26.853	15.898	79.016	37.426	18.032	24.636	25.116	15.366	9.087	7.751	11.201	7.063	13.919	22.16	9.758
ATF7IP2	4.479	7.448	6.011	2.692	6.345	1.78	6.237	6.455	4.634	30.543	40.914	59.013	15.409	13.675	34.492	28.819	11.682	7.874	9.481	10.225	4.666	9.634	8.806	12.979
ATG101	36.022	37.286	23.532	32.984	40.045	32.291	37.397	34.418	50.575	78.669	70.107	76.396	84.224	51.251	54.783	51.776	38.941	26.704	32.674	35.228	27.417	40.196	29.433	22.162
ATG12	50.14	66.251	53.311	42.621	42.122	43.131	46.279	64.334	60.531	88.427	63.542	133.981	67.813	48.874	79.028	55.278	58.062	56.851	62.564	65.248	78.597	90.417	47.503	72.913
ATG13	2.325	1.363	2.943	1.27	1.172	1.502	1.849	2.257	5.282	6.984	2.118	3.235	4.212	1.902	3.475	3.726	0.31	2.289	1.377	1.32	3.74	2.919	1.085	3.685
ATG14	2.084	3.729	3.551	2.83	4.144	4.515	3.023	2.868	10.006	15.022	6.471	37.266	6.698	5.143	8.051	6.522	5.596	3.043	2.055	3.3	1.467	4.887	5.94	3.847
ATG16L1	8.785	9.089	6.091	7.391	7.261	3.903	4.122	6.375	4.162	5.28	7.768	9.327	7.174	13.244	8.675	5.949	5.714	4.583	1.749	5.759	5.488	3.028	4.653	12.012
ATG16L2	0.579	1.835	0	0.218	1.059	0.493	1.225	1.415	0.21	1.21	0	0.428	0	0.068	0.144	1.386	0.214	0.481	0	0.879	0.618	2.366	0.64	0
ATG2A	2.647	1.304	2.389	0.887	2.189	1.718	1.865	4.183	3.674	2.551	3.996	1.174	3.634	2.371	3.388	4.645	2.601	2.318	0.656	1.472	0	1.394	4.754	2.792
ATG2B	0.541	0.052	0.445	0.227	0.15	0.1	0.286	0.189	0.447	0.753	0.031	0.681	0.197	0.25	0.346	0.413	0.02	0.751	0.465	0.2	0.197	1.062	0.477	0.443
ATG3	12.53	9.335	11.887	11.378	11.821	12.392	13.543	15.139	19.332	14.879	16.682	18.611	13.06	13.553	19.096	16.248	10.339	13.005	8.1	9.12	12.445	15.276	13.191	16.226
ATG4A	0.665	2.703	3.5	1.56	1.824	2.266	2.99	4.458	5.056	2.305	2.782	0	2.577	3.535	2.787	1.764	2.287	4.076	0.115	1.412	4.033	4.292	4.823	2.21
ATG4B	0.631	0.725	0.609	0.308	1.217	0.657	0.183	0.987	3.553	0.433	1.018	1.959	1.369	0.631	0.729	0.528	0.362	1.153	1.022	0.893	0.262	0.258	0.813	0.699
ATG4C	5.046	11.772	11.135	8.664	5.834	10.096	7.407	12.715	7.241	13.975	11.803	37.304	12.211	9.745	17.339	12.576	6.743	6.001	11.645	10.458	14.918	15.804	11.64	11.042
ATG4D	0.786	0.349	0.559	1.522	1.294	1.741	1.164	0.158	2.092	4.199	2.389	2.36	4.241	0.257	1.364	1.251	0.338	0.685	0.491	2.171	1.321	0.435	2.129	0.261
ATG5	18.212	23.221	13.588	16.196	17.011	9.374	22.642	19.318	13.439	20.133	12.951	46.593	14.701	17.84	18.91	16.257	15.143	15.687	18.542	17.425	16.245	19.924	13.933	11.746
ATG7	9.53	14.454	14.566	14.767	8.456	10.899	10.993	10.696	7.09	13.732	13.317	7.854	8.191	12.506	14.217	11.785	13.196	12.17	6.69	12.883	9.563	14.811	6.482	5.522
ATG9A	4.418	5.422	3.232	2.888	3.593	5.937	4.797	8.273	2.259	7.471	4.443	4.781	5.314	3.182	3.83	4.922	2.37	4.157	2.194	4.863	4.576	3.437	4.154	6.823
ATG9B	0.241	0.089	0.334	0.053	0.11	0.154	0.21	0.243	0.153	0.271	0	0.062	0.505	0.099	0.052	0.101	0.26	0.175	0	0	0.225	0.111	0.117	0
ATHL1	0	0	0.053	0	0	0.23	0	0	0	0	0	0	0	0	0	0	0.116	0	0.14	0.072	0	0	0	0
ATIC	110.93	139.949	132.077	105.157	131.218	71.88	113.174	111.004	147.053	133.477	120.353	55.591	91.059	123.84	141.753	138.964	128.189	101.713	104.935	108.637	100.464	167.524	100.613	125.606
ATL1	0.061	0	0	0	0	0.619	0	1.096	0	0.068	1.68	3.509	1.408	0	1.102	0.203	0.052	0	0.693	0.45	0	0.223	0.117	0.067
ATL2	7.042	16.393	12.022	15.873	7.723	10.419	15.167	5.753	13.271	46.748	40.919	47.36	15.059	28.218	20.602	24.694	19.602	17.376	16.677	17.758	11.908	24.342	19.065	7.993
ATL3	13.489	22.531	21.79	22.222	22.019	10.491	12.485	12.622	28.253	39.306	14.107	15.974	8.99	19.257	21.021	20.568	35.933	23.993	20.941	17.137	10.112	32.128	18.622	18.823
ATM	4.976	4.903	3.981	2.874	3.537	2.097	2.814	4.144	3.715	5.188	4.536	10.349	3.412	5.124	3.95	5.556	4.005	6.436	2.511	3.469	3.251	5.606	3.515	5.028
ATMIN	5.625	4.85	2.714	4.783	2.17	6.866	3.318	8.923	7.443	2.248	1.486	7.178	8.019	6.542	3.792	2.303	4.782	6.108	4.619	5.839	2.624	5.473	6.768	3.253
ATN1	1.66	2.398	3.127	3.717	2.965	2.602	2.2	3.262	2.677	1.972	1.246	0.898	2.456	2.437	2.584	3.791	2.271	1.862	2.003	3.125	1.69	2.33	3.757	2.59
ATOH1	0	0	0	0	0.065	0	0.062	0	0	0	0	0.885	0	0	0	0.179	0	0	0	0	0	0	0	0
ATOH7	0	0	0	0	0	0	0	0	0	0	0	0	0	0	0	0	0	0	0	0	0	0	0	0
ATOH8	0	0.057	0.123	0	0.355	0	0.27	0	0	0.044	0.615	0	0.505	0.317	0	0	0.267	0.3	0	0	0	0	0	0
ATOX1	132.261	147.653	120.159	118.805	85.062	152.561	178.13	160.425	128.114	43.065	89.646	94.854	93.697	202.588	144.984	112.81	136.884	198.41	199.237	180.556	295.108	289.961	167.134	208.462
ATP10A	0.478	0.101	0.027	0.331	0.187	0.378	0.297	0.618	1.169	0.614	0.767	0.636	2.033	0.531	0.444	0.258	0.558	0.694	0.569	0.58	0.319	0.031	0.991	0.454
ATP10B	0.167	0	0.079	0.029	0	0.2	0.087	0	0.085	0.094	0.354	0.035	0.125	0.192	0.145	0.168	0	0	0	0.071	0	0	0.097	0.111
ATP10D	1.364	1.663	0.592	0.96	0.748	0.929	1.365	1.371	1.209	0.575	0	0.247	0.063	1.617	1.744	0.828	0.557	0.561	0	1.014	0.35	1.163	0.429	1.51
ATP11A	1.029	0.439	1.187	0.661	1.229	0.27	0.551	1.83	0.602	0.334	0.993	0.082	1.177	0.55	0.309	1.093	0.612	0.766	0.783	0.924	0.221	0.255	1.645	0.57
ATP11B	5.577	5.697	4.435	7.503	3.148	6.775	6.459	4.164	4.676	6.844	9.369	5.813	4.423	3.789	6.256	7.005	6.311	5.396	0.64	4.049	2.219	7.031	5.551	5.858
ATP11C	4.407	4.668	2.906	5.276	2.907	7.7	6.88	12.015	14.219	64.12	28.263	24.588	38.15	35.114	30.092	33.294	15.51	4.924	1.088	4.969	3.307	8.838	24.076	7.044
ATP12A	0.088	0.065	0.519	0.193	0.281	0	0.916	0	0	1.282	0.058	0	0.122	0.036	0	0.11	1.282	0.255	0.228	0.419	0.327	0.283	1.824	0.34
ATP13A1	5.514	5.592	5.973	6.195	4.745	2.708	6.269	6.434	3.977	5.519	9.142	2.415	4.154	5.859	6.21	6.437	3.772	5.374	4.19	6.068	5.407	3.524	6.11	3.699
ATP13A2	0.114	0.056	0.09	0	0.104	0.064	0	0.152	0	0	0	0	0.035	0	0.033	0	0.033	0	0	0	0.035	0	0.073	0
ATP13A3	1.583	3.714	1.343	4.317	1.555	3.303	3.892	4.138	3.861	1.446	1.045	0.86	3.459	2.136	3.877	2.32	2.314	3.064	3.543	2.983	0.886	1.021	3.941	2.41
ATP13A4	0.116	0	0	0.034	0.035	0.099	0.034	0	0	0.044	0	0	0.072	0.063	0	0.065	0.033	0.075	0	0.206	0.072	0	0.075	0.043
ATP13A5	2.513	4.047	2.516	4.896	1.231	3.822	1.133	3.204	2.218	4.011	2.489	2.508	2.337	4.441	0.895	2.744	2.2	2.997	1.589	1.811	1.466	1.531	0.825	1.889
ATP1A1	50.57	61.577	48.464	44.871	55.658	56.239	55.894	67.729	38.392	72.936	47.972	27.302	47.43	50.363	53.089	50.835	58.507	55.141	36.335	63.05	60.792	81.363	64.803	52.478
ATP1A2	0	0	0	0	0	0	0	0	0	0.017	0	0	0	0	0	0	0	0.029	0	0.064	0	0	0	0
ATP1A3	0.149	0.074	0	0.044	0	0.042	0	0	0	0.028	0	0	0	0.081	0	0	0	0	0.104	0	0.046	0.504	0.048	0
ATP1A4	0	0	0	0	0	0.042	0	0	0	0	0	0	0.046	0	0.086	0	0	0.145	0.104	0.053	0	0	0	0.055
ATP1B1	0.273	1.717	0.863	1.202	0.625	3.143	1.665	1.512	2.078	4.225	3.429	5.657	4.067	5.7	4.265	4.464	1.528	4.893	2.845	2.177	2.423	0.504	6.343	3.632
ATP1B2	6.289	10.258	8.304	4.483	5.748	9.973	11.607	10.685	0.412	10.238	3.723	21.43	2.42	7.804	6.956	3.632	5.035	5.456	3.161	7.138	4.654	33.186	14.469	13.329
ATP1B3	342.625	475.607	326.705	324.552	382.152	419.431	398.033	394.05	208.866	375.957	289.3	152.768	231.025	269.135	303.228	239.99	316.44	258.972	246.062	347.258	527.673	756.056	517.554	420.612
ATP1B4	0.141	0.078	0	0	0.032	0.03	0.154	0	0	0	0.047	0.073	0	0	0.245	0	0.03	0.068	0.037	0	0.033	0	0	0
ATP2A1	0	0	0.889	0	0.134	0.083	0.128	0	0	0.055	0.582	0	0.728	0.04	0.127	1.066	0	0	0.51	0	0	0	0	0.054
ATP2A2	20	16.21	16.279	17.368	19.146	16.938	20.168	19.522	41.568	23.444	34.51	31.72	48.187	30.741	26.923	24.633	33.607	30.372	22.339	22.049	20.26	22.843	29.078	20.572
ATP2A3	0.176	0.182	0.25	0.248	0.064	0.3	0.736	0.567	0	0	0	0	0	0	0	0.03	0.242	0.17	0	0	0.559	0.032	0.273	0
ATP2B1	35.039	37.694	32.185	22.156	33.396	20.706	28.577	30.559	21.023	9.62	16.655	12.326	8.543	26.512	19.714	12.141	22.407	21.534	21.31	23.702	25.26	27.018	20.335	22.322
ATP2B2	0.076	0	0	0	0	0.032	0	0.038	0.097	0	0	0	0	0.031	0	0	0	0.111	0.079	0	0.036	0.035	0	0
ATP2B3	0	0	0	0	0	0.03	0	0	0	0	0	0	0	0.029	0	0	0	0	0	0	0	0	0	0
ATP2B4	1.917	0.829	1.624	0.452	0.983	0.757	1.384	0.94	1.836	1.55	4.137	0.919	1.696	2.065	2.27	0.861	1.005	1.267	0.341	0.844	0.698	0.302	0.723	0.466
ATP2C1	3.854	8.189	5.21	6.272	6.78	5.908	10.397	15.064	8.728	19.25	12.088	24.026	15.499	10.125	11.777	14.725	17.48	12.587	11.584	8.031	7.866	15.543	17.468	5.442
ATP2C2	1.589	2.728	1.295	0.676	0.094	0.306	1.071	2.886	0.974	4.725	4.13	14.64	2.717	1.97	1.333	1.288	1.058	0.893	0.107	1.47	2.2	1.323	1.388	0.227
ATP4A	0	0	0.922	0	0	0	0.734	0	0	0	0	0	0.06	0	0	0	0	0.691	0	0	0	0.957	1.129	0
ATP4B	0	0	0	0	0	0	0	0	0	0	0	0.357	0	0	0	0	0	0	0	0.367	0	0	0	0
ATP5A1	717.854	811.616	962.11	984.988	763.612	403.492	671.273	543.017	941.078	842.113	556.35	389.21	813.493	875.07	629.21	835.259	898.937	472.858	613.697	742.068	496.341	1176.44	695.682	470.359
ATP5B	1243.06	1588.91	1545.99	1666.35	1375.21	942.909	1191.03	1296.63	1456.56	1436.92	1164.01	814.791	991.354	1177.02	1158.16	1158.23	1393.47	984.167	1017.64	1132.43	1150.73	1381.03	925.126	898.577
ATP5C1	505.304	562.873	643.777	614.155	534.524	555.582	562.093	681.541	753.159	463.06	458.696	198.696	401.385	576.284	599.599	570.598	672.109	561.984	645.455	646.649	556.077	750.531	503.901	522.646
ATP5D	165.247	214.243	210.331	212.597	222.19	183.129	238.341	205.056	274.658	164.705	173.204	65.143	139.492	223.327	220.095	205.183	220.075	178.933	209.989	195.999	229.927	276.876	171.131	174.39
ATP5E_1	184.092	244.336	214.186	126.291	121.404	181.681	98.785	97.406	459.67	256.69	175.784	86.077	123.762	207.388	134.692	202.705	254.731	42.847	317.625	182.074	229.339	136.549	118.065	122.734
ATP5E_2	33.065	20.364	25.793	201.176	159.372	10.392	135.31	146.44	32.915	21.459	300.474	7.331	224.361	34.766	194.159	19.449	16.584	312.724	36.879	264.982	22.77	161.47	208.199	166.082
ATP5F1	399.439	466.006	501.63	469.554	397.208	427.611	457.499	511.106	488.141	443.065	345.094	295.613	301.483	356.524	458.527	416.321	448.42	354.706	511.064	491.37	385.494	576.408	421.808	359.364
ATP5G1	289.286	339.419	426.469	397.838	368.301	372.512	371.653	401.244	711.377	162.894	269.613	46.652	258.044	398.032	403.712	415.329	665.287	539.541	690.614	516.49	577.943	514.486	376.934	331.52
ATP5G2	314.553	332.559	426.256	358.09	372.522	296.706	345.041	333.684	452.554	119.112	192.859	66.591	173.995	254.702	255.648	214.499	325.791	272.619	315.337	358.412	415.009	347.854	322.648	242.148
ATP5G3	857.024	787.889	906.33	895.682	781.637	866.361	803.564	836.857	1221.21	389.049	507.249	215.873	564.786	389.491	564.384	846.541	1187.92	564.727	1258.37	663.153	1021.45	858.564	911.365	672.659
ATP5H	460.392	539.624	622.022	573.539	504.877	436.084	481.179	503.469	829.579	326.615	367.607	187.573	412.839	453.207	459.422	425.451	670.298	544.074	627.29	630.722	543.625	703.989	429.568	433.336
ATP5I	152.261	175.964	178.691	191.914	161.104	196.237	155.626	212.172	311.369	119.455	195.01	174.99	283.622	222.292	224.56	232.765	274.57	249.189	298.917	330.388	217.375	290.129	258.882	265.935
ATP5J	405.671	455.738	439.894	418.632	363.934	364.307	404.532	382.03	886.037	381.224	568.252	303.581	452.534	479.878	491.178	412.898	603.207	492.366	643.376	612.483	637.256	516.444	464.187	444.648
ATP5J2	330.364	327.223	326.965	394.441	313.715	354.416	332.726	379.97	731.96	300.461	428.847	393.519	408.694	405.253	403.38	348.52	522.375	365.686	648.384	468.413	384.904	477.224	394.239	357.37
ATP5L	862.997	771.792	915.424	998.24	807.469	876.032	887.002	942.669	1400.64	497.082	979.357	300.118	665.307	663.422	923.913	754.049	1026.67	842.026	938.014	1052.5	872.586	1029.88	907.494	828.79
ATP5O	685.704	809.83	847.112	899.439	695.962	686.363	671.595	807.439	1178.53	743.628	961.001	534.284	639.322	833.289	909.541	698.201	1061.74	798.302	1289.81	1031.36	829.492	1071.12	728.853	648.362
ATP5S	10.123	9.301	8.999	9.707	7.085	6.058	2.857	9.353	13.634	4.664	6.624	4.812	10.515	9.695	8.143	6.568	10.193	11.825	7.785	11.039	15.06	7.65	12.257	5.857
ATP5SL	31.623	38.857	46.922	29.995	39.87	21.252	21.552	17.239	20.032	16.916	16.353	13.995	20.547	29.288	30.055	38.287	43.569	31.338	26.573	51.579	55.452	25.111	36.656	31.644
ATP6AP1	46.152	169.13	85.266	41.114	73.429	95.226	98.653	141.499	51.686	19.752	8.043	5.922	51.918	95.226	81.287	120.924	55.643	93.651	25.969	48.614	21.837	51.877	96.063	122.531
ATP6AP2	72.084	108.567	94.252	105.303	85.953	142.23	142.124	234.42	67.17	59.501	42.393	26.138	50.418	166.19	147.988	143.906	153.424	89.138	86.093	116.258	125.424	317.553	164.683	163.75
ATP6V0A1	8.473	8	3.654	8.011	8.904	5.467	7.081	6.117	10.782	28.403	33.323	8.072	14.854	21.52	27.568	16.098	11.939	12.1	9.986	5.231	8.079	15.07	13.57	11.987
ATP6V0A2	3.163	1.875	1.701	4.158	3.526	2.782	3.599	1.922	3.743	0.566	7.711	1.546	3.199	5.03	4.248	3.376	2.211	4.338	1.628	4.76	5.285	1.41	5.242	2.848
ATP6V0A4	57.728	85.89	101.485	68.826	78.341	68.955	93.115	64.188	36.707	12.051	28.896	1.468	25.265	58.9	53.873	66.437	52.825	54.541	46.916	91.652	138.872	126.596	79.772	71.541
ATP6V0B	319.033	378.527	401.983	364.132	299.226	332.076	362.164	360.476	395.593	263.531	309.532	152.632	251.997	263.227	325.299	318.748	302.96	241.167	389.322	273.51	372.359	412.012	310.776	214.952
ATP6V0C	131.274	193.632	185.987	162.546	159.225	149.633	152.085	157.599	157.392	240.363	157.622	108.916	220.564	197.093	183.085	266.492	210.948	157.05	197.577	262.802	279.711	277.859	303.908	222.335
ATP6V0D1	59.433	77.756	78.384	67.204	64.594	59.419	54.429	82.167	58.636	107.313	84.589	52.769	73.557	83.743	90.596	98.785	74.493	55.374	69.602	65.876	80.365	71.351	63.389	52.141
ATP6V0D2	56.032	91.322	70.303	53.378	77.859	68.924	61.655	76.227	70.291	62.139	34.866	0.326	18.392	62.45	94.207	72.859	64.71	50.56	41.1	52.883	58.306	130.398	98.224	67.548
ATP6V0E1	191.24	190.661	132.77	193.622	145.994	163.178	178.663	222.07	243.241	235.08	190.163	203.308	185.487	212.205	192.434	170.355	242.453	189.23	188.148	199.472	136.441	247.838	203.409	180.636
ATP6V0E2	1.628	0	0.429	1.432	0	1.057	0.675	0.234	0.688	0	0.922	8.344	1.514	0.951	1.748	0.325	0.333	0.225	0	0.247	0.289	1.072	0.375	0.945
ATP6V1A	66.883	109.981	110.138	98.327	90.876	87.677	114.15	90.584	59.09	103.617	57.286	77.374	65.67	86.865	105.511	116.862	111.283	64.361	106.211	93.846	101.66	195.04	87.794	77.72
ATP6V1B1	5.777	7.605	14.918	19.164	14.025	17.579	20.059	20.876	9.76	0.034	3.894	0.249	5.428	7.776	9.286	12.599	12.005	12.695	13.97	18.339	23.021	27.46	18.912	22.059
ATP6V1B2	88.05	126.698	124.813	114.319	115.059	94.144	145.229	124.892	139.787	193.397	112.703	170.093	166.21	135.633	212.768	118.912	97.849	88.404	76.928	135.342	81.845	130.744	117.905	100.209
ATP6V1C1	42.209	49.284	59.543	39.868	37.232	52.812	52.99	56.963	38.464	61.394	49.004	39.646	26.7	50.928	63.657	94.379	58.007	48.628	43.218	43.623	46.885	90.733	44.828	46.263
ATP6V1C2	5.5	5.026	17.842	2.111	4.021	7.75	1.566	2.715	2.281	4.609	5.415	4.967	5.765	2.617	9.536	4.271	2.923	2.806	0.937	5.734	1.12	1.751	2.901	2.104
ATP6V1D	102.554	130.027	131.282	133.477	113.451	104.858	95.264	130.42	94.816	136.99	114.595	64.971	103.444	106.943	106.4	90.411	105.438	95.676	83.072	91.955	92.507	155.861	91.722	77.565
ATP6V1E1	202.161	267.734	290.486	310.342	267.162	240.12	260.763	304.963	425.867	591.353	469.432	285.609	372.539	352.233	380.596	315.116	288.253	261.73	240.679	316.011	225.487	388.77	262.631	194.649
ATP6V1E2	0	0	0	0	0	0	0	0	0	0	0	0	0.704	0.867	0	0	0	0	0	0.643	0	0	0	0
ATP6V1F	131.663	163.325	137.942	198.512	164.866	212.93	258.928	258.332	218.257	135.266	155.355	118.916	150.796	227.421	242.136	166.315	164.835	168.367	181.892	263.917	176.338	278.579	234.632	180.143
ATP6V1G1	366.454	434.498	397.101	391.453	400.763	437.68	394.351	480.764	671.395	489.72	725.253	513.878	500.164	470.878	573.904	397.444	479.553	337.857	521.464	423.81	401.937	517.269	449.468	346.669
ATP6V1G2	0	0.232	0.083	0	0	0.089	0.091	0	0	0	0	0	0	0	0	0	0.18	0	0	0	0.196	0	0.304	0
ATP6V1G3	1.729	6.708	7.507	3.802	5.135	1.104	4.514	2.173	1.095	0	0	0	1.608	0.353	0.375	0.362	0.372	1.673	4.949	2.295	27.422	4.383	4.597	1.436
ATP6V1H	47.987	70.535	61.479	66.763	69.921	56.927	64.593	58.113	48.85	57.058	36.257	18.02	29.416	56.16	71.924	69.227	56.757	38.046	63.808	69.766	48.106	66.528	48.018	26.444
ATP7A	0.377	0.127	0.406	0.09	0.157	0.263	0.417	0	0	0	0	1.347	1.88	0.364	0.772	2.267	0.589	0.398	0.036	0.255	0.064	0.19	1.756	0.19
ATP7B	0.425	1.184	0.516	0.776	0.896	0.585	0.484	0.986	0.704	1.617	1.252	0.541	1.246	1.203	1.389	3.066	0.928	0.633	0.851	1.111	0.702	2.351	1.865	1.738
ATP8	1878.52	1687.86	1575.74	1544.39	1798.24	2363.32	1608.05	2063.23	2678.58	2125.71	1726.57	3178.08	1408.33	1057.85	1698.3	1035.04	1494.38	1369.84	1126.8	1355.53	1353.68	1341.71	1419.28	1690.92
ATP8A1	0.374	1.473	0.262	0	0.152	0.389	0.434	1.962	0	0	0.055	0	0	0.136	0	0.452	0.071	0.161	0.605	0.132	2.712	0.804	0.562	0.966
ATP8A2	0.086	0.064	0.034	0.076	0.039	0.037	0.15	0	0	0	0.057	0	0	0.035	0.075	0.036	0	0.167	0	0	0.08	0	0.042	0.048
ATP8B1	1.298	0.384	0.907	0.294	0.474	0.347	1.42	1.044	0.423	0.021	0.637	0	0.138	0.03	0.289	0.186	0.032	0.108	0.347	1.102	1.107	0	0.215	0.534
ATP8B2	0.146	0.269	0.115	0.352	0.133	0.279	0.285	0.586	0.185	0.102	0.529	0	0.643	1.013	0.442	0.091	0.188	0.634	0.152	0.271	1.631	0.235	0.704	0.242
ATP8B3	0.412	0.127	0	0.03	0	0	0	0.829	0.044	0.193	0.953	0	0.032	0.028	0.268	0.432	1.862	0.366	0	0.182	0	0.38	0.266	0.419
ATP8B4	1.168	0.032	0.034	0.571	0.04	0.147	0.151	0.261	0	0	0.229	1.656	0.563	0.035	0.112	0.072	0.335	0.042	0.315	1.378	0.363	0	0.167	2.395
ATP9A	2.215	1.273	1.438	0.996	1.799	2.263	0.557	2.178	1.06	0.249	0.455	0.255	0.32	0.564	1.408	0.289	3.216	1.238	1.742	1.463	1.24	0.59	1.047	0.709
ATP9B	3.809	4.312	3.583	5.061	4.555	1.725	3.35	2.811	1.54	2.232	1.712	1.09	2.148	3.413	3.618	3.461	2.125	1.568	2.531	1.893	2.268	2.129	2.194	1.526
ATPAF1	0.951	0.702	1.126	1.394	1.448	1.079	1.792	1.434	6.222	2.582	0.837	3.114	1.62	1.943	3.296	1.592	1.362	1.073	2.804	1.177	1.182	0.438	0.613	1.053
ATPAF2	7.428	14.166	10.309	9.168	8.431	8.06	7.819	6.866	12.75	17.977	15.03	8.925	7.463	15.48	11.216	18.059	15.863	10.202	11.598	16.282	7.712	17.449	13.438	7.827
ATPIF1	361.065	461.181	536.478	395.214	468.213	377.1	506.598	401.74	304.248	101.46	90.42	43.351	82.664	169.644	148.23	222.781	317.183	492.115	627.975	654.266	669.285	596.586	459.137	286.681
ATR	3.19	2.386	3.272	2.117	2.881	2.668	3.092	2.17	2.807	3.081	4.591	2.866	1.936	2.781	3.825	4.079	2.349	5.397	4.056	4.219	1.978	4.261	4.858	4.358
ATRAID	19.981	24.197	18.955	16.69	14.578	18.159	21.918	32.076	29.782	41.048	23.283	26.581	8.118	16.615	22.56	17.014	20.644	13.973	23.596	16.045	29.451	18.264	20.781	11.156
ATRIP	0.747	4.004	2.802	4.272	0.967	1.326	1.409	1.69	1.341	7.804	7.812	8.956	1.621	1.222	2.537	2.659	2.356	2.41	0.065	1.851	2.44	4.879	1.505	1.379
ATRN	1.718	1.041	0.922	1.27	0.817	2.195	1.705	2.211	0.435	0.309	0.59	5.049	0.16	1.405	0.685	0.345	1.005	0.665	1.717	0.73	0.802	1.077	1.695	1.256
ATRNL1	0.218	0.097	0.138	0.077	0.04	0.186	0.038	0	0	0	0.173	0	0.203	0.036	0.038	0	0.037	0.211	0.272	0	0.122	0	0.042	0.241
ATRX	21.792	14.955	17.316	18.511	21.894	36.91	37.085	42.197	19.772	22.915	19.035	42.587	32.631	40.255	43.81	45.725	24.612	23.161	18.498	18.781	17.616	54.078	36.416	37.453
ATXN1	0	0	0	0	0.106	0.099	0	0	0	0.033	0	0	0.054	0	0	0	0.1	0.451	0	0	0.109	0	0	0.064
ATXN10	8.68	9.525	7.544	7.558	12.74	5.749	13.581	9.08	21.549	6.997	3.474	2.54	11.25	9.823	9.044	4.625	7.915	9.332	10.678	14.15	11.124	16.891	22.041	11.165
ATXN1L	1.719	1.602	1.475	0.789	1.367	2.292	1.626	0.376	1.421	0.672	0.79	0.155	0.904	2.201	2.398	1.252	2.7	3.617	2.957	1.588	1.813	2.274	3.542	2.235
ATXN2	3.56	4.993	3.556	4.665	3.552	4.578	4.204	4.784	10.263	4.083	4.221	2.518	7.667	5.793	6.864	3.529	7.308	5.765	5.672	6.364	2.406	3.817	8.781	5.43
ATXN2L	3.009	2.255	1.663	2.231	4.046	2.818	4.339	4.322	4.629	2.174	3.86	3.024	5.955	4.394	4.359	6.515	2.883	3.286	2.416	3.149	2.005	4.754	4.198	5.141
ATXN3	27.368	28.357	11.509	22.138	21.367	20.73	21.662	24.475	24.045	9.893	19.434	8.538	15.089	13.721	24.559	14.166	23.767	15.304	23.479	13.142	19.375	23.833	11.702	18.428
ATXN7	0	0	0.228	0.204	0	0	0.252	0.058	0.293	0	1.146	0.06	0.968	0.142	0.05	0.048	0.199	0.84	0	0.061	0	0	0.224	0.384
ATXN7L1	1.437	0.607	1.393	1.697	0.525	1.084	1	0.949	1.82	2.169	0.705	1.019	2.748	1.746	2.598	2.991	1.765	2.224	2.222	1.7	2.643	2.157	2.501	0.364
ATXN7L2	0.997	0.147	0	1.17	0.729	3.001	1.562	3.008	1.769	1.98	3.6	3.439	1.669	0.272	1.844	2.505	2.172	0.193	0	1.341	0.062	1.226	1.35	0.663
ATXN7L3	3.936	3.105	2.032	1.698	2.975	2.836	1.91	1.827	2.062	2.127	2.899	3.642	5.56	3.807	2.789	2.028	1.204	2.454	0.512	2.893	0.847	0.454	3.33	1.551
ATXN7L3B	9.577	14.522	14.176	16.594	11.318	14.167	12.753	25.443	14.487	13.943	16.627	49.461	26.829	18.432	17.999	15.625	12.706	12.782	13.106	16.436	11.785	22.945	17.443	7.314
AUH_1	4.271	5.656	6.182	8.767	6.344	5.002	7.279	7.874	7.666	17.104	4.936	8.103	7.778	10.77	8.948	9.092	3.673	8.611	6.114	7.181	2.989	10.5	6.539	8.672
AUH_2	6.789	4.561	6.822	9.23	7.333	5.256	6.177	6.206	7.038	20.986	6.929	10.537	8.035	7.824	10.166	9.304	5.042	6.869	10.923	10.158	2.303	15.077	5.968	5.81
AUNIP	6.559	6.655	10.356	12.224	11.379	15.337	14.512	14.308	11.268	1.312	6.313	11.963	8.89	13.637	12.624	7.913	9.176	11.726	13.887	11.332	2.8	20.291	6.88	9.726
AUP1	58.956	48.028	59.923	52.592	44.569	35.153	61.26	61.683	47.688	20.394	33.506	0.108	52.981	76.104	49.665	56.25	66.604	32.298	57.584	51.116	61.989	78.883	62.235	37.768
AURKA	67.089	55.248	75.095	57.047	47.3	36.048	40.035	66.652	109.992	253.066	230.679	74.045	124.388	98.168	113.753	102.064	85.77	80.841	61.857	107.953	45.827	93.501	70.663	64.123
AURKAIP1	130.534	130.09	139.127	122.935	117.801	114.477	118.411	119.091	224.833	89.368	123.676	22.687	104.223	128.367	130.031	111.887	139.544	120.365	120.311	133.159	136.698	149.039	111.159	116.187
AURKB	50.206	69.632	73.625	70.947	60.709	32.019	46.001	47.589	65.01	89.786	69.42	32.191	37.702	61.617	62.822	54.762	74.228	55.36	26.017	65.754	44.365	79.92	52.61	64.742
AUTS2	0	0	0.04	0.044	0	0	0.044	0.051	0	0.142	0.2	0.052	0.329	0	0.044	0	0	0	0	0	0.047	0.093	0.098	0
AVEN	3.505	7.377	3.186	3.83	4.853	4.703	3.882	3.844	6.324	0.657	3.085	3.736	1.876	3.213	3.13	2.223	7.761	5.446	2.653	8.006	4.756	3.524	2.567	3.058
AVIL	4.628	0.505	2.367	8.096	5.624	3.046	5.538	5.605	12.46	14.069	15.766	5.823	11.589	16.214	9.255	15.15	10.265	13.588	6.241	9.772	2.355	20.507	16.07	8.969
AVL9	3.831	1.169	1.578	3.15	3.196	2.553	4.565	4.186	2.005	11.232	0.55	3.188	4.026	3.473	3.248	3.696	2.649	1.692	1.387	4.598	3.652	7.753	5.958	1.66
AVP	0	0	0	0	0	0.215	0	0	0	0	0	0	0	0	0	0	0	0	0	0	0	0	0	0
AVPI1	6.083	6.83	7.665	5.351	3.208	6.077	4.174	5.411	16.897	12.558	15.913	1.816	12.074	8.132	9.026	6.466	7.846	10.641	3.166	4.596	3.493	14.019	6.674	1.943
AVPR1A	0	0	0	0	0	0	0	0	0	0	0	0.085	0	0.067	0	0	0	0	0	0	0	0	0.079	0
AVPR1B	0	0	0	0	0	0	0.106	0	0	0	0	0	0	0	0	0	0	0.235	0	0	0	0	0	0
AVPR2	0	0	0	0	0	0	0	0	0	0	0	0	0	0	0	0	0	0	0	0	0	0	0	0
AWAT1	0	0	0	0	0	0	0	0	0	0	0	0	0	0	0	0	0	0	0	0	0	0	0	0
AWAT2	0	0	0	0	0	0	0	0	0	0	0.23	0.541	0	0	0	0	0	0	0	0	0	0	0.674	0
AXDND1	0.404	0.523	0.04	0.089	0.185	0.215	0	0.153	0.448	0.654	0.601	0.785	0.611	0.744	0.394	0.72	0.652	0.587	1.211	0.591	0	0.14	0.636	0.392
AXIN1	0.953	0.259	0.198	0.573	1.054	0.598	0.611	0.605	1.334	0.028	0.265	0.259	0.606	0.41	0.348	0.084	0.647	0.049	0.574	0.532	0.328	0.74	1.164	0.722
AXIN2	0.787	1.01	0.784	0.473	0.416	1.375	0.216	0.416	2.256	0.605	0.273	0	1.501	0.406	0.61	0.381	0.605	0.761	0.603	0.703	0.579	1.183	0.841	0.183
AXL	0.051	0	0	0.09	0	0	0	0	0	0	0	0	0	0	0	0	0	0	0	0	0	0.047	0	0
AZGP1	0	0	0.393	0.109	0	0	0	0	0	0	0	0	0	0	0	0	0	0	0	0	0	0	0	0
AZI2	11.465	5.084	4.827	7.62	8.072	6.87	11.012	11.783	12.05	11.932	12.449	12.917	7.422	14.029	9.57	7.609	8.689	10.683	5.304	6.673	5.625	11.821	9.115	6.583
AZIN1	81.175	135.472	134.108	135.964	162.368	114.832	130.472	207.867	73.258	107.689	92.278	83.992	55.886	154.805	206.693	143.918	204.849	144.318	141.227	166.5	103.843	250.565	151.519	157.988
AZIN2	0.267	0	0.14	0	0.081	0	0.077	0.357	0	0	0	0	0	0	0	0	0	0.258	0	0.094	0	0	0	0.197
AZU1	0.16	2.007	0.378	0	0.73	0	0.973	0.642	0.81	1.077	0.211	0	0.743	0.131	0.969	0.803	0	0.155	0.831	0.339	0	0	0.154	0
B2M	135.441	144.932	75.263	102.996	147.703	100.145	88.141	97.053	82.461	115.18	68.675	65.587	37.607	108.956	89.272	139.608	52.601	137.64	87.213	144.892	77.214	79.735	73.78	106.328
B3GALNT1	4.183	7.671	1.223	5.996	4.248	3.298	6.876	6.698	2.748	8.01	2.046	1.924	1.296	5.575	2.283	2.724	4.129	5.997	1.935	3.783	6.071	11.853	1.198	1.887
B3GALNT2	2.737	2.715	2.332	3.675	3.753	1.472	2.884	0.579	0.183	1.296	0.761	1.342	3.483	1.708	2.435	2.353	1.053	1.882	4.124	1.453	1.949	1.992	3.483	4.547
B3GALT1	0	0	0	0	0	0	0	0	0	0	0	0	0	0	0	0	0	0	0	0.668	0	0	1.369	0
B3GALT2	0	0	0	0	0	0	0	0	0	0	0	0	0	0	0	0	0	0	0	0	0	0	0	0
B3GALT4	0.207	0	0	0	0	0	0.45	0.52	1.179	0.058	0	0	0	0	0.179	0	1.245	0	0.108	0	0	0	0.3	0
B3GALT5	0.567	0.28	1.791	0	0.518	0	0.165	0	0	0	0	0	0	0	0.656	0.317	0.65	0	0.394	0	2.117	0	0	0
B3GALT6	0.156	0	0	0	0	0	0.136	0	0	1.139	0	0	0	0	0.135	0	0	0	0	0	0	0	0.151	0
B3GALTL	1.391	1.836	0.706	1.923	0.545	0.762	0.086	2.498	1.888	0.838	0	0.617	0	1.95	1.809	0.25	1.794	0.096	2.379	1.582	0	1.007	1.633	1.43
B3GAT1	0	0	0	0	0	0	0	0	0	0	0	0	0	0	0	0	0	0	0	0	0	0	0	0
B3GAT2	0	0	0	0	0.144	0	0	0	0	0	0	0	0	0	0.136	0	0	0	0	0	0	0	0	0.174
B3GAT3	8.956	16.188	9.371	5.031	8.777	8.362	7.982	7.052	5.332	6.307	5.13	0.447	8.127	7.324	9.26	9.307	7.051	7.622	10.896	5.385	8.356	8.156	6.469	3.943
B3GNT1	11.246	14.021	9.965	9.825	12.935	9.447	12.45	6.538	11.049	35.04	18.893	14.723	17.427	12.262	29.577	17.105	14.471	14.88	10.671	11.128	23.696	13.963	10.356	12.115
B3GNT2	13.928	11.686	19.428	13.863	26.989	29.563	34.22	32.588	10.879	5.208	5.117	2.005	15.141	11.176	6.173	12.847	11.48	16.112	17.987	13.176	26.477	14.914	17.669	15.134
B3GNT3	8.604	16.209	12.081	2.605	7.928	3.363	9.267	9.502	3.842	6.817	9.593	8.61	4.131	1.442	3.485	10.689	8.61	5.459	5.286	8.611	27.174	7.866	11.865	6.404
B3GNT4	0	2.1	0	0.625	0	0.242	0.371	0	0	2.156	0	0	0.132	0	0	0.357	0	0	0	0	1.723	0	0.137	0
B3GNT5	0.071	0.052	0	0	0	0.241	0	0	0.18	0	0	0	0.066	0	0	0	0	0	0	0.151	0.066	0.523	0	0
B3GNT6	0.406	0.2	0	0	0.247	0.576	0.236	0.136	0.343	0	0	0	0.252	0	0.352	0.227	1.397	1.048	0.423	2.443	1.389	0.25	0.524	1.049
B3GNT7	0.124	0.551	0	0.109	0	0	0.324	0	0.472	0.14	0.328	0	0	0	0.215	0	0	0.24	0.517	0.66	0.116	0	0.24	1.376
B3GNT8	1.696	3.524	7.112	2.703	1.55	0.812	3.874	1.492	1.745	0	0.7	0.11	2.463	6.327	2.94	3.905	1.731	0.718	2.317	2.363	7.317	0.684	5.841	4.342
B4GALNT2	0.19	2.734	0.225	0.417	1.04	0.808	1.568	1.812	0.36	0	0	0	0	0.388	0.082	1.271	4.24	3.671	0.79	3.827	4.69	11.015	2.568	6.932
B4GALNT3	0.045	0.298	0	0.039	0	0.038	0.039	0	0	0	0	0	0.042	0	0	0	0.308	0	0	0	0.125	0	0	0.198
B4GALNT4	0.09	0.033	0	0.158	0	0.115	0.078	0.226	0.114	0	0	0	0.083	0.183	0.078	0	0.039	0.087	0.14	0.048	0.042	0.083	0.043	0.099
B4GALT1	17.713	17.6	13.014	12.723	19.701	17.885	19.76	18.607	9.238	23.896	14.601	9.143	16.175	19.314	20.816	17.787	21.805	15.568	12.004	22.384	14.936	9.461	24.063	16.675
B4GALT2	0	0	0	0	0.069	0.192	0	0	0.095	0.042	0	0	0.21	0.185	0	0.063	0.194	0	0.078	0.32	0	0.486	0.073	0
B4GALT3	55.42	78.638	71.002	52.51	57.741	40.116	46.851	50.548	25.578	34.928	28.126	13.762	21.937	21.625	40.286	39.449	73.586	49.874	85.547	41.359	138.866	58.311	78.697	39.103
B4GALT4	2.338	2.564	2.382	1.858	0.138	0.514	2.691	2.427	2.007	9.621	2.689	5.618	3.927	6.908	5.361	5.242	1.751	5.911	0.157	2.242	1.337	4.102	1.75	1.503
B4GALT5	0.357	0	0.564	0.105	0.87	0.709	0.621	0.718	1.055	1.672	2.043	0.985	1.549	0.778	0.928	0.697	1.432	1.381	0	1.011	0.555	0.11	2.416	1.186
B4GALT6	3.297	1.641	1.381	2.072	0.677	2.407	0.878	2.165	0.938	3.101	1.6	5.292	6.445	1.376	4.083	4.339	1.157	1.302	3.292	0.786	0.126	1.365	4.555	0.373
B4GALT7	7.117	8.554	9.076	9.563	8.291	9.191	7.623	13.447	6.639	8.571	5.991	6.474	7.345	10.297	9.695	10.479	12.171	11.957	5.373	8.885	7.734	17.519	11.797	8.574
B9D1	21.986	26.832	31.051	33.534	18.066	12.883	12.112	14.805	43.955	29.587	49.547	47.376	28.882	35.795	34.271	33.783	38.154	26.74	49.343	33.838	26.158	32.724	30.621	31.272
B9D2	8.6	12.231	12.169	8.706	6.97	5.389	12.567	3.589	10.895	12.766	9	6.044	11.918	9.421	10.69	11.957	8.65	6.908	16.553	7.58	9.386	12.863	10.982	6.469
BAALC	0.575	0.85	0	0.927	0.701	0.816	0.167	0.578	0	0	0	0	0.535	0	0.997	0.08	0.659	1.02	0	0.204	0.537	0	0.927	0.531
BAAT	0	0.258	0	0	0	0.099	0	0	0.442	0.719	0	0	0	0.381	0.807	0	0.8	0.788	0.606	0	0	0.858	0.788	0.387
BABAM1	22.118	29.916	35.664	30.285	32.992	21.59	24.605	29.582	40.183	48.783	44.917	54.623	48.213	41.124	38.075	35.472	26.911	22.312	31.822	23.374	29.98	48.182	35.611	28.537
BACE1	0.253	0.187	0.797	0.167	0	0.376	0.11	0.063	0	0	0.167	0	0.352	0	0.274	0.053	0.054	0.061	0	0.067	0.177	0	0	0
BACE2	0.087	0	0.069	0	0	0.222	0.076	0	0	0.049	0	0	0.405	0.641	0.302	0.146	0.075	0	0.725	0	0.081	0	0.084	0.096
BACH1	0.97	1.383	0.711	0.671	1.204	0.767	0.483	2.997	1.142	1.208	0.641	1.076	1.031	0	1.382	0.232	2.086	1.409	0	0.294	0.065	1.853	1.743	0.077
BACH2	0.103	0.038	0.245	0.137	0.047	0.132	0.315	0.052	0	0.029	0.137	0	0	0.127	0.045	0.043	0.178	0	0.269	0	0.29	0	0.05	0.286
BAD	39.481	28.205	23.896	52.238	40.593	29.699	33.642	46.313	136.513	124.809	152.945	49.361	110.741	88.386	85.419	84.171	81.187	61.605	50.004	39.649	16.576	54.287	54.4	54.287
BAG1	10.854	7.754	4.499	8.036	8.845	6.778	5.116	4.456	8.365	7.93	6.092	4.679	3.953	6.287	7.449	5.681	7.232	5.164	2.73	8.739	9.198	6.253	7.696	4.808
BAG2	21.015	22.607	17.125	9.392	11.229	11.762	17.698	9.031	4.187	4.667	5.931	0.263	3.073	4.227	2.718	3.69	11.439	3.69	8.027	5.308	19.922	10.154	14.011	2.534
BAG3	1.62	1.059	0.787	1.261	2.962	1.964	0.651	1.128	1.105	0.455	3.21	2.644	6.548	2.141	3.782	6.21	1.715	5.186	2.919	0.794	1.395	4.136	1.205	1.104
BAG4	1.158	2.609	1.873	2.546	4.073	2.366	1.914	3.259	1.833	3.058	3.669	2.395	1.937	1.751	3.01	1.842	2.886	2.464	1.265	1.475	2.16	3.041	2.91	2.5
BAG5	0.86	1.335	1.833	2.043	0.55	1.904	2.919	1.816	2.179	5.946	6.815	1.691	2.559	2.603	3.504	0.288	1.849	0.25	1.433	3.014	0.963	2.458	2.661	0.476
BAG6	8.723	8.332	6.529	6.66	9.514	7.639	8.2	8.978	13.815	9.528	5.489	7.451	8.417	8.581	6.884	7.857	8.703	8.441	7.453	9.918	6.526	8.383	9.111	6.79
BAHCC1	0	0	0	0	0	0.018	0.018	0.042	0	0	0	0	0	0	0.036	0	0	0	0	0	0	0	0	0
BAHD1	0.188	0.093	0.099	0	0.172	0	0.055	0.063	0	0	0.083	0.065	0.058	0	0.054	0	0.054	0	0.131	0	0.059	0.116	0.121	0.348
BAI1	0	0	0	0	0	0	0	0	0	0	0	0.029	0	0	0	0	0	0	0	0	0	0	0	0
BAI2	0	0	0	0	0	0.027	0	0	0.081	0	0	0	0.149	0	0	0.027	0	0	0	0	0	0	0	0
BAI3	0.07	0.931	0.304	0.369	0.544	1.46	0.457	0.176	0.488	1.317	0	0.398	1.529	0.601	0.758	0.586	0.18	0.102	0.437	0.669	0.196	0.355	0.338	1.511
BAIAP2	13.846	30.791	9.946	11.082	23.998	25.229	24.425	36.373	4.741	12.409	9.555	12.649	14.962	18.311	26.06	37.502	16.624	15.873	8.83	17.616	26.768	36.336	37.572	22.171
BAIAP2L1	7.972	11.594	9.678	8.973	7.365	7.884	9.027	12.584	19.115	10.647	13.472	11.62	22.079	10.516	17.612	16.224	6.707	7.963	5.354	16.02	8.318	9.562	19.811	11.392
BAIAP2L2	0	0	0	0	0	0.253	0.194	0	0	0	0.49	0	0	0	0	0.248	0.255	0	0	0	0	0	0	0.246
BAIAP3	0.086	0	0	0.303	0	0	0	0.693	0.055	0	0	0	0.04	0.035	0.075	0.144	0	0.083	0	0.091	0.121	0	0.125	0
BAK1	9.705	9.324	12.45	5.549	14.413	8.678	12.246	14.881	5.84	10.09	5.767	5.774	9.7	9.127	7.151	7.314	6.258	2.113	3.788	3.606	4.753	9.393	12.668	7.523
BAMBI	1.111	0.735	1.524	1.081	0.962	1.793	3.309	6.999	1.779	5.72	2.626	19.73	10.823	1.674	1.623	3.331	0.101	1.811	2.436	1.677	1.31	2.912	3.789	3.044
BANF1	215.514	248.146	233.378	243.419	244.814	204.65	230.884	249.74	441.361	305.399	390.929	341.515	290.974	255.596	311.882	226.792	376.356	306.059	389.277	357.141	331.813	299.173	299.928	248.687
BANF2	0	0	0	0	0.297	0	0	0	0	0	0	0	0	0	0	0	0	0.943	0	0	0	0	0	0
BANK1	0	0.452	0	0.269	0.14	0.521	0.532	0	0	0	0.202	1.741	0.284	0.125	0	1.281	0	0	0	0	0	0	0	0.169
BANP	4.989	5.053	6.2	6.827	3.378	6.137	6.031	3.809	2.107	11.061	14.399	20.459	10.052	4.156	14.898	16.249	7.229	6.527	7.502	2.551	5.948	12.606	10.542	13.302
BAP1	3.828	4.081	5.231	4.08	3.701	3.636	3.652	3.849	2.425	9.557	6.32	4.647	2.807	6.261	6.382	5.425	5.507	8.976	3.525	3.205	3.709	4.75	2.42	2.527
BAP18	22.67	26.212	23.093	30.878	28.071	14.168	23.07	38.971	50.495	18.392	21.006	9.269	34.678	36.481	34.074	33.53	31.439	21.23	19.222	37.659	18.934	41.458	38.538	26.32
BARD1	17.511	17.813	16.792	16.808	16.616	14.43	9.861	13.878	15.791	17.743	15.44	6.768	27.296	19.88	21.475	17.813	17.935	17.693	11.634	10.828	11.1	26.444	9.163	17.852
BARHL1	0	0	0	0	0	0	0	0	0	0	0	0	0	0	0	0	0	0	0	0	0	0	0	0
BARHL2	0	0	0	0	0	0	0	0	0	0	0	0.14	0.126	0	0	0	0.464	0	0	0	0	0	0	0.149
BARX1	0	0	0	0	0	0	0.179	0	0.261	0.347	0	0	0.574	0.505	0.178	0.172	0	0	0	0	0.384	0	0	0
BARX2	0	0	0.14	0	0	0	0	0.179	0	0	0	0	0	0	0	0.149	0	1.89	0	0	0	0	0	0
BASE	0	0	0	0	0.211	0	0	0	0	0	0	0	0	0	0	0	0	0	0.48	0	0	0	0	0
BAT4	45.02	45.08	26.761	43.562	51.553	27.063	37.642	30.355	43.506	84.487	64.352	47.13	66.484	43.098	41.705	45.907	41.365	33.997	25.179	32.43	18.613	41.581	30.899	35.192
BAT8	2.852	3.418	3.59	1.797	4.473	3.052	3.186	2.712	5.127	4.483	4.377	2.552	4.658	3.939	3.909	3.001	1.657	2.424	1.645	2.414	4.207	4.405	7.043	3.243
BATF	0	0	0	0.207	0	0	0	0	0	0	0	0	0	0	0	0	0	0	0	0	0.219	0	0	0
BATF2	0	0.104	0	0	0	0	0	0	0	0	0	0	0	0	0	0	0	0.814	0	0	0	0	0.271	0
BATF3	0	0	0	0	0	0	0	0	0	0	0	0	1.187	0	0	0	0	0	0	0	0	0	0	0
BAX	26.647	26.105	25.44	23.985	31.339	37.821	23.369	23.885	37.686	15.788	24.552	4.702	39.95	33.11	40.827	38.748	35.166	52.37	32.255	45.181	50.686	11.806	40.946	34.77
BAZ1A	8.538	5.808	4.621	2.987	4.582	5.316	5.657	6.276	7.007	21.757	12.515	23.827	6.706	8.305	12.084	10.671	8.62	11.861	5.723	5.941	7.845	6.917	9.57	4.226
BAZ1B	6.126	7.771	5.58	5.956	5.258	5.322	6.302	7.954	8.389	11.596	10.284	13.523	10.538	7.179	7.438	6.521	4.755	5.568	4.105	5.819	3.609	3.406	6.499	4.174
BAZ2A	15.491	14.251	12.047	16.634	18.438	16.573	16.162	20.947	19.92	28.83	23.28	30.767	23.559	20.764	28.725	21.8	15.187	16.437	14.495	17.809	10.815	10.57	18.543	14.631
BAZ2B	0.547	1.134	0.946	1.461	1.825	1.432	0.585	0.824	1.252	0.26	0.639	2.001	1.173	0.928	1.239	0.775	2.314	2.055	1.335	0.826	1.02	1.182	2.134	0.396
BBOX1	0.078	0.289	0.309	1.171	1.074	0.8	3.34	0.079	0	0	0.103	0	3.569	0.064	1.154	1.771	0.067	0.076	0.163	0	0.877	1.516	0.454	0.173
BBS10	0.072	1.542	0.852	0.316	1.446	0.429	0.313	0.217	0.091	2.224	0	0.67	1.405	1.471	0.624	0.422	2.35	1.044	1.423	2.139	1.342	3.515	0.487	1.673
BBS12	2.902	2.842	2.234	1.212	0	0.68	1.136	0.073	4.228	6.075	6.419	15.538	3.777	3.619	4.842	5.346	1.684	4.072	1.133	3.081	0.88	6.42	3.157	1.848
BBS2	12.179	13.289	22.041	19.102	9.188	12.573	10.499	22.7	12.955	23.988	11.76	24.49	6.73	12.121	8.068	8.419	16.547	8.061	7.415	9.211	14.9	26.054	10.499	15.523
BBS4	9.495	16.356	11.917	21.511	10.488	10.994	10.997	15.453	12.721	34.55	35.723	9.612	12.893	20.054	19.836	24.883	11.981	11.898	11.661	21.685	8.922	28.397	14.2	8.623
BBS5	11.93	10.064	10.751	9.306	10.492	7.764	9.403	12.222	11.978	13.726	10.107	2.562	2.198	8.376	8.195	7.069	8.903	10.129	4.804	10.636	3.78	11.827	3.374	6.98
BBS7	2.593	4.186	3.287	5.463	5.052	0.697	3.801	6.382	2.507	11.315	7.03	0	1.206	5.749	13.015	7.658	5.692	1.123	6.891	2.246	3.184	9.248	4.421	5.441
BBS9	0.756	0.335	0.557	1.064	0.138	0.472	0.439	0.912	1.022	3.853	0.533	7.354	0.844	1.196	1.224	0.929	1.517	0.341	0.105	0.803	1.176	2.788	1.072	0.167
BBX	30.197	28.572	34.853	26.413	28.998	21.551	27.427	32.586	25.326	31.026	32.297	37.89	20.129	23.478	37.164	21.157	34.302	23.624	20.632	19.87	20.118	48.38	22.783	20.535
BCAM	0.719	0.966	2.373	0.23	0.358	0.501	1.081	0.92	0.166	0	0	0	0	0.267	0.113	0	0.056	0.822	1.429	0.347	5.122	0.361	1.769	0.868
BCAN	0.143	0.106	0	0	0	0.488	0	0	0	0	0	2.522	0.267	0.039	0.083	0.28	0	0	0	0.102	0.401	1.19	0	0.635
BCAP29	5.084	8.951	3.895	3.946	2.46	1.401	4.294	7.667	5.115	7.311	13.822	7.581	5.144	7.092	5.573	2.003	9.77	2.17	7.471	1.27	11.439	3.308	1.446	5.464
BCAP31	237.181	285.284	261.197	301.222	246.971	396.652	476.669	637.073	323.079	288.894	282.82	327.933	623.01	512.415	547.339	606.544	308.524	329.35	326.538	255.288	257.701	745.974	576.557	450.39
BCAR1	0.058	0.086	0.046	0	0.106	0	0.05	0.058	0.441	0	0	0	0.054	0.095	0.05	0	0.15	0.112	0.302	0.062	0	0	0.056	0.064
BCAR3	1.919	1.08	2.524	0.763	1.92	0.545	1.431	1.47	1.042	1.181	0.241	0	2.506	2.839	3.999	3.787	1.335	0.442	0.856	0.776	0.426	2.358	1.413	3.49
BCAR4	2.464	1.041	0.463	1.239	0.536	1.699	0.919	1.888	0	0.791	1.55	3.4	0	1.056	0.509	0.786	6.558	2.157	1.344	0.748	0.766	0.433	0.227	1.299
BCAS1	0	0	0	0	0	0	0	0.159	0	0	0	0	0.786	0.13	0.183	0.044	0.045	0.204	0	0	0	0	0	0.058
BCAS2	114.318	135.618	138.845	130.333	152.701	142.143	162.439	156.983	152.403	237.126	137.827	163.436	154.89	139.622	164.397	141.724	143.657	109.98	174.791	134.065	92.879	211.676	124.175	129.903
BCAS3	17.268	10.893	16.943	17.36	18.657	10.556	14.974	17.425	16.877	33.551	19.629	15.57	22.249	19.216	14.542	14.822	17.075	18.321	9.373	17.287	6.157	12.28	16.161	15.025
BCAS4	1.694	2.162	0.243	0.813	1.97	1.443	1.206	0.619	1.561	0.26	0.203	0.159	0	0.378	1.735	1.934	0.927	2.831	1.763	3.434	7.184	4.543	3.574	3.581
BCAT1	26.036	33.938	19.907	10.099	13.116	17.168	16.949	14.292	5.714	2.65	0.09	2.687	0	3.8	6.042	11.159	14.513	14.68	15.864	24.235	38.382	23.748	23.391	9.687
BCAT2	0	0.683	0.678	0.116	0.181	1.575	4.139	0.066	0	0	0	0	0.798	1.134	1.603	0.221	0	1.79	0.069	1.333	23.234	0.183	4.982	3.438
BCCIP	80.802	101.923	81.481	109.938	91.52	73.281	69.537	68.625	151.043	180.132	136.982	139.652	69.772	136.765	125.325	88.255	132.232	108.052	87.446	127.127	89.245	123.47	87.788	64.948
BCDIN3	6.332	6.042	10.125	4.654	4.908	4.847	7.045	5.481	11.273	13.65	11.01	7.713	20.422	10.423	15.357	7.115	10.338	8.998	2.67	7.915	9.872	6.281	11.161	3.551
BCDIN3D	3.8	5.173	2.526	0.792	2.102	2.214	5.222	5.932	3.294	7.306	5.151	8.795	8.276	0	3.468	10.719	8.684	3.193	3.852	4.46	3.359	1.106	1.837	0
BCHE	5.133	4.296	0.298	8.301	4.002	5.593	2.234	0.683	0.861	3.564	18.245	8.514	2.387	2.902	3.73	0.379	2.856	1.534	0.079	0.641	0.775	0.974	2.701	2.257
BCKDHA	20.225	21.486	37.849	26.607	26.488	26.604	30.251	31.048	13.841	16.339	6.677	13.453	8.563	8.713	12.445	17.315	17.933	14.591	18.14	16.297	21.06	15.148	3.667	8.099
BCKDHB	6.442	13.037	19.716	14.646	16.485	11.056	12.937	10.263	4.897	0	1.44	0.308	1.382	6.159	4.811	4.98	5.453	6.521	6.396	9.47	20.342	14.799	10.062	6.804
BCKDK	7.525	5.817	11.472	7.989	2.53	4.714	12.119	8.175	8.219	10.694	10.166	1.432	4.182	12.025	11.397	8.837	5.578	2.929	5.762	11.02	13.315	9.328	6.774	11.111
BCL10	31.421	34.92	31.748	15.402	24.844	38.196	37.641	47.589	21.677	30.824	27.452	8.852	16.801	19.615	38.396	38.498	27.566	14.545	26.05	21.477	17.977	37.292	36.025	27.092
BCL11A	0.113	0.251	0.178	0.099	0.103	0	0	0	0	0	0	0	0	0.185	0	0	0	0	0	0	0	0	0	0
BCL11B	0	0	0	0	0	0	0	0	0	0	0	0	0.159	0.046	0	0	0	0	0	0	0	0.052	0	0
BCL2	0	0	0	0	0	0	0	0	0.247	0	0	0	0	0	0	0	0	0	0	0	0	0	0	0
BCL2A1	0.522	1.8	1.236	1.836	0.318	1.185	1.817	2.449	0	0	0	0	2.75	0.427	0.603	1.02	0.598	0	0	0.369	1.298	0	1.009	2.504
BCL2L1	15.406	22.682	17.286	19.901	21.065	14.411	15.202	15.49	14.754	11.76	17.302	8.912	12.577	17.807	18.56	18.235	21.33	19.017	14.333	21.575	15.958	26.502	22.58	12.023
BCL2L11	0.175	0.647	0.277	0.462	0.32	0	0.305	0	0.888	5.512	4.164	1.812	1.629	2.578	1.215	1.467	1.958	1.017	0.182	0	1.471	0.969	0.508	0.194
BCL2L12	3.358	3.9	4.797	11.956	7.307	4.902	5.01	5.788	10.534	8.178	13.515	17.703	5.65	5.623	4.99	11.65	8.387	4.023	3.163	4.584	2.387	6.78	5.721	2.479
BCL2L13	2.53	8.314	9.302	7.378	7.057	9.014	9.211	9.772	7.506	10.101	6.418	6.406	19.93	8.765	8.136	7.135	5.609	8.825	7.484	8.623	6.645	10.063	9.204	10.026
BCL2L14	0.998	1.816	0.848	0	2.035	0.065	0.067	1.698	1.07	0.388	0	0.159	0.785	1.883	2.728	0.707	1.98	1.56	0.639	0.571	4.584	2.335	2.672	5.611
BCL2L15	0.189	0.279	0.149	0.498	0	0.483	0	0.38	0	0	2.494	0	0	0.463	0.164	0	0	0	0	0.201	0	0	0.183	0
BCL2L2	1.765	0.424	0.557	0.582	0.444	0.338	0.768	0.177	0.28	0.074	0	0.594	1.846	0.722	0.574	0.739	1.631	0.256	0.23	1.124	1.029	0.691	0.043	1.808
BCL3	2.938	2.92	3.039	2.139	1.482	1.467	5.026	3.769	3.209	0.114	1.338	0	4.333	3.563	1.317	2.291	4.356	3.627	2.742	2.152	1.512	1.121	1.665	5.946
BCL6	0.138	0.256	0.055	0.061	0.696	0.354	0.723	0.139	0	0	0	0	0.129	0.113	0.9	0	0.833	0	0	0.882	0	0.128	0	0.077
BCL6B	0.52	0.077	0.164	0	0	0.089	0	0.627	0.395	0.409	0.687	0.646	1.547	0.425	0.451	0.871	0.358	0.101	0.433	0.221	0.873	0.671	0.905	0.691
BCL7A	0	1.193	0.546	0.203	1.265	0	1.204	0	0	0	0	0	0	0.377	0	0.386	0.595	0	0.72	0	0	0.638	0.669	0
BCL7B	5.89	7.136	5.87	9.853	10.414	6.003	8.319	8.35	11.377	18.939	8.161	5.295	8.799	6.554	5.19	5.58	6.31	7.008	3.116	9.945	2.072	12.461	11.671	6.095
BCL7C	1.587	0	1.253	0.838	1.451	0.27	1.658	0.638	4.425	0.714	1.258	0	2.066	0.26	1.101	0.798	0.546	1.536	0.992	0.337	0.889	0.878	1.228	0
BCL9	0.427	0.368	0.421	0.282	0.065	0.394	0.031	0.286	0	0.12	0.047	0.552	0.132	0.087	0.555	0.089	1.132	0.207	0.667	0.076	0.332	0.623	0.516	0
BCL9L	0	0.076	0.081	0	0.031	0.059	0.06	0.035	0.087	0.019	0.136	0.036	0.543	0.112	0.328	0.029	0.148	0.2	0.322	0	0.192	0.444	0.166	0
BCLAF1	31.92	35.059	43.944	51.784	50.745	27.935	40.879	51.342	44.209	96.329	57.066	115.766	42.597	54.07	53.005	53.851	54.171	45.815	31.342	46.522	41.919	50.625	39.581	26.756
BCMO1	0	0	0	0	0.387	0	0	0	0	0	0	0	0	0	0	0.071	0	0	0.264	0	0	0.078	0	0.094
BCNT	87.894	127.921	91.056	109.363	101.457	100.727	86.583	103.815	75.859	125.282	89.863	85.873	79.674	79.494	103.667	115.059	98.819	74.065	54.506	68.952	74.839	174.768	62.082	77.162
BCO2	46.392	44.422	48.939	56.482	52.17	39.679	35.75	35.221	64.484	62.498	35.429	44.315	28.945	83.796	64.229	85.695	114.173	54.261	61.802	71.175	62.164	100.9	36.407	57.257
BCOR	3.799	5.006	10.597	9.389	8.864	9.409	11.181	9.727	5.637	5.24	2.542	10.139	8.809	7.584	8.754	5.798	2.343	2.443	2.55	7.272	2.052	10.162	5.221	5.066
BCORL1	0.14	0.062	0.044	0.074	0.128	0.048	0.439	0.056	0	0.709	0.111	0.029	1.173	0.688	1.313	0.728	0.217	0.136	0.671	0.06	0.549	0.026	0.434	0.963
BCR	0.111	0.082	0.044	0.195	0.101	0.047	0.096	0	0	0	0.073	0	0.309	0.045	0.192	0.139	0.048	0.054	0.058	0.176	0.103	0.102	0.107	0.061
BCS1L	31.847	49.243	43.698	34.517	39.501	25.425	34.89	27.16	48.033	67.543	76.856	45.897	35.78	37.593	55.131	47.465	54.112	37.329	47.754	46.394	45.718	44.821	36.293	18.368
BDH1	1.243	1.908	1.283	2.439	0	1.058	0.832	3.076	2.301	1.021	2.904	4.353	2.578	3.284	0.663	4.323	3.946	5.921	0.1	3.451	4.638	1.322	0.832	1.8
BDH2	0	0.712	0.666	0	2.862	1.128	5.136	4.602	0.153	0	0	3.365	4.704	2.364	4.49	3.631	0	1.166	0	2.558	2.36	2.776	2.097	10.405
BDKRB1	0.136	0	0	0	0	0	0	0	0	0	0	0	0	0	0	0	0	0	0	0	0	0	0	0
BDKRB2	0	0	0	0	0.109	0	0.626	0	0	0	0	0	0	0	0	0	0.103	0.58	0	0.127	0.671	0	0	0
BDNF	4.7	2.605	1.958	1.952	4.414	2.001	6.589	4.332	2.812	2.054	1.207	0.54	5.341	3.843	4.413	3.17	2.469	3.158	4.892	5.683	5.237	5.175	8.71	4.337
BDP1	11.897	9.707	12.759	11.839	10.647	9.613	10.619	10.603	17.533	26.457	18.251	24.995	19.275	11.535	14.884	12.37	14.861	9.431	6.817	11.015	7.495	8.458	11.688	13.365
BEAN1	0	0	0	0	0	0	0	0	0	0	0	0	0	0	0	0	0	0	0	0	0	0.328	0	0
BECN1	28.636	31.387	29.633	33.018	36.781	22.986	23.826	32.489	42.531	25.554	28.236	16.316	17.001	28.64	34.635	26.897	22.459	19.285	20.746	21.058	15.344	47.264	28.437	16.177
BEGAIN	0	0	0	0	0	0	0.069	0	0	0	0	0	0	0	0.069	0	0	0	0	0	0	0	0	0
BEND2	0.245	0.06	0.193	0	0	0	0.142	0.164	0	0.046	0.108	0.506	1.971	0.067	0	0.137	0	0	0	0.346	0.304	0	0	0.271
BEND3	1.072	1.084	1.069	0.199	0.155	1.009	0.687	0.908	0.357	0	0.075	0.058	0.682	1.338	0.293	0.425	0.582	0.218	0.94	0.659	0.105	0.624	0.546	0.625
BEND4	0.574	0.707	0.906	0.168	0.35	1.465	1.664	0	0.121	0	0.253	0	0.178	0.625	0.083	0.16	0.74	0.925	0.1	0.508	0.089	1.498	0	0.106
BEND5	0.093	0	0	0.326	0	0	0	0	0	0	0.612	0	0.862	0.303	0	0.621	0	0.09	0.483	0	0	0.085	0	0.616
BEND6	0	0	0	0	0	0	0.133	0.153	0	0	0.403	0	0	0	0	0.128	0	0	0	0	0	0	0	0
BEND7	0	0	0.63	0.585	0	0.226	0	0.267	0.842	0.075	0	0.138	0	0.217	1.383	0	0	0	0	0	0	0	0	0.442
BEST1	0.536	0.122	0.26	0.181	0.075	0	0.215	0.58	0	1.043	0	0.171	0.383	0.674	0.214	0	0	0	0	0.35	0.038	0.076	0.837	0
BEST2	1.565	1.497	1.599	0.648	2.188	0.627	4.327	1.759	0.7	0.259	1.581	0	0.428	0.151	1.437	1.696	1.662	0	0.192	1.173	3.865	2.886	0.979	2.855
BEST3	0	0	0	0	0.071	0	0	0	0	0	0	0	0	0.063	0	0	0.066	0	0.08	0	0	0	0.075	0
BEST4	0.436	0.564	0.516	0.192	0	0.464	0.759	0	0	0	0	0	0	0.267	0	0.73	0	0	0	0.231	0	0.1	0	0
BET1	23.675	33.919	32.135	16.533	21.543	29.977	30.815	31.948	24.338	24.393	28.661	17.406	35.82	46.96	44.467	49.827	28.481	32.958	25.618	25.469	39.139	35.225	33.636	34.267
BET1L	7.136	8.479	8.71	7.291	7.876	6.872	8.838	6.734	13.979	14.685	10.004	19.822	11.688	12.031	11.42	17.79	10.997	7.755	2.743	13.639	2.868	23.681	11.518	6.626
BEX2_1	0	0.713	0	0.424	3.746	5.544	0.839	1.939	2.749	0.948	4.139	15.467	36.093	11.239	17.138	5.653	1.037	4.433	2.008	3.584	3.599	4	15.62	12.549
BEX2_2	2.114	0	0	1.352	0.527	1.473	0.167	0	0	1.296	0.508	0	3.395	1.729	7.996	6.598	0.496	1.116	7.201	5.509	3.048	1.771	10.963	9.15
BEX5	0	0	0.794	0	0	0	0	0	0.318	10.734	0	3.12	8.412	2.672	4.793	6.103	0	1.702	3.139	1.334	6.565	2.78	0.729	5.009
BFAR	24.036	23.514	17.519	9.836	13.591	14.088	13.694	22.487	6.28	1.49	3.349	2.445	0.482	6.081	7.195	9.944	22.996	10.877	12.121	18.85	21.888	25.132	13.098	9.447
BFSP1	2.398	3.125	1.744	0.5	0.692	2.902	2.032	0.761	0.32	0	0.083	0	0.352	2.116	1.969	3.065	0.922	1.221	0.197	2.278	3.886	1.222	5.126	2.516
BFSP2	0	0.151	0	0	0.093	0	0	0.103	0	0	0	0	0	0	0	0.171	0	0.099	0.106	0	0	0.094	0.099	0
BGLAP	0	0	0	0	0.631	0	0	0	0	0	0	0	1.284	0.282	0	0	0.297	0	0	0	0	0	0	0
BGN	0	0	0	0	0	0	0	0	0	0	0	0.896	0	0.354	0	0	0	0	0	0	0	0	0.489	0
BHLHA15	0	0	0	0	0	0	0	0	0	0	0	0	0	0	0	0	0	0	0	0	0	0.252	0	0
BHLHA9	0	0	0	0	0	0.195	0	0	0	0	0	0	0	0	0	0	0	0	0	0	0	0	0	0
BHLHE22	0.156	0	0.123	0	0	0	0	0	0	0	0	0	0	0	0	0	0	0	0	0	0	0	0	0
BHLHE23	0	0	0	0	0	0	0	0	0	0	0	0	0	0	0	0	0	0	0	0	0	0	0	0
BHLHE40	0.581	0.391	0.042	0.465	1.787	2.16	1.288	0.106	1.741	0	2.024	1.367	1.523	4.538	1.466	0.443	1.908	0.869	0.605	0.842	0.345	0.292	1.073	0.293
BHLHE41	0.086	0	0	0	0	0	0.15	0	0	0	0	0	0	0	0	0	0	0	0	0	0	0	0	0
BHMT	0	0.062	0	0.222	0	0	0	0	1.278	0.094	0.333	0	0.86	0	1.02	0.211	0.578	0.488	0	0	0.078	0.155	0	0
BHMT2	0	0	0	0	0	0	0.124	0	0	0	0	0	0	0	0.247	0	0.123	0	0	0	0	0	0	0
BICC1	0.889	1.352	0.536	1.104	1.051	1.914	0.819	1.314	2.781	5.464	2.14	6.869	4.374	0.598	1.631	0.394	1.348	0.556	0.653	1.11	0.341	1.012	1.365	0
BICD1	0.509	0.418	0.447	0.846	0.569	2.938	0.689	5.346	0.358	0	0.075	0.059	0	0.971	0.392	3.742	0.438	0.985	2.944	0.661	3.114	0.209	0.602	2.13
BICD2	0.536	0.88	0.893	0.576	0.761	0.304	1.502	0.419	0.075	0.234	1.572	2.771	0.221	0.73	1.393	0.498	0.665	0.173	0.991	0	0.555	1.207	1.323	1.318
BID1	8.565	16.849	14.419	16.177	12.088	9.011	15.018	16.845	13.884	27.396	14.14	13.294	13.235	18.439	13.54	16.245	11.805	12.189	11.408	15.247	11.987	27.519	17.417	11.438
BIKBA	9.81	10.439	8.286	9.492	4.393	7.184	8.707	7.693	6.214	37.764	41.456	8.932	28.458	13.878	8.334	6.572	8.603	7.024	3.676	9.895	6.406	7.144	6.545	5.975
BIN1	0.264	1.706	1.198	0.987	1.628	1.292	1.55	0.597	1.254	0	0	0	0	0.593	0.686	2.818	1.021	1.085	2.06	1.051	3.324	0.608	1.212	2.703
BIN2	11.614	15.606	14.706	2.654	4.136	3.019	10.895	10.995	13.664	6.103	8.864	5.15	8.064	21.031	10.199	12.758	10.181	12.261	7.851	8.408	9.006	3.546	6.271	6.681
BIN3	33.992	48.949	49.442	55.634	54.791	45.79	45.717	52.924	50.766	52.391	66.794	53.93	44.153	45.657	58.755	42.613	69.259	64.092	34.849	56.326	36.135	66.182	38.347	46.883
BIRC2	3.875	1.655	1.224	0.757	2.361	2.273	2.323	2.078	1.2	2.274	2.274	3.386	2.882	1.127	0.672	2.452	3.184	1.083	0.538	1.829	1.205	4.207	1.915	0.858
BIRC3	1.939	3.607	4.117	2.47	1.405	2.107	2.735	2.084	4.574	1.465	2.914	21.03	0.87	1.804	1.391	2.184	5.346	3.299	2.993	3.265	3.431	4.561	4.202	2.591
BIRC5	80.19	99.877	104.773	111.48	67.394	91.291	83.367	100.08	113.674	186.255	155.398	127.94	99.676	144.074	133.761	105.269	105.27	90.982	64.407	113.327	94.871	146.46	102.662	85.076
BIRC6	2.891	2.514	3.823	4.223	2.432	6.186	6.003	5.813	5.183	3.625	3.129	3.596	3.503	4.899	4.732	4.903	5.357	5.151	3.553	5.873	4.625	5.676	4.006	4.831
BIRC7	0	0	0	0	0	0	0	0	0	0	0	0	0	0	0	0	0	0	0	0	0	0	0	0
BKB3	0.044	0.13	0.07	0	0	0.038	0	0.044	0	0	0	0	0	0	0	0.074	0	0	0	0	0	0.041	0	0
BLCAP	0.689	1.019	0.242	1.145	0.21	0.978	0.2	0.077	0.194	3.486	3.742	1.426	0.926	0.689	0.664	1.667	0.461	1.112	0.558	1.22	2.929	5.93	0	0
BLK	0	0	0	0	0	0	0	0	0	0	0	0	0	0	0	0.063	0	0	0	0	0	0	0	0
BLM	13.022	14.261	15.292	11.965	12.166	10.842	13.321	13.348	13.143	20.324	13.173	21.768	8.128	23.167	23.74	19.957	11.914	17.164	12.951	14.943	10.119	20.028	14.029	13.336
BLMH	13.961	25.212	21.463	19.39	18.899	12.872	15.529	19.42	17.555	61.176	44.222	14.663	38.943	36.226	30.938	48.962	17.87	21.94	43.599	24.854	47.204	46.349	16.95	21.97
BLNK	0.586	0.186	0.132	0.589	0.23	0.071	0.801	0	0.106	2.494	0.995	0	0.467	0.137	0	0	0.432	0.729	0.261	0.356	0.234	0	0.162	0.649
BLOC1S1	28.657	28.102	44.376	35.63	24.176	22.996	36.448	15.792	37.354	11.614	36.026	8.268	39.711	34.927	25.08	28.151	36.722	43.195	47.041	23.698	40.875	64.261	45.294	27.157
BLOC1S2	97.351	98.62	113.452	104.421	105.92	115.755	107.916	129.012	114.948	102.723	130.753	96.96	80.819	80.154	123.571	108.283	103.063	99.971	107.545	122.878	77.388	156.127	92.531	100.473
BLOC1S3	0	0	0	0	0	0.218	0	0	0	0	0	0	0.238	0	0	0	0	0	0	0	0	0.236	0	0
BLOC1S5	19.348	32.557	34.967	28.694	17.537	19.064	13.637	16.479	22.082	29.476	29.564	34.662	33.006	30.991	22.178	25.978	16.017	15.164	31.876	20.458	13.874	41.124	22.728	22.223
BLOC1S6	5.623	4.88	7.794	8.455	6.991	6.18	7.738	8.086	12.508	3.27	5.354	17.995	5.107	11.122	11.052	3.833	3.991	9.174	6.126	8.47	3.782	10.186	8.535	8.689
BLR1	0	0	0	0	0	0	0	0	0	0	0	0.142	0	0	0	0	0	0	0	0	0.128	0	0.265	0
BLVRA	25.994	27.66	39.026	22.922	20.313	18.492	23.122	23.889	13.189	7.789	10.459	3.304	8.433	25.384	13.177	14.066	23.503	16.934	26.993	21.497	26.04	29.849	16.18	20.935
BLVRB	11.107	11.873	19.572	19.54	13.051	11.485	13.29	16.751	19.851	17.946	8.906	21.137	17.519	13.138	25.274	34.381	18.076	13.818	26.634	8.634	27.941	45.341	21.863	10.323
BLZF1	9.546	15.927	8.779	12.292	12.232	8.464	8.393	14.149	13.715	6.36	6.368	25.252	12.353	10.703	11.772	6.593	12.438	10.475	6.761	16.927	12.487	21.318	9.515	8.5
BMF	0	1.233	0	0.245	1.525	2.131	1.936	0.839	0	0	0.734	0.575	0	0.227	0.723	1.863	1.195	1.345	0.579	0.295	0	2.05	0	0.616
BMI1	13.318	23.192	12.931	25.45	10.353	17.468	10.391	17.239	4.267	13.507	11.119	13.147	3.131	9.765	17.384	14.229	12.109	6.221	15.298	8.614	10.569	13.688	10.657	7.628
BMK	3.902	4.902	7.7	1.373	4.279	1.661	4.414	4.511	2.224	1.535	3.349	0.202	3.809	4.945	3.044	2.287	2.516	5.474	1.625	5.178	12.012	10.969	8.111	10.153
BMP1	0	0	0	0	0	0	0.087	0.05	0	0	0	0	0.046	0.49	0	0	0	0	0	0	0	0	0	0
BMP10	0	0.268	0	0	0	0	0	0.852	0	0	0	0	0	0	0.525	0	0	0	0	0.386	0	0	0	0
BMP15	0.391	0.096	0	0	0.119	0	0	6.154	0	5.269	0	51.468	2.543	0.213	0.452	2.181	48.926	18.019	0.407	10.784	4.86	2.641	1.637	0
BMP2	0.778	0.84	0.897	0	0.055	2.089	1.927	2.587	1.592	0	0	1.486	1.391	2.642	0.726	0.952	1.235	0.695	0.436	0.762	0.167	1.765	0.058	1.391
BMP2K	1.28	1.273	1.749	1.299	0.81	2.725	1.242	1.732	4.178	1.023	0.455	0.713	1.876	1.248	3.669	0.701	0.212	2.381	0.564	2.247	0.918	0.544	2.094	1.526
BMP3	0.54	0.16	0	0.095	0.296	1.012	0	0.543	0	0	0	0	0	0	0.094	0.271	0	0.418	0	0.459	0	0	0	0
BMP4	3.433	2.871	4.565	3.735	5.615	2.924	4.56	6.54	11.675	28.382	7.755	39.073	29.316	8.349	5.639	8.473	4.039	0.962	3.574	8.154	0.084	5.413	2.795	3.402
BMP5	0.327	0.644	0.086	0	0	0.464	0.19	0.219	0	0	0.575	0	1.013	0	0.189	0	0.187	0.843	0.227	0.694	0.406	0.1	0.105	0.482
BMP6	0	0	0	0	0	0	0	0	0	0.166	0	0.714	0.641	0.081	0.085	0	0	0	0	0	0	0	0	0.764
BMP7	0.344	0	0	0	0	0	0	0	0.109	1.789	1.59	0	0.56	1.547	0	0.504	1.257	0	0	0	0	0.317	0	0.095
BMPER	0.231	0.034	0.036	0	0	0.118	0	0	0	0	0	0	1.245	0	0.2	0.271	0	0.045	0.048	0.049	0.043	0	0	0.307
BMPR-IA	4.232	6.96	5.809	3.857	8.05	2.922	6.304	5.29	5.748	4.586	2.87	0.947	0.355	3.648	4.396	6.577	7.409	1.882	16.392	8.744	4.767	4.253	6.526	2.956
BMPR1B	0	0.296	0	0.039	0.122	0.303	0.155	0.223	0.113	0.125	0	0	0.991	0.036	0.501	0.707	0.267	0.43	0.046	0.519	0	0.082	0.129	0.344
BMPRII	2.186	1.858	0.561	0.962	1.549	1.21	0.714	1.979	1.247	0.031	0.505	2.884	0	2.146	2.748	4.532	0.893	0.899	0.114	1.741	1.989	1.31	0.687	0.666
BMS1	26.991	38.503	33.406	38.976	32.396	30.91	22.429	36.16	45.938	36.377	31.404	59.867	31.654	35.057	55.566	39.331	28.065	26.762	20.948	30.854	13.745	40.435	28.919	36.146
BMSC-UBP	31.937	40.522	41.57	41.284	40.592	36.068	42.935	45.117	42.348	37.313	32.956	21.556	25.119	38.662	31.158	26.649	24.999	25.255	31.697	41.689	30.864	43.685	30.217	32.451
BMX	0.079	0	0	0	0	0	0	0.079	0	0	0	0	0	0	0.204	0	0.068	0	0	0	0.073	0	0	0
BNC1	0	0.038	0	0.179	0.046	0	0	0	0	0	0.067	0.105	0	0.166	0	0	0	0.197	0	0	0.047	0	0.197	0.282
BNC2	0.059	0.173	0.277	0.206	0.107	0.1	0	0.647	0.222	0.164	0.927	1.574	0.054	0.144	0.507	0.539	0.704	0.17	0	0.373	0.328	0.27	0.057	0.324
BNIP1	7.26	6.638	3.691	9.092	9.222	6.602	8.674	7.547	24.632	21.3	12.838	9.167	6.293	7.95	11.52	11.232	10.263	7.144	8.838	12.673	9.988	9.982	10.232	7.495
BNIP2	3.776	1.522	4.201	2.491	2.118	1.535	1.792	1.294	2.066	0	0.453	0.089	0.958	3.579	2.009	2.228	3.542	2.325	1.251	1.276	2.722	2.136	1.826	1.616
BNIP3	15.183	23.094	13.241	16.307	11.779	7.517	7.989	12.248	25.723	67.768	26.58	58.639	26.922	22.957	32.905	36.075	9.715	24.943	21.135	15.559	18.778	27.829	21.168	20.138
BNIP3L	93.986	92.495	110.452	91.884	109.166	122.692	129.831	133.616	216.447	224.989	180.843	168.153	179.425	207.039	223.176	130.315	141.981	102.23	82.234	66.066	69.595	136.097	118.143	83.792
BNIPL	0.088	0	0	0	0	0	0	0	0.112	0	0	0	0.164	0.506	0.613	0	0	0.256	0	0.375	0.412	0.489	0.598	0.196
BOC	0	0.099	0	0	0.041	0.114	0	0.268	0.056	0.1	0.059	0.184	1.075	0.145	0.154	0.037	0.038	0.086	0	0.047	0	0.328	0	0
BOD1	1.781	4.413	3.97	1.751	3.255	3.479	3.008	4.424	9.821	5.475	0.692	8.454	7.305	4.369	5.721	1.842	5.044	4.866	1.745	5.561	2.737	2.318	6.888	3.596
BOD1L	4.126	2.243	3.41	4.3	4.317	4.939	3.668	5.065	5.643	2.529	5.251	2.815	3.433	3.899	3.473	2.754	5.758	3.631	2.879	3.904	2.566	2.962	5.218	2.913
BOK	1.413	1.446	0.172	0.191	0.497	2.221	0.473	0.656	1.377	0.611	0.574	1.012	0.101	1.6	1.507	1.82	2.055	1.577	2.489	1.615	4.055	0.601	2.942	0.241
BOLA-DIB	0.139	0	0	0.244	0	0	0	0	0	0	0	0	1.29	0	0	0	0	0	0.289	0	0	0	0	0
BOLA-DMA	0.214	1.895	0.337	0.752	0	1.82	2.046	0.645	0.542	1.321	0	3.538	4.769	1.398	2.038	0	1.838	1.034	4.45	2.042	2.991	2.561	1.24	0.473
BOLA-DNA	0	0	0	0	0.278	0.259	0.398	0.153	0	0	0	0	0	0	0	0.255	0	0	0	0	0	0	0	0
BOLA-DOB	0	0	0	0	0	0	0	0	0	0	0	1.565	0	0	0	0	0	0	0	0	0	0	0	0
BOLA-DQA1	0	0	0	0	0	0.153	0	0	0	0	0	0.186	0	0.147	0	0	0	0	0	0	0	0	0	0
BOLA-DQA2	0	0	0	0.134	0.139	0	0	0	0	0	0	0	0	0	0	0	0	0	0	0	0	0	0	0
BOLA-DQA5	0	0	0.089	0.099	0.103	0	0.098	0	0.142	0	0	0	0.209	0	0.195	0.094	0.097	0.109	0.117	0.239	0	0.104	0	0.124
BOLA-DQB_1	0.112	0.165	0	0	0	0	0	0	0	0	0	0	0	0	0	0	0	0	0	0	0	0	0	0
BOLA-DQB_2	0	0.096	0.309	0	0.238	0	0.113	0	0	0.073	0	0.809	0.121	0	0	0	0.112	0	0	0.277	0.122	0.36	0	0.433
BOLA-DRA	0	0	0	0.321	0	0	0	0	0	0	0	0	0	0	0	0	0	0	0	0.129	0	0	0	0.135
BOLA-DRB3	0.364	0.269	4.988	0.641	0	0.103	1.48	0	1.693	0.137	4.653	26.275	5.084	0.596	0.632	0	0.94	1.764	1.138	4.644	7.595	6.16	0.235	11.571
BOLA-DYA	0.376	0	0.148	0	0.086	0.32	0.082	0	0	0	0.248	0	0.175	0.077	0	0.079	0	0.091	0	0.3	0.088	0	0	0
BOLA-NC	0.747	0.331	1.533	0.263	0.956	0.382	0	0.451	3.974	1.091	0	0.309	2.083	0.733	2.719	1.751	2.183	1.59	0.311	0.793	1.115	3.442	1.733	1.323
BOLA1	12.635	8.404	7.606	8.475	10.97	11.029	11.545	10.004	16.008	13.847	7.3	1.307	8.664	9.299	12.596	9.391	14.53	12.379	14.468	16.602	13.998	11.647	12.065	6.821
BOLA3	47.359	56.854	31.946	45.766	39.422	36.354	31.152	31.521	88.17	33.613	50.799	28.527	37.005	64.367	60.906	56.975	68.248	44.752	58.095	68.462	58.083	70.3	62.992	69.927
BOLA_1	0.539	0.319	0.255	1.137	0.098	0.826	0.469	0	0.273	0.242	0.285	0.78	0.802	1.586	0.654	0.271	0.278	0.73	0.561	2.059	1.81	2.781	1.25	1.193
BOLA_2	0.683	0.321	0.539	0.983	0.17	0.687	0.594	0.874	0.079	0.314	0.246	1.092	0.866	1.929	0.484	0.468	0.374	0.841	0.582	1.714	0.927	0.801	0.78	0.962
BOLA_3	11.061	7.689	7.781	5.973	3.503	7.741	6.862	3.854	5.272	9.232	5.641	4.986	10.794	6.627	8.354	6.42	4.991	12.293	6.726	10	20.741	21.3	14.084	7.64
BOLL	0.17	0.69	2.078	0.747	0.854	0.434	0.222	0	0	0	0.785	2.197	0.395	0.347	0.147	0.427	0.438	0.657	1.238	0.271	0.713	0.235	0.903	0.47
BOP1	2.201	1.971	2.211	3.813	3.169	4.145	1.799	0.939	8.702	1.911	2.906	4.416	6.324	5.453	4.74	4.076	5.963	5.42	2.707	2.903	3.111	2.459	3.353	2.658
BORA	17.93	13.952	8.113	15.195	8.127	9.124	7.612	14.364	13.205	24.332	10.492	7.693	14.639	14.485	12.447	17.335	13.098	9.733	12.292	10.912	15.165	28.757	14.73	10.816
BORIS	0.324	0.034	0.037	0.041	0	0.039	0.04	0	0	0	0	0	0.345	0.152	0.08	0	0	0.359	0	0.59	0.043	0.043	0.134	0
BORX	0	0	0	0	0	0	0	0	0	0	0	0	0	0	0	0	0	0	0	0	0	0	0	0
BOTA-T2R10B	0.331	0.122	0	0.145	0	0.141	0	0	0	0	0	0	0	0.271	0	0	0	0	0	0.527	0	0	0	0.183
BOVAGGRUS	269.926	245.055	323.767	153.042	303.44	200.724	291.805	229.618	187.366	40.698	32.847	2.529	88.3	173.316	151.561	143.957	125.001	185.802	109.991	105.375	183.018	67.542	321.274	120.392
BPGM	3.372	6.146	10.469	9.787	8.114	6.412	3.423	11.074	16.802	20.906	18.404	11.861	16.51	12.04	15.003	11.105	16.427	13.703	13.103	9.785	11.953	15.954	10.65	8.961
BPHL_1	1.822	6.934	3.955	6.891	4.162	1.862	3.726	3.755	3.924	0.614	5.052	3.204	1.948	1.937	3.158	5.721	4.073	3.702	8.818	4.546	1.105	2.435	1.321	0.403
BPHL_2	0	0	0	0	0	0	0	0	0	0	0	0	0	0	0	0	0	0	0	0	0	0	0	0
BPI	0	0	0	0	0	0	0	0	0	0	0	0.86	0.43	0	0.08	0	0	0.089	0	0	0.086	0.256	0.089	0
BPIFA1	0.298	2.424	1.648	1.705	0.136	0.254	0.13	1.649	3.022	0	0	0	0.139	1.707	0.388	1.124	1.923	1.01	2.638	0.95	6.955	1.237	0.288	1.816
BPIFA2B	0	0.117	0	0	0.145	0	0	0	0	0	0	0	0	0	0	0	0	0	0	0	0	0.146	0	0
BPIFB1	0.385	1.494	1.292	0.085	1.496	0	0.67	0	0.854	0	0	0	0.09	2.047	0.668	0.725	0.579	0	0	0	0	0.976	0	0.959
BPIFB2	0	0	0	0	0	0	0	0	0	0	0	0	0	0	0	0	0	0	0	0	0	0	0	0
BPIFB3	0	0	0	0	0	0	0	0	0	0	0	0	0	0	0	0	0	0	0	0	0	0	0	0
BPIFB4	0	0	0	0	0	0	0	0	0	0	0	0	0	0	0	0	0	0.081	0	0	0	0	0	0
BPIFB6	0	0	0	0	0	0	0	0	0	0	0	0	1.191	0.437	0	0.358	0	0	0	0	0	0	0.207	0
BPIFC	0.154	0	0	0.068	0.07	0	0	0.078	0.195	0	0	0	0	0.189	0.067	0.065	0	0	0	0.164	0	0	0	0
BPNT1	4.845	13.788	8.951	15.686	8.29	13.869	8.163	16.271	7.966	5.619	13.613	0	5.655	15.679	12.867	18.127	10.103	8.378	13.52	13.133	22.888	37.626	19.136	22.829
BPTF	7.991	6.358	9.276	9.567	9.173	6.224	8.323	10.619	9.57	10.495	8.821	14.437	12.616	6.749	8.852	7.804	9.396	8.95	6.243	6.572	5.971	6.85	10.347	8.055
BRAF	1.236	2.041	1.009	0.979	3.051	0.807	1.184	0.332	1.253	3.127	1.034	5.586	0.192	1.652	1.536	1.967	1.276	0.917	3.69	1.532	0.538	2.128	0.996	0.456
BRAP	26.829	27.19	30.098	34.365	18.426	13.027	22.255	26.029	14.511	30.596	19.58	44.156	21.372	33.937	26.793	23.584	18.279	15.182	12.086	23.322	11.857	33.047	18.584	15.289
BRAT1	0	0	0	0.053	0	0	0.053	0	0	0.034	0	0	0	0	0	0	0	0	0	0.064	0	0	0	0.067
BRCA1	17.627	25.889	29.28	26.119	17.787	17.26	24.34	27.256	18.281	46.75	33.339	17.03	21.353	29.035	30.777	23.935	24.072	15.497	11.49	19.956	16.886	25.603	12.044	22.568
[truncated: 22,622 more rows]
