# Supplementary material for: Suboptimal culture conditions induce more deviations in gene expression in male than female bovine blastocysts
Source: BMC Genomics. 2016 Jan 22;17:72. doi: 10.1186/s12864-016-2393-z (PMC4724126; doi:10.1186/s12864-016-2393-z)
Supplement: Additional file 15: Table S6. — TMM normalized counts of all the genes per embryo and condition. (XLSX 5357 kb) [file 12864_2016_2393_MOESM15_ESM.xlsx]

## Sheet: all genes TMM
Gene	in vivo male rep1	in vivo male rep2	in_vivo_male_rep3	in vivo male rep4	in vivo male rep5	in vivo female rep1	in vivo female rep2	in vivo female rep3	serum male rep1	serum male rep2	serum male rep3	serum female rep1	serum female rep2	serum female rep3	serum female rep4	serum female rep5	serum-free male rep1	serum-free male rep2	serum-free male rep3	serum-free male rep4	serum-free male rep5	serum-free female rep1	serum-free female rep2	serum-free female rep3
20ALPHA-HSD	1.25975	0	0.929288	1.06319	0	0	1.04227	0	0	0	0	0	0	0	0	0	0	0	0	0	0	0	0	0
5_8S_rRNA_1	0	0	0	0	0	0	0	0	0	0	0	0	0	0	0	0	0	0	0	0	0	0	0	0
5_8S_rRNA_10	0	0	0	0	0	0	0	0	0	0	0	0	0	0	0	0	0	0	0	0	0	0	0	0
5_8S_rRNA_11	0	0	0	0	0	0	0	0	0	0	0	0	0	0	0	0	0	0	0	0	0	0	0	0
5_8S_rRNA_12	0	0	0	0	0	0	0	0	0	0	0	0	0	0	0	0	0	0	0	0	0	0	0	0
5_8S_rRNA_13	0	0	0	0	0	0	0	0	0	0	0	0	0	0	0	0	0	0	0	0	0	0	0	0
5_8S_rRNA_2	0	0	0	0	0	0	0	0	0	0	0	0	0	0	0	0	0	0	0	0	0	0	0	0
5_8S_rRNA_3	0	0	0	0	0	0	0	0	0	0	0	0	0	0	0	0	0	0	0	0	0	0	0	0
5_8S_rRNA_4	0	0	0	0	0	0	0	0	0	0	0	0	0	0	0	0	0	0	0	0	0	0	0	0
5_8S_rRNA_5	0	0	0	0	0	0	0	0	0	0	0	0	0	0	0	0	0	0	0	0	0	0	0	0
5_8S_rRNA_6	0	0	0	0	0	0	0	0	0	0	0	0	0	0	0	0	0	0	0	0	0	0	0	0
5_8S_rRNA_7	0	0	0	0	0	0	0	0	0	0	0	0	0	0	0	0	0	0	0	0	0	0	0	0
5_8S_rRNA_8	0	0	0	0	0	0	0	0	0	0	0	0	0	0	0	0	0	0	0	0	0	0	0	0
5_8S_rRNA_9	0	0	0	0	0	0	0	0	0	0	0	0	0	0	0	0	0	0	0	0	0	0	0	0
5HTR1A	0	0	0	3.18958	1.11507	0	0	7.84128	2.68807	0	0	4.05203	0	2.54346	0	0	0	1.14379	0	2.27729	6.92917	0	0	0
5HTR1F	0	0	0	0	0	0	0	0	17.4725	0	0	29.3772	0	2.54346	0	0	0	0	0	0	0	0	0	0
5HTR2B	0	0	0	0	0	0	0	0	0	0	0	0	0	0	0	0	0	0	0	0	0	0	0	0
5S_rRNA_1	0	0	0	0	0	0	0	0	0	0	0	0	0	0	0	0	0	0	0	0	0	0	0	0
5S_rRNA_10	0	0	0	0	0	0	0	0	0	0	0	0	0	0	0	0	0	0	0	0	0	0	0	0
5S_rRNA_100	0	0	0	0	0	0	0	0	0	0	0	0	0	0	0	0	0	0	0	0	0	0	0	0
5S_rRNA_101	0	0	0	0	0	0	0	0	0	0	0	0	0	0	0	0	0	0	0	0	0	0	0	0
5S_rRNA_102	0	0	0	0	0	0	0	0	0	0	0	0	0	0	0	0	0	0	0	0	0	0	0	0
5S_rRNA_103	0	0	0	0	0	0	0	0	0	0	0	0	0	0	0	0	0	0	0	0	0	0	0	0
5S_rRNA_104	0	0	0	0	0	0	0	0	0	0	0	0	0	0	0	0	0	0	0	0	0	0	0	0
5S_rRNA_105	0	0	0	0	0	0	0	0	0	0	0	0	0	0	0	0	0	0	0	0	0	0	0	0
5S_rRNA_106	0	0	0	0	0	0	0	0	0	0	0	0	0	0	0	0	0	0	0	0	0	0	0	0
5S_rRNA_107	0	0	0	0	0	0	0	0	0	0	0	0	0	0	0	0	0	0	0	0	0	0	0	0
5S_rRNA_108	0	0	0	0	0	0	0	0	0	0	0	0	0	0	0	0	0	0	0	0	0	0	0	0
5S_rRNA_109	0	0	0	0	0	0	0	0	0	0	0	0	0	0	0	0	0	0	0	0	0	0	0	0
5S_rRNA_11	0	0	0	0	0	0	0	0	0	0	0	0	0	0	0	0	0	0	0	0	0	0	0	0
5S_rRNA_110	0	0	0	0	0	0	0	0	0	0	0	0	0	0	0	0	0	0	0	0	0	0	0	0
5S_rRNA_111	0	0	0	0	0	0	0	0	0	0	0	0	0	0	0	0	0	0	0	0	0	0	0	0
5S_rRNA_112	0	0	0	0	0	0	0	0	0	0	0	0	0	0	0	0	0	0	0	0	0	0	0	0
5S_rRNA_113	0	0	0	0	0	0	0	0	0	0	0	0	0	0	0	0	0	0	0	0	0	0	0	0
5S_rRNA_114	0	0	0	0	0	0	0	0	0	0	0	0	0	0	0	0	0	0	0	0	0	0	0	0
5S_rRNA_115	0	0	0	0	0	0	0	0	0	0	0	0	0	0	0	0	0	0	0	0	0	0	0	0
5S_rRNA_116	0	0	0	0	0	0	0	0	0	0	0	0	0	0	0	0	0	0	0	0	0	0	0	0
5S_rRNA_117	0	0	0	0	0	0	0	0	0	0	0	0	0	0	0	0	0	0	0	0	0	0	0	0
5S_rRNA_118	0	0	0	0	0	0	0	0	0	0	0	0	0	0	0	0	0	0	0	0	0	0	0	0
5S_rRNA_119	0	0	0	0	0	0	0	0	0	0	0	0	0	0	0	0	0	0	0	0	0	0	0	0
5S_rRNA_12	0	0	0	0	0	0	0	0	0	0	0	0	0	0	0	0	0	0	0	0	0	0	0	0
5S_rRNA_120	0	0	0	0	0	0	0	0	0	0	0	0	0	0	0	0	0	0	0	0	0	0	0	0
5S_rRNA_121	0	0	0	0	0	0	0	0	0	0	0	0	0	0	0	0	0	0	0	0	0	0	0	0
5S_rRNA_122	0	0	0	0	0	0	0	0	0	0	0	0	0	0	0	0	0	0	0	0	0	0	0	0
5S_rRNA_123	0	0	0	0	0	0	0	0	0	0	0	0	0	0	0	0	0	0	0	0	0	0	0	0
5S_rRNA_124	0	0	0	0	0	0	0	0	0	0	0	0	0	0	0	0	0	0	0	0	0	0	0	0
5S_rRNA_125	0	0	0	0	0	0	0	0	0	0	0	0	0	0	0	0	0	0	0	0	0	0	0	0
5S_rRNA_126	0	0	0	0	0	0	0	0	0	0	0	0	0	0	0	0	0	0	0	0	0	0	0	0
5S_rRNA_127	0	0	0	0	0	0	0	0	0	0	0	0	0	0	0	0	0	0	0	0	0	0	0	0
5S_rRNA_128	0	0	0	0	0	0	0	0	0	0	0	0	0	0	0	0	0	0	0	0	0	0	0	0
5S_rRNA_129	0	0	0	0	0	0	0	0	0	0	0	0	0	0	0	0	0	0	0	0	0	0	0	0
5S_rRNA_13	0	0	0	0	0	0	0	0	0	0	0	0	0	0	0	0	0	0	0	0	0	0	0	0
5S_rRNA_130	0	0	0	0	0	0	0	0	0	0	0	0	0	0	0	0	0	0	0	0	0	0	0	0
5S_rRNA_131	0	0	0	0	0	0	0	0	0	0	0	0	0	0	0	0	0	0	0	0	0	0	0	0
5S_rRNA_132	0	0	0	0	0	0	0	0	0	0	0	0	0	0	0	0	0	0	0	0	0	0	0	0
5S_rRNA_133	0	0	0	0	0	0	0	0	0	0	0	0	0	0	0	0	0	0	0	0	0	0	0	0
5S_rRNA_134	0	0	0	0	0	0	0	0	0	0	0	0	0	0	0	0	0	0	0	0	0	0	0	0
5S_rRNA_135	0	0	0	0	0	0	0	0	0	0	0	0	0	0	0	0	0	0	0	0	0	0	0	0
5S_rRNA_136	0	0	0	0	0	0	0	0	0	0	0	0	0	0	0	0	0	0	0	0	0	0	0	0
5S_rRNA_137	0	0	0	0	0	0	0	0	0	0	0	0	0	0	0	0	0	0	0	0	0	0	0	0
5S_rRNA_138	0	0	0	0	0	0	0	0	0	0	0	0	0	0	0	0	0	0	0	0	0	0	0	0
5S_rRNA_139	0	0	0	0	0	0	0	0	0	0	0	0	0	0	0	0	0	0	0	0	0	0	0	0
5S_rRNA_14	0	0	0	0	0	0	0	0	0	0	0	0	0	0	0	0	0	0	0	0	0	0	0	0
5S_rRNA_140	0	0	0	0	0	0	0	0	0	0	0	0	0	0	0	0	0	0	0	0	0	0	0	0
5S_rRNA_141	0	0	0	0	0	0	0	0	0	0	0	0	0	0	0	0	0	0	0	0	0	0	0	0
5S_rRNA_142	0	0	0	0	0	0	0	0	0	0	0	0	0	0	0	0	0	0	0	0	0	0	0	0
5S_rRNA_143	0	0	0	0	0	0	0	0	0	0	0	0	0	0	0	0	0	0	0	0	0	0	0	0
5S_rRNA_144	0	0	0	0	0	0	0	0	0	0	0	0	0	0	0	0	0	0	0	0	0	0	0	0
5S_rRNA_145	0	0	0	0	0	0	0	0	0	0	0	0	0	0	0	0	0	0	0	0	0	0	0	0
5S_rRNA_146	0	0	0	0	0	0	0	0	0	0	0	0	0	0	0	0	0	0	0	0	0	0	0	0
5S_rRNA_147	0	0	0	0	0	0	0	0	0	0	0	0	0	0	0	0	0	0	0	0	0	0	0	0
5S_rRNA_148	0	0	0	0	0	0	0	0	0	0	0	0	0	0	0	0	0	0	0	0	0	0	0	0
5S_rRNA_149	0	0	0	0	0	0	0	0	0	0	0	0	0	0	0	0	0	0	0	0	0	0	0	0
5S_rRNA_15	0	0	0	0	0	0	0	0	0	0	0	0	0	0	0	0	0	0	0	0	0	0	0	0
5S_rRNA_150	0	0	0	0	0	0	0	0	0	0	0	0	0	0	0	0	0	0	0	0	0	0	0	0
5S_rRNA_151	0	0	0	0	0	0	0	0	0	0	0	0	0	0	0	0	0	0	0	0	0	0	0	0
5S_rRNA_152	0	0	0	0	0	0	0	0	0	0	0	0	0	0	0	0	0	0	0	0	0	0	0	0
5S_rRNA_153	0	0	0	0	0	0	0	0	0	0	0	0	0	0	0	0	0	0	0	0	0	0	0	0
5S_rRNA_154	0	0	0	0	0	0	0	0	0	0	0	0	0	0	0	0	0	0	0	0	0	0	0	0
5S_rRNA_155	0	0	0	0	0	0	0	0	0	0	0	0	0	0	0	0	0	0	0	0	0	0	0	0
5S_rRNA_156	0	0	0	0	0	0	0	0	0	0	0	0	0	0	0	0	0	0	0	0	0	0	0	0
5S_rRNA_157	0	0	0	0	0	0	0	0	0	0	0	0	0	0	0	0	0	0	0	0	0	0	0	0
5S_rRNA_158	0	0	0	0	0	0	0	0	0	0	0	0	0	0	0	0	0	0	0	0	0	0	0	0
5S_rRNA_159	0	0	0	0	0	0	0	0	0	0	0	0	0	0	0	0	0	0	0	0	0	0	0	0
5S_rRNA_16	0	0	0	0	0	0	0	0	0	0	0	0	0	0	0	0	0	0	0	0	0	0	0	0
5S_rRNA_160	0	0	0	0	0	0	0	0	0	0	0	0	0	0	0	0	0	0	0	0	0	0	0	0
5S_rRNA_161	0	0	0	0	0	0	0	0	0	0	0	0	0	0	0	0	0	0	0	0	0	0	0	0
5S_rRNA_162	0	0	0	0	0	0	0	0	0	0	0	0	0	0	0	0	0	0	0	0	0	0	0	0
5S_rRNA_163	0	0	0	0	0	0	0	0	0	0	0	0	0	0	0	0	0	0	0	0	0	0	0	0
5S_rRNA_164	0	0	0	0	0	0	0	0	0	0	0	0	0	0	0	0	0	0	0	0	0	0	0	0
5S_rRNA_165	0	0	0	0	0	0	0	0	0	0	0	0	0	0	0	0	0	0	0	0	0	0	0	0
5S_rRNA_166	0	0	0	0	0	0	0	0	0	0	0	0	0	0	0	0	0	0	0	0	0	0	0	0
5S_rRNA_167	0	0	0	0	0	0	0	0	0	0	0	0	0	0	0	0	0	0	0	0	0	0	0	0
5S_rRNA_168	0	0	0	0	0	0	0	0	0	0	0	0	0	0	0	0	0	0	0	0	0	0	0	0
5S_rRNA_169	0	0	0	0	0	0	0	0	0	0	0	0	0	0	0	0	0	0	0	0	0	0	0	0
5S_rRNA_17	0	0	0	0	0	0	0	0	0	0	0	0	0	0	0	0	0	0	0	0	0	0	0	0
5S_rRNA_170	0	0	0	0	0	0	0	0	0	0	0	0	0	0	0	0	0	0	0	0	0	0	0	0
5S_rRNA_171	0	0	0	0	0	0	0	0	0	0	0	0	0	0	0	0	0	0	0	0	0	0	0	0
5S_rRNA_172	0	0	0	0	0	0	0	0	0	0	0	0	0	0	0	0	0	0	0	0	0	0	0	0
5S_rRNA_173	0	0	0	0	0	0	0	0	0	0	0	0	0	0	0	0	0	0	0	0	0	0	0	0
5S_rRNA_174	0	0	0	0	0	0	0	0	0	0	0	0	0	0	0	0	0	0	0	0	0	0	0	0
5S_rRNA_175	0	0	0	0	0	0	0	0	0	0	0	0	0	0	0	0	0	0	0	0	0	0	0	0
5S_rRNA_176	0	0	0	0	0	0	0	0	0	0	0	0	0	0	0	0	0	0	0	0	0	0	0	0
5S_rRNA_177	0	0	0	0	0	0	0	0	0	0	0	0	0	0	0	0	0	0	0	0	0	0	0	0
5S_rRNA_178	0	0	0	0	0	0	0	0	0	0	0	0	0	0	0	0	0	0	0	0	0	0	0	0
5S_rRNA_179	0	0	0	0	0	0	0	0	0	0	0	0	0	0	0	0	0	0	0	0	0	0	0	0
5S_rRNA_18	0	0	0	0	0	0	0	0	0	0	0	0	0	0	0	0	0	0	0	0	0	0	0	0
5S_rRNA_180	0	0	0	0	0	0	0	0	0	0	0	0	0	0	0	0	0	0	0	0	0	0	0	0
5S_rRNA_181	0	0	0	0	0	0	0	0	0	0	0	0	0	0	0	0	0	0	0	0	0	0	0	0
5S_rRNA_182	0	0	0	0	0	0	0	0	0	0	0	0	0	0	0	0	0	0	0	0	0	0	0	0
5S_rRNA_183	0	0	0	0	0	0	0	0	0	0	0	0	0	0	0	0	0	0	0	0	0	0	0	0
5S_rRNA_184	0	0	0	0	0	0	0	0	0	0	0	0	0	0	0	0	0	0	0	0	0	0	0	0
5S_rRNA_185	0	0	0	0	0	0	0	0	0	0	0	0	0	0	0	0	0	0	0	0	0	0	0	0
5S_rRNA_186	0	0	0	0	0	0	0	0	0	0	0	0	0	0	0	0	0	0	0	0	0	0	0	0
5S_rRNA_187	0	0	0	0	0	0	0	0	0	0	0	0	0	0	0	0	0	0	0	0	0	0	0	0
5S_rRNA_188	0	0	0	0	0	0	0	0	0	0	0	0	0	0	0	0	0	0	0	0	0	0	0	0
5S_rRNA_189	0	0	0	0	0	0	0	0	0	0	0	0	0	0	0	0	0	0	0	0	0	0	0	0
5S_rRNA_19	0	0	0	0	0	0	0	0	0	0	0	0	0	0	0	0	0	0	0	0	0	0	0	0
5S_rRNA_190	0	0	0	0	0	0	0	0	0	0	0	0	0	0	0	0	0	0	0	0	0	0	0	0
5S_rRNA_191	0	0	0	0	0	0	0	0	0	0	0	0	0	0	0	0	0	0	0	0	0	0	0	0
5S_rRNA_192	0	0	0	0	0	0	0	0	0	0	0	0	0	0	0	0	0	0	0	0	0	0	0	0
5S_rRNA_193	0	0	0	0	0	0	0	0	0	0	0	0	0	0	0	0	0	0	0	0	0	0	0	0
5S_rRNA_194	0	0	0	0	0	0	0	0	0	0	0	0	0	0	0	0	0	0	0	0	0	0	0	0
5S_rRNA_195	0	0	0	0	0	0	0	0	0	0	0	0	0	0	0	0	0	0	0	0	0	0	0	0
5S_rRNA_196	0	0	0	0	0	0	0	0	0	0	0	0	0	0	0	0	0	0	0	0	0	0	0	0
5S_rRNA_197	0	0	0	0	0	0	0	0	0	0	0	0	0	0	0	0	0	0	0	0	0	0	0	0
5S_rRNA_198	0	0	0	0	0	0	0	0	0	0	0	0	0	0	0	0	0	0	0	0	0	0	0	0
5S_rRNA_199	0	0	0	0	0	0	0	0	0	0	0	0	0	0	0	0	0	0	0	0	0	0	0	0
5S_rRNA_2	0	0	0	0	0	0	0	0	0	0	0	0	0	0	0	0	0	0	0	0	0	0	0	0
5S_rRNA_20	0	0	0	0	0	0	0	0	0	0	0	0	0	0	0	0	0	0	0	0	0	0	0	0
5S_rRNA_200	0	0	0	0	0	0	0	0	0	0	0	0	0	0	0	0	0	0	0	0	0	0	0	0
5S_rRNA_201	0	0	0	0	0	0	0	0	0	0	0	0	0	0	0	0	0	0	0	0	0	0	0	0
5S_rRNA_202	0	0	0	0	0	0	0	0	0	0	0	0	0	0	0	0	0	0	0	0	0	0	0	0
5S_rRNA_203	0	0	0	0	0	0	0	0	0	0	0	0	0	0	0	0	0	0	0	0	0	0	0	0
5S_rRNA_204	0	0	0	0	0	0	0	0	0	0	0	0	0	0	0	0	0	0	0	0	0	0	0	0
5S_rRNA_205	0	0	0	0	0	0	0	0	0	0	0	0	0	0	0	0	0	0	0	0	0	0	0	0
5S_rRNA_206	0	0	0	0	0	0	0	0	0	0	0	0	0	0	0	0	0	0	0	0	0	0	0	0
5S_rRNA_207	0	0	0	0	0	0	0	0	0	0	0	0	0	0	0	0	0	0	0	0	0	0	0	0
5S_rRNA_208	0	0	0	0	0	0	0	0	0	0	0	0	0	0	0	0	0	0	0	0	0	0	0	0
5S_rRNA_209	0	0	0	0	0	0	0	0	0	0	0	0	0	0	0	0	0	0	0	0	0	0	0	0
5S_rRNA_21	0	0	0	0	0	0	0	0	0	0	0	0	0	0	0	0	0	0	0	0	0	0	0	0
5S_rRNA_210	0	0	0	0	0	0	0	0	0	0	0	0	0	0	0	0	0	0	0	0	0	0	0	0
5S_rRNA_211	0	0	0	0	0	0	0	0	0	0	0	0	0	0	0	0	0	0	0	0	0	0	0	0
5S_rRNA_212	0	0	0	0	0	0	0	0	0	0	0	0	0	0	0	0	0	0	0	0	0	0	0	0
5S_rRNA_213	0	0	0	0	0	0	0	0	0	0	0	0	0	0	0	0	0	0	0	0	0	0	0	0
5S_rRNA_214	0	0	0	0	0	0	0	0	0	0	0	0	0	0	0	0	0	0	0	0	0	0	0	0
5S_rRNA_215	0	0	0	0	0	0	0	0	0	0	0	0	0	0	0	0	0	0	0	0	0	0	0	0
5S_rRNA_216	0	0	0	0	0	0	0	0	0	0	0	0	0	0	0	0	0	0	0	0	0	0	0	0
5S_rRNA_217	0	0	0	0	0	0	0	0	0	0	0	0	0	0	0	0	0	0	0	0	0	0	0	0
5S_rRNA_218	0	0	0	0	0	0	0	0	0	0	0	0	0	0	0	0	0	0	0	0	0	0	0	0
5S_rRNA_219	0	0	0	0	0	0	0	0	0	0	0	0	0	0	0	0	0	0	0	0	0	0	0	0
5S_rRNA_22	0	0	0	0	0	0	0	0	0	0	0	0	0	0	0	0	0	0	0	0	0	0	0	0
5S_rRNA_220	0	0	0	0	0	0	0	0	0	0	0	0	0	0	0	0	0	0	0	0	0	0	0	0
5S_rRNA_221	0	0	0	0	0	0	0	0	0	0	0	0	0	0	0	0	0	0	0	0	0	0	0	0
5S_rRNA_222	0	0	0	0	0	0	0	0	0	0	0	0	0	0	0	0	0	0	0	0	0	0	0	0
5S_rRNA_223	0	0	0	0	0	0	0	0	0	0	0	0	0	0	0	0	0	0	0	0	0	0	0	0
5S_rRNA_224	0	0	0	0	0	0	0	0	0	0	0	0	0	0	0	0	0	0	0	0	0	0	0	0
5S_rRNA_225	0	0	0	0	0	0	0	0	0	0	0	0	0	0	0	0	0	0	0	0	0	0	0	0
5S_rRNA_226	0	0	0	0	0	0	0	0	0	0	0	0	0	0	0	0	0	0	0	0	0	0	0	0
5S_rRNA_227	0	0	0	0	0	0	0	0	0	0	0	0	0	0	0	0	0	0	0	0	0	0	0	0
5S_rRNA_228	0	0	0	0	0	0	0	0	0	0	0	0	0	0	0	0	0	0	0	0	0	0	0	0
5S_rRNA_229	0	0	0	0	0	0	0	0	0	0	0	0	0	0	0	0	0	0	0	0	0	0	0	0
5S_rRNA_23	0	0	0	0	0	0	0	0	0	0	0	0	0	0	0	0	0	0	0	0	0	0	0	0
5S_rRNA_230	0	0	0	0	0	0	0	0	0	0	0	0	0	0	0	0	0	0	0	0	0	0	0	0
5S_rRNA_231	0	0	0	0	0	0	0	0	0	0	0	0	0	0	0	0	0	0	0	0	0	0	0	0
5S_rRNA_232	0	0	0	0	0	0	0	0	0	0	0	0	0	0	0	0	0	0	0	0	0	0	0	0
5S_rRNA_233	0	0	0	0	0	0	0	0	0	0	0	0	0	0	0	0	0	0	0	0	0	0	0	0
5S_rRNA_234	0	0	0	0	0	0	0	0	0	0	0	0	0	0	0	0	0	0	0	0	0	0	0	0
5S_rRNA_235	0	0	0	0	0	0	0	0	0	0	0	0	0	0	0	0	0	0	0	0	0	0	0	0
5S_rRNA_236	0	0	0	0	0	0	0	0	0	0	0	0	0	0	0	0	0	0	0	0	0	0	0	0
5S_rRNA_237	0	0	0	0	0	0	0	0	0	0	0	0	0	0	0	0	0	0	0	0	0	0	0	0
5S_rRNA_238	0	0	0	0	0	0	0	0	0	0	0	0	0	0	0	0	0	0	0	0	0	0	0	0
5S_rRNA_239	0	0	0	0	0	0	0	0	0	0	0	0	0	0	0	0	0	0	0	0	0	0	0	0
5S_rRNA_24	0	0	0	0	0	0	0	0	0	0	0	0	0	0	0	0	0	0	0	0	0	0	0	0
5S_rRNA_240	0	0	0	0	0	0	0	0	0	0	0	0	0	0	0	0	0	0	0	0	0	0	0	0
5S_rRNA_241	0	0	0	0	0	0	0	0	0	0	0	0	0	0	0	0	0	0	0	0	0	0	0	0
5S_rRNA_242	0	0	0	0	0	0	0	0	0	0	0	0	0	0	0	0	0	0	0	0	0	0	0	0
5S_rRNA_243	0	0	0	0	0	0	0	0	0	0	0	0	0	0	0	0	0	0	0	0	0	0	0	0
5S_rRNA_244	0	0	0	0	0	0	0	0	0	0	0	0	0	0	0	0	0	0	0	0	0	0	0	0
5S_rRNA_245	0	0	0	0	0	0	0	0	0	0	0	0	0	0	0	0	0	0	0	0	0	0	0	0
5S_rRNA_246	0	0	0	0	0	0	0	0	0	0	0	0	0	0	0	0	0	0	0	0	0	0	0	0
5S_rRNA_247	0	0	0	0	0	0	0	0	0	0	0	0	0	0	0	0	0	0	0	0	0	0	0	0
5S_rRNA_248	0	0	0	0	0	0	0	0	0	0	0	0	0	0	0	0	0	0	0	0	0	0	0	0
5S_rRNA_249	0	0	0	0	0	0	0	0	0	0	0	0	0	0	0	0	0	0	0	0	0	0	0	0
5S_rRNA_25	0	0	0	0	0	0	0	0	0	0	0	0	0	0	0	0	0	0	0	0	0	0	0	0
5S_rRNA_250	0	0	0	0	0	0	0	0	0	0	0	0	0	0	0	0	0	0	0	0	0	0	0	0
5S_rRNA_251	0	0	0	0	0	0	0	0	0	0	0	0	0	0	0	0	0	0	0	0	0	0	0	0
5S_rRNA_252	0	0	0	0	0	0	0	0	0	0	0	0	0	0	0	0	0	0	0	0	0	0	0	0
5S_rRNA_253	0	0	0	0	0	0	0	0	0	0	0	0	0	0	0	0	0	0	0	0	0	0	0	0
5S_rRNA_254	0	0	0	0	0	0	0	0	0	0	0	0	0	0	0	0	0	0	0	0	0	0	0	0
5S_rRNA_255	0	0	0	0	0	0	0	0	0	0	0	0	0	0	0	0	0	0	0	0	0	0	0	0
5S_rRNA_256	0	0	0	0	0	0	0	0	0	0	0	0	0	0	0	0	0	0	0	0	0	0	0	0
5S_rRNA_257	0	0	0	0	0	0	0	0	0	0	0	0	0	0	0	0	0	0	0	0	0	0	0	0
5S_rRNA_258	0	0	0	0	0	0	0	0	0	0	0	0	0	0	0	0	0	0	0	0	0	0	0	0
5S_rRNA_259	0	0	0	0	0	0	0	0	0	0	0	0	0	0	0	0	0	0	0	0	0	0	0	0
5S_rRNA_26	0	0	0	0	0	0	0	0	0	0	0	0	0	0	0	0	0	0	0	0	0	0	0	0
5S_rRNA_260	0	0	0	0	0	0	0	0	0	0	0	0	0	0	0	0	0	0	0	0	0	0	0	0
5S_rRNA_261	0	0	0	0	0	0	0	0	0	0	0	0	0	0	0	0	0	0	0	0	0	0	0	0
5S_rRNA_262	0	0	0	0	0	0	0	0	0	0	0	0	0	0	0	0	0	0	0	0	0	0	0	0
5S_rRNA_263	0	0	0	0	0	0	0	0	0	0	0	0	0	0	0	0	0	0	0	0	0	0	0	0
5S_rRNA_264	0	0	0	0	0	0	0	0	0	0	0	0	0	0	0	0	0	0	0	0	0	0	0	0
5S_rRNA_265	0	0	0	0	0	0	0	0	0	0	0	0	0	0	0	0	0	0	0	0	0	0	0	0
5S_rRNA_266	0	0	0	0	0	0	0	0	0	0	0	0	0	0	0	0	0	0	0	0	0	0	0	0
5S_rRNA_267	0	0	0	0	0	0	0	0	0	0	0	0	0	0	0	0	0	0	0	0	0	0	0	0
5S_rRNA_268	0	0	0	0	0	0	0	0	0	0	0	0	0	0	0	0	0	0	0	0	0	0	0	0
5S_rRNA_269	0	0	0	0	0	0	0	0	0	0	0	0	0	0	0	0	0	0	0	0	0	0	0	0
5S_rRNA_27	0	0	0	0	0	0	0	0	0	0	0	0	0	0	0	0	0	0	0	0	0	0	0	0
5S_rRNA_270	0	0	0	0	0	0	0	0	0	0	0	0	0	0	0	0	0	0	0	0	0	0	0	0
5S_rRNA_271	0	0	0	0	0	0	0	0	0	0	0	0	0	0	0	0	0	0	0	0	0	0	0	0
5S_rRNA_272	0	0	0	0	0	0	0	0	0	0	0	0	0	0	0	0	0	0	0	0	0	0	0	0
5S_rRNA_273	0	0	0	0	0	0	0	0	0	0	0	0	0	0	0	0	0	0	0	0	0	0	0	0
5S_rRNA_274	0	0	0	0	0	0	0	0	0	0	0	0	0	0	0	0	0	0	0	0	0	0	0	0
5S_rRNA_275	0	0	0	0	0	0	0	0	0	0	0	0	0	0	0	0	0	0	0	0	0	0	0	0
5S_rRNA_276	0	0	0	0	0	0	0	0	0	0	0	0	0	0	0	0	0	0	0	0	0	0	0	0
5S_rRNA_277	0	0	0	0	0	0	0	0	0	0	0	0	0	0	0	0	0	0	0	0	0	0	0	0
5S_rRNA_278	0	0	0	0	0	0	0	0	0	0	0	0	0	0	0	0	0	0	0	0	0	0	0	0
5S_rRNA_279	0	0	0	0	0	0	0	0	0	0	0	0	0	0	0	0	0	0	0	0	0	0	0	0
5S_rRNA_28	0	0	0	0	0	0	0	0	0	0	0	0	0	0	0	0	0	0	0	0	0	0	0	0
5S_rRNA_280	0	0	0	0	0	0	0	0	0	0	0	0	0	0	0	0	0	0	0	0	0	0	0	0
5S_rRNA_281	0	0	0	0	0	0	0	0	0	0	0	0	0	0	0	0	0	0	0	0	0	0	0	0
5S_rRNA_282	0	0	0	0	0	0	0	0	0	0	0	0	0	0	0	0	0	0	0	0	0	0	0	0
5S_rRNA_283	0	0	0	0	0	0	0	0	0	0	0	0	0	0	0	0	0	0	0	0	0	0	0	0
5S_rRNA_284	0	0	0	0	0	0	0	0	0	0	0	0	0	0	0	0	0	0	0	0	0	0	0	0
5S_rRNA_285	0	0	0	0	0	0	0	0	0	0	0	0	0	0	0	0	0	0	0	0	0	0	0	0
5S_rRNA_286	0	0	0	0	0	0	0	0	0	0	0	0	0	0	0	0	0	0	0	0	0	0	0	0
5S_rRNA_287	0	0	0	0	0	0	0	0	0	0	0	0	0	0	0	0	0	0	0	0	0	0	0	0
5S_rRNA_288	0	0	0	0	0	0	0	0	0	0	0	0	0	0	0	0	0	0	0	0	0	0	0	0
5S_rRNA_289	0	0	0	0	0	0	0	0	0	0	0	0	0	0	0	0	0	0	0	0	0	0	0	0
5S_rRNA_29	0	0	0	0	0	0	0	0	0	0	0	0	0	0	0	0	0	0	0	0	0	0	0	0
5S_rRNA_290	0	0	0	0	0	0	0	0	0	0	0	0	0	0	0	0	0	0	0	0	0	0	0	0
5S_rRNA_291	0	0	0	0	0	0	0	0	0	0	0	0	0	0	0	0	0	0	0	0	0	0	0	0
5S_rRNA_292	0	0	0	0	0	0	0	0	0	0	0	0	0	0	0	0	0	0	0	0	0	0	0	0
5S_rRNA_293	0	0	0	0	0	0	0	0	0	0	0	0	0	0	0	0	0	0	0	0	0	0	0	0
5S_rRNA_294	0	0	0	0	0	0	0	0	0	0	0	0	0	0	0	0	0	0	0	0	0	0	0	0
5S_rRNA_295	0	0	0	0	0	0	0	0	0	0	0	0	0	0	0	0	0	0	0	0	0	0	0	0
5S_rRNA_296	0	0	0	0	0	0	0	0	0	0	0	0	0	0	0	0	0	0	0	0	0	0	0	0
5S_rRNA_297	0	0	0	0	0	0	0	0	0	0	0	0	0	0	0	0	0	0	0	0	0	0	0	0
5S_rRNA_298	0	0	0	0	0	0	0	0	0	0	0	0	0	0	0	0	0	0	0	0	0	0	0	0
5S_rRNA_299	0	0	0	0	0	0	0	0	0	0	0	0	0	0	0	0	0	0	0	0	0	0	0	0
5S_rRNA_3	0	0	0	0	0	0	0	0	0	0	0	0	0	0	0	0	0	0	0	0	0	0	0	0
5S_rRNA_30	0	0	0	0	0	0	0	0	0	0	0	0	0	0	0	0	0	0	0	0	0	0	0	0
5S_rRNA_300	0	0	0	0	0	0	0	0	0	0	0	0	0	0	0	0	0	0	0	0	0	0	0	0
5S_rRNA_301	0	0	0	0	0	0	0	0	0	0	0	0	0	0	0	0	0	0	0	0	0	0	0	0
5S_rRNA_302	0	0	0	0	0	0	0	0	0	0	0	0	0	0	0	0	0	0	0	0	0	0	0	0
5S_rRNA_303	0	0	0	0	0	0	0	0	0	0	0	0	0	0	0	0	0	0	0	0	0	0	0	0
5S_rRNA_304	0	0	0	0	0	0	0	0	0	0	0	0	0	0	0	0	0	0	0	0	0	0	0	0
5S_rRNA_305	0	0	0	0	0	0	0	0	0	0	0	0	0	0	0	0	0	0	0	0	0	0	0	0
5S_rRNA_306	0	0	0	0	0	0	0	0	0	0	0	0	0	0	0	0	0	0	0	0	0	0	0	0
5S_rRNA_307	0	0	0	0	0	0	0	0	0	0	0	0	0	0	0	0	0	0	0	0	0	0	0	0
5S_rRNA_308	0	0	0	0	0	0	0	0	0	0	0	0	0	0	0	0	0	0	0	0	0	0	0	0
5S_rRNA_309	0	0	0	0	0	0	0	0	0	0	0	0	0	0	0	0	0	0	0	0	0	0	0	0
5S_rRNA_31	0	0	0	0	0	0	0	0	0	0	0	0	0	0	0	0	0	0	0	0	0	0	0	0
5S_rRNA_310	0	0	0	0	0	0	0	0	0	0	0	0	0	0	0	0	0	0	0	0	0	0	0	0
5S_rRNA_311	0	0	0	0	0	0	0	0	0	0	0	0	0	0	0	0	0	0	0	0	0	0	0	0
5S_rRNA_312	0	0	0	0	0	0	0	0	0	0	0	0	0	0	0	0	0	0	0	0	0	0	0	0
5S_rRNA_313	0	0	0	0	0	0	0	0	0	0	0	0	0	0	0	0	0	0	0	0	0	0	0	0
5S_rRNA_314	0	0	0	0	0	0	0	0	0	0	0	0	0	0	0	0	0	0	0	0	0	0	0	0
5S_rRNA_315	0	0	0	0	0	0	0	0	0	0	0	0	0	0	0	0	0	0	0	0	0	0	0	0
5S_rRNA_316	0	0	0	0	0	0	0	0	0	0	0	0	0	0	0	0	0	0	0	0	0	0	0	0
5S_rRNA_317	0	0	0	0	0	0	0	0	0	0	0	0	0	0	0	0	0	0	0	0	0	0	0	0
5S_rRNA_318	0	0	0	0	0	0	0	0	0	0	0	0	0	0	0	0	0	0	0	0	0	0	0	0
5S_rRNA_319	0	0	0	0	0	0	0	0	0	0	0	0	0	0	0	0	0	0	0	0	0	0	0	0
5S_rRNA_32	0	0	0	0	0	0	0	0	0	0	0	0	0	0	0	0	0	0	0	0	0	0	0	0
5S_rRNA_320	0	0	0	0	0	0	0	0	0	0	0	0	0	0	0	0	0	0	0	0	0	0	0	0
5S_rRNA_321	0	0	0	0	0	0	0	0	0	0	0	0	0	0	0	0	0	0	0	0	0	0	0	0
5S_rRNA_322	0	0	0	0	0	0	0	0	0	0	0	0	0	0	0	0	0	0	0	0	0	0	0	0
5S_rRNA_323	0	0	0	0	0	0	0	0	0	0	0	0	0	0	0	0	0	0	0	0	0	0	0	0
5S_rRNA_324	0	0	0	0	0	0	0	0	0	0	0	0	0	0	0	0	0	0	0	0	0	0	0	0
5S_rRNA_325	0	0	0	0	0	0	0	0	0	0	0	0	0	0	0	0	0	0	0	0	0	0	0	0
5S_rRNA_326	0	0	0	0	0	0	0	0	0	0	0	0	0	0	0	0	0	0	0	0	0	0	0	0
5S_rRNA_327	0	0	0	0	0	0	0	0	0	0	0	0	0	0	0	0	0	0	0	0	0	0	0	0
5S_rRNA_328	0	0	0	0	0	0	0	0	0	0	0	0	0	0	0	0	0	0	0	0	0	0	0	0
5S_rRNA_329	0	0	0	0	0	0	0	0	0	0	0	0	0	0	0	0	0	0	0	0	0	0	0	0
5S_rRNA_33	0	0	0	0	0	0	0	0	0	0	0	0	0	0	0	0	0	0	0	0	0	0	0	0
5S_rRNA_330	0	0	0	0	0	0	0	0	0	0	0	0	0	0	0	0	0	0	0	0	0	0	0	0
5S_rRNA_331	0	0	0	0	0	0	0	0	0	0	0	0	0	0	0	0	0	0	0	0	0	0	0	0
5S_rRNA_332	0	0	0	0	0	0	0	0	0	0	0	0	0	0	0	0	0	0	0	0	0	0	0	0
5S_rRNA_333	0	0	0	0	0	0	0	0	0	0	0	0	0	0	0	0	0	0	0	0	0	0	0	0
5S_rRNA_334	0	0	0	0	0	0	0	0	0	0	0	0	0	0	0	0	0	0	0	0	0	0	0	0
5S_rRNA_335	0	0	0	0	0	0	0	0	0	0	0	0	0	0	0	0	0	0	0	0	0	0	0	0
5S_rRNA_336	0	0	0	0	0	0	0	0	0	0	0	0	0	0	0	0	0	0	0	0	0	0	0	0
5S_rRNA_337	0	0	0	0	0	0	0	0	0	0	0	0	0	0	0	0	0	0	0	0	0	0	0	0
5S_rRNA_338	0	0	0	0	0	0	0	0	0	0	0	0	0	0	0	0	0	0	0	0	0	0	0	0
5S_rRNA_339	0	0	0	0	0	0	0	0	0	0	0	0	0	0	0	0	0	0	0	0	0	0	0	0
5S_rRNA_34	0	0	0	0	0	0	0	0	0	0	0	0	0	0	0	0	0	0	0	0	0	0	0	0
5S_rRNA_340	0	0	0	0	0	0	0	0	0	0	0	0	0	0	0	0	0	0	0	0	0	0	0	0
5S_rRNA_341	0	0	0	0	0	0	0	0	0	0	0	0	0	0	0	0	0	0	0	0	0	0	0	0
5S_rRNA_342	0	0	0	0	0	0	0	0	0	0	0	0	0	0	0	0	0	0	0	0	0	0	0	0
5S_rRNA_343	0	0	0	0	0	0	0	0	0	0	0	0	0	0	0	0	0	0	0	0	0	0	0	0
5S_rRNA_344	0	0	0	0	0	0	0	0	0	0	0	0	0	0	0	0	0	0	0	0	0	0	0	0
5S_rRNA_345	0	0	0	0	0	0	0	0	0	0	0	0	0	0	0	0	0	0	0	0	0	0	0	0
5S_rRNA_346	0	0	0	0	0	0	0	0	0	0	0	0	0	0	0	0	0	0	0	0	0	0	0	0
5S_rRNA_347	0	0	0	0	0	0	0	0	0	0	0	0	0	0	0	0	0	0	0	0	0	0	0	0
5S_rRNA_348	0	0	0	0	0	0	0	0	0	0	0	0	0	0	0	0	0	0	0	0	0	0	0	0
5S_rRNA_349	0	0	0	0	0	0	0	0	0	0	0	0	0	0	0	0	0	0	0	0	0	0	0	0
5S_rRNA_35	0	0	0	0	0	0	0	0	0	0	0	0	0	0	0	0	0	0	0	0	0	0	0	0
5S_rRNA_350	0	0	0	0	0	0	0	0	0	0	0	0	0	0	0	0	0	0	0	0	0	0	0	0
5S_rRNA_351	0	0	0	0	0	0	0	0	0	0	0	0	0	0	0	0	0	0	0	0	0	0	0	0
5S_rRNA_352	0	0	0	0	0	0	0	0	0	0	0	0	0	0	0	0	0	0	0	0	0	0	0	0
5S_rRNA_353	0	0	0	0	0	0	0	0	0	0	0	0	0	0	0	0	0	0	0	0	0	0	0	0
5S_rRNA_354	0	0	0	0	0	0	0	0	0	0	0	0	0	0	0	0	0	0	0	0	0	0	0	0
5S_rRNA_355	0	0	0	0	0	0	0	0	0	0	0	0	0	0	0	0	0	0	0	0	0	0	0	0
5S_rRNA_356	0	0	0	0	0	0	0	0	0	0	0	0	0	0	0	0	0	0	0	0	0	0	0	0
5S_rRNA_357	0	0	0	0	0	0	0	0	0	0	0	0	0	0	0	0	0	0	0	0	0	0	0	0
5S_rRNA_358	0	0	0	0	0	0	0	0	0	0	0	0	0	0	0	0	0	0	0	0	0	0	0	0
5S_rRNA_359	0	0	0	0	0	0	0	0	0	0	0	0	0	0	0	0	0	0	0	0	0	0	0	0
5S_rRNA_36	0	0	0	0	0	0	0	0	0	0	0	0	0	0	0	0	0	0	0	0	0	0	0	0
5S_rRNA_360	0	0	0	0	0	0	0	0	0	0	0	0	0	0	0	0	0	0	0	0	0	0	0	0
5S_rRNA_361	0	0	0	0	0	0	0	0	0	0	0	0	0	0	0	0	0	0	0	0	0	0	0	0
5S_rRNA_362	0	0	0	0	0	0	0	0	0	0	0	0	0	0	0	0	0	0	0	0	0	0	0	0
5S_rRNA_363	0	0	0	0	0	0	0	0	0	0	0	0	0	0	0	0	0	0	0	0	0	0	0	0
5S_rRNA_364	0	0	0	0	0	0	0	0	0	0	0	0	0	0	0	0	0	0	0	0	0	0	0	0
5S_rRNA_365	0	0	0	0	0	0	0	0	0	0	0	0	0	0	0	0	0	0	0	0	0	0	0	0
5S_rRNA_366	0	0	0	0	0	0	0	0	0	0	0	0	0	0	0	0	0	0	0	0	0	0	0	0
5S_rRNA_367	0	0	0	0	0	0	0	0	0	0	0	0	0	0	0	0	0	0	0	0	0	0	0	0
5S_rRNA_368	0	0	0	0	0	0	0	0	0	0	0	0	0	0	0	0	0	0	0	0	0	0	0	0
5S_rRNA_369	0	0	0	0	0	0	0	0	0	0	0	0	0	0	0	0	0	0	0	0	0	0	0	0
5S_rRNA_37	0	0	0	0	0	0	0	0	0	0	0	0	0	0	0	0	0	0	0	0	0	0	0	0
5S_rRNA_370	0	0	0	0	0	0	0	0	0	0	0	0	0	0	0	0	0	0	0	0	0	0	0	0
5S_rRNA_371	0	0	0	0	0	0	0	0	0	0	0	0	0	0	0	0	0	0	0	0	0	0	0	0
5S_rRNA_372	0	0	0	0	0	0	0	0	0	0	0	0	0	0	0	0	0	0	0	0	0	0	0	0
5S_rRNA_373	0	0	0	0	0	0	0	0	0	0	0	0	0	0	0	0	0	0	0	0	0	0	0	0
5S_rRNA_374	0	0	0	0	0	0	0	0	0	0	0	0	0	0	0	0	0	0	0	0	0	0	0	0
5S_rRNA_375	0	0	0	0	0	0	0	0	0	0	0	0	0	0	0	0	0	0	0	0	0	0	0	0
5S_rRNA_376	0	0	0	0	0	0	0	0	0	0	0	0	0	0	0	0	0	0	0	0	0	0	0	0
5S_rRNA_377	0	0	0	0	0	0	0	0	0	0	0	0	0	0	0	0	0	0	0	0	0	0	0	0
5S_rRNA_378	0	0	0	0	0	0	0	0	0	0	0	0	0	0	0	0	0	0	0	0	0	0	0	0
5S_rRNA_379	0	0	0	0	0	0	0	0	0	0	0	0	0	0	0	0	0	0	0	0	0	0	0	0
5S_rRNA_38	0	0	0	0	0	0	0	0	0	0	0	0	0	0	0	0	0	0	0	0	0	0	0	0
5S_rRNA_380	0	0	0	0	0	0	0	0	0	0	0	0	0	0	0	0	0	0	0	0	0	0	0	0
5S_rRNA_381	0	0	0	0	0	0	0	0	0	0	0	0	0	0	0	0	0	0	0	0	0	0	0	0
5S_rRNA_382	0	0	0	0	0	0	0	0	0	0	0	0	0	0	0	0	0	0	0	0	0	0	0	0
5S_rRNA_383	0	0	0	0	0	0	0	0	0	0	0	0	0	0	0	0	0	0	0	0	0	0	0	0
5S_rRNA_384	0	0	0	0	0	0	0	0	0	0	0	0	0	0	0	0	0	0	0	0	0	0	0	0
5S_rRNA_385	0	0	0	0	0	0	0	0	0	0	0	0	0	0	0	0	0	0	0	0	0	0	0	0
5S_rRNA_386	0	0	0	0	0	0	0	0	0	0	0	0	0	0	0	0	0	0	0	0	0	0	0	0
5S_rRNA_387	0	0	0	0	0	0	0	0	0	0	0	0	0	0	0	0	0	0	0	0	0	0	0	0
5S_rRNA_388	0	0	0	0	0	0	0	0	0	0	0	0	0	0	0	0	0	0	0	0	0	0	0	0
5S_rRNA_389	0	0	0	0	0	0	0	0	0	0	0	0	0	0	0	0	0	0	0	0	0	0	0	0
5S_rRNA_39	0	0	0	0	0	0	0	0	0	0	0	0	0	0	0	0	0	0	0	0	0	0	0	0
5S_rRNA_390	0	0	0	0	0	0	0	0	0	0	0	0	0	0	0	0	0	0	0	0	0	0	0	0
5S_rRNA_391	0	0	0	0	0	0	0	0	0	0	0	0	0	0	0	0	0	0	0	0	0	0	0	0
5S_rRNA_392	0	0	0	0	0	0	0	0	0	0	0	0	0	0	0	0	0	0	0	0	0	0	0	0
5S_rRNA_4	0	0	0	0	0	0	0	0	0	0	0	0	0	0	0	0	0	0	0	0	0	0	0	0
5S_rRNA_40	0	0	0	0	0	0	0	0	0	0	0	0	0	0	0	0	0	0	0	0	0	0	0	0
5S_rRNA_41	0	0	0	0	0	0	0	0	0	0	0	0	0	0	0	0	0	0	0	0	0	0	0	0
5S_rRNA_42	0	0	0	0	0	0	0	0	0	0	0	0	0	0	0	0	0	0	0	0	0	0	0	0
5S_rRNA_43	0	0	0	0	0	0	0	0	0	0	0	0	0	0	0	0	0	0	0	0	0	0	0	0
5S_rRNA_44	0	0	0	0	0	0	0	0	0	0	0	0	0	0	0	0	0	0	0	0	0	0	0	0
5S_rRNA_45	0	0	0	0	0	0	0	0	0	0	0	0	0	0	0	0	0	0	0	0	0	0	0	0
5S_rRNA_46	0	0	0	0	0	0	0	0	0	0	0	0	0	0	0	0	0	0	0	0	0	0	0	0
5S_rRNA_47	0	0	0	0	0	0	0	0	0	0	0	0	0	0	0	0	0	0	0	0	0	0	0	0
5S_rRNA_48	0	0	0	0	0	0	0	0	0	0	0	0	0	0	0	0	0	0	0	0	0	0	0	0
5S_rRNA_49	0	0	0	0	0	0	0	0	0	0	0	0	0	0	0	0	0	0	0	0	0	0	0	0
5S_rRNA_5	0	0	0	0	0	0	0	0	0	0	0	0	0	0	0	0	0	0	0	0	0	0	0	0
5S_rRNA_50	0	0	0	0	0	0	0	0	0	0	0	0	0	0	0	0	0	0	0	0	0	0	0	0
5S_rRNA_51	0	0	0	0	0	0	0	0	0	0	0	0	0	0	0	0	0	0	0	0	0	0	0	0
5S_rRNA_52	0	0	0	0	0	0	0	0	0	0	0	0	0	0	0	0	0	0	0	0	0	0	0	0
5S_rRNA_53	0	0	0	0	0	0	0	0	0	0	0	0	0	0	0	0	0	0	0	0	0	0	0	0
5S_rRNA_54	0	0	0	0	0	0	0	0	0	0	0	0	0	0	0	0	0	0	0	0	0	0	0	0
5S_rRNA_55	0	0	0	0	0	0	0	0	0	0	0	0	0	0	0	0	0	0	0	0	0	0	0	0
5S_rRNA_56	0	0	0	0	0	0	0	0	0	0	0	0	0	0	0	0	0	0	0	0	0	0	0	0
5S_rRNA_57	0	0	0	0	0	0	0	0	0	0	0	0	0	0	0	0	0	0	0	0	0	0	0	0
5S_rRNA_58	0	0	0	0	0	0	0	0	0	0	0	0	0	0	0	0	0	0	0	0	0	0	0	0
5S_rRNA_59	0	0	0	0	0	0	0	0	0	0	0	0	0	0	0	0	0	0	0	0	0	0	0	0
5S_rRNA_6	0	0	0	0	0	0	0	0	0	0	0	0	0	0	0	0	0	0	0	0	0	0	0	0
5S_rRNA_60	0	0	0	0	0	0	0	0	0	0	0	0	0	0	0	0	0	0	0	0	0	0	0	0
5S_rRNA_61	0	0	0	0	0	0	0	0	0	0	0	0	0	0	0	0	0	0	0	0	0	0	0	0
5S_rRNA_62	0	0	0	0	0	0	0	0	0	0	0	0	0	0	0	0	0	0	0	0	0	0	0	0
5S_rRNA_63	0	0	0	0	0	0	0	0	0	0	0	0	0	0	0	0	0	0	0	0	0	0	0	0
5S_rRNA_64	0	0	0	0	0	0	0	0	0	0	0	0	0	0	0	0	0	0	0	0	0	0	0	0
5S_rRNA_65	0	0	0	0	0	0	0	0	0	0	0	0	0	0	0	0	0	0	0	0	0	0	0	0
5S_rRNA_66	0	0	0	0	0	0	0	0	0	0	0	0	0	0	0	0	0	0	0	0	0	0	0	0
5S_rRNA_67	0	0	0	0	0	0	0	0	0	0	0	0	0	0	0	0	0	0	0	0	0	0	0	0
5S_rRNA_68	0	0	0	0	0	0	0	0	0	0	0	0	0	0	0	0	0	0	0	0	0	0	0	0
5S_rRNA_69	0	0	0	0	0	0	0	0	0	0	0	0	0	0	0	0	0	0	0	0	0	0	0	0
5S_rRNA_7	0	0	0	0	0	0	0	0	0	0	0	0	0	0	0	0	0	0	0	0	0	0	0	0
5S_rRNA_70	0	0	0	0	0	0	0	0	0	0	0	0	0	0	0	0	0	0	0	0	0	0	0	0
5S_rRNA_71	0	0	0	0	0	0	0	0	0	0	0	0	0	0	0	0	0	0	0	0	0	0	0	0
5S_rRNA_72	0	0	0	0	0	0	0	0	0	0	0	0	0	0	0	0	0	0	0	0	0	0	0	0
5S_rRNA_73	0	0	0	0	0	0	0	0	0	0	0	0	0	0	0	0	0	0	0	0	0	0	0	0
5S_rRNA_74	0	0	0	0	0	0	0	0	0	0	0	0	0	0	0	0	0	0	0	0	0	0	0	0
5S_rRNA_75	0	0	0	0	0	0	0	0	0	0	0	0	0	0	0	0	0	0	0	0	0	0	0	0
5S_rRNA_76	0	0	0	0	0	0	0	0	0	0	0	0	0	0	0	0	0	0	0	0	0	0	0	0
5S_rRNA_77	0	0	0	0	0	0	0	0	0	0	0	0	0	0	0	0	0	0	0	0	0	0	0	0
5S_rRNA_78	0	0	0	0	0	0	0	0	0	0	0	0	0	0	0	0	0	0	0	0	0	0	0	0
5S_rRNA_79	0	0	0	0	0	0	0	0	0	0	0	0	0	0	0	0	0	0	0	0	0	0	0	0
5S_rRNA_8	0	0	0	0	0	0	0	0	0	0	0	0	0	0	0	0	0	0	0	0	0	0	0	0
5S_rRNA_80	0	0	0	0	0	0	0	0	0	0	0	0	0	0	0	0	0	0	0	0	0	0	0	0
5S_rRNA_81	0	0	0	0	0	0	0	0	0	0	0	0	0	0	0	0	0	0	0	0	0	0	0	0
5S_rRNA_82	0	0	0	0	0	0	0	0	0	0	0	0	0	0	0	0	0	0	0	0	0	0	0	0
5S_rRNA_83	0	0	0	0	0	0	0	0	0	0	0	0	0	0	0	0	0	0	0	0	0	0	0	0
5S_rRNA_84	0	0	0	0	0	0	0	0	0	0	0	0	0	0	0	0	0	0	0	0	0	0	0	0
5S_rRNA_85	0	0	0	0	0	0	0	0	0	0	0	0	0	0	0	0	0	0	0	0	0	0	0	0
5S_rRNA_86	0	0	0	0	0	0	0	0	0	0	0	0	0	0	0	0	0	0	0	0	0	0	0	0
5S_rRNA_87	0	0	0	0	0	0	0	0	0	0	0	0	0	0	0	0	0	0	0	0	0	0	0	0
5S_rRNA_88	0	0	0	0	0	0	0	0	0	0	0	0	0	0	0	0	0	0	0	0	0	0	0	0
5S_rRNA_89	0	0	0	0	0	0	0	0	0	0	0	0	0	0	0	0	0	0	0	0	0	0	0	0
5S_rRNA_9	0	0	0	0	0	0	0	0	0	0	0	0	0	0	0	0	0	0	0	0	0	0	0	0
5S_rRNA_90	0	0	0	0	0	0	0	0	0	0	0	0	0	0	0	0	0	0	0	0	0	0	0	0
5S_rRNA_91	0	0	0	0	0	0	0	0	0	0	0	0	0	0	0	0	0	0	0	0	0	0	0	0
5S_rRNA_92	0	0	0	0	0	0	0	0	0	0	0	0	0	0	0	0	0	0	0	0	0	0	0	0
5S_rRNA_93	0	0	0	0	0	0	0	0	0	0	0	0	0	0	0	0	0	0	0	0	0	0	0	0
5S_rRNA_94	0	0	0	0	0	0	0	0	0	0	0	0	0	0	0	0	0	0	0	0	0	0	0	0
5S_rRNA_95	0	0	0	0	0	0	0	0	0	0	0	0	0	0	0	0	0	0	0	0	0	0	0	0
5S_rRNA_96	0	0	0	0	0	0	0	0	0	0	0	0	0	0	0	0	0	0	0	0	0	0	0	0
5S_rRNA_97	0	0	0	0	0	0	0	0	0	0	0	0	0	0	0	0	0	0	0	0	0	0	0	0
5S_rRNA_98	0	0	0	0	0	0	0	0	0	0	0	0	0	0	0	0	0	0	0	0	0	0	0	0
5S_rRNA_99	0	0	0	0	0	0	0	0	0	0	0	0	0	0	0	0	0	0	0	0	0	0	0	0
7SK_1	0	0	0	0	0	0	0	0	0	0	0	0	0	0	0	0	0	0	0	0	0	0	0	0
7SK_10	0	0	0	0	0	0	0	0	0	0	0	0	0	0	0	0	0	0	0	0	0	0	0	0
7SK_100	0	0	0	0	0	0	0	0	0	0	0	0	0	0	0	0	0	0	0	0	0	0	0	0
7SK_101	0	0	0	0	0	0	0	0	0	0	0	0	0	0	0	0	0	0	0	0	0	0	0	0
7SK_102	0	0	0	0	0	0	0	0	0	0	0	0	0	0	0	0	0	0	0	0	0	0	0	0
7SK_103	0	0	0	0	0	0	0	0	0	0	0	0	0	0	0	0	0	0	0	0	0	0	0	0
7SK_104	0	0	0	0	0	0	0	0	0	0	0	0	0	0	0	0	0	0	0	0	0	0	0	0
7SK_105	0	0	0	0	0	0	0	0	0	0	0	0	0	0	0	0	0	0	0	0	0	0	0	0
7SK_106	0	0	0	0	0	0	0	0	0	0	0	0	0	0	0	0	0	0	0	0	0	0	0	0
7SK_107	0	0	0	0	0	0	0	0	0	0	0	0	0	0	0	0	0	0	0	0	0	0	0	0
7SK_108	0	0	0	0	0	0	0	0	0	0	0	0	0	0	0	0	0	0	0	0	0	0	0	0
7SK_109	0	0	0	0	0	0	0	0	0	0	0	0	0	0	0	0	0	0	0	0	0	0	0	0
7SK_11	0	0	0	0	0	0	0	0	0	0	0	0	0	0	0	0	0	0	0	0	0	0	0	0
7SK_110	0	0	0	0	0	0	0	0	0	0	0	0	0	0	0	0	0	0	0	0	0	0	0	0
7SK_111	0	0	0	0	0	0	0	0	0	0	0	0	0	0	0	0	0	0	0	0	0	0	0	0
7SK_112	0	0	0	0	0	0	0	0	0	0	0	0	0	0	0	0	0	0	0	0	0	0	0	0
7SK_113	0	0	0	0	0	0	0	0	0	0	0	0	0	0	0	0	0	0	0	0	0	0	0	0
7SK_114	0	0	0	0	0	0	0	0	0	0	0	0	0	0	0	0	0	0	0	0	0	0	0	0
7SK_115	0	0	0	0	0	0	0	0	0	0	0	0	0	0	0	0	0	0	0	0	0	0	0	0
7SK_116	0	0	0	0	0	0	0	0	0	0	0	0	0	0	0	0	0	0	0	0	0	0	0	0
7SK_117	0	0	0	0	0	0	0	0	0	0	0	0	0	0	0	0	0	0	0	0	0	0	0	0
7SK_12	0	0	0	0	0	0	0	0	0	0	0	0	0	0	0	0	0	0	0	0	0	0	0	0
7SK_13	0	0	0	0	0	0	0	0	0	0	0	0	0	0	0	0	0	0	0	0	0	0	0	0
7SK_14	0	0	0	0	0	0	0	0	0	0	0	0	0	0	0	0	0	0	0	0	0	0	0	0
7SK_15	0	0	0	0	0	0	0	0	0	0	0	0	0	0	0	0	0	0	0	0	0	0	0	0
7SK_16	0	0	0	0	0	0	0	0	0	0	0	0	0	0	0	0	0	0	0	0	0	0	0	0
7SK_17	0	0	0	0	0	0	0	0	0	0	0	0	0	0	0	0	0	0	0	0	0	0	0	0
7SK_18	0	0	0	0	0	0	0	0	0	0	0	0	0	0	0	0	0	0	0	0	0	0	0	0
7SK_19	0	0	0	0	0	0	0	0	0	0	0	0	0	0	0	0	0	0	0	0	0	0	0	0
7SK_2	0	0	0	0	0	0	0	0	0	0	0	0	0	0	0	0	0	0	0	0	0	0	0	0
7SK_20	0	0	0	0	0	0	0	0	0	0	0	0	0	0	0	0	0	0	0	0	0	0	0	0
7SK_21	0	0	0	0	0	0	0	0	0	0	0	0	0	0	0	0	0	0	0	0	0	0	0	0
7SK_22	0	0	0	0	0	0	0	0	0	0	0	0	0	0	0	0	0	0	0	0	0	0	0	0
7SK_23	0	0	0	0	0	0	0	0	0	0	0	0	0	0	0	0	0	0	0	0	0	0	0	0
7SK_24	0	0	0	0	0	0	0	0	0	0	0	0	0	0	0	0	0	0	0	0	0	0	0	0
7SK_25	0	0	0	0	0	0	0	0	0	0	0	0	0	0	0	0	0	0	0	0	0	0	0	0
7SK_26	0	0	0	0	0	0	0	0	0	0	0	0	0	0	0	0	0	0	0	0	0	0	0	0
7SK_27	0	0	0	0	0	0	0	0	0	0	0	0	0	0	0	0	0	0	0	0	0	0	0	0
7SK_28	0	0	0	0	0	0	0	0	0	0	0	0	0	0	0	0	0	0	0	0	0	0	0	0
7SK_29	0	0	0	0	0	0	0	0	0	0	0	0	0	0	0	0	0	0	0	0	0	0	0	0
7SK_3	0	0	0	0	0	0	0	0	0	0	0	0	0	0	0	0	0	0	0	0	0	0	0	0
7SK_30	0	0	0	0	0	0	0	0	0	0	0	0	0	0	0	0	0	0	0	0	0	0	0	0
7SK_31	0	0	0	0	0	0	0	0	0	0	0	0	0	0	0	0	0	0	0	0	0	0	0	0
7SK_32	0	0	0	0	0	0	0	0	0	0	0	0	0	0	0	0	0	0	0	0	0	0	0	0
7SK_33	0	0	0	0	0	0	0	0	0	0	0	0	0	0	0	0	0	0	0	0	0	0	0	0
7SK_34	0	0	0	0	0	0	0	0	0	0	0	0	0	0	0	0	0	0	0	0	0	0	0	0
7SK_35	0	0	0	0	0	0	0	0	0	0	0	0	0	0	0	0	0	0	0	0	0	0	0	0
7SK_36	0	0	0	0	0	0	0	0	0	0	0	0	0	0	0	0	0	0	0	0	0	0	0	0
7SK_37	0	0	0	0	0	0	0	0	0	0	0	0	0	0	0	0	0	0	0	0	0	0	0	0
7SK_38	0	0	0	0	0	0	0	0	0	0	0	0	0	0	0	0	0	0	0	0	0	0	0	0
7SK_39	0	0	0	0	0	0	0	0	0	0	0	0	0	0	0	0	0	0	0	0	0	0	0	0
7SK_4	0	0	0	0	0	0	0	0	0	0	0	0	0	0	0	0	0	0	0	0	0	0	0	0
7SK_40	0	0	0	0	0	0	0	0	0	0	0	0	0	0	0	0	0	0	0	0	0	0	0	0
7SK_41	0	0	0	0	0	0	0	0	0	0	0	0	0	0	0	0	0	0	0	0	0	0	0	0
7SK_42	0	0	0	0	0	0	0	0	0	0	0	0	0	0	0	0	0	0	0	0	0	0	0	0
7SK_43	0	0	0	0	0	0	0	0	0	0	0	0	0	0	0	0	0	0	0	0	0	0	0	0
7SK_44	0	0	0	0	0	0	0	0	0	0	0	0	0	0	0	0	0	0	0	0	0	0	0	0
7SK_45	0	0	0	0	0	0	0	0	0	0	0	0	0	0	0	0	0	0	0	0	0	0	0	0
7SK_46	0	0	0	0	0	0	0	0	0	0	0	0	0	0	0	0	0	0	0	0	0	0	0	0
7SK_47	0	0	0	0	0	0	0	0	0	0	0	0	0	0	0	0	0	0	0	0	0	0	0	0
7SK_48	0	0	0	0	0	0	0	0	0	0	0	0	0	0	0	0	0	0	0	0	0	0	0	0
7SK_49	0	0	0	0	0	0	0	0	0	0	0	0	0	0	0	0	0	0	0	0	0	0	0	0
7SK_5	0	0	0	0	0	0	0	0	0	0	0	0	0	0	0	0	0	0	0	0	0	0	0	0
7SK_50	0	0	0	0	0	0	0	0	0	0	0	0	0	0	0	0	0	0	0	0	0	0	0	0
7SK_51	0	0	0	0	0	0	0	0	0	0	0	0	0	0	0	0	0	0	0	0	0	0	0	0
7SK_52	0	0	0	0	0	0	0	0	0	0	0	0	0	0	0	0	0	0	0	0	0	0	0	0
7SK_53	0	0	0	0	0	0	0	0	0	0	0	0	0	0	0	0	0	0	0	0	0	0	0	0
7SK_54	0	0	0	0	0	0	0	0	0	0	0	0	0	0	0	0	0	0	0	0	0	0	0	0
7SK_55	0	0	0	0	0	0	0	0	0	0	0	0	0	0	0	0	0	0	0	0	0	0	0	0
7SK_56	0	0	0	0	0	0	0	0	0	0	0	0	0	0	0	0	0	0	0	0	0	0	0	0
7SK_57	0	0	0	0	0	0	0	0	0	0	0	0	0	0	0	0	0	0	0	0	0	0	0	0
7SK_58	0	0	0	0	0	0	0	0	0	0	0	0	0	0	0	0	0	0	0	0	0	0	0	0
7SK_59	0	0	0	0	0	0	0	0	0	0	0	0	0	0	0	0	0	0	0	0	0	0	0	0
7SK_6	0	0	0	0	0	0	0	0	0	0	0	0	0	0	0	0	0	0	0	0	0	0	0	0
7SK_60	0	0	0	0	0	0	0	0	0	0	0	0	0	0	0	0	0	0	0	0	0	0	0	0
7SK_61	0	0	0	0	0	0	0	0	0	0	0	0	0	0	0	0	0	0	0	0	0	0	0	0
7SK_62	0	0	0	0	0	0	0	0	0	0	0	0	0	0	0	0	0	0	0	0	0	0	0	0
7SK_63	0	0	0	0	0	0	0	0	0	0	0	0	0	0	0	0	0	0	0	0	0	0	0	0
7SK_64	0	0	0	0	0	0	0	0	0	0	0	0	0	0	0	0	0	0	0	0	0	0	0	0
7SK_65	0	0	0	0	0	0	0	0	0	0	0	0	0	0	0	0	0	0	0	0	0	0	0	0
7SK_66	0	0	0	0	0	0	0	0	0	0	0	0	0	0	0	0	0	0	0	0	0	0	0	0
7SK_67	0	0	0	0	0	0	0	0	0	0	0	0	0	0	0	0	0	0	0	0	0	0	0	0
7SK_68	0	0	0	0	0	0	0	0	0	0	0	0	0	0	0	0	0	0	0	0	0	0	0	0
7SK_69	0	0	0	0	0	0	0	0	0	0	0	0	0	0	0	0	0	0	0	0	0	0	0	0
7SK_7	0	0	0	0	0	0	0	0	0	0	0	0	0	0	0	0	0	0	0	0	0	0	0	0
7SK_70	0	0	0	0	0	0	0	0	0	0	0	0	0	0	0	0	0	0	0	0	0	0	0	0
7SK_71	0	0	0	0	0	0	0	0	0	0	0	0	0	0	0	0	0	0	0	0	0	0	0	0
7SK_72	0	0	0	0	0	0	0	0	0	0	0	0	0	0	0	0	0	0	0	0	0	0	0	0
7SK_73	0	0	0	0	0	0	0	0	0	0	0	0	0	0	0	0	0	0	0	0	0	0	0	0
7SK_74	0	0	0	0	0	0	0	0	0	0	0	0	0	0	0	0	0	0	0	0	0	0	0	0
7SK_75	0	0	0	0	0	0	0	0	0	0	0	0	0	0	0	0	0	0	0	0	0	0	0	0
7SK_76	0	0	0	0	0	0	0	0	0	0	0	0	0	0	0	0	0	0	0	0	0	0	0	0
7SK_77	0	0	0	0	0	0	0	0	0	0	0	0	0	0	0	0	0	0	0	0	0	0	0	0
7SK_78	0	0	0	0	0	0	0	0	0	0	0	0	0	0	0	0	0	0	0	0	0	0	0	0
7SK_79	0	0	0	0	0	0	0	0	0	0	0	0	0	0	0	0	0	0	0	0	0	0	0	0
7SK_8	0	0	0	0	0	0	0	0	0	0	0	0	0	0	0	0	0	0	0	0	0	0	0	0
7SK_80	0	0	0	0	0	0	0	0	0	0	0	0	0	0	0	0	0	0	0	0	0	0	0	0
7SK_81	0	0	0	0	0	0	0	0	0	0	0	0	0	0	0	0	0	0	0	0	0	0	0	0
7SK_82	0	0	0	0	0	0	0	0	0	0	0	0	0	0	0	0	0	0	0	0	0	0	0	0
7SK_83	0	0	0	0	0	0	0	0	0	0	0	0	0	0	0	0	0	0	0	0	0	0	0	0
7SK_84	0	0	0	0	0	0	0	0	0	0	0	0	0	0	0	0	0	0	0	0	0	0	0	0
7SK_85	0	0	0	0	0	0	0	0	0	0	0	0	0	0	0	0	0	0	0	0	0	0	0	0
7SK_86	0	0	0	0	0	0	0	0	0	0	0	0	0	0	0	0	0	0	0	0	0	0	0	0
7SK_87	0	0	0	0	0	0	0	0	0	0	0	0	0	0	0	0	0	0	0	0	0	0	0	0
7SK_88	0	0	0	0	0	0	0	0	0	0	0	0	0	0	0	0	0	0	0	0	0	0	0	0
7SK_89	0	0	0	0	0	0	0	0	0	0	0	0	0	0	0	0	0	0	0	0	0	0	0	0
7SK_9	0	0	0	0	0	0	0	0	0	0	0	0	0	0	0	0	0	0	0	0	0	0	0	0
7SK_90	0	0	0	0	0	0	0	0	0	0	0	0	0	0	0	0	0	0	0	0	0	0	0	0
7SK_91	0	0	0	0	0	0	0	0	0	0	0	0	0	0	0	0	0	0	0	0	0	0	0	0
7SK_92	0	0	0	0	0	0	0	0	0	0	0	0	0	0	0	0	0	0	0	0	0	0	0	0
7SK_93	0	0	0	0	0	0	0	0	0	0	0	0	0	0	0	0	0	0	0	0	0	0	0	0
7SK_94	0	0	0	0	0	0	0	0	0	0	0	0	0	0	0	0	0	0	0	0	0	0	0	0
7SK_95	0	0	0	0	0	0	0	0	0	0	0	0	0	0	0	0	0	0	0	0	0	0	0	0
7SK_96	0	0	0	0	0	0	0	0	0	0	0	0	0	0	0	0	0	0	0	0	0	0	0	0
7SK_97	0	0	0	0	0	0	0	0	0	0	0	0	0	0	0	0	0	0	0	0	0	0	0	0
7SK_98	0	0	0	0	0	0	0	0	0	0	0	0	0	0	0	0	0	0	0	0	0	0	0	0
7SK_99	0	0	0	0	0	0	0	0	0	0	0	0	0	0	0	0	0	0	0	0	0	0	0	0
A1BG	0	0	0	0	0	0	0	0	0	0	0	0	0	0	0	0	0	0	1.28575	0	0	0	0	0
A1CF	1.25975	0.82183	0	1.06319	0	0	1.04227	0	0	0	0	23.2991	0	0.847821	0	0.850888	0	0	0	5.69322	0	0	0	0
A2M	1337.86	3025.16	1562.13	1327.93	1786.34	947.538	759.812	785.248	115.587	1.11687	45.3761	248.187	146.786	401.867	365.924	287.6	851.845	939.053	563.161	996.314	955.07	2806.6	177.696	1006.3
A2ML1	15.117	13.1493	27.8786	6.37915	23.4165	29.7483	21.8876	32.4853	64.5138	28.4801	21.27	152.964	16.0861	22.0433	28.716	11.0616	5.30194	43.4641	38.5726	12.5251	31.1813	3.17579	28.5948	1.32582
A3GALT2	0	0	0	0	0	0	0	0	0	0	0	0	0	0	0	0	0	0	0	0	0	0	0	0
A4GALT	6.29877	2.46549	14.8686	6.37915	1.11507	1.10179	3.1268	1.12018	0	0	0	0	0	1.69564	0	2.55267	2.65097	9.15033	9.00028	1.13864	13.8583	1.5879	11.2337	2.65164
A4GNT	1.25975	1.64366	0.929288	0	5.57536	0	1.04227	0	0	0	0	0	0	3.39128	2.46137	0.850888	4.41828	0	3.85726	0	10.3938	0	0	0
AAAS	381.705	361.605	385.654	256.229	258.697	278.753	362.709	193.792	307.784	223.374	265.166	191.458	309.657	309.455	401.204	358.224	325.186	352.288	344.582	277.829	270.238	454.138	320.67	348.69
AACS	49.1304	146.286	103.151	71.2339	31.222	35.2572	93.8039	45.9275	37.633	36.2982	49.6301	56.7284	71.382	44.9345	87.7889	45.948	52.1357	32.0262	32.1439	100.201	83.15	62.7219	166.463	51.7069
AADAC	1.25975	9.86197	15.7979	3.18958	0	1.10179	14.5917	1.12018	4.03211	1.6753	1.418	3.03902	0	6.78257	1.64091	5.10533	8.83657	2.28758	3.85726	2.27729	1.15486	1.5879	1.02124	10.6066
AADACL2	5.03901	1.64366	0	5.31596	5.57536	1.10179	3.1268	2.24037	0	0	7.09001	0	2.01076	4.23911	0	0.850888	0	3.43137	3.85726	1.13864	1.15486	0	1.02124	6.62909
AADACL3	0	0	0	0	0	5.50894	0	0	0	0	0	0	0	0	0	0.850888	0	5.71896	0	0	0	4.76369	0	0
AADAT	31.4938	36.1605	36.2422	102.066	40.1426	93.652	47.9442	28.0046	12.0963	407.657	36.8681	87.1185	33.1776	105.978	80.4048	38.29	100.737	120.098	81.0026	37.5753	15.0132	127.032	55.1471	19.8873
AAED1	26.4548	17.2584	22.3029	17.0111	52.4083	18.7304	41.6906	29.1248	17.4725	6.70121	5.67201	5.06503	19.1022	12.7173	22.9728	16.1669	9.72022	26.3072	16.7148	15.941	19.6326	13.4971	16.3399	42.4262
AAK1	20.156	15.6148	13.9393	23.3902	18.9562	14.3233	10.4227	6.7211	20.1606	17.8699	11.344	26.3382	20.1076	7.63039	25.4342	11.9124	9.72022	6.86275	5.14302	9.10916	21.9424	4.76369	12.2549	17.2356
AAMDC	34.0133	40.2697	28.8079	35.0853	42.3727	55.0894	29.1834	56.0091	116.931	75.3886	155.98	53.6893	66.3551	36.4563	57.432	36.5882	55.6704	19.4445	24.4293	42.1299	9.23889	26.9942	15.3186	42.4262
AAMP	1399.59	1382.32	1649.49	1546.94	1423.95	1712.18	1400.81	964.477	1318.5	2032.14	1470.47	1351.35	1988.64	1756.69	1843.57	1992.78	1465.1	1388.56	1337.18	1352.71	1043.99	1032.13	1097.84	1215.78
AANAT	0	0	0	0	3.34521	0	0	0	0	0	0	0	0	0	0	0	0	0	0	0	0	0	2.04249	0
AAR2	391.783	295.037	298.301	299.82	330.061	339.351	324.145	280.046	251.335	201.036	256.658	236.03	306.641	260.281	336.388	216.977	270.399	225.327	142.719	212.927	147.822	243.742	239.992	149.818
AARD	0	0	0.929288	2.12638	3.34521	0	0	0	0	1.11687	0	14.1821	12.0646	0	0.820457	0	0	0	0	0	0	0	0	0
AARS	1902.23	2593.7	2523.95	2885.5	3150.08	2278.5	2166.87	2714.2	1297	3020.57	1661.9	1133.55	1076.76	1946.6	3548.48	4013.64	3267.76	2515.2	2777.23	4099.12	1947.1	3476.7	1814.75	3884.65
AARS2	27.7146	15.6148	55.7573	15.9479	7.8055	13.2215	21.8876	6.7211	9.40826	13.9609	25.524	22.2861	27.1453	8.47821	8.20457	11.0616	3.53463	17.1569	9.00028	5.69322	23.0972	7.93948	30.6373	13.2582
AARSD1	837.736	755.262	866.096	1100.4	842.994	771.252	818.179	907.348	1095.39	1674.74	1659.06	955.265	1079.78	1034.34	915.63	912.152	994.114	834.968	920.6	1000.87	777.222	981.319	874.184	743.784
AASDH	177.625	182.446	54.828	116.951	92.5509	72.718	30.2257	49.288	143.812	109.453	29.778	76.9885	75.4036	149.217	84.5071	136.993	101.621	98.3661	46.2872	101.339	105.092	182.608	98.0394	206.828
AASDHPPT	699.163	641.028	643.997	876.07	1008.02	683.109	668.092	597.057	850.775	813.08	798.335	459.905	752.025	760.496	694.927	667.097	482.477	562.745	990.031	704.821	660.581	749.486	647.468	647
AASS	152.43	238.331	165.413	237.092	129.348	127.807	91.7194	108.658	10.7523	110.57	0	0	14.0753	147.521	100.916	34.8864	46.8338	54.902	55.2875	63.7641	322.206	91.304	115.4	103.414
AATF	240.613	258.055	236.968	344.474	233.05	219.256	266.82	220.676	412.619	453.449	341.738	282.629	240.286	457.823	382.333	475.647	313.698	448.366	299.581	277.829	324.516	449.374	309.437	340.735
AATK	0	0	0.929288	0	0	1.10179	0	0	0	0	0	0	0	0	0	0	0	0	0	0	0	0	0	1.32582
ABAT	22.6756	1.64366	13.01	23.3902	6.69043	0	12.5072	21.2835	14.7844	43.5579	31.196	7.09104	15.0807	12.7173	11.4864	9.35977	0	4.57517	6.42877	33.0207	18.4778	5.55763	27.5736	5.30328
ABCA1	375.406	212.854	282.504	316.831	311.105	341.554	315.807	252.041	10.7523	79.2977	35.45	6.07804	90.4843	58.4997	169.014	260.372	130.781	137.255	194.149	140.053	136.274	206.426	178.718	375.207
ABCA10	1.25975	1.64366	0.929288	3.18958	2.23014	2.20358	5.21133	1.12018	1.34404	0	0	0	0	0	0	0	0	2.28758	0	1.13864	0	1.5879	1.02124	0
ABCA12	5.03901	3.28732	5.57573	11.6951	10.0356	17.6286	10.4227	6.7211	8.06422	2.79217	7.09001	8.10405	9.04843	3.39128	0.820457	7.658	4.41828	12.5817	12.8575	6.83187	5.77431	0	7.1487	2.65164
ABCA13	7.55852	2.46549	9.29288	3.18958	2.23014	0	6.2536	13.4422	0	0	0	1.01301	5.0269	0	9.84549	13.6142	2.65097	3.43137	2.57151	3.41593	1.15486	2.38184	1.02124	3.97746
ABCA2	2.51951	0	0	0	0	4.40715	2.08453	1.12018	1.34404	5.02591	0	0	2.01076	0	4.92274	8.50888	0	0	1.28575	4.55458	3.46458	0.793948	6.12746	0
ABCA3	44.0914	49.3098	43.6765	20.2007	31.222	35.2572	57.3246	3.36055	38.9771	0.558434	0	5.06503	7.03766	12.7173	27.0751	13.6142	30.928	48.0392	30.8581	29.6048	161.681	6.35158	101.103	46.4037
ABCA4	2.51951	4.10915	1.85858	4.25277	8.92057	7.71252	1.04227	0	8.06422	0.558434	0	0	3.01614	5.93475	0.820457	0.850888	0	2.28758	0	10.2478	28.8715	0	9.19119	13.2582
ABCA5	55.4291	98.6197	17.6565	146.721	95.8961	142.131	104.227	24.644	8.06422	1.6753	34.032	38.4942	57.3067	65.2822	89.4299	143.8	14.1385	64.0523	36.0011	66.0414	13.8583	146.88	99.0606	161.75
ABCA6	7.55852	40.2697	8.36359	116.951	0	4.40715	37.5216	1.12018	9.40826	33.5061	51.0481	181.328	22.1184	11.0217	16.4091	79.9835	13.2549	11.4379	25.7151	14.8024	16.1681	3.17579	7.1487	22.5389
ABCA7	0	2.46549	0	0	0	1.10179	0	0	0	0	0	3.03902	0	1.69564	3.28183	0	6.1856	0	0	0	11.5486	1.5879	0	1.32582
ABCA9	11.3378	3.28732	3.71715	6.37915	13.3809	14.3233	4.16906	3.36055	2.68807	0	1.418	4.05203	1.00538	8.47821	2.46137	3.40355	1.76731	9.15033	20.5721	0	2.30972	0.793948	11.2337	9.28073
ABCB1	330.055	186.556	42.7472	203.07	208.518	146.538	286.623	370.781	545.679	1475.94	830.949	553.101	525.814	724.887	936.962	665.395	751.108	733.17	847.312	728.733	795.699	1333.83	1402.17	1097.78
ABCB10	25.1951	12.3275	11.1515	4.25277	6.69043	12.1197	0	23.5238	24.1927	0.558434	4.25401	0	6.03228	14.413	8.20457	12.7633	20.3241	10.2941	16.7148	21.6343	6.92917	23.8184	9.19119	1.32582
ABCB11	1.25975	0	0	1.06319	4.46028	2.20358	0	1.12018	4.03211	0	0	0	3.01614	0.847821	0	0.850888	3.53463	0	2.57151	4.55458	0	0	4.08497	1.32582
ABCB4	5.03901	1.64366	9.29288	4.25277	1.11507	5.50894	9.38039	1.12018	4.03211	6.70121	1.418	2.02601	4.02152	6.78257	9.02503	7.658	3.53463	1.14379	2.57151	4.55458	3.46458	5.55763	11.2337	2.65164
ABCB5	3.77926	0.82183	2.78786	0	1.11507	4.40715	3.1268	2.24037	2.68807	0	1.418	2.02601	2.01076	0.847821	0.820457	1.70178	0	1.14379	7.71453	2.27729	2.30972	0	3.06373	3.97746
ABCB6	949.854	1054.41	935.793	917.535	1068.24	760.234	826.517	646.346	446.22	149.66	157.398	27.3512	262.404	310.303	347.874	585.411	489.546	467.811	411.442	388.278	571.656	601.812	340.074	340.735
ABCB7	202.82	307.365	460.927	249.85	328.946	308.501	277.243	317.012	133.06	153.011	126.202	245.148	276.48	252.651	201.833	325.89	250.075	353.432	119.575	267.582	346.458	366.01	279.821	462.711
ABCB8	152.43	182.446	116.161	136.089	146.074	171.879	138.621	92.9752	110.211	29.597	45.3761	27.3512	99.5327	77.9995	50.0479	65.5184	174.964	107.516	108.003	133.221	93.5438	96.0677	115.4	178.986
ABCB9	2.51951	1.64366	1.85858	0	1.11507	0	6.2536	0	0	0	1.418	1.01301	0	0.847821	0	0	0	4.57517	0	0	2.30972	7.93948	2.04249	0
ABCC1	46.6109	21.3676	38.1008	56.3492	17.8411	72.718	48.9865	56.0091	88.7064	35.7398	34.032	28.3642	126.678	79.6952	54.9706	32.3338	14.1385	68.6275	87.4313	38.7139	36.9556	26.9942	75.572	11.9324
ABCC10	21.4158	14.7929	8.36359	11.6951	10.0356	20.934	9.38039	2.24037	1.34404	74.2718	22.688	6.07804	24.1291	11.8695	6.56366	4.25444	13.2549	20.5882	46.2872	27.3275	21.9424	14.2911	16.3399	0
ABCC11	12.5975	0.82183	0.929288	1.06319	0	3.30537	1.04227	1.12018	1.34404	0	1.418	0	8.04305	0	11.4864	0	0	2.28758	1.28575	6.83187	1.15486	0	0	0
ABCC2	51.6499	14.7929	13.01	6.37915	91.4358	20.934	39.6061	13.4422	14.7844	0	1.418	4.05203	4.02152	9.32603	20.5114	27.2284	42.4155	9.15033	18.0006	17.0797	17.3229	15.085	7.1487	34.4713
ABCC3	0	4.93098	37.1715	0	0	0	41.6906	4.48073	1.34404	0	0	5.06503	22.1184	5.93475	5.7432	0.850888	19.4404	2.28758	2.57151	40.9912	45.0396	51.6066	56.1684	7.95491
ABCC5_1	248.171	142.998	149.615	206.259	170.606	177.388	200.115	117.619	119.619	201.595	150.308	127.639	144.775	154.303	115.684	181.239	112.224	106.373	232.722	96.7848	97.0083	138.941	179.739	165.727
ABCC5_2	0	0	0	0	2.23014	0	0	0	0	2.23374	0	0	10.0538	0	0.820457	0	0	0	2.57151	0	0	0	0	0
ABCC6	1.25975	4.10915	0	0	0	0	3.1268	0	0	0.558434	0	0	0	0.847821	0	0	0	0	1.28575	1.13864	1.15486	0	0	2.65164
ABCC8	1.25975	1.64366	0	0	0	0	0	0	0	0	0	0	2.01076	0.847821	0.820457	0	0.883657	1.14379	0	0	1.15486	0	0	0
ABCC9	2.51951	2.46549	2.78786	8.50554	2.23014	4.40715	4.16906	1.12018	1.34404	0	1.418	1.01301	2.01076	1.69564	7.38412	1.70178	4.41828	1.14379	3.85726	1.13864	16.1681	0.793948	1.02124	1.32582
ABCD1	25.1951	1.64366	2.78786	27.643	13.3809	38.5626	16.6763	10.0816	5.37615	0.558434	0	0	24.1291	37.3041	15.5887	25.5267	9.72022	6.86275	2.57151	22.7729	1.15486	11.9092	28.5948	58.336
ABCD2	3.77926	2.46549	0	3.18958	0	2.20358	2.08453	4.48073	1.34404	6.70121	0	44.5723	0	0	1.64091	3.40355	0	0	1.28575	2.27729	0	6.35158	0	1.32582
ABCD3	571.928	755.262	565.007	564.555	684.654	737.097	570.119	644.105	424.716	481.929	453.761	260.343	344.846	568.04	627.65	528.402	559.355	522.713	752.167	441.794	729.872	794.741	488.154	644.348
ABCD4	55.4291	35.3387	112.444	137.152	90.3208	99.161	56.2824	96.3357	142.468	56.4019	26.942	32.4162	35.1883	49.1736	52.5093	58.7113	80.4128	72.0589	147.862	171.935	72.7563	56.3703	108.252	143.188
ABCE1	842.775	939.352	668.158	854.807	614.404	532.164	687.895	719.157	706.963	1332.98	548.767	583.492	642.438	863.93	710.516	711.343	952.582	721.733	894.885	740.119	644.413	1123.44	639.298	660.258
ABCF1	816.32	694.447	934.864	763.372	759.363	711.755	673.304	772.926	1032.22	1163.78	1073.43	1238.91	950.085	835.952	1028.85	833.02	810.313	919.608	806.168	833.488	560.108	874.93	588.236	799.469
ABCF2	684.046	818.543	1038.94	632.599	553.075	438.512	575.331	629.543	715.028	1300.04	1242.17	1392.88	986.278	889.364	869.685	1055.95	785.571	927.615	658.306	659.275	532.391	954.325	768.996	718.594
ABCF3	968.75	1088.93	1061.25	1124.86	1120.65	652.259	837.982	809.892	880.344	2100.27	1541.37	1132.54	875.687	848.669	1041.16	924.916	1089.55	855.556	928.315	902.945	692.917	981.319	709.764	624.461
ABCG1	1.25975	3.28732	0	0	0	9.9161	0	0	0	0	0	16.2081	0	7.63039	0.820457	0	0	0	3.85726	6.83187	3.46458	0	0	0
ABCG2	103.3	107.66	51.1108	75.4867	21.1864	19.8322	54.1978	154.585	6.72018	89.9079	26.942	1.01301	2.01076	143.282	34.4592	45.948	56.554	297.386	34.7154	140.053	69.2917	114.328	65.3596	104.74
ABCG4	0	0	0.929288	0	0	3.30537	0	0	6.72018	0	0	0	0	0	0	20.4213	0	1.14379	0	0	0	0	0	2.65164
ABCG5	0	22.1894	0	12.7583	0	131.113	0	0	0	0	0	5.06503	0	6.78257	0	0	24.7424	1.14379	24.4293	10.2478	177.849	1.5879	10.2124	15.9098
ABCG8	0	6.57464	0	9.56873	0	0	0	0	0	0.558434	1.418	4.05203	0	6.78257	0.820457	0	4.41828	16.0131	12.8575	7.97051	0	0.793948	5.10622	5.30328
ABHD1	6.29877	1.64366	0	2.12638	0	4.40715	1.04227	1.12018	8.06422	0	0	18.2341	3.01614	0	0	1.70178	0	0	0	0	0	7.93948	3.06373	0
ABHD10	233.054	270.382	210.019	259.419	194.022	115.688	94.8462	160.186	239.239	312.165	248.15	320.11	185.995	237.39	191.167	159.967	91.0166	189.869	173.577	280.107	411.131	177.05	183.824	156.447
ABHD11	1210.62	1252.47	1326.09	1247.12	1122.88	1048.9	1166.3	1197.48	1477.1	378.06	276.51	164.107	438.346	1147.1	1056.75	898.538	1174.38	1156.37	1198.32	1306.03	1286.52	1321.13	1011.03	1122.97
ABHD12	406.9	540.764	413.533	261.545	419.267	442.919	429.414	321.492	188.165	119.505	22.688	16.2081	167.899	162.782	112.403	197.406	205.892	249.347	246.865	357.535	379.949	225.481	299.224	108.717
ABHD12B	0	1.64366	8.36359	8.50554	0	0	2.08453	0	0	0	0	0	0	0	0.820457	1.70178	0	0	0	20.4956	16.1681	5.55763	0	0
ABHD13	16.3768	7.39647	7.4343	11.6951	16.7261	20.934	3.1268	25.7642	32.2569	17.8699	25.524	20.2601	46.2475	19.4999	13.9478	17.0178	26.5097	6.86275	12.8575	20.4956	13.8583	2.38184	12.2549	37.1229
ABHD14B	73.0657	107.66	54.828	41.4645	25.6466	39.6644	15.634	33.6055	2.68807	49.1422	17.016	56.7284	9.04843	26.2825	18.8705	33.1847	45.0665	35.4575	92.5743	42.1299	154.751	34.1397	87.8269	26.5164
ABHD15	0	1.64366	0	0	0	0	0	0	0	1.11687	0	0	0	0	0	0	0	0	0	0	0	0	0	0
ABHD16A	474.927	440.501	600.32	469.931	365.743	280.956	385.638	481.679	412.619	416.592	353.082	197.536	437.341	385.759	219.883	471.392	426.806	544.445	327.867	477.092	497.745	593.873	319.649	498.508
ABHD17A	17.6365	28.7641	13.9393	6.37915	16.7261	7.71252	26.0566	19.0431	9.40826	6.70121	17.016	0	7.03766	7.63039	7.38412	9.35977	6.1856	11.4379	21.8578	9.10916	5.77431	10.3213	27.5736	22.5389
ABHD17C	185.184	59.1718	36.2422	77.613	89.2057	55.0894	64.6205	26.8844	190.853	173.673	75.1541	30.3902	191.022	150.064	116.505	85.0888	126.363	121.242	105.432	118.419	63.5174	46.049	111.316	107.391
ABHD2	105.819	50.9535	48.323	72.2971	30.1069	47.3769	86.5081	105.297	73.922	49.7007	26.942	110.418	77.4143	55.1084	68.098	68.922	30.0443	28.5948	82.2883	85.3984	109.712	57.9582	55.1471	112.695
ABHD3	12.5975	4.93098	3.71715	7.44235	2.23014	14.3233	5.21133	14.5624	0	15.6362	5.67201	38.4942	9.04843	22.0433	9.84549	30.632	0	2.28758	14.1433	0	0	1.5879	6.12746	10.6066
ABHD4	12.5975	19.7239	8.36359	5.31596	53.5234	77.1252	94.8462	104.177	4.03211	32.9476	42.5401	28.3642	207.108	17.8042	95.1731	295.258	44.1828	126.961	338.154	56.9322	46.1945	132.589	98.0394	43.752
ABHD5	16.3768	11.5056	35.3129	42.5277	5.57536	50.6823	29.1834	15.6826	33.6009	73.7133	9.92601	83.0665	91.4896	48.3258	10.6659	39.1409	55.6704	42.3203	0	17.0797	49.659	60.34	36.7648	1.32582
ABHD6	327.536	441.323	288.079	338.095	131.578	236.885	330.398	229.637	139.78	429.436	309.124	55.7153	182.979	303.52	408.588	399.067	269.515	301.961	304.724	407.635	419.215	422.38	269.608	372.555
ABHD7	5.03901	3.28732	3.71715	4.25277	1.11507	3.30537	8.33813	15.6826	0	6.14278	2.836	0	0	18.6521	4.92274	0	2.65097	5.71896	30.8581	2.27729	0	0.793948	0	22.5389
ABHD8	23.9353	6.57464	8.36359	0	11.1507	6.61073	12.5072	22.4037	18.8165	56.4019	65.2281	39.5072	14.0753	17.8042	20.5114	31.4829	6.1856	32.0262	1.28575	7.97051	23.0972	0.793948	10.2124	17.2356
ABI1	243.132	264.629	222.1	236.029	235.28	226.968	348.117	204.993	200.261	433.345	229.716	473.074	203.087	287.411	314.235	364.18	237.704	256.209	205.721	265.304	194.017	313.609	267.566	206.828
ABI2	5.03901	1.64366	0.929288	2.12638	4.46028	5.50894	4.16906	1.12018	0	3.35061	5.67201	3.03902	9.04843	10.1739	5.7432	7.658	7.06925	1.14379	2.57151	2.27729	15.0132	3.17579	0	2.65164
ABI3	8.81827	0	0.929288	1.06319	1.11507	0	1.04227	3.36055	1.34404	0	0	0	5.0269	2.54346	0	1.70178	2.65097	0	0	5.69322	0	0	1.02124	0
ABI3BP	5.03901	2.46549	11.1515	21.2638	1.11507	11.0179	6.2536	7.84128	2.68807	19.5452	4.25401	13.1691	11.0592	4.23911	11.4864	5.10533	0.883657	6.86275	36.0011	1.13864	0	3.17579	19.4036	39.7746
ABL1	1.25975	4.10915	0.929288	6.37915	1.11507	16.5268	8.33813	19.0431	12.0963	1.11687	0	1.01301	2.01076	0.847821	1.64091	0.850888	4.41828	26.3072	27.0009	10.2478	5.77431	15.879	11.2337	5.30328
ABL2	2.51951	25.4767	5.57573	10.6319	14.4959	6.61073	15.634	2.24037	21.5046	73.7133	51.0481	39.5072	64.3444	25.4346	7.38412	5.10533	22.9751	32.0262	25.7151	25.0502	8.08403	17.4668	5.10622	17.2356
ABLIM1	15.117	19.7239	20.4443	7.44235	28.9919	17.6286	6.2536	14.5624	48.3853	41.3241	80.8261	194.497	39.2098	56.804	83.6867	43.3953	65.3906	35.4575	33.4296	81.9824	24.2521	30.964	33.701	42.4262
ABLIM2	2.51951	0.82183	0	1.06319	0	0	0	0	0	0	0	0	0	4.23911	1.64091	0.850888	0	0	5.14302	7.97051	13.8583	0	0	0
ABLIM3	0	0	0	17.0111	0	5.50894	0	0	25.5367	3.90904	1.418	0	12.0646	4.23911	10.6659	0	0	22.8758	15.4291	11.3864	0	0.793948	0	0
ABO	22.6756	15.6148	3.71715	1.06319	13.3809	1.10179	3.1268	30.2449	8.06422	0	0	0	0	1.69564	0	0	0	0	6.42877	12.5251	8.08403	9.52737	0	14.584
ABP1	0	0	0	0	0	0	0	0	0	0	0	0	0	0	0	0	0	0	0	0	0	0	0	0
ABR	298.561	299.968	367.069	354.043	325.601	325.028	361.666	433.511	400.523	155.245	124.784	34.4422	334.792	290.803	266.649	339.505	348.161	290.523	208.292	342.732	236.747	356.482	338.032	473.317
ABRA	3.77926	0	0	0	0	2.20358	0	0	0	16.1946	0	0	0	0	0	0.850888	0	0	0	1.13864	0	0	0	0
ABRACL	79.3644	98.6197	23.2322	31.8958	11.1507	122.299	62.536	30.2449	10.7523	11.7271	2.836	0	39.2098	47.478	62.3548	61.264	71.5762	97.2223	79.7168	44.4072	115.486	118.298	109.273	68.9426
ABT1	293.522	318.048	418.18	376.37	280.998	415.374	267.862	351.737	278.216	662.862	327.558	365.695	388.077	435.78	513.606	427.997	339.324	260.784	603.019	372.337	301.419	285.027	285.948	342.061
ABTB1	69.2864	87.114	67.838	132.899	73.5947	139.927	99.0153	84.0137	48.3853	4.46747	15.598	25.3252	35.1883	61.8909	41.8433	29.7811	46.8338	32.0262	46.2872	46.6844	86.6146	80.9826	42.8922	58.336
ABTB2	2.51951	0.82183	0	1.06319	10.0356	5.50894	6.2536	6.7211	0	13.9609	24.106	0	4.02152	0.847821	0.820457	3.40355	6.1856	2.28758	12.8575	1.13864	15.0132	2.38184	5.10622	2.65164
ACA59_1	0	0	0	0	0	0	0	0	0	0	0	0	0	0	0	0	0	0	0	0	0	0	0	0
ACA59_2	0	0	0	0	0	0	0	0	0	0	0	0	0	0	0	0	0	0	0	0	0	0	0	0
ACA64_1	0	0	0	0	0	0	0	0	0	0	0	0	0	0	0	0	0	0	0	0	0	0	0	0
ACA64_2	0	0	0	0	0	0	0	0	0	0	0	0	0	0	0	0	0	0	0	0	0	0	0	0
ACA64_3	0	0	0	0	0	0	0	0	0	0	0	0	0	0	0	0	0	0	0	0	0	0	0	0
ACA64_4	0	0	0	0	0	0	0	0	0	0	0	0	0	0	0	0	0	0	0	0	0	0	0	0
ACAA1	215.418	140.533	199.797	141.405	237.51	245.699	133.41	289.007	189.509	116.713	65.2281	38.4942	127.683	94.956	127.991	108.914	151.105	193.301	127.29	125.251	176.694	238.978	141.953	287.703
ACAA2	450.992	518.575	416.321	378.496	337.867	315.112	356.455	309.17	442.188	484.721	547.349	284.655	228.221	406.106	378.231	353.119	544.333	296.242	515.588	449.765	371.865	371.567	329.862	204.176
ACACA	55.4291	53.419	74.343	55.286	31.222	72.718	26.0566	136.662	51.0734	5.02591	59.5561	46.5983	96.5165	109.369	115.684	98.7031	38.8809	82.353	119.575	51.239	53.1236	57.1642	91.9119	232.018
ACACB	1.25975	4.93098	0	1.06319	1.11507	0	0	0	0	0	1.418	20.2601	0	1.69564	0.820457	0.850888	0.883657	1.14379	1.28575	0	0	12.7032	0	1.32582
ACAD10	107.079	45.2007	157.979	132.899	50.1782	58.3948	119.861	59.3697	95.4266	99.9597	42.5401	22.2861	39.2098	73.7604	59.0729	91.0451	76.8781	57.1896	109.289	141.192	63.5174	78.6008	58.2109	78.2233
ACAD11	68.0267	46.0225	37.1715	40.4013	17.8411	19.8322	65.6628	2.24037	0	24.5711	25.524	99.2746	0	25.4346	20.5114	71.4746	40.6482	44.6079	0	22.7729	77.3757	46.8429	35.7435	9.28073
ACAD8	44.0914	29.5859	27.8786	26.5798	31.222	25.3411	51.071	50.4082	41.6651	15.0777	70.9001	44.5723	58.3121	29.6737	37.741	84.238	30.928	42.3203	51.4302	66.0414	102.783	39.6974	7.1487	13.2582
ACAD9	279.665	318.87	548.28	315.768	340.097	321.722	326.229	239.719	67.2018	22.8958	43.9581	82.0535	79.4251	89.0212	132.094	190.599	253.609	171.569	165.862	141.192	341.839	280.263	110.294	210.805
ACADL	2.51951	23.0113	5.57573	6.37915	17.8411	0	11.4649	7.84128	9.40826	3.90904	42.5401	0	2.01076	27.9781	3.28183	4.25444	10.6039	0	32.1439	12.5251	31.1813	17.4668	41.871	11.9324
ACADM	880.567	879.359	528.765	537.975	725.911	385.626	613.895	565.692	596.752	472.994	344.574	260.343	201.076	523.106	351.976	344.61	1089.55	728.595	311.153	711.653	724.098	805.857	874.184	604.573
ACADS	161.248	158.613	170.989	45.7173	79.1701	81.5324	111.522	76.1724	16.1284	0.558434	5.67201	1.01301	0	30.5216	14.7682	4.25444	53.9031	78.9216	61.7162	79.7051	145.513	67.4855	77.6145	57.0102
ACADSB	15.117	40.2697	0	40.4013	8.92057	0	13.5495	17.9229	1.34404	0.558434	0	50.6503	5.0269	9.32603	17.2296	22.1231	43.2992	53.7582	18.0006	17.0797	146.667	17.4668	57.1896	15.9098
ACADVL	259.509	381.329	282.504	251.977	236.395	197.22	265.778	249.801	247.303	357.398	199.938	131.691	178.958	346.759	310.953	330.145	260.679	275.654	150.433	140.053	245.985	268.354	234.886	210.805
ACAN	2.51951	0	7.4343	8.50554	10.0356	0	14.5917	2.24037	0	0	0	2.02601	1.00538	4.23911	0.820457	2.55267	0	2.28758	1.28575	27.3275	19.6326	0	2.04249	2.65164
ACAP1	505.161	527.615	683.956	582.629	816.232	678.702	643.078	930.872	1080.61	642.199	984.093	388.994	910.875	810.517	845.071	758.142	715.762	911.602	693.022	815.27	713.704	744.723	846.611	922.77
ACAP2	31.4938	50.9535	28.8079	121.204	57.9837	24.2393	58.3669	72.8119	28.2248	49.7007	93.5881	57.7414	67.3605	38.9998	47.5865	97.8522	38.8809	54.902	52.7159	27.3275	61.2076	92.8919	60.2534	37.1229
ACAP3	0	0	0	0	0	1.10179	0	0	0	2.79217	0	0	0	0	0	1.70178	0	0	0	1.13864	0	1.5879	2.04249	0
ACAT1	1361.79	1785.02	2116.92	1483.15	1617.97	1776.08	1774.98	1254.6	1095.39	1627.84	1219.48	1607.64	810.337	1286.14	1227.4	1164.02	1007.37	1173.53	1410.47	1595.24	1547.51	1541.85	1318.43	737.155
ACAT2	209.119	336.129	470.22	451.857	315.565	282.058	343.948	304.69	512.078	536.655	448.089	465.983	404.163	321.324	394.64	376.093	414.435	394.608	1019.6	469.122	2682.74	519.242	520.834	202.85
ACBD3	364.069	247.371	364.281	222.207	366.858	269.938	204.284	374.141	267.463	159.712	351.664	345.435	344.846	240.781	271.571	210.169	218.263	299.673	117.004	251.641	264.463	210.396	201.185	178.986
ACBD4	1.25975	2.46549	0	13.8215	0	3.30537	21.8876	2.24037	33.6009	24.0127	0	4.05203	18.0969	22.8912	11.4864	4.25444	2.65097	9.15033	21.8578	6.83187	16.1681	13.4971	16.3399	17.2356
ACBD5	212.898	168.475	223.958	226.46	173.951	174.083	124.03	152.345	77.9541	55.8434	102.096	102.314	57.3067	88.1734	83.6867	103.808	104.271	77.7778	106.718	92.2302	93.5438	111.947	71.487	151.143
ACBD6	37.7926	66.5683	105.939	64.8547	47.9481	73.8198	41.6906	33.6055	40.3211	21.2205	19.852	14.1821	5.0269	30.5216	36.9206	37.4391	21.2078	65.1961	48.8587	30.7434	86.6146	32.5518	32.6798	68.9426
ACBD7	37.7926	0.82183	0	0	15.611	17.6286	18.7608	0	0	0	0	0	2.01076	0.847821	0.820457	0	0.883657	8.00654	1.28575	6.83187	23.0972	9.52737	30.6373	13.2582
ACCN1	0	0	0.929288	0	0	0	0	0	0	0	0	29.3772	2.01076	5.93475	3.28183	0.850888	0.883657	0	0	0	0	0	0	0
ACCN3	0	0	0	0	0	1.10179	0	0	0	0	0	0	0	0	0	0	0	0	0	0	0	0.793948	0	2.65164
ACCSL	5.03901	0	2.78786	0	5.57536	2.20358	0	10.0816	2.68807	34.6229	9.92601	117.509	14.0753	5.08693	13.1273	16.1669	113.108	49.183	0	59.2095	17.3229	14.2911	18.3824	5.30328
ACD	113.378	83.0049	113.373	164.795	141.614	68.3109	107.353	104.177	116.931	128.44	99.2601	10.1301	42.226	97.4994	107.48	130.186	106.922	153.268	114.432	141.192	69.2917	150.85	166.463	108.717
ACE	0	0	0	0	0	0	0	0	0	0	0	0	0	0	0	0	0	1.14379	0	1.13864	0	0	0	0
ACE2	11.3378	15.6148	0	0	15.611	2.20358	2.08453	0	0	0	9.92601	0	25.1345	4.23911	4.92274	1.70178	0	3.43137	0	9.10916	6.92917	15.085	11.2337	1.32582
ACER1	0	0.82183	0	0	0	6.61073	0	0	2.68807	0	0	0	0	0	0.820457	0	0	0	5.14302	0	0	5.55763	0	1.32582
ACER2	2.51951	0.82183	6.50502	3.18958	0	2.20358	0	1.12018	0	0	0	0	3.01614	0	2.46137	0.850888	0	5.71896	19.2863	2.27729	1.15486	0	3.06373	0
ACER3	493.823	531.724	640.279	668.748	761.594	386.728	593.049	701.234	670.674	763.38	679.223	815.47	393.104	455.28	659.648	474.796	576.144	706.863	397.298	579.57	489.661	752.662	536.153	656.28
ACHE	3.77926	0	0	0	0	0	0	0	0	0	0	0	0	0.847821	1.64091	0	4.41828	0	0	0	1.15486	0	0	3.97746
ACIN1	791.125	781.561	935.793	872.881	778.32	686.414	788.995	769.566	950.234	865.015	720.345	441.671	635.401	744.387	649.802	668.798	691.903	554.739	722.594	816.408	637.483	515.272	526.962	704.01
ACLY	2030.72	3379.37	4148.34	2811.08	2486.61	2156.2	2039.71	1977.12	1592.68	1320.14	830.949	379.877	1159.2	2246.73	1783.67	2181.68	2136.68	1831.21	3537.11	2308.03	5683.07	3422.71	2253.88	2846.53
ACMSD	3.77926	4.10915	1.85858	2.12638	2.23014	1.10179	1.04227	3.36055	0	2.23374	0	0	3.01614	1.69564	6.56366	2.55267	4.41828	2.28758	3.85726	5.69322	1.15486	0	2.04249	1.32582
ACN9	64.2474	59.9936	52.9694	86.1186	105.932	55.0894	89.6349	92.9752	134.404	74.8302	86.4981	197.536	98.5273	87.3256	111.582	64.6675	105.155	68.6275	145.29	87.6757	68.1368	108.771	127.655	119.324
ACO1	291.003	129.849	121.737	152.037	275.423	120.095	102.142	40.3266	73.922	101.635	38.2861	115.483	65.3497	170.412	110.762	136.142	259.795	134.967	178.72	338.178	190.552	248.506	236.928	188.266
ACO2	2741.22	2855.04	4068.42	4100.73	3397.62	2211.29	2705.72	2533.85	1948.85	1946.14	1908.63	1030.23	773.138	1788.05	2226.72	2335.69	2596.18	2518.63	2844.09	2753.24	3061.54	2589.06	1995.51	2614.51
ACOT11	18.8963	25.4767	39.9594	27.643	39.0275	11.0179	26.0566	49.288	59.1376	45.2332	60.9741	68.8844	67.3605	46.6302	43.4842	24.6758	35.3463	44.6079	30.8581	36.4366	38.1104	22.2305	53.1047	64.9651
ACOT12	1.25975	0	0	1.06319	0	1.10179	1.04227	0	0	0	0	0	0	0	0	0	0	1.14379	0	0	0	0	0	0
ACOT2	20.156	8.2183	0	3.18958	1.11507	1.10179	2.08453	0	6.72018	11.1687	1.418	19.2471	16.0861	6.78257	2.46137	0.850888	11.4875	11.4379	20.5721	6.83187	6.92917	3.96974	8.16995	0
ACOT6	1.25975	4.10915	1.85858	2.12638	0	1.10179	0	1.12018	1.34404	0	0	0	4.02152	5.08693	0.820457	5.10533	1.76731	0	0	0	3.46458	2.38184	1.02124	0
ACOT7	154.95	131.493	295.514	388.065	176.181	250.106	211.58	156.826	290.312	65.8952	120.53	13.1691	173.931	203.477	216.601	219.529	262.446	646.242	339.439	334.762	716.014	358.07	410.54	324.826
ACOT8	411.939	345.169	206.302	330.653	217.439	327.231	163.636	222.916	311.817	388.67	229.716	0	246.318	276.39	280.596	135.291	308.396	283.66	304.724	310.85	404.201	333.458	376.839	265.164
ACOT9	536.655	383.795	397.735	367.865	388.045	556.403	686.853	875.983	321.225	548.941	368.681	260.343	676.621	672.322	721.182	727.51	471.873	439.216	234.007	501.004	383.414	679.619	786.357	644.348
ACOX1	163.768	224.36	144.969	129.709	132.693	234.681	203.242	234.118	190.853	178.141	279.346	168.159	267.431	270.455	319.158	197.406	121.061	75.4902	191.577	74.0119	130.499	161.171	92.9331	257.209
ACOX2	6.29877	2.46549	1.85858	2.12638	1.11507	5.50894	9.38039	1.12018	20.1606	0	5.67201	0	47.2529	5.93475	4.10229	6.80711	4.41828	0	1.28575	0	2.30972	0.793948	6.12746	0
ACOX3	39.0523	50.9535	22.3029	14.8847	82.5153	40.7662	26.0566	14.5624	5.37615	0	0	21.2731	0	24.5868	13.9478	8.50888	7.95291	14.8693	7.71453	21.6343	16.1681	8.73342	29.6161	42.4262
ACOXL	1.25975	0	0	0	2.23014	1.10179	0	0	0	0	9.92601	0	0	0.847821	4.92274	0	0	0	0	0	0	0	0	0
ACP1	511.46	396.122	249.049	249.85	450.489	545.385	292.877	448.073	327.945	414.358	372.935	222.861	265.421	128.869	340.49	164.221	505.452	383.17	365.154	266.443	345.304	647.067	451.39	444.149
ACP2	91.962	35.3387	0.929288	47.8437	52.4083	15.425	32.3102	42.5669	41.6651	3.90904	0	6.07804	0	33.9128	56.6116	9.35977	0	37.7451	45.0014	20.4956	87.7695	14.2911	79.657	30.4938
ACP5	30.2341	73.1429	108.727	56.3492	35.6823	51.7841	88.5926	70.5715	22.8486	12.844	21.27	0	20.1076	57.6518	27.8956	25.5267	36.2299	57.1896	30.8581	70.596	78.5306	42.0792	35.7435	31.8197
ACP6	27.7146	18.0803	18.5858	20.2007	1.11507	6.61073	33.3525	0	32.2569	17.3115	42.5401	64.8324	49.2637	46.6302	30.3569	6.80711	37.1136	43.4641	0	33.0207	35.8007	38.1095	6.12746	31.8197
ACPP	10.078	8.2183	0	5.31596	7.8055	33.0537	22.9298	8.96146	0	0	9.92601	0	0	13.5651	6.56366	15.316	14.1385	0	2.57151	1.13864	3.46458	6.35158	4.08497	25.1906
ACPT	0	0	0	2.12638	0	0	0	0	0	0	0	0	0	0	0	0	0.883657	0	0	5.69322	13.8583	0	0	0
ACR	0	0	0	0	0	0	0	0	1.34404	0	0	0	0	0	0	0	0	0	0	0	0	0	0	0
ACRBP	0	0	0	0	0	0	0	0	0	0	17.016	0	0	0	4.92274	0	0	1.14379	0	0	0	0	0	0
ACRV1	0	1.64366	0	0	0	1.10179	0	4.48073	0	0	0	0	3.01614	1.69564	2.46137	1.70178	0	1.14379	0	0	0	0	0	0
ACS	0	0.82183	0	0	3.34521	1.10179	1.04227	1.12018	0	0	0	0	0	5.93475	0	11.9124	0.883657	0	0	0	16.1681	0	0	3.97746
ACSBG1	5.03901	2.46549	0	0	0	7.71252	0	0	0	0	0	0	0	5.08693	3.28183	0	0	0	0	7.97051	0	0	4.08497	0
ACSBG2	0	0	0	0	0	3.30537	0	0	0	0	0	0	1.00538	0	0	0	0	2.28758	0	0	0	0	0	0
ACSF2	59.2084	80.5394	86.4238	44.6541	79.1701	70.5145	106.311	76.1724	21.5046	0.558434	52.4661	10.1301	39.2098	55.9562	42.6638	62.9657	76.8781	74.3465	96.4316	36.4366	249.45	196.105	21.4461	121.975
ACSF3	59.2084	33.695	49.2523	29.7694	72.4796	34.1554	30.2257	67.211	22.8486	48.5838	96.4241	22.2861	1.00538	22.8912	15.5887	7.658	2.65097	26.3072	1.28575	61.4868	20.7875	62.7219	27.5736	60.9877
ACSL1	234.314	362.427	243.473	171.174	264.272	107.975	150.086	215.075	186.821	365.774	381.443	2314.72	167.899	284.02	292.083	209.319	197.939	49.183	223.721	186.738	259.844	113.534	333.947	225.389
ACSL3	1356.75	1654.34	1669	1923.31	2127.56	1981.02	1945.91	2355.74	749.973	780.691	896.177	296.811	1380.39	1182.71	1128.13	1931.52	1710.76	1836.93	1855.34	1928.86	3039.59	2569.21	1427.7	1166.72
ACSL4	364.069	470.087	527.836	568.808	638.936	637.936	865.081	1010.4	534.927	200.478	221.208	249.2	1004.38	707.083	800.766	1237.19	619.443	911.602	774.024	863.093	698.691	1224.27	1560.46	896.254
ACSL5	1.25975	1.64366	0	1.06319	0	0	0	2.24037	2.68807	0	0	4.05203	7.03766	0.847821	0	1.70178	0	1.14379	0	0	0	2.38184	1.02124	0
ACSL6	380.445	653.355	743.43	775.067	720.336	502.416	661.839	853.579	215.046	357.956	242.478	26.3382	218.168	554.475	609.6	627.956	612.374	716.014	547.732	876.757	1621.43	851.906	808.825	921.444
ACSM1	1.25975	0	0.929288	1.06319	1.11507	3.30537	0	1.12018	0	0	0	0	0	0	0	0	0	1.14379	0	0	1.15486	0	0	3.97746
ACSM2A	2.51951	4.10915	23.2322	7.44235	1.11507	4.40715	0	0	0	16.753	2.836	20.2601	29.156	0	0	0.850888	0.883657	1.14379	0	1.13864	1.15486	0	0	0
ACSM3	11.3378	6.57464	13.01	3.18958	2.23014	8.81431	14.5917	6.7211	1.34404	4.46747	11.344	9.11706	10.0538	15.2608	5.7432	5.95622	17.6731	10.2941	3.85726	3.41593	25.4069	11.9092	13.2762	21.2131
ACSM4	0	0	0	0	0	0	0	0	0	1.11687	0	0	0	0	0	0	0	0	0	0	0	0	0	0
ACSM5	0	0	0	1.06319	0	5.50894	1.04227	0	0	0	0	0	0	0.847821	2.46137	0.850888	1.76731	2.28758	1.28575	0	0	0	0	3.97746
ACSS1	157.469	155.326	102.222	122.267	268.732	136.622	232.425	224.037	159.94	22.8958	53.8841	14.1821	187.001	78.8474	58.2525	107.212	216.496	133.824	135.004	170.797	244.831	118.298	241.013	75.5717
ACSS2	0	0	0	0	8.92057	4.40715	0	0	1.34404	0.558434	0	36.4682	25.1345	8.47821	0.820457	5.10533	1.76731	11.4379	39.8584	0	127.035	3.17579	1.02124	29.168
ACSS3	8.81827	17.2584	40.8887	0	52.4083	39.6644	5.21133	12.322	18.8165	0	0	20.2601	10.0538	7.63039	9.84549	12.7633	16.7895	0	48.8587	14.8024	13.8583	4.76369	4.08497	25.1906
ACTA1	3.77926	0	8.36359	0	2.23014	0	7.29586	0	30.9128	17.8699	1033.72	23.2991	25.1345	25.4346	17.2296	5.10533	8.83657	9.15033	14.1433	5.69322	18.4778	3.17579	2.04249	0
ACTA2	41.5719	133.958	98.5045	24.4534	27.8768	22.0358	66.705	5.60091	322.569	20.1036	659.371	0	13.0699	6.78257	23.7933	5.10533	0.883657	13.7255	41.1442	21.6343	209.03	117.504	492.239	14.584
ACTB_1	55.4291	46.8443	49.2523	4.25277	169.491	201.627	283.496	292.368	88.7064	0	269.42	0	20.1076	20.3477	11.4864	23.8249	0.883657	22.8758	1.28575	21.6343	65.8271	16.6729	58.2109	49.0553
ACTB_2	114127	152362	152266	130980	123632	111107	138514	115584	93299	58582	52732.7	47004.5	51139.7	98571.1	81846.4	92770.7	128295	121001	102801	126415	188928	134931	136477	119590
ACTC1	83.1437	107.66	13.01	13.8215	30.1069	18.7304	15.634	34.7257	190.853	0.558434	1028.05	1.01301	0	6.78257	0	12.7633	6.1856	17.1569	3.85726	42.1299	100.473	19.0547	13.2762	2.65164
ACTG1	33394.8	42549.4	38924.2	39549.7	34789.1	39926.6	40233.5	33700.7	24820.3	13526.4	16932.4	10456.3	17281.5	26563.9	25442.4	25650.9	29104.1	34345.8	26526.4	29440.8	58454.5	27307.8	40924.3	31598.2
ACTL10	0	0	0	0	0	0	0	0	0	0	0	0	2.01076	0	0	0	0	0	0	0	0	0	0	0
ACTL6A	728.137	689.516	944.157	827.164	686.884	814.222	620.148	504.082	817.174	1105.14	721.763	751.651	1149.15	1000.43	987.831	980.224	873.053	883.007	972.031	883.589	736.801	1179.81	784.315	1004.97
ACTL6B	0	0	0	0	3.34521	0	0	0	0	0	0	0	0	1.69564	0	0	0	1.14379	0	0	0	0	2.04249	0
ACTL7A	0	0	0	0	0	0	0	0	0	0	1.418	0	0	0	0	0	0	0	0	0	0	0	0	0
ACTL7B	0	0.82183	0	0	0	0	4.16906	0	0	0	0	1.01301	0	0	0	0	0	0	1.28575	0	0	0	0	0
ACTL8	0	0	0	0	0	2.20358	0	0	0	0	0	0	0	0.847821	0.820457	0	0	1.14379	0	6.83187	0	0	0	14.584
ACTL9	0	0	0	0	0	0	0	0	0	0	0	0	0	0	0	1.70178	0	0	0	0	0	0.793948	0	0
ACTN1	1342.9	920.45	1077.97	1245	1549.95	1186.63	1337.23	1411.43	3155.8	1084.48	1304.56	414.32	1889.11	1875.38	1546.56	1490.76	1690.44	2105.72	900.028	2105.35	1249.56	1011.49	2095.59	1543.25
ACTN2	0	0	1.85858	3.18958	1.11507	2.20358	2.08453	1.12018	1.34404	0	4.25401	11.1431	3.01614	1.69564	1.64091	0.850888	1.76731	1.14379	3.85726	0	2.30972	0	0	0
ACTN3	0	0	0	0	0	0	0	2.24037	0	3.90904	8.50801	0	9.04843	4.23911	0	11.0616	0	0	0	0	12.7035	0	14.2974	1.32582
ACTN4	370.367	548.983	412.604	404.013	483.941	309.603	442.963	359.579	124.995	579.655	177.25	295.798	99.5327	296.737	335.567	559.885	348.161	439.216	396.012	403.08	409.976	165.141	543.301	656.28
ACTR10	390.523	375.577	408.887	425.277	364.628	494.703	479.442	328.214	366.922	529.954	631.011	364.682	261.399	392.541	466.84	316.531	511.637	487.255	441.014	330.207	394.963	473.193	325.777	433.543
ACTR1A	876.788	1065.91	1108.64	1069.57	864.18	1089.67	1115.22	830.056	469.069	827.6	728.853	183.354	275.474	1215.78	1023.93	1129.98	710.46	1027.12	735.452	1091.96	1325.78	1415.61	960.99	967.848
ACTR1B	2.51951	1.64366	12.0807	8.50554	14.4959	11.0179	6.2536	3.36055	0	1.6753	4.25401	0	2.01076	6.78257	13.9478	9.35977	15.0222	4.57517	0	9.10916	2.30972	8.73342	7.1487	2.65164
ACTR2	3876.26	4875.92	4704.98	4043.32	3780.09	3133.49	4163.85	3619.31	1415.27	2791.61	1956.84	1703.88	856.584	2458.68	3262.14	2751.77	3273.95	2940.69	3242.67	2731.61	4902.39	2904.26	3309.85	4200.19
ACTR3	1250.93	1626.4	1314.94	1532.06	1118.42	1204.25	1534.22	1637.71	680.083	650.576	550.185	603.752	630.374	1237.82	1004.24	1047.44	1277.77	1198.69	906.457	1459.74	1846.62	1926.12	1405.23	1569.77
ACTR3C	0	3.28732	3.71715	0	4.46028	5.50894	0	1.12018	0	0	0	0	0	0.847821	1.64091	5.10533	1.76731	1.14379	9.00028	0	1.15486	1.5879	0	0
ACTR5	0	0	7.4343	6.37915	5.57536	6.61073	0	7.84128	6.72018	6.70121	12.762	2.02601	5.0269	12.7173	11.4864	19.5704	0	4.57517	0	4.55458	0	6.35158	16.3399	1.32582
ACTR6	108.339	117.522	195.15	125.457	199.598	78.227	115.692	154.585	98.1147	333.944	418.311	257.304	215.151	143.282	213.319	135.291	145.803	233.333	192.863	75.1506	83.15	178.638	84.7632	98.1106
ACTR8	239.353	152.86	199.797	233.902	286.573	262.226	215.749	187.071	165.317	355.164	256.658	161.068	253.356	134.804	191.167	115.721	171.429	276.798	132.433	179.906	135.119	196.899	139.91	209.479
ACTRT1	1.25975	0	3.71715	4.25277	0	0	5.21133	0	0	0	0	0	0	0	0	0	0	0	1.28575	0	0	0	0	0
ACTRT2	0	0	0	0	0	0	0	0	0	0	0	0	0	0	0	0	0	0	0	0	0	0	0	0
ACVR1	147.391	115.878	121.737	37.2117	43.4878	146.538	163.636	47.0477	198.917	130.115	68.0641	38.4942	222.189	142.434	137.016	73.1764	96.3186	81.2092	190.292	138.915	102.783	100.831	121.528	107.391
ACVR1B	1.25975	0.82183	0	0	4.46028	0	0	3.36055	0	17.8699	1.418	8.10405	0	2.54346	5.7432	3.40355	7.06925	1.14379	3.85726	7.97051	0	0	0	1.32582
ACVR1C	0	0.82183	0	0	0	4.40715	0	0	0	0.558434	0	0	0	0	0	1.70178	0	6.86275	0	1.13864	2.30972	0	3.06373	0
ACVR2A	78.1047	91.2232	39.0301	49.97	94.7811	176.286	50.0288	164.667	73.922	141.284	87.9161	189.432	107.576	123.782	139.478	38.29	43.2992	40.0327	137.576	56.9322	69.2917	46.049	98.0394	18.5615
ACVR2B	50.3901	73.1429	41.818	77.613	70.2495	67.2091	60.4514	80.6532	178.757	111.128	77.9901	58.7544	85.4574	104.282	76.3025	77.4309	37.9972	45.7517	88.7171	86.537	135.119	48.4308	56.1684	120.65
ACVRL1	0	0	0	0	0	0	0	0	0	0	0	0	0	0	0	0	0.883657	3.43137	0	1.13864	0	0	0	0
ACY1	47.8706	55.8845	65.9794	8.50554	39.0275	68.3109	46.902	30.2449	29.5688	13.9609	2.836	8.10405	2.01076	6.78257	9.02503	22.974	37.1136	69.7713	57.859	48.9617	150.132	40.4913	39.8285	37.1229
ACYP1	73.0657	29.5859	59.4744	55.286	23.4165	60.5984	43.7752	60.4899	99.4587	83.2067	63.8101	23.2991	45.2421	55.9562	87.7889	67.2202	45.0665	115.523	61.7162	70.596	77.3757	99.2434	102.124	148.492
ACYP2	0	7.39647	0	0	2.23014	3.30537	4.16906	0	9.40826	0	0	0	0	0	10.6659	0	4.41828	0	10.286	0	0	0	5.10622	1.32582
ADA	89.4425	59.1718	160.767	316.831	330.061	319.519	312.68	143.383	79.2982	384.203	375.771	0	119.64	45.7823	116.505	434.804	168.778	204.739	182.577	181.045	362.626	69.8674	100.082	165.727
ADAD1	1.25975	0.82183	0.929288	1.06319	3.34521	2.20358	1.04227	1.12018	0	6.14278	2.836	3.03902	16.0861	0	3.28183	3.40355	0	5.71896	0	1.13864	0	3.96974	1.02124	2.65164
ADAD2	0	0	0.929288	0	0	0	0	0	0	0	0	0	0	0	0	0	0	0	0	0	0	0	0	0
ADAL	75.5852	130.671	59.4744	51.0332	65.7892	112.382	104.227	62.7302	48.3853	150.219	32.614	15.1951	24.1291	77.1517	47.5865	97.0013	66.2743	38.8889	23.1436	67.1801	101.628	97.6555	59.2321	98.1106
ADAM-9	76.8449	151.217	92.9288	97.8137	185.102	157.556	71.9163	152.345	73.922	123.414	85.0801	125.613	23.1238	81.3908	88.6094	168.476	22.0914	146.405	190.292	83.1211	205.565	203.251	105.188	108.717
ADAM10	927.178	862.1	708.117	873.944	558.651	579.541	411.695	544.409	323.913	1018.58	371.517	263.382	257.377	447.65	566.936	646.675	746.69	605.066	540.017	564.768	813.022	419.204	583.13	849.85
ADAM11	2.51951	6.57464	4.64644	1.06319	0	1.10179	0	0	1.34404	0	1.418	0	0	4.23911	4.92274	3.40355	3.53463	10.2941	0	2.27729	8.08403	6.35158	13.2762	11.9324
ADAM12	1.25975	3.28732	0	1.06319	1.11507	0	0	0	0	0	0	0	0	0.847821	0	0.850888	0	1.14379	0	1.13864	0	0	0	2.65164
ADAM15	0	0.82183	0	0	0	1.10179	0	0	0	0	0	0	0	0	1.64091	0	0	0	0	0	17.3229	0	1.02124	0
ADAM17	163.768	179.159	216.524	161.605	215.209	232.477	161.551	191.551	53.7615	240.685	129.038	157.016	67.3605	119.543	166.553	177.836	143.152	169.281	55.2875	112.726	189.397	265.178	138.889	196.221
ADAM18	0	0	0	0	1.11507	1.10179	0	0	1.34404	0	0	1.01301	0	0	0.820457	0	0	0	3.85726	2.27729	2.30972	0	0	0
ADAM19	7.55852	14.7929	46.4644	23.3902	6.69043	2.20358	29.1834	17.9229	5.37615	0	0	63.8194	114.613	28.8259	20.5114	39.1409	68.0416	74.3465	118.289	23.9115	180.158	34.1397	49.0197	1.32582
ADAM1B	0	4.10915	0.929288	0	11.1507	0	4.16906	1.12018	0	0	0	0	2.01076	10.1739	0	0	0	0	36.0011	9.10916	0	0	0	1.32582
ADAM2	0	0.82183	0	0	1.11507	2.20358	1.04227	0	0	2.23374	0	0	3.01614	0	0	1.70178	0.883657	0	0	0	0	0.793948	1.02124	1.32582
ADAM20	27.7146	6.57464	2.78786	6.37915	32.3371	37.4608	37.5216	2.24037	20.1606	13.4024	2.836	0	0	22.0433	25.4342	1.70178	0	44.6079	28.2866	30.7434	10.3938	9.52737	23.4886	11.9324
ADAM21	0	0.82183	0	0	0	3.30537	0	1.12018	0	2.23374	1.418	0	0	4.23911	1.64091	0	0	8.00654	0	0	1.15486	0.793948	1.02124	1.32582
ADAM22	1.25975	0.82183	0	0	0	0	0	0	0	0	0	0	0	4.23911	0	0	0	0	0	0	0	0	0	0
ADAM23	1.25975	0.82183	0	8.50554	0	0	0	0	0	0	0	17.2211	0	0	3.28183	0	0	1.14379	0	0	0	0	12.2549	1.32582
ADAM28	1.25975	0	1.85858	2.12638	4.46028	2.20358	0	3.36055	13.4404	11.1687	22.688	6.07804	0	13.5651	4.10229	12.7633	7.06925	0	0	1.13864	0	6.35158	0	0
ADAM32	0	0	0	0	0	8.81431	1.04227	0	6.72018	0	0	0	0	0	0	4.25444	10.6039	19.4445	3.85726	0	5.77431	0	0	0
ADAM33	0	0	2.78786	0	0	0	0	0	2.68807	0	0	0	0	0	0	0	0	4.57517	1.28575	1.13864	0	0	0	0
ADAM7	0	0	0	0	0	0	0	0	0	0	0	15.1951	0	0	0	0	0	0	2.57151	0	0	0	0	0
ADAM8	30.2341	10.6838	37.1715	23.3902	20.0713	2.20358	11.4649	72.8119	34.945	3.35061	2.836	7.09104	26.1399	17.8042	9.84549	8.50888	0.883657	12.5817	23.1436	6.83187	0	7.14553	1.02124	10.6066
ADAMDEC1	0	0	1.85858	0	0	0	2.08453	1.12018	0	0	0	0	0	3.39128	0	0.850888	0	0	1.28575	0	0	0	0	0
ADAMTS1	22.6756	75.6084	26.0201	6.37915	10.0356	8.81431	3.1268	39.2064	30.9128	43.5579	22.688	3.03902	26.1399	22.8912	24.6137	117.423	26.5097	24.0196	59.1447	18.2183	0	1.5879	54.1259	5.30328
ADAMTS10	0	0	0	0	0	0	0	0	0	0	0	0	0	0	0	0	0	0	0	0	0	0	0	0
ADAMTS12	21.4158	9.86197	9.29288	8.50554	6.69043	17.6286	35.437	1.12018	16.1284	0	0	20.2601	1.00538	21.1955	13.1273	16.1669	23.8587	26.3072	36.0011	6.83187	38.1104	0	17.3611	11.9324
ADAMTS13	0	0	0	0	0	0	0	0	0	0.558434	0	0	0	0.847821	0	0	0	0	0	0	6.92917	0	0	1.32582
ADAMTS14	0	0	0	0	0	1.10179	0	0	0	0	0	0	0	0	0	0	4.41828	3.43137	1.28575	0	1.15486	0.793948	0	0
ADAMTS15	0	0	0	0	0	0	0	0	0	0	1.418	0	0	0	0	0	0.883657	2.28758	0	0	0	0	0	0
ADAMTS16	0	0.82183	0	2.12638	1.11507	0	0	1.12018	0	0	1.418	0	1.00538	0.847821	0.820457	0	0	1.14379	0	2.27729	0	0	2.04249	0
ADAMTS17	0	0.82183	0.929288	0	1.11507	0	0	0	2.68807	0	1.418	0	0	1.69564	0	0	1.76731	0	0	1.13864	1.15486	0	0	0
ADAMTS18	0	1.64366	14.8686	0	2.23014	0	16.6763	1.12018	0	0	0	0	0	0.847821	0	1.70178	5.30194	1.14379	0	9.10916	0	0.793948	0	0
ADAMTS19	6.29877	0.82183	0	0	1.11507	2.20358	2.08453	1.12018	4.03211	0	0	1.01301	1.00538	0.847821	1.64091	0.850888	1.76731	0	1.28575	5.69322	1.15486	0	1.02124	9.28073
ADAMTS2	0	0	0	1.06319	2.23014	0	0	0	0	0	1.418	0	5.0269	0	0.820457	23.8249	0	2.28758	0	7.97051	3.46458	0	2.04249	0
ADAMTS20	2.51951	0	1.85858	0	1.11507	5.50894	3.1268	0	0	0	0	0	0	0.847821	1.64091	11.9124	0	3.43137	0	3.41593	0	0	1.02124	1.32582
ADAMTS3	23.9353	9.86197	26.0201	10.6319	2.23014	16.5268	35.437	14.5624	0	0.558434	0	0	0	5.08693	0	5.95622	0.883657	8.00654	2.57151	46.6844	34.6458	48.4308	10.2124	112.695
ADAMTS4	6.29877	0	0	0	0	3.30537	0	0	9.40826	59.194	2.836	2.02601	21.113	2.54346	41.0229	0	1.76731	1.14379	0	0	0	0	6.12746	18.5615
ADAMTS5	5.03901	3.28732	0	5.31596	2.23014	3.30537	0	0	0	2.79217	0	0	0	0.847821	0	0.850888	0	0	0	1.13864	1.15486	0	0	0
ADAMTS6	6.29877	1.64366	0	1.06319	12.2658	0	18.7608	5.60091	1.34404	0.558434	11.344	8.10405	14.0753	5.93475	18.8705	1.70178	0	18.3007	36.0011	0	10.3938	8.73342	15.3186	6.62909
ADAMTS7	2.51951	0	0	0	0	2.20358	0	0	0	0	0	0	1.00538	0	0	0	0	0	0	0	2.30972	0.793948	3.06373	2.65164
ADAMTS8	2.51951	0	0	2.12638	0	0	0	1.12018	1.34404	0	0	0	0	0	0	2.55267	0.883657	0	0	2.27729	0	0	0	0
ADAMTS9	1.25975	1.64366	0.929288	2.12638	1.11507	2.20358	4.16906	0	0	0	5.67201	9.11706	16.0861	0.847821	14.7682	0	0.883657	2.28758	2.57151	0	0	0	8.16995	0
ADAMTSL1	3.77926	3.28732	2.78786	3.18958	3.34521	4.40715	0	0	1.34404	0	0	16.2081	8.04305	4.23911	0	3.40355	8.83657	8.00654	9.00028	10.2478	6.92917	0.793948	1.02124	0
ADAMTSL2	0	0	0	0	0	0	0	0	0	0	0	0	0	0	0	0	0	0	0	0	0	0	0	0
ADAMTSL3	1.25975	5.75281	9.29288	2.12638	2.23014	2.20358	4.16906	0	0	0.558434	1.418	2.02601	11.0592	3.39128	1.64091	1.70178	0.883657	9.15033	1.28575	5.69322	3.46458	0	4.08497	18.5615
ADAMTSL4	18.8963	8.2183	0	14.8847	43.4878	22.0358	4.16906	0	6.72018	0	9.92601	0	8.04305	22.0433	14.7682	18.7195	10.6039	4.57517	32.1439	6.83187	77.3757	20.6426	7.1487	0
ADAP1	0	0	0	1.06319	0	0	0	4.48073	0	0	0	0	0	0.847821	0.820457	0.850888	0	4.57517	0	0	2.30972	0	1.02124	7.95491
ADAP2	8.81827	9.86197	26.9493	2.12638	5.57536	16.5268	20.8453	12.322	2.68807	0	4.25401	0	0	2.54346	3.28183	0	0	8.00654	0	5.69322	24.2521	0	0	34.4713
ADAR	91.962	75.6084	102.222	43.5909	43.4878	110.179	40.6484	154.585	29.5688	110.57	99.2601	85.0925	89.4789	64.4344	62.3548	92.7468	30.0443	106.373	1.28575	70.596	19.6326	29.3761	98.0394	110.043
ADARB1	0	0	0	0	0	1.10179	0	0	0	0	1.418	0	0	0.847821	1.64091	4.25444	0	0	0	0	16.1681	0.793948	1.02124	0
ADARB2	0	0	0	1.06319	0	0	0	0	0	0	0	0	0	0	0	0	0	0	0	0	0	0	0	0
ADAT1	34.0133	62.4591	73.4137	95.6873	40.1426	31.9519	55.2401	35.8459	37.633	68.129	119.112	70.9104	25.1345	55.9562	45.1252	36.5882	28.277	50.3268	59.1447	4.55458	43.8847	50.8126	11.2337	41.1004
ADCK1	42.8316	32.8732	43.6765	7.44235	44.6028	13.2215	21.8876	10.0816	34.945	20.1036	38.2861	0	2.01076	48.3258	38.5615	62.9657	91.0166	60.621	3.85726	21.6343	55.4333	34.1397	75.572	54.3586
ADCK2	12.5975	28.7641	21.3736	15.9479	42.3727	36.359	44.8174	48.1679	24.1927	20.6621	18.434	15.1951	56.3013	18.6521	9.84549	24.6758	11.4875	8.00654	12.8575	19.357	21.9424	29.3761	54.1259	46.4037
ADCK3	61.7279	11.5056	29.7372	32.959	73.5947	50.6823	67.7473	33.6055	10.7523	54.7266	12.762	7.09104	65.3497	61.8909	47.5865	30.632	14.1385	26.3072	86.1456	40.9912	23.0972	31.7579	37.786	34.4713
ADCK4	35.2731	28.7641	31.5958	55.286	36.7973	48.4787	78.1699	97.4559	49.7294	39.6488	7.09001	17.2211	7.03766	30.5216	43.4842	39.1409	25.626	57.1896	24.4293	30.7434	56.5882	6.35158	20.4249	30.4938
ADCK5	159.989	174.228	144.04	172.237	223.014	120.095	140.706	219.556	87.3624	17.3115	32.614	27.3512	31.1668	113.608	76.3025	155.713	128.13	105.229	160.719	105.894	140.893	85.7463	107.231	103.414
ADCY1	18.8963	1.64366	0	3.18958	0	2.20358	0	0	6.72018	13.9609	0	0	8.04305	9.32603	1.64091	8.50888	32.6953	6.86275	5.14302	18.2183	8.08403	13.4971	33.701	0
ADCY10	5.03901	13.9711	12.0807	4.25277	3.34521	8.81431	5.21133	2.24037	4.03211	0	0	0	8.04305	6.78257	0.820457	6.80711	2.65097	1.14379	1.28575	1.13864	1.15486	0.793948	1.02124	7.95491
ADCY2	15.117	26.2986	0.929288	13.8215	18.9562	6.61073	25.0144	6.7211	28.2248	18.9868	0	0	16.0861	4.23911	13.9478	15.316	54.7867	4.57517	3.85726	59.2095	1.15486	4.76369	25.5311	34.4713
ADCY3	2.51951	4.10915	2.78786	1.06319	0	1.10179	0	0	0	1.11687	4.25401	0	1.00538	0.847821	0.820457	1.70178	0	0	0	2.27729	0	0	1.02124	3.97746
ADCY4	5.03901	0	0	1.06319	0	0	2.08453	0	0	0	0	0	23.1238	0	0	0	0	0	0	0	1.15486	0	0	0
ADCY5	0	0	0	0	0	0	2.08453	0	0	0.558434	0	0	2.01076	1.69564	0	0	0	0	0	0	0	1.5879	0	0
ADCY6	1.25975	7.39647	0	0	2.23014	0	3.1268	0	4.03211	12.844	1.418	15.1951	0	9.32603	17.2296	13.6142	0	0	0	5.69322	9.23889	2.38184	13.2762	0
ADCY7	2.51951	18.0803	31.5958	0	0	44.0715	33.3525	13.4422	2.68807	0	8.50801	11.1431	3.01614	11.0217	11.4864	11.9124	0	0	6.42877	3.41593	5.77431	0.793948	4.08497	0
ADCY8	0	0	0	1.06319	1.11507	1.10179	2.08453	2.24037	0	0.558434	0	0	1.00538	0	0.820457	1.70178	1.76731	0	1.28575	0	0	0	1.02124	0
ADCY9	21.4158	6.57464	5.57573	10.6319	39.0275	17.6286	11.4649	2.24037	4.03211	22.3374	1.418	9.11706	0	9.32603	21.3319	15.316	1.76731	13.7255	0	9.10916	4.61945	8.73342	7.1487	0
ADCYAP1	3.77926	1.64366	0.929288	1.06319	4.46028	0	0	0	0	0	0	0	0	5.08693	0	1.70178	0	0	3.85726	1.13864	0	0	3.06373	0
ADCYAP1R1	0	0	0	0	0	0	0	0	0	0	0	0	0	0	0	0.850888	0	0	0	0	0	0	0	0
ADD1	80.6242	94.5105	66.9087	85.0554	80.2851	69.4127	57.3246	54.889	43.0092	85.9989	24.106	47.6113	2.01076	69.5213	49.2274	75.7291	46.8338	74.3465	78.431	107.033	75.066	43.6671	51.0622	88.8299
ADD2	84.4035	71.4992	70.6259	47.8437	47.9481	14.3233	45.8597	165.787	43.0092	21.7789	59.5561	8.10405	13.0699	127.173	63.9957	116.572	44.1828	74.3465	136.29	116.142	38.1104	126.238	49.0197	163.076
ADD3	1195.51	1314.11	1359.55	1037.68	917.704	1101.79	1095.42	713.556	1090.01	2821.21	1103.21	4368.08	1158.2	1575.25	1587.59	1046.59	1764.66	1064.87	1351.33	946.214	942.367	1638.71	996.733	1541.93
ADGB	2.51951	4.93098	1.85858	4.25277	2.23014	1.10179	1.04227	4.48073	1.34404	0	0	0	0	2.54346	0.820457	3.40355	1.76731	1.14379	3.85726	1.13864	0	0	1.02124	1.32582
ADH4	0	0	0	2.12638	0	0	0	1.12018	0	0	0	0	0	0	1.64091	0	0	0	0	0	0	0	0	0
ADH5	725.618	752.797	811.268	738.919	819.577	791.084	770.234	742.681	758.037	1268.76	904.685	817.496	1022.47	903.777	940.244	838.976	530.194	409.477	642.877	565.907	560.108	781.244	814.952	587.338
ADH6	3.77926	0	19.515	2.12638	3.34521	6.61073	15.634	0	0	0	0	1.01301	3.01614	4.23911	1.64091	0	0	8.00654	10.286	4.55458	2.30972	0	4.08497	5.30328
ADH7	0	0	0	0	0	0	0	0	0	0	0	0	0	0	0	0	0	0	0	0	0	0	0	3.97746
ADHFE1	11.3378	6.57464	1.85858	0	2.23014	2.20358	3.1268	8.96146	0	6.70121	0	1.01301	6.03228	0	4.10229	5.10533	1.76731	2.28758	1.28575	0	0	0	0	2.65164
ADI1	41.5719	26.2986	14.8686	12.7583	27.8768	22.0358	18.7608	24.644	4.03211	32.9476	5.67201	6.07804	16.0861	32.2172	29.5365	47.6498	22.0914	25.1634	81.0026	39.8526	33.491	23.8184	62.2958	106.066
ADIG	0	0.82183	2.78786	0	0	0	3.1268	0	0	0	2.836	0	0	1.69564	0	3.40355	0	0	1.28575	0	0	0	0	2.65164
ADIPOQ	0	0	0.929288	0	0	7.71252	7.29586	0	0	0	1.418	0	0	0	0	7.658	0	0	0	1.13864	2.30972	0	0	1.32582
ADIPOR1	102.04	73.9647	82.7066	112.698	85.8605	95.8556	145.917	90.7348	61.8257	127.881	79.4081	90.1576	87.4681	91.5647	75.4821	123.379	67.1579	70.9151	63.002	110.449	71.6014	102.419	76.5932	145.84
ADIPOR2	1109.84	1403.69	1467.35	1855.27	1470.78	1760.66	1485.23	2430.8	2064.44	3471.23	3481.19	3795.73	2568.75	2183.99	1969.92	2022.56	1866.28	1975.33	1683.05	2073.47	2650.41	2015.83	2061.89	2621.14
ADM2	0	0	0	0	0	0	0	0	0	0	0	0	0	0	0	0	0	0	0	0	0	0	0	0
ADNP2	74.3254	73.1429	25.0908	59.5388	113.737	89.2449	112.565	91.855	63.1697	29.597	170.16	29.3772	65.3497	73.7604	73.8412	68.0711	68.9252	34.3137	27.0009	102.478	71.6014	66.6916	37.786	34.4713
ADO	0	0.82183	0	0	1.11507	2.20358	0	0	0	0	0	0	0	0.847821	0	3.40355	0	5.71896	0	3.41593	1.15486	0	0	2.65164
ADORA1	0	0	0	0	0	0	0	1.12018	0	0	0	0	0	0	0	0	0	20.5882	1.28575	2.27729	0	0	1.02124	0
ADORA2A	0	0	0	0	0	0	0	0	1.34404	0	0	0	0	0	0	0	0	0	1.28575	0	2.30972	0	0	0
ADORA2B	3.77926	0	2.78786	0	4.46028	0	9.38039	5.60091	0	0	2.836	3.03902	0	7.63039	2.46137	3.40355	0	1.14379	5.14302	11.3864	0	15.085	11.2337	0
ADORA3	0	0	0	0	0	0	0	0	0	0	0	0	0	0	0	0	0	0	0	0	0	0	0	0
ADPGK	89.4425	18.9021	0	14.8847	17.8411	49.5805	42.7329	43.6871	107.523	54.7266	19.852	128.652	74.3982	89.0212	45.9456	39.9918	36.2299	73.2027	55.2875	68.3187	24.2521	53.9884	84.7632	51.7069
ADPRH	0	0	0	0	0	0	0	0	2.68807	0	0	0	0	0	0	1.70178	0	0	16.7148	0	0	0	0	9.28073
ADPRHL1	0	0	0	0	0	1.10179	0	0	0	0	0	0	0	0	0	0	0	0	1.28575	0	0	0	0	0
ADPRHL2	105.819	49.3098	36.2422	51.0332	70.2495	56.1912	62.536	52.6486	26.8807	111.128	19.852	78.0015	28.1507	72.9126	61.5343	95.2995	31.8116	42.3203	48.8587	58.0709	31.1813	96.0677	69.4445	45.0778
ADPRM	39.0523	11.5056	34.3837	25.5166	61.3289	38.5626	23.9721	32.4853	18.8165	0	9.92601	52.6763	34.1829	28.8259	29.5365	62.1149	37.9972	38.8889	37.2869	22.7729	20.7875	43.6671	14.2974	2.65164
ADRA1A	0	0	0	1.06319	0	0	0	0	0	0	0	0	0	0	0	0	0	3.43137	0	0	0	0	0	0
ADRA1B	0	0	0	1.06319	0	0	0	0	0	0	0	0	0	0	0	0	0	0	0	0	0	0.793948	0	0
ADRA1D	0	0	0	0	0	0	1.04227	0	0	0	0	0	0	0	0.820457	0.850888	0	0	1.28575	0	0	0	0	2.65164
ADRA2B	0	0	0	0	0	0	0	0	0	0	0	0	0	0	0	0	0	0	0	0	0	0	9.19119	0
ADRB1	0	0	0	1.06319	0	0	0	0	0	0.558434	0	0	0	0	0	0	0	0	0	0	0	0	1.02124	0
ADRB2	6.29877	9.86197	0	2.12638	13.3809	0	2.08453	16.8027	16.1284	35.7398	29.778	27.3512	88.4735	5.08693	23.7933	17.8687	62.7396	13.7255	15.4291	11.3864	0	14.2911	5.10622	10.6066
ADRB3	2.51951	2.46549	5.57573	0	8.92057	8.81431	5.21133	4.48073	1.34404	0	0	0	0	0	0.820457	2.55267	0	0	0	0	0	0	13.2762	10.6066
ADRBK1	26.4548	64.1028	25.0908	48.9068	43.4878	35.2572	18.7608	42.5669	123.651	165.297	168.742	45.5853	132.71	58.4997	71.3798	101.256	68.0416	14.8693	38.5726	86.537	47.3493	38.9034	68.4233	78.2233
ADRBK2	0	0	0	1.06319	0	0	0	0	0	0	0	5.06503	10.0538	0	0	0	0	4.57517	1.28575	0	0	0	0	0
ADRM1	624.838	712.527	687.673	618.778	626.67	440.715	607.641	580.255	654.546	934.819	906.103	587.544	723.874	690.974	724.464	869.608	477.175	607.353	506.587	581.848	530.081	478.75	638.277	684.123
ADSL	1099.76	1225.35	1524.96	1184.4	1363.73	973.981	1073.53	804.291	865.56	1051.53	511.899	953.239	582.115	824.082	743.334	793.879	1073.64	826.961	1170.04	1209.24	1418.17	864.609	1119.28	1095.13
ADSS	1356.75	1180.15	1158.82	1015.35	1382.69	1245.02	1015.17	993.602	1119.58	1230.79	975.585	307.954	755.041	1014.84	875.428	750.484	1249.49	1056.86	646.735	1145.48	981.632	773.305	613.767	890.95
ADSSL1	0	0	0	11.6951	8.92057	0	0	8.96146	0	0	0	0	0	0	0	7.658	0	0	0	0	16.1681	0	0	0
AEBP1	0	0	0	0	0	0	0	0	0	0	0	0	5.0269	0.847821	0	5.95622	0	0	0	0	1.15486	0	0	0
AEBP2	1118.66	901.548	1296.36	952.62	1844.33	1611.92	837.982	1409.19	1162.59	1121.89	518.989	1641.07	1332.13	1214.93	1078.08	1071.27	1435.06	1087.75	1225.32	1436.97	1766.94	1541.05	641.341	1088.5
AEN	30.2341	54.2408	25.0908	13.8215	78.055	30.8501	27.0989	35.8459	2.68807	77.0639	99.2601	48.6243	25.1345	35.6085	54.9706	97.0013	47.7175	37.7451	38.5726	30.7434	26.5618	37.3155	31.6585	79.5491
AES_1	79.3644	8.2183	11.1515	87.1818	54.6385	36.359	57.3246	4.48073	38.9771	92.7001	164.488	57.7414	146.786	55.9562	27.0751	4.25444	11.4875	78.9216	88.7171	87.6757	95.8535	32.5518	81.6995	35.7971
AES_2	0	4.93098	0	2.12638	0	1.10179	13.5495	0	1.34404	0	0	0	0	0	0.820457	4.25444	0.883657	2.28758	7.71453	0	0	2.38184	0	0
AFAP1	17.6365	16.4366	9.29288	26.5798	35.6823	28.6465	38.5638	44.8073	14.7844	16.1946	0	6.07804	9.04843	27.1303	18.0501	5.10533	9.72022	18.3007	24.4293	14.8024	8.08403	6.35158	64.3383	26.5164
AFAP1L1	0	3.28732	1.85858	2.12638	3.34521	0	0	0	0	0	0	2.02601	0	0.847821	0.820457	1.70178	0	0	0	1.13864	0	0	17.3611	1.32582
AFAP1L2	30.2341	58.35	27.8786	36.1485	43.4878	20.934	26.0566	36.966	26.8807	193.218	62.3921	125.613	56.3013	46.6302	201.012	137.844	7.06925	27.451	38.5726	71.7346	12.7035	31.7579	59.2321	34.4713
AFF1	323.757	231.756	184.928	335.969	366.858	402.153	187.608	287.887	513.422	221.14	313.378	410.268	407.179	273.846	217.421	285.899	280.119	261.928	177.434	237.977	139.738	258.033	251.226	233.344
AFF2	8.81827	0.82183	6.50502	3.18958	0	1.10179	0	12.322	4.03211	0	0	18.2341	3.01614	0	1.64091	0	0	0	0	1.13864	0	0	0	0
AFF3	0	0	0	1.06319	0	5.50894	0	0	6.72018	0	0	7.09104	0	0	0	1.70178	0	2.28758	0	3.41593	0	0	0	0
AFF4	103.3	80.5394	73.4137	58.4756	109.277	142.131	145.917	124.34	145.156	26.8048	59.5561	103.327	66.3551	111.065	76.3025	55.3078	32.6953	104.085	149.148	53.5163	88.9243	46.8429	182.803	160.424
AFG3L2	233.054	161.079	118.949	207.323	156.11	262.226	179.27	206.114	288.968	34.0645	151.726	57.7414	192.028	257.738	154.246	127.633	129.014	272.222	150.433	153.717	228.663	85.7463	188.93	225.389
AFM	1.25975	1.64366	2.78786	0	1.11507	4.40715	1.04227	0	0	0	0	2.02601	0	0.847821	0	0.850888	2.65097	0	1.28575	0	1.15486	0	0	0
AFMID	0	0	0	0	0	0	0	0	0	3.35061	0	0	0	0	1.64091	0	0	4.57517	0	1.13864	1.15486	0.793948	0	1.32582
AFP	0	0.82183	1.85858	0	0	1.10179	1.04227	3.36055	1.34404	0	0	0	0	0	0	0.850888	0.883657	1.14379	1.28575	0	1.15486	0	0	1.32582
AFTPH	627.357	595.005	795.47	709.149	757.133	719.468	750.431	558.971	958.298	1253.13	860.727	662.506	734.933	681.648	1030.49	895.986	875.704	820.099	853.741	742.397	578.586	538.296	561.684	536.957
AGA	42.8316	58.35	39.0301	52.0964	43.4878	49.5805	35.437	94.0954	30.9128	0	25.524	9.11706	15.0807	30.5216	13.1273	42.5444	41.5319	27.451	54.0017	22.7729	103.938	80.9826	24.5098	33.1455
AGAP2	0	0	0	0	0	1.10179	0	0	0	0	0	0	0	0	0.820457	0.850888	0.883657	0	0	0	0	0	0	1.32582
AGAP3	1.25975	0.82183	0.929288	1.06319	0	1.10179	2.08453	2.24037	0	0	0	0	0	0	0	0	0	0	1.28575	0	0	0	0	0
AGBL3	1.25975	4.93098	1.85858	0	6.69043	13.2215	9.38039	5.60091	1.34404	18.4283	12.762	20.2601	1.00538	1.69564	5.7432	6.80711	10.6039	1.14379	5.14302	10.2478	0	1.5879	4.08497	5.30328
AGBL4	0	0	0	0	0	0	0	0	0	0	0	0	0	0	0	0	0	0	0	0	0	0	0	0
AGBL5	66.7669	23.0113	18.5858	36.1485	6.69043	20.934	19.8031	33.6055	10.7523	12.2856	0	9.11706	0	18.6521	22.1523	38.29	9.72022	40.0327	24.4293	13.6637	12.7035	38.9034	2.04249	62.3135
AGER	3.77926	2.46549	1.85858	2.12638	4.46028	0	0	2.24037	2.68807	0	0	0	2.01076	0	0.820457	2.55267	3.53463	3.43137	1.28575	0	1.15486	0	4.08497	1.32582
AGFG1	297.302	286.819	364.281	318.958	345.672	449.53	528.429	334.935	706.963	301.555	260.912	234.004	503.696	300.976	271.571	304.618	235.936	366.013	469.3	405.358	456.17	229.451	466.708	184.289
AGFG2	2.51951	16.4366	12.0807	21.2638	11.1507	15.425	18.7608	11.2018	26.8807	73.7133	59.5561	59.7674	41.2206	30.5216	48.407	56.1586	2.65097	24.0196	42.4299	15.941	34.6458	8.73342	23.4886	34.4713
AGGF1	70.5462	118.344	136.605	193.501	104.817	92.5502	71.9163	133.302	118.275	45.7916	80.8261	94.2096	137.737	104.282	49.2274	86.7906	148.454	116.667	106.718	127.528	124.725	95.2737	120.507	53.0328
AGK	128.495	168.475	257.413	178.616	331.176	147.64	156.34	192.671	155.908	297.645	129.038	232.991	333.786	241.629	282.237	219.529	268.632	185.294	105.432	190.154	176.694	305.67	310.458	128.604
AGL	148.651	98.6197	233.251	173.3	220.784	185.1	109.438	150.105	51.0734	27.9217	42.5401	36.4682	73.3928	145.825	154.246	170.178	232.402	131.536	65.5735	112.726	81.9952	127.032	93.9544	193.57
AGMAT	0	1.64366	0	3.18958	0	0	1.04227	3.36055	0	0	0	0	0	3.39128	0	0	0.883657	1.14379	0	1.13864	12.7035	2.38184	0	0
AGMO	1.25975	0	0	9.56873	14.4959	1.10179	9.38039	30.2449	16.1284	0	15.598	37.4812	0	1.69564	9.84549	4.25444	0.883657	1.14379	9.00028	0	0	27.7882	0	2.65164
2003-08-01	3.77926	14.7929	22.3029	8.50554	32.3371	6.61073	7.29586	15.6826	20.1606	15.0777	68.0641	18.2341	64.3444	29.6737	42.6638	4.25444	39.7646	4.57517	61.7162	35.298	5.77431	32.5518	36.7648	67.6168
2004-08-01	11.3378	17.2584	26.0201	7.44235	5.57536	60.5984	29.1834	34.7257	1.34404	3.90904	21.27	17.2211	4.02152	22.0433	12.3069	26.3775	9.72022	26.3072	11.5718	6.83187	20.7875	13.4971	15.3186	25.1906
AGP	0	0	0	0	0	0	0	0	0	0	0	0	0	0	0	0	0	0	0	0	0	0	0	0
AGPAT1	35.2731	4.93098	0.929288	1.06319	3.34521	0	5.21133	12.322	8.06422	25.688	12.762	112.444	56.3013	1.69564	27.0751	28.0793	4.41828	29.7386	12.8575	15.941	69.2917	11.9092	28.5948	11.9324
AGPAT2	6.29877	4.10915	0	4.25277	7.8055	0	15.634	0	0	0	2.836	0	5.0269	2.54346	0	1.70178	0	3.43137	0	0	1.15486	0	9.19119	0
AGPAT3	16.3768	7.39647	0	0	0	0	10.4227	1.12018	14.7844	27.9217	0	35.4552	18.0969	11.0217	17.2296	11.9124	0	18.3007	10.286	13.6637	24.2521	7.93948	19.4036	9.28073
AGPAT4	469.888	664.039	427.472	599.64	480.596	491.398	375.216	523.125	508.046	333.944	238.224	71.9234	385.061	655.366	526.734	704.536	492.197	569.608	329.153	831.211	496.59	431.907	456.496	812.727
AGPAT5	4239.07	4523.35	4196.66	4971.49	3786.78	4367.49	3132.01	3451.28	4037.49	8509.42	6890.07	8346.16	3903.89	3786.37	3847.12	3576.28	3357.9	4439.06	4678.86	3397.72	2357.07	4061.04	3477.33	2704.67
AGPAT6	91.962	184.912	96.6459	94.6241	93.666	161.963	138.621	101.937	38.9771	166.413	83.6621	122.574	168.904	109.369	128.812	106.361	101.621	152.124	114.432	116.142	148.977	114.328	171.569	80.875
AGPAT9	211.639	308.186	183.999	197.754	312.22	231.376	202.2	125.46	56.4495	63.1031	103.514	199.562	87.4681	87.3256	123.069	334.399	230.634	101.797	173.577	177.629	274.857	195.311	178.718	229.367
AGPS	75.5852	150.395	124.525	188.185	70.2495	177.388	150.086	95.2155	243.271	212.763	106.35	275.538	190.017	133.108	143.58	89.3433	135.199	169.281	209.578	168.519	293.335	277.882	218.546	262.512
AGR2	0	0	0	0	0	4.40715	3.1268	0	0	0	0	0	0	0	1.64091	0	0	0	0	0	8.08403	6.35158	0	0
AGR3	0	5.75281	0	0	2.23014	0	0	0	0	0	0	0	0	0.847821	0	0	1.76731	2.28758	0	0	0	2.38184	0	0
AGRN	40.3121	46.0225	39.9594	1.06319	43.4878	22.0358	27.0989	11.2018	9.40826	0	0	23.2991	5.0269	5.93475	3.28183	13.6142	4.41828	17.1569	37.2869	34.1593	31.1813	29.3761	35.7435	17.2356
AGRP	0	0	0	0	0	0	0	1.12018	0	0	0	0	0	0	0	0	0	1.14379	0	0	0	0.793948	0	0
AGT	1.25975	0	0	2.12638	1.11507	0	0	0	0	0	0	0	0	0	0	0	0	2.28758	0	0	0	0	0	3.97746
AGTPBP1	0	35.3387	20.4443	5.31596	2.23014	25.3411	50.0288	34.7257	6.72018	57.5187	0	27.3512	38.2045	41.5432	45.1252	37.4391	57.4377	19.4445	150.433	33.0207	16.1681	34.1397	51.0622	94.1331
AGTR1	0	0	0	0	22.3014	0	0	2.24037	13.4404	0	1.418	20.2601	0	0	0	1.70178	0	0	14.1433	1.13864	4.61945	1.5879	0	2.65164
AGTRAP	366.588	476.662	360.564	219.018	294.379	382.321	458.597	329.334	278.216	107.778	53.8841	12.1561	70.3766	162.782	134.555	225.485	322.535	350	396.012	386.001	971.238	502.569	517.77	339.41
AGXT	0	0	0	0	0	0	0	0	0	0	0	0	0	0	0	0	0	0	0	0	0	0	0	0
AGXT2	0	0	0	0	0	0	0	1.12018	0	0	0	0	4.02152	0	0	0	0	0	0	0	2.30972	0	0	0
AHCTF1	478.706	406.806	562.219	645.358	518.508	621.409	597.218	701.234	946.202	1085.04	941.553	1321.97	895.794	733.365	819.637	651.781	597.352	844.118	834.455	705.96	605.147	392.21	753.678	656.28
AHCY	3092.69	2937.22	2389.2	2767.49	2619.3	4205.53	3561.42	3677.56	2029.5	858.872	1150	321.123	1593.53	3308.2	2570.49	4102.13	3181.16	5101.31	2468.65	2787.4	3434.56	4558.05	2922.8	4694.72
AHCYL1	224.236	221.894	231.393	161.605	220.784	320.62	219.918	290.127	326.601	153.569	158.816	118.522	216.157	271.303	173.117	233.143	195.288	216.177	213.435	179.906	299.109	285.027	167.484	216.108
AHCYL2	521.538	681.297	1086.34	530.533	298.839	816.425	688.938	694.513	267.463	355.723	160.234	248.187	210.125	323.868	233.83	333.548	569.075	426.634	207.007	325.652	913.495	567.672	286.969	985.083
AHDC1	0	0.82183	0.929288	0	0	2.20358	1.04227	2.24037	0	0	0	0	0	0	3.28183	0	0	0	5.14302	1.13864	2.30972	2.38184	0	1.32582
AHI1	76.8449	25.4767	19.515	68.0443	88.0906	51.7841	34.3948	26.8844	165.317	18.4283	130.456	71.9234	111.597	116.151	68.9184	97.8522	155.524	120.098	20.5721	35.298	39.2653	118.298	66.3808	19.8873
AHNAK	711.761	684.585	743.43	638.979	1020.29	828.545	1436.24	835.656	356.17	138.492	340.32	377.851	648.471	415.432	444.688	576.052	903.097	1035.13	870.456	1335.63	3004.95	753.456	1982.23	2184.95
AHR	20.156	3.28732	2.78786	8.50554	27.8768	48.4787	21.8876	8.96146	6.72018	0	4.25401	34.4422	9.04843	14.413	8.20457	7.658	9.72022	1.14379	24.4293	17.0797	18.4778	6.35158	5.10622	18.5615
AHRR	0	0	0	0	0	0	0	0	0	0	0	0	0	0	0	0	0	0	0	0	0	0	0	0
AHSA1	651.292	741.291	819.632	956.873	714.761	857.192	697.276	614.98	860.184	971.676	981.257	1009.97	1028.5	769.822	1010.8	1094.24	742.272	794.935	923.172	782.249	620.161	934.476	883.375	640.371
AHSA2	15.117	22.1894	23.2322	21.2638	20.0713	9.9161	16.6763	6.7211	76.6101	31.8308	46.7941	29.3772	96.5165	29.6737	58.2525	49.3515	55.6704	69.7713	59.1447	44.4072	42.7299	19.8487	132.762	66.2909
AHSG	3.77926	0	0	0	3.34521	12.1197	2.08453	2.24037	21.5046	120.622	48.2121	11.1431	121.651	27.1303	101.737	42.5444	0	0	15.4291	5.69322	0	19.0547	13.2762	21.2131
AHSP	0	2.46549	1.85858	0	0	0	0	2.24037	0	0	1.418	2.02601	0	0	0.820457	0	0	0	2.57151	0	0	0	1.02124	0
AICDA	11.3378	0	6.50502	1.06319	4.46028	7.71252	8.33813	8.96146	2.68807	14.5193	11.344	0	0	4.23911	4.92274	0.850888	0.883657	3.43137	1.28575	3.41593	0	0	0	1.32582
AIDA	20.156	32.0514	26.0201	24.4534	22.3014	44.0715	19.8031	26.8844	18.8165	61.9862	22.688	31.4032	27.1453	52.5649	42.6638	39.1409	17.6731	34.3137	42.4299	46.6844	20.7875	44.4611	32.6798	14.584
AIF1	3.77926	4.10915	3.71715	1.06319	2.23014	0	0	1.12018	2.68807	5.58434	1.418	6.07804	16.0861	0.847821	10.6659	11.0616	5.30194	2.28758	2.57151	6.83187	4.61945	5.55763	9.19119	2.65164
AIF1L	214.158	340.238	387.513	249.85	289.919	305.195	389.807	160.186	72.578	23.4542	32.614	0	37.1991	191.608	83.6867	154.011	196.172	153.268	263.58	230.006	255.224	198.487	189.951	176.334
AIFM1	425.797	498.029	617.976	481.626	457.179	809.815	1005.79	435.751	185.477	186.517	66.6461	166.133	165.888	765.582	439.765	546.27	601.77	425.49	237.865	497.588	571.656	1350.5	858.866	839.243
AIFM2	91.962	68.2119	102.222	154.163	112.622	38.5626	102.142	61.6101	34.945	21.2205	34.032	0	5.0269	13.5651	25.4342	71.4746	68.0416	77.7778	118.289	87.6757	485.042	101.625	127.655	63.6393
AIFM3	0	0	0	0	0	0	0	0	0	0	0	0	3.01614	0	0	0	0	0	0	0	0	0	0	0
AIG1	5.03901	2.46549	0	0	2.23014	0	0	1.12018	0	0	0	0	1.00538	0	0.820457	1.70178	0	1.14379	1.28575	1.13864	3.46458	6.35158	0	1.32582
AIM1	15.117	23.0113	19.515	6.37915	31.222	11.0179	26.0566	0	24.1927	2.23374	38.2861	72.9365	26.1399	13.5651	32.8183	21.2722	22.0914	8.00654	14.1433	22.7729	56.5882	0.793948	2.04249	66.2909
AIM1L	105.819	74.7866	80.848	7.44235	57.9837	42.9698	119.861	45.9275	0	16.753	1.418	3.03902	0	0.847821	0	7.658	11.4875	78.9216	46.2872	23.9115	174.384	41.2853	153.186	57.0102
AIMP2	508.94	622.126	557.573	725.097	808.427	639.037	437.752	370.781	889.752	775.665	758.631	1030.23	777.159	531.584	685.082	614.341	659.208	483.824	572.161	635.364	491.971	589.903	454.453	564.799
AIP	65.5072	58.35	87.3531	77.613	37.9124	71.6163	48.9865	60.4899	48.3853	52.4928	70.9001	23.2991	75.4036	77.9995	76.3025	45.948	52.1357	72.0589	110.575	52.3777	101.628	42.0792	29.6161	58.336
AIPL1	0	0	0	0	0	0	0	0	0	0	0	0	0	0	0	0.850888	0	0	0	1.13864	1.15486	0	0	0
AIRE	0	0	0	0	0	0	0	0	0	0	0	0	0	0	0	0	0	0	0	0	0	0	0	0
AJAP1	0	0	0	0	0	0	0	0	0	0	0	0	0	0	0	0	0	0	0	0	0	0	0	0
AJUBA	10.078	9.86197	0	14.8847	0	2.20358	0	16.8027	24.1927	87.6742	72.3181	169.172	47.2529	2.54346	15.5887	9.35977	21.2078	12.5817	0	11.3864	12.7035	5.55763	6.12746	9.28073
AK1	1.25975	0	11.1515	0	0	4.40715	1.04227	0	4.03211	0	11.344	17.2211	15.0807	8.47821	0	5.10533	0	0	0	0	92.3889	4.76369	17.3611	15.9098
AK2	1665.39	2242.78	1963.59	2090.24	1960.3	1822.36	1424.78	1573.86	1180.06	1226.88	1385.39	842.821	981.252	1515.9	1420.21	1699.22	1529.61	1332.52	1690.77	1655.59	1688.41	1690.31	1308.21	1773.95
AK3	125.975	202.17	236.039	279.62	160.57	275.447	264.736	171.388	161.284	306.58	164.488	30.3902	248.329	239.933	273.212	380.347	220.914	118.954	335.582	120.696	143.203	655.801	222.631	212.131
AK4	1324	1020.71	814.056	1213.1	1068.24	1345.28	1143.37	1325.18	1194.85	1869.08	1510.17	928.927	1268.79	1470.12	1588.41	1348.66	1727.55	1456.05	1022.18	1028.2	676.749	1339.39	1567.61	1742.13
AK5	3.77926	7.39647	0	0	1.11507	0	1.04227	2.24037	2.68807	0	1.418	1.01301	0	3.39128	0	0	0	9.15033	5.14302	0	1.15486	0	0	7.95491
AK7	10.078	29.5859	12.0807	17.0111	11.1507	7.71252	4.16906	3.36055	41.6651	26.8048	28.36	0	25.1345	46.6302	104.198	63.8166	30.0443	52.6144	20.5721	28.4661	1.15486	29.3761	23.4886	37.1229
AK8	45.3511	73.1429	4.64644	2.12638	28.9919	12.1197	21.8876	15.6826	5.37615	13.4024	7.09001	0	0	8.47821	13.9478	18.7195	16.7895	4.57517	6.42877	10.2478	2.30972	8.73342	8.16995	19.8873
AK9	13.8573	0	2.78786	2.12638	0	1.10179	0	5.60091	0	0	1.418	5.06503	1.00538	2.54346	5.7432	0	0	3.43137	11.5718	2.27729	4.61945	1.5879	6.12746	13.2582
AKAP1	50.3901	56.7063	23.2322	40.4013	54.6385	49.5805	33.3525	53.7688	102.147	48.5838	29.778	6.07804	39.2098	44.0867	49.2274	53.606	45.0665	28.5948	21.8578	51.239	26.5618	19.8487	34.7223	45.0778
AKAP10	86.923	73.9647	83.6359	47.8437	23.4165	57.293	108.396	38.0862	86.0184	158.037	157.398	60.7804	111.597	101.739	107.48	55.3078	116.643	34.3137	129.861	109.31	42.7299	117.504	170.548	92.8073
AKAP11	86.923	31.2296	86.4238	56.3492	141.614	22.0358	43.7752	10.0816	68.5459	88.7911	63.8101	81.0405	230.232	98.3472	143.58	138.695	135.199	170.425	232.722	199.263	105.092	100.831	214.461	114.02
AKAP12	862.931	802.107	628.199	766.562	879.791	742.605	888.011	729.239	991.899	130.674	458.015	29.3772	510.733	891.06	810.612	526.7	597.352	916.177	705.879	786.804	316.432	608.164	416.667	855.153
AKAP14	0	0	0	0	0	2.20358	0	0	0	0	0	0	0	0	0	0	0	0	0	0	0	0	0	0
AKAP17A	18.8963	0	17.6565	0	0	19.8322	14.5917	15.6826	2.68807	0	0	140.808	12.0646	11.0217	13.1273	5.10533	0	20.5882	0	22.7729	1.15486	15.879	25.5311	33.1455
AKAP2	27.7146	15.6148	45.5351	11.6951	68.0193	33.0537	78.1699	99.6963	8.06422	50.8175	72.3181	19.2471	21.113	110.217	78.7639	130.186	48.6011	108.66	23.1436	68.3187	40.4201	42.8732	35.7435	84.8524
AKAP3	0	0	2.78786	5.31596	0	0	0	8.96146	0	0	1.418	0	2.01076	0	0.820457	0	1.76731	2.28758	0	3.41593	0	1.5879	0	3.97746
AKAP4	0	3.28732	0	0	1.11507	0	0	0	0	0	0	0	0	0	0	0	0	0	0	0	0	0	0	1.32582
AKAP5	10.078	4.93098	0	5.31596	20.0713	0	11.4649	11.2018	9.40826	0	0	17.2211	20.1076	17.8042	6.56366	15.316	19.4404	1.14379	11.5718	12.5251	6.92917	8.73342	32.6798	26.5164
AKAP6	8.81827	13.1493	35.3129	35.0853	33.4521	70.5145	72.9586	59.3697	10.7523	0.558434	18.434	0	17.0915	7.63039	9.02503	34.8864	15.9058	28.5948	38.5726	72.8733	20.7875	65.1037	148.08	208.154
AKAP7	275.886	223.538	223.958	276.43	278.768	251.208	239.721	294.608	206.982	280.892	195.684	52.6763	98.5273	252.651	299.467	197.406	267.748	217.32	207.007	185.599	234.437	142.911	217.525	217.434
AKAP8	478.706	602.402	701.612	738.919	774.974	556.403	557.612	527.606	416.651	1334.1	598.397	2029.05	652.492	580.757	408.588	752.185	280.119	491.83	559.303	508.974	363.781	523.211	482.027	510.44
AKAP8L	85.6632	115.878	64.1209	65.9179	75.8248	113.484	124.03	66.0908	67.2018	179.257	208.446	177.276	81.4358	64.4344	118.146	137.844	59.205	76.634	102.86	113.864	25.4069	59.5461	94.9756	78.2233
AKAP9	899.464	559.667	700.683	724.034	699.15	1043.39	769.192	931.992	901.849	1503.86	1054.99	1586.37	1164.23	658.757	716.259	845.783	604.421	658.824	646.735	408.774	414.595	578.788	465.687	442.824
AKIP1	91.962	148.751	117.09	120.141	132.693	137.724	142.79	124.34	209.67	217.789	95.0061	229.952	109.586	177.195	157.528	155.713	149.338	123.529	127.29	173.074	137.428	159.583	168.505	144.514
AKIRIN1	546.733	765.946	739.713	816.532	961.191	697.432	797.333	725.878	1038.94	1755.16	1444.94	448.762	1659.88	1093.69	973.062	684.114	827.986	716.014	729.023	486.201	394.963	710.583	747.55	564.799
AKIRIN2	117.157	77.2521	80.848	108.446	88.0906	122.299	124.03	76.1724	280.904	144.634	236.806	323.149	292.566	122.086	141.119	107.212	129.898	130.392	47.5729	112.726	62.3625	64.3097	150.123	125.953
AKNA	2.51951	1.64366	0	0	0	15.425	1.04227	1.12018	2.68807	0	0	0	20.1076	1.69564	0	1.70178	0	1.14379	0	1.13864	0	3.17579	0	2.65164
AKR1A1	154.95	149.573	82.7066	53.1596	72.4796	126.706	162.593	22.4037	104.835	135.141	59.5561	237.043	163.877	91.5647	179.68	139.546	105.155	258.497	195.435	196.986	341.839	94.4798	151.144	125.953
AKR1B1	1334.08	1127.55	316.887	673.001	469.445	647.852	463.808	331.574	1012.06	1833.34	1653.39	1260.18	2255.07	1646.47	1817.31	1175.08	885.424	832.68	1410.47	1041.86	3060.38	970.998	1007.97	640.371
AKR1C4	10.078	4.10915	7.4343	3.18958	7.8055	3.30537	2.08453	3.36055	0	16.753	0	0	25.1345	1.69564	10.6659	2.55267	0	1.14379	5.14302	2.27729	5.77431	0	6.12746	1.32582
AKR1D1	3.77926	0	0.929288	1.06319	1.11507	0	0	0	0	0	1.418	0	0	0	0	0	0	0	2.57151	1.13864	13.8583	0	1.02124	1.32582
AKR1E2	2.51951	9.04013	2.78786	7.44235	5.57536	2.20358	12.5072	7.84128	1.34404	0	0	0	2.01076	0	0	3.40355	4.41828	3.43137	1.28575	1.13864	0	1.5879	0	0
AKR7A2	27.7146	5.75281	6.50502	7.44235	14.4959	41.868	45.8597	4.48073	37.633	3.35061	15.598	8.10405	22.1184	26.2825	27.0751	33.1847	20.3241	24.0196	9.00028	13.6637	15.0132	6.35158	18.3824	15.9098
AKT1	20.156	33.695	39.9594	52.0964	60.2138	44.0715	14.5917	60.4899	47.0413	17.8699	17.016	0	59.3175	61.0431	27.8956	10.2107	17.6731	33.17	45.0014	53.5163	16.1681	25.4063	26.5523	38.4487
AKT1S1	7.55852	27.1204	17.6565	1.06319	5.57536	19.8322	14.5917	36.966	55.1055	18.4283	49.6301	27.3512	16.0861	20.3477	22.9728	33.1847	10.6039	34.3137	27.0009	37.5753	18.4778	11.9092	27.5736	42.4262
AKT2	49.1304	44.3788	13.9393	30.8326	56.8686	41.868	32.3102	30.2449	21.5046	97.726	28.36	24.3122	20.1076	28.8259	41.0229	60.4131	50.3684	58.3334	55.2875	28.4661	32.3361	47.6369	37.786	35.7971
AKT3	27.7146	22.1894	40.8887	5.31596	73.5947	22.0358	29.1834	39.2064	24.1927	26.8048	2.836	30.3902	33.1776	32.2172	9.84549	11.0616	28.277	45.7517	19.2863	46.6844	27.7167	3.96974	21.4461	41.1004
AKTIP	137.313	170.119	125.454	120.141	119.313	114.586	115.692	133.302	5.37615	101.077	69.4821	150.938	55.2959	54.2605	40.2024	45.948	105.155	187.582	241.722	145.747	312.967	121.474	86.8057	127.279
ALAD	831.437	1124.26	1200.64	1131.24	1050.4	828.545	1059.98	1024.97	1110.17	1263.18	345.992	55.7153	744.987	891.06	720.362	912.152	1181.45	1066.01	1114.75	1324.24	1156.02	1325.1	1021.24	1111.04
ALAS1	689.085	690.338	847.511	620.904	604.369	719.468	410.653	551.13	577.936	1209.01	669.297	1385.79	1523.15	772.365	800.766	1124.87	857.147	1054.58	752.167	860.816	926.199	1418.78	764.911	660.258
ALAS2	7.55852	0.82183	58.5451	2.12638	22.3014	191.711	201.157	31.3651	0	16.1946	1.418	33.4292	30.1614	21.1955	12.3069	3.40355	0.883657	5.71896	20.5721	7.97051	2.30972	27.7882	17.3611	116.672
ALB	1.25975	1.64366	2.78786	1.06319	1.11507	5.50894	0	0	1.34404	2.23374	2.836	5.06503	2.01076	0.847821	0.820457	0	0	5.71896	6.42877	0	3.46458	0	1.02124	2.65164
ALCAM	2.51951	0	0	0	0	1.10179	1.04227	0	0	0	0	0	0	7.63039	0	0	0	0	1.28575	11.3864	0	11.1153	0	22.5389
ALDH16A1	57.9486	60.8155	65.0502	101.003	52.4083	76.0234	32.3102	70.5715	21.5046	41.8826	43.9581	18.2341	6.03228	57.6518	51.6888	47.6498	68.9252	70.9151	69.4308	19.357	76.2208	43.6671	7.1487	129.93
ALDH18A1	94.4815	136.424	137.535	56.3492	83.6303	28.6465	101.1	33.6055	151.876	106.103	394.205	45.5853	72.3874	128.021	155.887	285.048	65.3906	165.85	172.291	146.885	138.583	235.008	83.742	116.672
ALDH1A1	99.5205	41.0915	9.29288	21.2638	86.9756	58.3948	130.283	38.0862	107.523	50.8175	299.198	2.02601	64.3444	25.4346	103.378	9.35977	34.4626	38.8889	102.86	95.6462	11.5486	155.614	119.485	189.592
ALDH1A2	0	0.82183	0	1.06319	0	0	0	1.12018	1.34404	0	0	0	0	0.847821	0	0	0	0	0	0	1.15486	0	0	0
ALDH1A3	8.81827	7.39647	10.2222	0	0	8.81431	0	0	0	0	0	23.2991	17.0915	0	0	0	0.883657	3.43137	0	0	42.7299	2.38184	1.02124	0
ALDH1B1	0	0	0	0	0	0	0	0	0	0	0	0	0	0.847821	4.92274	4.25444	0	0	0	0	0	0	0	0
ALDH1L1	0	0	0	0	0	0	0	0	0	0	0	0	0	0	0	0	0	0	0	0	0	0	0	0
ALDH1L2	84.4035	230.934	135.676	14.8847	123.773	203.831	279.327	108.658	41.6651	1.6753	0	0	4.02152	12.7173	22.9728	313.127	37.1136	94.9347	86.1456	162.826	441.157	51.6066	61.2746	136.559
ALDH2	141.092	156.148	185.858	292.378	417.037	288.669	302.257	209.474	201.606	87.6742	65.2281	12.1561	240.286	100.043	77.123	145.502	217.38	129.248	118.289	158.272	112.022	203.251	184.845	99.4364
ALDH3A1	0	0	0	0	0	0	0	0	0	0	0	0	1.00538	0	3.28183	0	0	0	0	0	0	0	0	0
ALDH3A2	183.924	226.825	186.787	150.973	122.658	110.179	108.396	199.393	107.523	98.8429	72.3181	56.7284	71.382	55.1084	62.3548	50.2024	137.85	126.961	79.7168	162.826	212.494	78.6008	137.868	98.1106
ALDH3B1	0	0	5.57573	0	0	0	0	0	0	0	0	10.1301	0	0	0.820457	3.40355	0	0	0	0	0	0	2.04249	0
ALDH3B2	10.078	3.28732	20.4443	4.25277	0	0	7.29586	0	0	0	0	0	0	0	0	1.70178	7.06925	0	11.5718	0	62.3625	3.17579	8.16995	1.32582
ALDH4A1	212.898	285.997	191.433	99.9401	236.395	164.166	242.848	261.003	38.9771	15.6362	25.524	7.09104	24.1291	67.8257	75.4821	130.186	69.8089	212.745	171.005	261.888	235.592	219.13	213.44	200.199
ALDH5A1	120.936	125.74	70.6259	197.754	93.666	71.6163	37.5216	57.1293	52.4174	51.376	26.942	31.4032	73.3928	48.3258	65.6366	68.922	62.7396	82.353	47.5729	62.6255	132.809	103.213	54.1259	108.717
ALDH6A1	738.215	971.404	1047.31	1050.43	945.58	1129.33	954.716	1131.38	314.505	494.214	428.237	282.629	292.566	750.322	739.232	616.043	856.263	393.464	353.583	602.343	496.59	1121.05	300.246	668.213
ALDH7A1	1133.78	1406.97	864.238	1080.2	1376	843.97	1033.93	1273.65	1091.36	456.799	835.203	344.422	707.788	1105.56	999.317	865.354	1010.02	783.497	690.45	1044.14	1032.45	1086.12	969.16	987.735
ALDH8A1	20.156	5.75281	19.515	14.8847	5.57536	1.10179	7.29586	0	0	0	12.762	51.6633	0	0	6.56366	17.0178	7.95291	10.2941	0	0	0	15.879	5.10622	38.4487
ALDH9A1	90.7022	143.82	162.625	170.111	291.034	105.772	200.115	202.753	189.509	121.18	175.832	98.2616	181.974	100.043	118.966	216.977	384.391	245.915	87.4313	187.876	139.738	71.4553	177.696	263.838
ALDOA	5689.05	5761.85	6454.83	6019.79	6370.4	5777.78	5900.27	4948.97	6038.76	3471.79	3030.27	1736.29	4089.89	3513.37	3765.9	4197.43	4831.83	4831.38	5018.3	4613.79	8587.55	4520.74	4893.8	4114.02
ALDOB	1.25975	33.695	44.6058	28.7062	32.3371	9.9161	11.4649	7.84128	1.34404	0.558434	7.09001	5.06503	1.00538	13.5651	12.3069	13.6142	17.6731	6.86275	7.71453	18.2183	45.0396	3.17579	6.12746	17.2356
ALDOC	250.691	141.355	88.2824	196.691	187.332	214.849	400.23	402.146	422.028	394.813	466.523	428.502	854.574	457.823	466.02	441.611	134.316	148.693	146.576	87.6757	165.145	320.755	347.223	283.725
ALG1	21.4158	69.0338	46.4644	34.0222	47.9481	41.868	11.4649	43.6871	33.6009	87.6742	11.344	96.2356	39.2098	28.8259	42.6638	36.5882	15.0222	12.5817	38.5726	9.10916	23.0972	42.8732	19.4036	39.7746
ALG10	90.7022	189.021	142.181	141.405	149.42	212.645	153.213	208.354	107.523	0	0	217.796	9.04843	86.4778	142.76	147.204	209.427	138.399	78.431	207.233	254.069	151.644	283.906	197.547
ALG11	409.42	324.623	284.362	517.775	240.855	305.195	304.342	277.805	337.353	548.941	581.381	602.739	262.404	379.824	429.92	339.505	209.427	305.392	520.731	363.228	341.839	537.502	265.523	323.5
ALG12	20.156	40.2697	47.3937	9.56873	60.2138	19.8322	42.7329	40.3266	21.5046	34.6229	29.778	6.07804	9.04843	20.3477	29.5365	7.658	22.9751	2.28758	66.8592	48.9617	83.15	12.7032	34.7223	5.30328
ALG14	70.5462	147.929	215.595	205.196	98.1263	134.418	188.65	154.585	90.0505	64.2199	87.9161	153.977	142.764	122.086	146.041	153.16	154.64	107.516	243.008	128.667	198.636	222.305	196.079	148.492
ALG2	296.042	127.384	197.009	175.427	185.102	210.442	263.693	284.526	181.445	265.815	165.906	325.175	206.103	190.76	137.837	310.574	247.424	263.072	167.148	216.343	363.781	171.493	210.376	149.818
ALG3	173.846	257.233	199.797	131.836	279.883	219.256	218.876	216.195	315.849	383.086	260.912	148.912	178.958	230.607	228.087	209.319	213.845	267.647	271.294	235.7	245.985	277.882	158.293	271.793
ALG5	307.38	332.019	367.998	389.128	365.743	340.453	273.074	347.257	424.716	701.952	657.953	561.206	463.48	428.997	438.945	291.004	189.103	224.183	320.153	339.316	394.963	349.337	282.884	377.858
ALG6	308.64	382.151	245.332	392.318	303.299	371.303	367.92	497.361	267.463	581.889	260.912	248.187	221.184	337.433	567.757	528.402	379.972	235.621	129.861	408.774	219.424	656.595	337.01	483.924
ALG8	240.613	381.329	318.746	430.593	364.628	218.154	233.468	296.848	236.55	206.062	184.34	217.796	160.861	239.933	241.214	182.941	281.886	258.497	99.0031	288.077	519.688	342.191	256.332	357.971
ALK	0	0	0	0	0	3.30537	0	0	0	0	0	0	1.00538	0	0	0.850888	0.883657	6.86275	0	3.41593	0	0	0	0
ALKBH1	229.275	255.589	175.635	216.891	196.253	232.477	151.129	147.864	249.991	620.421	482.121	998.824	395.115	274.694	292.083	410.128	227.983	203.595	177.434	152.578	137.428	361.246	228.759	241.299
ALKBH2	136.053	156.97	146.827	162.668	132.693	156.454	120.903	110.898	194.885	70.9212	117.694	103.327	162.872	188.216	110.762	102.107	179.382	97.2223	151.719	170.797	204.41	165.935	93.9544	87.5041
ALKBH3	108.339	71.4992	131.959	159.479	129.348	58.3948	87.5503	127.701	129.028	158.595	102.096	87.1185	67.3605	156.847	131.273	131.888	96.3186	136.111	156.862	113.864	101.628	121.474	90.8907	91.4815
ALKBH4	83.1437	94.5105	89.2116	120.141	167.261	104.67	28.1412	90.7348	122.307	108.895	229.716	62.8064	101.543	100.043	95.9935	123.379	96.3186	76.634	165.862	115.003	88.9243	61.9279	93.9544	88.8299
ALKBH5	22.6756	13.1493	13.01	14.8847	7.8055	9.9161	9.38039	5.60091	36.289	21.2205	12.762	9.11706	44.2368	22.8912	27.0751	3.40355	11.4875	25.1634	10.286	20.4956	13.8583	19.8487	25.5311	9.28073
ALKBH6	8.81827	0	0.929288	1.06319	0	0	6.2536	0	0	0	0	4.05203	0	0.847821	0	0	1.76731	0	3.85726	3.41593	2.30972	2.38184	0	1.32582
ALKBH7	68.0267	56.7063	114.302	77.613	76.9399	94.7538	67.7473	64.9706	122.307	60.8693	55.3021	40.5203	120.646	76.3039	68.098	64.6675	63.6233	58.3334	124.718	86.537	175.539	89.7161	106.209	68.9426
ALKBH8	132.274	70.6774	50.1815	118.014	90.3208	45.1733	36.4793	71.6917	92.7385	143.518	82.2441	102.314	30.1614	90.7169	90.2503	114.019	93.6676	38.8889	131.147	45.5458	88.9243	61.9279	62.2958	43.752
ALLC	0	0	7.4343	1.06319	0	1.10179	3.1268	0	0	0	12.762	0	3.01614	4.23911	2.46137	9.35977	7.06925	5.71896	0	3.41593	0	0	2.04249	3.97746
ALMS1	159.989	175.05	130.1	177.553	177.296	200.526	142.79	163.547	146.5	106.103	147.472	279.59	112.603	134.804	87.7889	56.1586	121.061	148.693	61.7162	154.856	100.473	120.68	200.164	182.963
ALOX12_1	11.3378	1.64366	8.36359	0	16.7261	3.30537	0	0	1.34404	0.558434	2.836	0	0	0	0	0	18.5568	14.8693	0	1.13864	1.15486	0	1.02124	1.32582
ALOX12_2	1.25975	2.46549	2.78786	1.06319	0	2.20358	0	0	0	2.79217	0	0	5.0269	0.847821	0	2.55267	0	4.57517	1.28575	0	0	7.93948	0	0
ALOX12B	0	0	0	0	0	6.61073	13.5495	0	0	0	0	0	41.2206	3.39128	0.820457	0	0	0	0	0	0	0	0	0
ALOX12E	2.51951	0	0	0	4.46028	1.10179	3.1268	6.7211	0	0	0	0	8.04305	0.847821	0.820457	0.850888	2.65097	1.14379	2.57151	1.13864	2.30972	0	0	0
ALOX15B	0	0	4.64644	0	0	0	0	0	0	0	0	0	0	0	0	8.50888	0	2.28758	1.28575	0	0	0	0	0
ALOX5	11.3378	6.57464	2.78786	6.37915	0	0	20.8453	0	1.34404	0	0	0	56.3013	0	0	12.7633	0	0	6.42877	0	0	15.879	8.16995	0
ALOX5AP	0	0	0	0	0	0	0	0	0	0	0	0	0	0	0	0	0	0	0	3.41593	0	0	0	2.65164
ALOXE3	0	0	0.929288	1.06319	0	0	0	0	0	0	0	0	0	0	0.820457	0	0	0	0	1.13864	0	0	1.02124	0
ALPK1	0	1.64366	0.929288	0	0	0	0	5.60091	0	0.558434	0	0	0	0	1.64091	0	0	5.71896	0	0	0	0	0	2.65164
ALPK2	6.29877	0	0	0	0	0	0	1.12018	0	0	5.67201	0	0	6.78257	0	2.55267	3.53463	0	0	3.41593	0	0	0	0
ALPK3	3.77926	0.82183	0	6.37915	0	5.50894	1.04227	7.84128	4.03211	0	1.418	2.02601	4.02152	3.39128	2.46137	0.850888	0	1.14379	6.42877	1.13864	0	0	0	1.32582
ALPL	7.55852	25.4767	0	8.50554	1.11507	2.20358	1.04227	23.5238	2.68807	0.558434	0	0	8.04305	11.0217	14.7682	9.35977	1.76731	1.14379	54.0017	6.83187	10.3938	4.76369	0	27.8422
ALS2	191.482	218.607	269.493	140.341	308.875	221.46	196.988	310.291	32.2569	120.622	70.9001	38.4942	163.877	133.108	162.451	166.774	151.989	168.137	123.432	160.549	174.384	225.481	164.42	140.537
ALS2CL	13.8573	15.6148	11.1515	2.12638	0	12.1197	5.21133	0	1.34404	0	0	0	0	0	0	0	13.2549	0	1.28575	4.55458	24.2521	17.4668	2.04249	0
ALS2CR11	15.117	19.7239	0	8.50554	36.7973	12.1197	30.2257	3.36055	10.7523	0	45.3761	18.2341	59.3175	8.47821	4.92274	39.9918	0.883657	25.1634	2.57151	4.55458	9.23889	1.5879	5.10622	0
ALS2CR12	0	0.82183	2.78786	2.12638	3.34521	1.10179	1.04227	0	0	3.35061	1.418	0	12.0646	5.08693	0.820457	4.25444	0	2.28758	0	1.13864	3.46458	0	9.19119	6.62909
ALS2CR13	230.535	124.096	193.292	122.267	192.907	235.783	93.8039	249.801	103.491	75.3886	34.032	164.107	89.4789	80.543	100.916	108.063	43.2992	196.732	42.4299	121.835	11.5486	111.947	59.2321	107.391
ALX1	2.51951	2.46549	0	0	7.8055	4.40715	0	13.4422	4.03211	0	1.418	52.6763	29.156	3.39128	7.38412	16.1669	8.83657	5.71896	0	4.55458	2.30972	5.55763	25.5311	0
ALX3	1.25975	0	0	0	0	0	0	0	1.34404	0	0	0	0	0	0	0	0	0	0	0	0	0	0	0
ALX4	0	0	0	0	0	0	0	0	0	0	0	0	0	0	0.820457	0	0	0	0	1.13864	0	0	0	0
ALYREF	175.106	146.286	157.979	161.605	198.483	193.915	189.692	166.907	411.275	149.102	262.33	200.575	280.501	189.912	152.605	162.52	159.942	235.621	200.578	215.204	184.778	105.595	213.44	141.863
AMACR	37.7926	75.6084	78.9895	42.5277	167.261	96.9574	84.4235	92.9752	79.2982	96.0507	39.7041	51.6633	67.3605	84.7821	65.6366	91.896	78.6454	73.2027	51.4302	66.0414	56.5882	89.7161	119.485	88.8299
AMBN	0	0	0	0	0	0	0	0	0	0	0	0	0	0	1.64091	0	0	2.28758	0	0	1.15486	0	0	0
AMBP	0	0	0	0	0	0	0	0	0	0	0	0	0	0	0	0	0	2.28758	0	1.13864	0	0	0	0
AMBRA1	55.4291	17.2584	33.4544	30.8326	37.9124	31.9519	35.437	67.211	48.3853	46.35	56.7201	8.10405	12.0646	40.6954	54.9706	53.606	77.7618	37.7451	25.7151	27.3275	10.3938	22.2305	12.2549	38.4487
AMD1	1034.26	1149.74	1478.5	1580.97	1613.51	1314.43	1345.57	1114.58	1138.4	1155.4	942.971	3241.62	836.477	1019.93	1111.72	1106.16	1456.27	870.425	1355.19	1163.7	1571.77	1063.1	1317.4	668.213
AMDHD1	3.77926	10.6838	14.8686	0	0	0	1.04227	0	0	1.6753	18.434	50.6503	28.1507	11.0217	19.691	21.2722	0	41.1765	14.1433	13.6637	2.30972	3.96974	10.2124	14.584
AMDHD2	41.5719	55.8845	52.0401	32.959	82.5153	46.2751	53.1556	52.6486	48.3853	53.0513	43.9581	1.01301	13.0699	50.0214	61.5343	22.1231	51.2521	62.9085	96.4316	51.239	69.2917	48.4308	60.2534	66.2909
AMELX	2.51951	0	0	0	0	0	0	0	0	0	0	0	0	0	0	5.95622	0	0	0	0	0	0	0	0
AMER1	7.55852	25.4767	0.929288	11.6951	8.92057	20.934	7.29586	19.0431	0	1.6753	4.25401	8.10405	17.0915	5.08693	20.5114	24.6758	1.76731	18.3007	0	13.6637	1.15486	6.35158	16.3399	11.9324
AMER3	3.77926	0.82183	0	0	0	0	0	0	0	0.558434	1.418	0	0	0	0	0	0	0	0	0	0	0	0	0
AMFR	45.3511	60.8155	58.5451	31.8958	54.6385	39.6644	48.9865	45.9275	52.4174	69.2459	41.1221	9.11706	23.1238	53.4127	33.6388	29.7811	38.8809	20.5882	20.5721	53.5163	12.7035	32.5518	60.2534	53.0328
AMGY	0	0	0	0	0	0	0	0	0	0	0	0	0	0	0	0	0	0	0	0	0	0	0	0
AMH	0	0	0	1.06319	0	0	0	1.12018	0	2.79217	1.418	1.01301	2.01076	0.847821	0	0	3.53463	0	0	1.13864	0	0	1.02124	0
AMHR2	0	0	3.71715	0	0	0	0	0	0	0	0	1.01301	0	0	0	0	0	0	0	0	0	0	0	0
AMICA1	0	0	0	0	14.4959	4.40715	12.5072	0	0	0	0	0	0	5.93475	0	4.25444	3.53463	2.28758	0	0	0	7.14553	0	0
AMIGO1	0	0	0	2.12638	0	1.10179	17.7185	1.12018	2.68807	0	2.836	23.2991	71.382	5.93475	4.10229	3.40355	0.883657	2.28758	2.57151	15.941	3.46458	0	30.6373	19.8873
AMIGO2	448.472	388.726	443.27	446.541	248.661	280.956	278.285	134.422	356.17	1646.82	551.603	2917.46	1723.22	648.583	631.752	313.127	254.493	236.765	171.005	470.26	90.0792	547.03	633.171	228.041
AMIGO3	0	0	0	0	1.11507	2.20358	0	0	0	0	0	0	0	0	0	0	0	0	2.57151	0	0	0.793948	0	0
AMMECR1	1.25975	1.64366	0	1.06319	1.11507	2.20358	0	4.48073	0	6.70121	15.598	9.11706	12.0646	6.78257	10.6659	26.3775	0.883657	0	1.28575	1.13864	2.30972	1.5879	23.4886	2.65164
AMMECR1L	28.9743	41.0915	43.6765	43.5909	21.1864	57.293	45.8597	29.1248	8.06422	111.128	22.688	60.7804	19.1022	40.6954	59.0729	54.4569	26.5097	73.2027	45.0014	48.9617	31.1813	4.76369	30.6373	21.2131
AMN	1.25975	0.82183	0	0	1.11507	0	1.04227	0	1.34404	0.558434	0	0	0	2.54346	0	0.850888	0	0	0	0	0	0.793948	0	1.32582
AMN1	80.6242	96.1542	209.09	65.9179	26.7617	98.0592	188.65	41.4468	53.7615	68.6874	130.456	214.757	91.4896	122.934	109.121	104.659	87.482	86.9282	154.291	102.478	77.3757	199.281	83.742	148.492
AMOT	52.9096	36.9824	32.5251	20.2007	47.9481	87.0413	65.6628	38.0862	4.03211	0	5.67201	6.07804	65.3497	31.3694	54.9706	25.5267	38.8809	54.902	2.57151	20.4956	66.982	23.0245	137.868	74.2459
AMOTL1	13.8573	11.5056	9.29288	8.50554	16.7261	31.9519	40.6484	6.7211	28.2248	11.1687	18.434	1.01301	19.1022	14.413	18.0501	8.50888	25.626	19.4445	16.7148	13.6637	6.92917	11.9092	20.4249	11.9324
AMOTL2	16.3768	22.1894	65.9794	41.4645	54.6385	36.359	2.08453	45.9275	21.5046	34.6229	32.614	28.3642	19.1022	10.1739	20.5114	49.3515	77.7618	32.0262	12.8575	20.4956	20.7875	7.14553	66.3808	6.62909
AMPD1	0	0	2.78786	0	0	0	0	1.12018	0	0	1.418	0	1.00538	0	0.820457	2.55267	0	8.00654	1.28575	1.13864	0	0	2.04249	5.30328
AMPD2	13.8573	1.64366	2.78786	0	0	40.7662	18.7608	1.12018	30.9128	126.206	35.45	57.7414	92.495	45.7823	39.382	60.4131	0.883657	56.0458	7.71453	23.9115	16.1681	27.7882	30.6373	7.95491
AMPD3	5.03901	3.28732	1.85858	0	12.2658	5.50894	2.08453	8.96146	2.68807	0	2.836	0	0	4.23911	20.5114	11.9124	14.1385	3.43137	11.5718	5.69322	4.61945	3.17579	8.16995	0
AMPH	27.7146	13.9711	36.2422	2.12638	3.34521	35.2572	0	2.24037	0	0	7.09001	0	1.00538	4.23911	7.38412	15.316	0	0	1.28575	1.13864	23.0972	8.73342	33.701	34.4713
AMT	845.294	663.217	701.612	768.688	902.093	727.18	913.025	893.906	1134.37	2020.42	789.827	1020.1	951.09	1004.67	1077.26	808.344	726.366	856.7	574.732	772.001	493.126	716.935	728.146	607.225
AMTN	0	0.82183	0	0	0	0	3.1268	0	0	0	0	0	0	0	0	0	0	0	0	0	1.15486	0	0	0
AMY2B	7.55852	2.46549	0	2.12638	2.23014	2.20358	3.1268	1.12018	2.68807	1.11687	4.25401	45.5853	3.01614	3.39128	0	3.40355	0.883657	0	0	15.941	9.23889	0.793948	3.06373	1.32582
AMZ1	0	0	0	0	0	0	0	0	1.34404	0	0	0	0	0	0	0	0	0	0	0	0	0	0	0
AMZ2	700.423	691.981	491.593	467.805	504.012	387.83	355.413	439.112	681.427	540.564	277.928	134.73	409.19	467.997	477.506	684.965	592.05	650.817	676.307	508.974	506.984	509.714	565.769	536.957
ANAPC1	226.756	299.146	464.644	409.329	260.927	244.597	318.933	282.286	185.477	442.838	341.738	407.229	172.925	352.694	358.54	313.978	276.585	410.621	426.871	236.838	311.813	265.972	348.244	412.33
ANAPC10	102.04	142.998	144.969	131.836	132.693	155.352	102.142	156.826	158.596	232.867	214.118	84.0795	182.979	169.564	132.914	148.905	220.914	165.85	164.577	217.481	102.783	120.68	159.314	76.8975
ANAPC11	453.511	373.111	465.573	368.928	415.922	420.883	475.273	610.5	334.665	385.32	207.028	161.068	179.963	288.259	244.496	262.074	325.186	331.7	394.727	421.299	309.503	390.622	258.375	229.367
ANAPC13	172.586	218.607	220.241	178.616	111.507	169.675	209.495	196.032	215.046	97.726	93.5881	47.6113	86.4627	190.76	203.473	116.572	223.565	185.294	254.579	195.847	206.72	224.687	121.528	192.244
ANAPC15	220.457	275.313	262.988	264.735	220.784	333.842	287.665	263.243	349.45	198.244	182.922	156.003	214.146	287.411	209.217	210.169	288.072	317.974	239.15	342.732	264.463	264.385	261.438	254.557
ANAPC16	314.938	465.978	414.462	323.21	345.672	309.603	387.723	357.338	370.954	207.738	286.436	76.9885	140.753	318.781	335.567	257.819	299.56	285.948	401.155	317.682	358.007	253.269	282.884	393.768
ANAPC4	109.599	138.068	106.868	129.709	46.833	74.9216	91.7194	53.7688	55.1055	83.2067	35.45	52.6763	35.1883	98.3472	67.2775	71.4746	87.482	59.4772	32.1439	86.537	100.473	80.1887	90.8907	64.9651
ANAPC5	279.665	285.175	275.999	294.504	321.141	172.981	274.116	308.05	317.193	265.815	147.472	415.333	301.614	308.607	315.056	236.547	258.028	251.634	277.723	153.717	94.6986	319.961	94.9756	128.604
ANAPC7	81.884	77.2521	90.1409	81.8658	65.7892	94.7538	65.6628	94.0954	68.5459	166.413	62.3921	33.4292	72.3874	61.8909	56.6116	64.6675	108.69	82.353	123.432	101.339	88.9243	142.117	85.7844	42.4262
ANG	0	0	0	0	0	0	0	0	0	1.11687	0	0	0	0	0	0	0	0	2.57151	0	0	0.793948	0	0
ANG2	0	0	0	2.12638	0	0	0	0	0	0	0	0	0	0	0	0	0	0	0	0	0	1.5879	0	0
ANGEL1	21.4158	36.1605	42.7472	29.7694	22.3014	20.934	41.6906	25.7642	1.34404	0.558434	22.688	0	0	33.065	25.4342	23.8249	51.2521	25.1634	15.4291	14.8024	8.08403	23.8184	24.5098	35.7971
ANGEL2	222.976	236.687	181.211	280.683	285.458	83.7359	220.96	229.637	111.555	200.478	204.192	379.877	117.63	338.281	361.822	404.172	316.349	133.824	333.01	199.263	252.915	309.64	243.056	176.334
ANGPT1	2.51951	0	0.929288	0	0	7.71252	0	1.12018	0	0	0	0	0	0	0	0	0	1.14379	0	0	4.61945	0	1.02124	0
ANGPT2	0	0	0	0	0	1.10179	0	0	0	0	0	0	0	0	0	0	0	0	0	0	0	0	0	0
ANGPTL1	0	0	0	0	0	0	0	0	0	0	0	0	0	0	0	0	0	0	0	0	0	0	0	0
ANGPTL2	0	0	0	0	0	0	0	0	0	0	0	0	0	0	0	0	0	0	0	0	0	0	0	0
ANGPTL3	0	0	0	0	0	0	0	0	0	0	0	0	0	0	0	0	0	0	0	0	2.30972	0	0	0
ANGPTL4_1	8.81827	0	0	3.18958	0	0	0	0	0	0	0	0	0	0	0	0	0	0	0	0	0	0	0	0
ANGPTL4_2	2.51951	0	2.78786	0	1.11507	0	0	0	0	0	0	0	12.0646	0.847821	0	0	0.883657	0	0	1.13864	0	0	1.02124	6.62909
ANGPTL5	1.25975	0	0.929288	0	3.34521	2.20358	0	5.60091	1.34404	0	0	0	0	0	0	0	1.76731	0	0	0	0	0	0	0
ANGPTL6	0	0	0	0	0	0	0	0	0	0	0	0	1.00538	3.39128	2.46137	2.55267	0	0	0	0	0	0	6.12746	6.62909
ANGPTL7	0	0	0	0	0	0	0	0	0	0	0	0	0	0	0.820457	0	0	0	0	1.13864	0	0	0	0
ANHX	0	0	0	0	0	0	0	0	0	0	0	0	0	0	0	0	0	0	0	0	0	0	0	0
ANK1_1	0	0	0	0	1.11507	0	0	0	0	0	0	0	0	0	0.820457	0	0	0	1.28575	0	0	0	0	0
ANK1_2	0	1.64366	0	0	0	0	0	0	0	0	12.762	0	0	0	0.820457	0.850888	0	0	0	4.55458	0	0	0	1.32582
ANK2	8.81827	7.39647	3.71715	8.50554	24.5316	7.71252	8.33813	12.322	0	1.11687	0	0	6.03228	5.08693	1.64091	7.658	20.3241	6.86275	0	17.0797	1.15486	6.35158	4.08497	10.6066
ANK3	42.8316	16.4366	81.7773	39.3381	53.5234	84.8377	101.1	38.0862	34.945	2.23374	34.032	0	77.4143	32.2172	39.382	26.3775	87.482	8.00654	73.288	10.2478	34.6458	60.34	31.6585	37.1229
ANKAR	7.55852	0	0	5.31596	6.69043	4.40715	2.08453	0	1.34404	0.558434	1.418	6.07804	1.00538	5.08693	1.64091	4.25444	7.06925	3.43137	3.85726	0	1.15486	0.793948	3.06373	0
ANKDD1A	0	0	0	0	0	0	0	0	0	0	0	0	0	0	0	0	0	0	0	0	0	0	0	0
ANKDD1B	1.25975	0	0	0	0	0	0	0	0	0.558434	1.418	0	3.01614	0.847821	0	0	0	0	1.28575	0	0	0	0	0
ANKEF1	3.77926	1.64366	2.78786	1.06319	1.11507	1.10179	0	0	0	0	0	0	0	0.847821	0	0	1.76731	0	1.28575	0	2.30972	0	0	0
ANKFN1	1.25975	7.39647	6.50502	2.12638	13.3809	17.6286	5.21133	13.4422	13.4404	7.25965	42.5401	51.6633	103.554	12.7173	13.1273	17.8687	30.0443	2.28758	2.57151	7.97051	23.0972	0	59.2321	5.30328
ANKFY1	206.6	236.687	277.857	243.471	241.97	105.772	136.537	154.585	60.4817	239.568	243.896	274.525	88.4735	154.303	156.707	273.135	117.526	244.771	198.006	179.906	163.99	273.912	195.057	360.623
ANKH	47.8706	55.8845	9.29288	6.37915	13.3809	20.934	18.7608	87.3743	2.68807	0	0	22.2861	25.1345	5.93475	15.5887	20.4213	55.6704	38.8889	30.8581	36.4366	103.938	7.93948	17.3611	0
ANKIB1	336.354	231.756	247.191	157.352	210.748	231.376	137.579	90.7348	161.284	190.985	129.038	108.392	247.324	208.564	180.501	136.142	227.1	156.699	252.008	170.797	331.445	92.0979	232.843	175.008
ANKK1	5.03901	0	0	0	1.11507	0	0	0	0	0	1.418	0	0	0	0	0	0	0	0	1.13864	1.15486	0	2.04249	0
ANKLE1	0	5.75281	5.57573	0	0	5.50894	0	12.322	8.06422	0.558434	0	1.01301	3.01614	11.8695	4.92274	8.50888	7.06925	0	0	0	0	7.14553	11.2337	0
ANKLE2	45.3511	66.5683	29.7372	56.3492	114.852	80.4306	86.5081	153.465	59.1376	12.2856	63.8101	81.0405	44.2368	66.13	82.0457	61.264	75.9945	54.902	126.004	39.8526	32.3361	110.359	68.4233	30.4938
ANKMY1	0	0	1.85858	0	0	0	1.04227	0	0	0	0	0	0	0	0	0	0	0	0	0	0	0	0	0
ANKMY2	464.849	483.236	460.927	474.184	505.127	551.996	396.061	660.908	290.312	189.309	245.314	291.746	241.291	368.802	480.788	412.681	508.986	543.301	405.013	504.42	742.576	601.812	518.792	609.877
ANKRA2	118.417	96.1542	123.595	209.449	139.384	83.7359	99.0153	123.22	96.7707	239.01	161.652	159.042	167.899	162.782	140.298	158.265	127.247	112.092	97.7174	115.003	102.783	133.383	85.7844	79.5491
ANKRD1	0	0	0.929288	31.8958	11.1507	0	0	2.24037	29.5688	0	7.09001	0	13.0699	6.78257	26.2546	26.3775	24.7424	42.3203	15.4291	27.3275	21.9424	6.35158	11.2337	54.3586
ANKRD10	186.443	156.97	157.05	70.1707	81.4002	132.215	92.7617	97.4559	65.8578	68.6874	171.578	89.1446	165.888	70.3691	69.7389	60.4131	25.626	38.8889	189.006	39.8526	76.2208	115.916	55.1471	47.7295
ANKRD11	326.276	333.663	332.685	323.21	410.346	423.087	432.54	244.2	607.505	373.593	500.555	492.321	660.535	445.106	466.02	464.585	429.457	436.928	396.012	416.744	266.773	150.056	400.327	497.182
ANKRD12	316.198	237.509	292.726	311.515	289.919	195.017	374.173	143.383	297.032	359.073	248.15	89.1446	240.286	187.368	214.139	388.856	188.219	267.647	362.583	263.027	199.791	173.081	239.992	184.289
ANKRD13A	97.001	40.2697	2.78786	34.0222	88.0906	49.5805	53.1556	31.3651	41.6651	52.4928	21.27	41.5333	41.2206	39.8476	46.7661	21.2722	41.5319	66.3399	48.8587	30.7434	50.8139	25.4063	42.8922	42.4262
ANKRD13B	0	0.82183	0.929288	1.06319	0	0	3.1268	0	0	0.558434	0	0	0	4.23911	0	3.40355	1.76731	2.28758	0	1.13864	0	0	0	1.32582
ANKRD13C	216.678	240.796	178.423	260.482	245.316	161.963	122.987	80.6532	142.468	208.854	77.9901	474.087	136.732	98.3472	169.835	194.003	149.338	107.516	252.008	184.46	94.6986	320.755	79.657	57.0102
ANKRD13D	17.6365	0	4.64644	1.06319	3.34521	1.10179	2.08453	0	5.37615	23.4542	0	1.01301	20.1076	1.69564	4.10229	5.10533	0.883657	11.4379	30.8581	2.27729	6.92917	1.5879	0	0
ANKRD16	34.0133	25.4767	20.4443	15.9479	37.9124	29.7483	20.8453	12.322	65.8578	18.4283	15.598	4.05203	24.1291	11.0217	14.7682	18.7195	15.9058	37.7451	29.5724	31.8821	32.3361	13.4971	7.1487	30.4938
ANKRD17	507.681	479.127	480.442	472.057	675.733	423.087	448.174	539.928	545.679	677.939	596.979	1052.51	784.197	446.802	456.174	611.789	940.211	689.706	385.726	602.343	622.47	488.278	524.919	526.35
ANKRD2	2.51951	3.28732	16.7272	0	0	0	12.5072	4.48073	0	0	1.418	0	0	4.23911	0	2.55267	0	2.28758	0	2.27729	5.77431	0	5.10622	0
ANKRD22	0	9.86197	22.3029	12.7583	0	0	0	6.7211	0	0	0	0	0	0.847821	0	0	8.83657	0	30.8581	6.83187	6.92917	0	4.08497	0
ANKRD23	0	0	0	1.06319	0	0	0	0	0	0	0	0	0	0	0	0	0	0	0	0	3.46458	0.793948	0	0
ANKRD24	0	0.82183	0	1.06319	0	0	0	0	0	0.558434	0	0	0	0	0	0	0	0	1.28575	0	0	0	0	0
ANKRD26_1	34.0133	20.5458	17.6565	10.6319	15.611	35.2572	14.5917	32.4853	9.40826	6.70121	1.418	5.06503	3.01614	16.9564	18.0501	6.80711	10.6039	26.3072	27.0009	23.9115	47.3493	19.0547	21.4461	25.1906
ANKRD26_2	710.501	628.7	613.33	472.057	545.27	629.121	644.12	561.212	428.748	384.203	401.295	149.925	520.787	461.215	489.813	478.199	524.008	587.909	956.602	833.488	607.457	738.371	607.64	643.022
ANKRD27	112.118	219.429	179.353	140.341	93.666	139.927	143.833	123.22	79.2982	248.503	41.1221	53.6893	87.4681	117.847	167.373	202.511	77.7618	128.105	277.723	159.41	219.424	199.281	90.8907	91.4815
ANKRD28	70.5462	37.8042	19.515	46.7805	26.7617	90.3467	33.3525	30.2449	41.6651	39.0904	39.7041	29.3772	16.0861	31.3694	71.3798	20.4213	52.1357	43.4641	15.4291	44.4072	28.8715	44.4611	34.7223	47.7295
ANKRD29	1.25975	7.39647	0.929288	0	0	0	2.08453	0	0	0	0	0	0	0	0	0	0	1.14379	0	6.83187	19.6326	0.793948	0	0
ANKRD31	0	4.10915	0.929288	2.12638	1.11507	2.20358	1.04227	0	12.0963	0	12.762	23.2991	31.1668	5.08693	8.20457	1.70178	0	5.71896	15.4291	17.0797	2.30972	5.55763	12.2549	13.2582
ANKRD32	165.028	180.803	191.433	105.256	121.543	33.0537	50.0288	82.8935	190.853	185.4	143.218	257.304	139.748	89.869	95.1731	127.633	152.873	113.235	124.718	129.806	139.738	98.4495	136.847	67.6168
ANKRD33	0	0.82183	0	0	0	0	0	0	0	0	0	0	1.00538	0.847821	0	2.55267	0	0	0	0	0	0	0	0
ANKRD33B	0	0	0	0	0	0	0	0	0	0	0	0	0	0	0	0	0	0	0	0	0	0	0	0
ANKRD34A	0	0	0	0	0	0	0	0	0	0	0	0	0	0	0	2.55267	0	0	1.28575	2.27729	0	0	0	5.30328
ANKRD34B	7.55852	0	0	17.0111	3.34521	0	7.29586	6.7211	0	0	0	0	0	0	0.820457	0	0	0	0	0	8.08403	4.76369	12.2549	0
ANKRD34C	2.51951	0	0	0	0	0	0	0	1.34404	0	7.09001	0	0	0	0	0	0	0	3.85726	0	0	0	0	0
ANKRD35	0	7.39647	0.929288	3.18958	0	16.5268	5.21133	6.7211	0	50.2591	17.016	112.444	28.1507	12.7173	3.28183	2.55267	0.883657	10.2941	10.286	15.941	2.30972	1.5879	1.02124	0
ANKRD37	8.81827	4.10915	1.85858	0	7.8055	6.61073	5.21133	4.48073	0	21.2205	1.418	13.1691	11.0592	1.69564	0	0	0.883657	0	5.14302	1.13864	6.92917	9.52737	0	0
ANKRD39	113.378	67.3901	56.6866	71.2339	109.277	45.1733	21.8876	68.3312	106.179	56.4019	66.6461	65.8454	50.269	93.2603	105.019	86.7906	124.596	160.131	140.147	53.5163	46.1945	146.88	107.231	71.5942
ANKRD40_1	2.51951	0	0	1.06319	0	0	0	1.12018	0	2.23374	0	0	0	0	0	0	0.883657	0	1.28575	0	0	0	0	0
ANKRD40_2	132.274	94.5105	52.9694	120.141	86.9756	109.077	103.184	97.4559	95.4266	37.4151	63.8101	82.0535	124.667	128.869	105.839	55.3078	82.1801	181.863	232.722	95.6462	62.3625	45.255	87.8269	83.5266
ANKRD42	23.9353	18.0803	29.7372	27.643	39.0275	3.30537	20.8453	12.322	6.72018	15.6362	14.18	28.3642	20.1076	16.1086	17.2296	15.316	37.1136	22.8758	7.71453	3.41593	16.1681	3.17579	8.16995	110.043
ANKRD45	7.55852	5.75281	0	0	0	0	0	1.12018	0	14.5193	15.598	0	0	0	7.38412	0	7.06925	6.86275	0	0	0	11.9092	5.10622	19.8873
ANKRD46	215.418	260.52	239.756	237.092	244.201	123.4	158.424	226.277	103.491	39.6488	154.562	150.938	11.0592	155.151	132.914	108.914	174.08	90.3595	187.72	292.632	460.79	366.804	111.316	269.141
ANKRD49	238.093	279.422	261.13	150.973	227.475	251.208	304.342	262.123	53.7615	313.282	224.044	859.029	229.227	200.086	155.066	132.739	124.596	112.092	122.147	220.897	63.5174	238.978	101.103	175.008
ANKRD50	81.884	92.045	41.818	0	56.8686	58.3948	16.6763	120.98	26.8807	58.0772	19.852	94.2096	66.3551	35.6085	110.762	31.4829	0.883657	53.7582	69.4308	15.941	12.7035	4.76369	104.167	59.6619
ANKRD52	10.078	4.93098	0.929288	3.18958	12.2658	0	2.08453	2.24037	8.06422	7.25965	48.2121	12.1561	20.1076	1.69564	4.10229	17.0178	13.2549	9.15033	3.85726	3.41593	0	0	11.2337	0
ANKRD53	0	0	0	0	0	0	0	0	0	1.6753	0	0	0	0.847821	0	0	0	0	0	0	0	0	0	1.32582
ANKRD54	59.2084	32.0514	24.1615	46.7805	71.3646	59.4966	43.7752	30.2449	146.5	64.7784	73.7361	28.3642	57.3067	61.0431	53.3297	29.7811	64.5069	80.0654	28.2866	67.1801	21.9424	23.0245	80.6782	70.2684
ANKRD55	0	1.64366	0.929288	8.50554	1.11507	1.10179	2.08453	1.12018	0	3.35061	4.25401	0	0	2.54346	4.10229	0	0	3.43137	1.28575	1.13864	0	0	2.04249	0
ANKRD6	6.29877	3.28732	55.7573	17.0111	3.34521	7.71252	25.0144	0	4.03211	0	0	1.01301	28.1507	7.63039	4.10229	5.95622	0.883657	11.4379	3.85726	10.2478	78.5306	5.55763	19.4036	11.9324
ANKRD60	0	0	0	0	0	0	0	1.12018	0	0	0	0	0	0	0	0	0	0	0	0	0	0	0	0
ANKRD61	0	0	0	0	0	0	0	0	0	0	0	0	0	0	0	0	0	0	0	0	0	0	0	0
ANKRD63	0	0	0	0	1.11507	0	0	0	0	0	0	0	0	0	0	0	0	0	0	0	0	0	0	0
ANKRD65	1.25975	0	0	0	0	0	0	0	0	0	0	0	0	0	0	0	0	0	0	0	0	0	0	1.32582
ANKRD66	3.77926	0	0	4.25277	4.46028	0	0	0	0	0	2.836	12.1561	0	0	0	0.850888	0	10.2941	0	0	2.30972	0	0	7.95491
ANKRD9	1.25975	0	0	0	0	0	0	0	0	0	0	0	0	0.847821	0	0	0	0	0	1.13864	0	0	0	0
ANKS1A	3.77926	6.57464	16.7272	5.31596	18.9562	1.10179	4.16906	8.96146	16.1284	32.9476	0	43.5593	4.02152	11.8695	13.1273	11.9124	7.06925	3.43137	1.28575	7.97051	2.30972	4.76369	6.12746	26.5164
ANKS1B	0	6.57464	2.78786	1.06319	0	0	1.04227	1.12018	0	0	0	0	0	0	0	0	0.883657	0	1.28575	0	6.92917	7.93948	0	0
ANKS3	0	0.82183	0	0	0	1.10179	0	0	0	0	0	0	0	0.847821	0	0	5.30194	4.57517	0	2.27729	13.8583	9.52737	0	0
ANKS4B	41.5719	0	13.9393	13.8215	0	0	1.04227	0	0	0	0	0	0	1.69564	0	5.95622	0	1.14379	25.7151	3.41593	0	0	0	1.32582
ANKS6	8.81827	1.64366	1.85858	1.06319	1.11507	2.20358	0	2.24037	26.8807	0	8.50801	3.03902	2.01076	9.32603	3.28183	20.4213	7.06925	3.43137	2.57151	7.97051	12.7035	1.5879	3.06373	3.97746
ANKUB1	0	0	0	5.31596	0	2.20358	8.33813	0	0	0	0	0	0	0	0	7.658	0	1.14379	0	0	0	0	0	0
ANKZF1	251.951	412.559	186.787	294.504	361.283	359.183	353.328	146.744	368.266	612.044	466.523	133.717	257.377	339.976	569.397	565.841	292.49	380.883	272.58	177.629	211.34	335.84	364.584	338.084
ANLN	1255.97	967.294	1491.51	986.642	800.621	743.707	793.164	626.182	584.656	1579.25	716.091	1657.28	529.836	628.235	858.198	767.501	548.751	673.693	766.31	866.509	1105.2	1024.19	876.227	1044.75
ANO1	2.51951	4.10915	2.78786	5.31596	2.23014	2.20358	4.16906	3.36055	0	1.11687	1.418	0	1.00538	0	3.28183	0	0.883657	0	2.57151	1.13864	1.15486	0.793948	3.06373	5.30328
ANO10	59.2084	62.4591	22.3029	98.8769	64.6741	46.2751	7.29586	80.6532	17.4725	0	2.836	0	17.0915	74.6083	74.6616	36.5882	40.6482	59.4772	46.2872	31.8821	47.3493	119.092	66.3808	58.336
ANO2	0	0	0	1.06319	0	0	0	0	0	0	0	0	0	0	0	0	0	0	0	3.41593	0	0	0	0
ANO3	28.9743	4.93098	13.9393	0	4.46028	38.5626	36.4793	19.0431	9.40826	0.558434	5.67201	17.2211	6.03228	0	31.1774	14.4651	24.7424	22.8758	33.4296	9.10916	16.1681	6.35158	11.2337	6.62909
ANO4	1.25975	13.9711	3.71715	2.12638	0	3.30537	5.21133	2.24037	0	4.46747	24.106	22.2861	11.0592	6.78257	2.46137	4.25444	1.76731	2.28758	0	17.0797	2.30972	7.93948	2.04249	13.2582
ANO5	1.25975	2.46549	58.5451	0	60.2138	0	5.21133	0	41.6651	0	65.2281	31.4032	14.0753	15.2608	28.716	0	0.883657	29.7386	57.859	9.10916	95.8535	0	26.5523	68.9426
ANO6	206.6	279.422	324.321	352.98	218.554	172.981	203.242	315.892	145.156	222.815	248.15	75.9755	91.4896	197.542	146.862	256.117	276.585	155.556	149.148	224.313	202.101	247.712	290.033	274.445
ANO8	1.25975	0	0	0	0	2.20358	0	5.60091	0	1.11687	0	1.01301	3.01614	0.847821	0	0	0	1.14379	0	0	0	0	4.08497	0
ANP32A	133.534	109.303	77.1309	125.457	45.7179	50.6823	121.945	47.0477	90.0505	38.532	80.8261	21.2731	55.2959	49.1736	42.6638	37.4391	65.3906	120.098	119.575	102.478	233.282	74.6311	128.677	71.5942
ANP32B	962.451	1098.79	1277.77	1324.74	1300.17	1081.96	1190.27	1073.14	1155.87	1249.22	1049.32	558.166	1260.75	1155.58	1089.57	873.862	1053.32	892.157	894.885	1016.81	677.904	820.148	875.206	1107.06
ANP32E	604.681	510.357	674.663	593.261	670.158	536.571	610.768	492.88	431.436	316.632	170.16	260.343	155.834	519.714	420.074	333.548	716.646	752.615	707.165	585.264	642.103	486.69	562.705	417.633
ANPEP	12.5975	3.28732	0.929288	6.37915	44.6028	13.2215	27.0989	20.1633	0	0	1.418	0	3.01614	11.0217	1.64091	0	5.30194	0	0	1.13864	3.46458	12.7032	10.2124	9.28073
ANTXR1	0	3.28732	0	1.06319	0	3.30537	2.08453	3.36055	1.34404	0	0	1.01301	18.0969	2.54346	0	0	0	1.14379	5.14302	0	0	3.96974	0	3.97746
ANTXR2	15.117	18.0803	0	18.0743	14.4959	2.20358	13.5495	32.4853	0	0	0	0	0	7.63039	0	2.55267	0	12.5817	5.14302	5.69322	0	4.76369	0	10.6066
ANTXRL	0	0	0	0	0	0	0	0	0	0	0	0	1.00538	0	0	0	0	0	0	0	0	0	0	0
ANUBL1	16.3768	14.7929	13.01	10.6319	1.11507	15.425	18.7608	2.24037	20.1606	3.35061	35.45	0	86.4627	24.5868	5.7432	34.0355	25.626	6.86275	96.4316	11.3864	12.7035	7.93948	9.19119	10.6066
ANXA1	597.123	679.654	2148.51	392.318	719.221	1152.47	3463.45	1343.1	37.633	0.558434	2.836	4.05203	64.3444	290.803	523.452	641.57	789.105	888.726	731.594	2421.9	3812.2	2842.33	1054.94	1397.41
ANXA10	0	1.64366	0	0	0	1.10179	0	0	1.34404	0	0	0	0	0	0	0	0	0	0	0	0	0	0	0
ANXA11	429.576	583.5	567.795	522.027	618.865	809.815	700.403	588.096	162.628	308.256	232.552	49.6373	85.4574	248.412	327.362	425.444	455.967	583.334	464.157	749.228	516.223	702.644	483.048	607.225
ANXA13_1	0	0	0	0	0	0	0	0	0	0	0	0	0	0	0	0	0	0	0	0	0	0	0	0
ANXA13_2	0	0	0	3.18958	0	0	0	1.12018	0	0	0	0	0	0	0	0	0	0	0	0	3.46458	0	1.02124	0
ANXA2	8442.87	10456.1	9173.93	10145	9045.46	7980.25	9007.26	7928.65	6076.39	4928.18	4112.21	835.73	3603.28	6205.2	5574.19	6109.38	8225.08	8693.96	7898.39	9590.81	10997.7	7675.88	10229.8	6782.89
ANXA3	133.534	324.623	575.229	55.286	177.296	195.017	264.736	100.816	16.1284	0	0	12.1561	0	6.78257	29.5365	124.23	30.928	187.582	264.865	143.469	351.078	81.7766	363.563	72.92
ANXA4	86.923	38.626	47.3937	37.2117	64.6741	71.6163	99.0153	52.6486	17.4725	0	9.92601	0	0	3.39128	9.02503	44.2462	44.1828	53.7582	0	22.7729	87.7695	26.9942	34.7223	34.4713
ANXA5	1035.52	1472.72	1010.14	1351.32	1349.24	892.449	1422.69	1074.26	1114.21	1118.54	760.049	535.88	572.062	1111.49	1087.93	1093.39	1230.05	989.38	840.884	1006.56	707.93	1063.89	838.441	593.967
ANXA6	6802.67	7142.53	6247.6	6653.46	6808.62	5483.6	6567.32	6186.77	1176.03	1601.59	1066.34	12.1561	916.907	3079.29	3484.48	3225.72	3949.95	4922.88	4326.56	6091.75	6307.85	1528.35	4904.01	4251.9
ANXA7	153.69	162.722	167.272	106.319	91.4358	103.568	250.144	196.032	87.3624	93.817	52.4661	40.5203	19.1022	61.8909	63.1752	43.3953	70.6925	173.856	47.5729	126.39	205.565	174.668	79.657	92.8073
ANXA8	934.737	1192.48	936.722	764.435	856.375	828.545	1205.9	515.284	102.147	142.959	285.018	0	72.3874	443.41	465.199	473.945	799.709	1125.49	736.737	922.302	1636.44	446.992	1325.57	828.637
ANXA9	3.77926	0	0.929288	0	4.46028	4.40715	0	0	1.34404	0	2.836	0	2.01076	4.23911	9.02503	3.40355	0	27.451	0	0	3.46458	6.35158	0	1.32582
AOAH	0	4.10915	21.3736	0	1.11507	0	9.38039	7.84128	0	17.3115	2.836	17.2211	18.0969	0	2.46137	0	0	3.43137	7.71453	2.27729	0	13.4971	0	5.30328
AOC2	5.03901	7.39647	0	5.31596	21.1864	5.50894	18.7608	8.96146	13.4404	58.0772	19.852	13.1691	14.0753	37.3041	20.5114	19.5704	7.06925	14.8693	3.85726	10.2478	4.61945	11.9092	3.06373	19.8873
AOX1	25.1951	15.6148	123.595	26.5798	30.1069	98.0592	105.269	5.60091	5.37615	4.46747	1.418	27.3512	10.0538	49.1736	15.5887	126.782	47.7175	28.5948	74.5738	27.3275	240.211	169.111	50.0409	45.0778
AP1B1	91.962	122.453	140.322	225.397	133.809	168.574	89.6349	227.397	122.307	74.8302	129.038	32.4162	58.3121	77.1517	70.5593	107.212	98.0859	129.248	99.0031	105.894	102.783	166.729	230.801	123.301
AP1G1	318.718	495.564	500.886	405.076	412.576	290.872	288.708	166.907	310.473	901.313	699.075	410.268	425.276	477.323	690.005	466.287	513.405	454.085	387.012	274.413	364.936	601.018	617.852	498.508
AP1G2	604.681	724.854	642.138	590.072	437.108	489.194	580.542	569.053	237.895	154.686	141.8	1.01301	123.662	367.954	290.442	257.819	333.139	410.621	437.157	452.042	284.096	367.598	215.482	253.231
AP1M1	2.51951	10.6838	18.5858	35.0853	11.1507	2.20358	16.6763	1.12018	8.06422	27.9217	12.762	3.03902	9.04843	41.5432	13.1273	24.6758	13.2549	43.4641	0	26.1888	6.92917	31.7579	0	62.3135
AP1M2	953.633	1130.02	879.106	764.435	719.221	962.963	1059.98	1141.47	595.408	323.892	516.153	68.8844	141.759	700.3	483.249	898.538	942.862	1020.26	856.313	803.883	1135.23	974.174	955.884	700.032
AP1S1	822.619	1138.24	903.268	1155.69	946.695	875.922	1042.27	1210.92	670.674	545.032	443.835	562.219	316.695	789.321	693.286	581.157	741.388	849.837	843.455	670.662	735.647	478.75	573.939	616.506
AP1S2	2.51951	7.39647	0	4.25277	3.34521	4.40715	3.1268	12.322	2.68807	0	2.836	12.1561	15.0807	6.78257	11.4864	5.95622	8.83657	2.28758	1.28575	2.27729	10.3938	1.5879	12.2549	0
AP1S3	131.014	124.096	103.151	65.9179	159.455	167.472	101.1	106.417	56.4495	2.79217	14.18	0	20.1076	48.3258	62.3548	71.4746	124.596	98.3661	169.72	111.587	196.326	127.826	142.974	237.322
AP2A1	49.1304	23.0113	71.5552	39.3381	63.5591	60.5984	45.8597	54.889	43.0092	7.81808	36.8681	9.11706	43.2314	76.3039	31.9978	29.7811	43.2992	33.17	54.0017	18.2183	80.8403	46.8429	77.6145	34.4713
AP2A2	214.158	279.422	346.624	251.977	175.066	132.215	240.763	170.268	154.564	40.2073	93.5881	39.5072	118.635	263.672	141.119	44.2462	40.6482	149.837	120.861	157.133	121.26	192.929	128.677	232.018
AP2B1	935.997	824.296	1010.14	937.736	929.969	726.079	798.376	1219.88	381.706	1265.41	877.743	876.25	498.669	758.8	932.04	945.337	1084.25	990.524	817.74	628.532	1480.53	885.251	807.803	725.223
AP2M1	6633.86	7402.23	7062.59	7204.19	6638.02	6560.05	6248.38	6742.38	5300.88	3469.55	3492.54	947.161	2182.68	4715.58	4446.88	4521.62	6482.51	5823.04	5810.33	6590.48	9210.02	5359.94	4852.95	5244.94
AP2S1	762.151	791.423	854.945	972.821	803.966	998.22	804.629	945.434	960.986	454.007	541.677	385.955	312.673	523.106	562.834	680.711	758.177	921.896	1285.75	879.034	1192.97	727.256	906.864	840.569
AP3B1	650.033	816.078	915.349	1197.15	1009.14	808.713	1126.69	914.069	657.234	1298.36	925.955	874.224	1099.89	1162.36	921.374	788.774	589.399	574.183	646.735	617.146	675.594	855.081	607.64	620.483
AP3D1	440.914	336.129	417.25	428.467	520.738	463.853	471.104	511.924	717.716	250.179	340.32	234.004	672.6	455.28	395.46	330.996	432.108	597.059	349.725	461.151	422.679	271.53	483.048	274.445
AP3M1	608.461	855.525	578.017	697.454	534.119	585.05	580.542	761.724	369.61	655.602	604.069	505.49	502.69	668.083	667.032	705.387	654.79	527.288	414.013	634.225	751.815	910.658	537.174	839.243
AP3M2	27.7146	33.695	54.828	18.0743	2.23014	2.20358	6.2536	7.84128	20.1606	0	0	0	0	16.9564	17.2296	33.1847	30.928	54.902	1.28575	4.55458	47.3493	26.9942	21.4461	21.2131
AP3S1	3.77926	1.64366	1.85858	0	1.11507	0	0	0	0	0.558434	0	0	1.00538	0	0	0.850888	0	2.28758	1.28575	0	0	0	1.02124	1.32582
AP3S2	502.641	712.527	688.602	453.983	488.401	412.069	602.43	637.384	377.674	452.89	347.41	117.509	303.625	371.346	409.408	296.96	538.147	494.118	426.871	565.907	948.141	711.377	461.602	546.237
AP4B1	47.8706	49.3098	76.2016	66.9811	60.2138	51.7841	56.2824	33.6055	14.7844	110.012	36.8681	82.0535	19.1022	71.217	50.0479	62.1149	59.205	89.2157	7.71453	62.6255	99.3181	43.6671	17.3611	59.6619
AP4E1	46.6109	38.626	20.4443	53.1596	61.3289	9.9161	68.7895	75.0523	45.6973	170.881	41.1221	314.032	119.64	72.0648	109.941	113.168	111.341	89.2157	42.4299	76.2892	63.5174	74.6311	68.4233	50.3811
AP4M1	73.0657	46.0225	99.4338	43.5909	95.8961	114.586	99.0153	30.2449	37.633	97.726	77.9901	7.09104	38.2045	55.9562	78.7639	107.212	43.2992	50.3268	43.7157	54.655	73.9111	79.3948	97.0181	123.301
AP4S1	11.3378	21.3676	48.323	10.6319	21.1864	48.4787	23.9721	34.7257	76.6101	6.14278	0	1.01301	28.1507	14.413	20.5114	27.2284	60.9723	25.1634	41.1442	34.1593	27.7167	15.879	24.5098	14.584
AP5B1	10.078	0.82183	8.36359	0	1.11507	7.71252	1.04227	3.36055	0	0	7.09001	1.01301	0	0.847821	4.92274	0.850888	0.883657	4.57517	2.57151	6.83187	2.30972	8.73342	5.10622	1.32582
AP5M1	57.9486	56.7063	112.444	78.6762	45.7179	8.81431	48.9865	122.1	33.6009	52.4928	59.5561	207.666	63.339	37.3041	27.0751	51.9042	61.856	27.451	59.1447	22.7729	30.0264	153.232	55.1471	137.885
APAF1	46.6109	73.9647	98.5045	102.066	21.1864	15.425	65.6628	11.2018	20.1606	72.5965	72.3181	162.081	35.1883	56.804	72.2002	106.361	23.8587	60.621	61.7162	67.1801	31.1813	74.6311	148.08	94.1331
APBA1	2.51951	0	0	2.12638	0	1.10179	0	0	0	1.11687	0	7.09104	0	0	0	0	6.1856	1.14379	1.28575	1.13864	1.15486	0.793948	0	0
APBA2	1.25975	9.04013	0.929288	0	3.34521	0	0	0	0	23.4542	0	0	0	3.39128	1.64091	0.850888	0	0	24.4293	0	6.92917	0.793948	1.02124	0
APBA3	40.3121	51.7753	90.1409	60.602	85.8605	93.652	46.902	78.4128	64.5138	30.1555	87.9161	13.1691	87.4681	140.738	105.019	97.0013	106.039	54.902	65.5735	39.8526	70.4465	115.122	107.231	62.3135
APBB1	18.8963	34.5169	64.1209	4.25277	17.8411	4.40715	18.7608	45.9275	41.6651	7.25965	49.6301	7.09104	22.1184	16.1086	22.1523	22.974	16.7895	34.3137	52.7159	37.5753	46.1945	8.73342	25.5311	22.5389
APBB1IP	2.51951	1.64366	1.85858	7.44235	2.23014	0	1.04227	2.24037	4.03211	2.79217	1.418	18.2341	25.1345	6.78257	0	1.70178	0.883657	2.28758	7.71453	4.55458	4.61945	6.35158	6.12746	0
APBB2	105.819	50.9535	73.4137	59.5388	57.9837	110.179	69.8318	77.2926	30.9128	31.2723	51.0481	245.148	80.4305	65.2822	42.6638	165.072	98.0859	60.621	37.2869	93.3689	108.557	100.037	113.358	155.121
APBB3	71.8059	36.1605	53.8987	48.9068	64.6741	72.718	65.6628	34.7257	24.1927	12.2856	25.524	4.05203	28.1507	47.478	37.741	51.9042	79.5291	70.9151	33.4296	60.3482	58.8979	73.8371	22.4674	1.32582
APC	461.07	356.674	394.947	321.084	396.965	448.428	473.189	695.634	501.326	586.914	812.515	332.266	423.265	377.28	465.199	473.945	264.213	341.994	568.304	378.03	398.427	383.477	433.007	554.192
APC2	0	0	0.929288	1.06319	5.57536	0	0	0	0	6.70121	1.418	0	0	0	0	0	0	1.14379	0	4.55458	1.15486	0.793948	0	0
APCDD1	0	0	0	1.06319	0	0	0	1.12018	0	0	0	1.01301	0	0	0	0	0	0	0	0	0	0	0	0
APCDD1L	0	0	0	0	2.23014	0	0	0	0	0	0	0	0	0	0	0.850888	1.76731	1.14379	0	0	0	0	0	0
APCS	0	0	0.929288	0	0	0	0	0	0	0	0	0	0	0	0	0	0	0	0	0	0	0	0	0
APEG3	0	0	0	0	0	0	0	0	0	0	0	6.07804	0	0	0	0	0	0	0	0	0	0	0	1.32582
APEH	265.808	368.18	385.654	427.403	395.85	294.178	294.961	405.506	180.101	68.129	5.67201	18.2341	51.2744	219.586	149.323	197.406	180.266	316.83	293.152	316.543	487.351	338.222	223.652	377.858
APEX1	1419.74	1182.61	1294.5	1371.52	1401.64	1540.3	1320.55	1199.72	1876.28	1289.42	2213.5	2222.54	1650.84	1274.28	1531.79	1614.99	1078.06	1731.7	1536.48	1462.02	1325.78	1221.09	1155.03	1231.69
APEX2	243.132	200.527	111.515	179.68	102.587	459.446	395.019	465.996	201.606	21.7789	60.9741	183.354	401.147	379.824	431.561	467.138	159.058	229.902	300.867	201.54	244.831	423.174	319.649	576.731
APH1A	434.615	459.403	308.524	341.285	274.308	355.878	410.653	346.137	338.697	453.449	184.34	146.886	204.092	278.933	374.129	327.592	492.197	213.889	177.434	308.573	255.224	252.475	271.651	283.725
APH1B	12.5975	9.86197	6.50502	11.6951	2.23014	8.81431	3.1268	3.36055	4.03211	26.8048	9.92601	24.3122	31.1668	11.0217	13.9478	16.1669	18.5568	16.0131	15.4291	5.69322	0	11.1153	2.04249	23.8647
API5	413.199	405.984	467.432	453.983	422.612	435.206	470.062	341.656	166.661	1112.4	798.335	1836.58	367.969	396.78	580.884	560.736	506.335	407.19	353.583	359.812	453.86	485.896	468.751	449.453
APIP	497.602	705.952	659.794	882.45	555.305	545.385	627.444	757.244	615.569	600.317	701.911	447.749	605.239	653.67	772.871	652.631	626.513	761.765	915.457	772.001	627.09	680.413	615.81	603.248
APITD1	143.612	175.872	154.262	166.921	95.8961	170.777	232.425	206.114	392.459	333.944	412.639	224.887	362.942	292.498	322.44	227.187	164.36	172.713	199.292	301.741	132.809	272.324	245.098	273.119
APLF	59.2084	67.3901	25.0908	36.1485	25.6466	44.0715	103.184	19.0431	87.3624	28.4801	0	44.5723	32.1722	45.7823	17.2296	7.658	28.277	40.0327	6.42877	35.298	36.9556	11.9092	65.3596	29.168
APLN	0	0.82183	0	3.18958	0	0	0	0	0	0	2.836	1.01301	0	0.847821	0	0.850888	0	0	0	0	0	0.793948	0	1.32582
APLNR	0	0.82183	0	0	0	0	1.04227	0	0	0	0	0	0	0	0	0	0	0	0	0	1.15486	0	0	5.30328
APLP1	45.3511	36.1605	14.8686	21.2638	47.9481	15.425	17.7185	54.889	17.4725	87.1158	53.8841	87.1185	31.1668	12.7173	18.8705	28.9302	71.5762	27.451	14.1433	51.239	23.0972	68.2795	37.786	53.0328
APLP2	833.957	982.909	938.581	1071.7	845.224	579.541	791.08	739.321	297.032	476.903	560.111	112.444	221.184	515.475	499.659	601.578	580.562	693.138	568.304	659.275	721.788	651.831	814.952	674.842
APMAP	69.2864	57.5281	56.6866	82.929	105.932	58.3948	124.03	70.5715	61.8257	89.3495	127.62	20.2601	56.3013	61.0431	58.2525	82.5362	93.6676	118.954	66.8592	105.894	140.893	100.831	100.082	49.0553
APOA1	5.03901	4.93098	7.4343	0	8.92057	14.3233	17.7185	6.7211	1.34404	0	0	0	0	5.93475	3.28183	2.55267	14.1385	51.4706	7.71453	22.7729	457.325	124.65	176.675	171.031
APOA1BP	280.925	275.313	202.585	255.166	301.069	218.154	251.186	190.431	248.647	297.087	194.266	227.926	192.028	199.238	154.246	190.599	154.64	217.32	180.006	186.738	170.919	285.027	235.907	121.975
APOA2	0	0	0	0	0	0	0	0	0	3.35061	0	7.09104	10.0538	0	0	0	0	0	0	1.13864	0	0	1.02124	0
APOA4	0	0	0	0	0	2.20358	0	0	0	0.558434	0	0	0	0	0	0	0	0	0	0	3.46458	1.5879	0	0
APOA5	0	0	0	0	0	1.10179	0	4.48073	0	5.02591	0	0	0	0	0	0	0	0	0	0	0	0	1.02124	0
APOB	25.1951	12.3275	5.57573	10.6319	18.9562	3.30537	3.1268	7.84128	12.0963	0.558434	51.0481	49.6373	58.3121	10.1739	9.84549	7.658	1.76731	10.2941	10.286	28.4661	11.5486	0	0	23.8647
APOBEC1	0	1.64366	10.2222	0	0	0	1.04227	7.84128	0	0	0	0	4.02152	1.69564	0.820457	5.10533	0	0	5.14302	2.27729	3.46458	0	5.10622	3.97746
APOBEC2	10.078	0	0	0	5.57536	11.0179	0	8.96146	4.03211	0	0	0	23.1238	18.6521	51.6888	15.316	0	6.86275	45.0014	6.83187	3.46458	5.55763	6.12746	15.9098
APOBEC3A	0	0	0	0	0	0	0	0	0	0	0	0	0	0	0	0	0	0	0	0	0	0	0	0
APOBEC3Z3	18.8963	7.39647	1.85858	25.5166	0	6.61073	1.04227	8.96146	8.06422	9.49338	119.112	521.698	282.512	40.6954	32.8183	18.7195	2.65097	28.5948	33.4296	5.69322	15.0132	30.17	0	39.7746
APOBEC4	12.5975	0	1.85858	0	0	0	0	3.36055	0	0	0	0	0	0	0	0	0	0	19.2863	0	0	0	0	0
APOBR	216.678	225.182	175.635	206.259	168.376	92.5502	138.621	164.667	201.606	174.79	178.668	0	85.4574	239.933	277.315	257.819	302.211	251.634	225.007	363.228	54.2785	163.553	242.035	232.018
APOC2	0	0	0	0	0	0	0	0	0	0	0	0	0	0	0	0	0	0	0	0	0	0	0	0
APOC3	0	0	0	0	0	0	0	0	0	1.11687	0	1.01301	0	0	0	0	0.883657	0	0	0	0	0	0	0
APOC4	0	0	0	0	1.11507	0	0	0	0	0	0	0	0	0	0	0	0	0	0	0	0	0	0	0
APOD	0	0	0	0	0	0	0	0	0	0	0	0	0	0	0	0	0	3.43137	0	0	0	0	0	0
APOE	11.3378	0	0	3.18958	5.57536	0	7.29586	0	0	0.558434	0	0	2.01076	2.54346	0.820457	0	11.4875	3.43137	0	18.2183	18.4778	0.793948	29.6161	0
APOF	1.25975	5.75281	9.29288	1.06319	0	3.30537	11.4649	0	0	0	1.418	6.07804	4.02152	7.63039	4.10229	5.95622	2.65097	9.15033	0	2.27729	11.5486	9.52737	0	1.32582
APOH	0	0	0	0	0	0	0	0	0	0	0	0	0	0	0	0	0	0	0	0	0	0	0	0
APOL	50.3901	57.5281	70.6259	38.2749	46.833	143.233	138.621	145.624	84.6743	78.1808	63.8101	97.2486	85.4574	75.4561	63.1752	81.6853	136.083	77.7778	54.0017	75.1506	84.3049	132.589	90.8907	136.559
APOL3_1	1.25975	1.64366	1.85858	0	4.46028	5.50894	3.1268	1.12018	1.34404	0.558434	2.836	1.01301	4.02152	2.54346	0.820457	2.55267	1.76731	0	9.00028	1.13864	1.15486	1.5879	7.1487	3.97746
APOL3_2	51.6499	20.5458	19.515	12.7583	21.1864	99.161	59.4092	29.1248	24.1927	3.90904	97.8421	14.1821	171.92	64.4344	196.91	118.274	83.9474	66.3399	32.1439	23.9115	4.61945	51.6066	114.379	155.121
APOL6	0	0	0	0	0	0	0	0	0	0	0	0	0	0	0	0	0	0	0	0	0	0	0	0
APOLD1	15.117	8.2183	14.8686	1.06319	18.9562	9.9161	0	2.24037	9.40826	0.558434	0	11.1431	0	7.63039	5.7432	0	0	10.2941	7.71453	0	1.15486	0	0	39.7746
APOM	37.7926	21.3676	29.7372	31.8958	22.3014	56.1912	37.5216	28.0046	14.7844	0	0	1.01301	0	10.1739	4.92274	4.25444	15.0222	20.5882	10.286	21.6343	5.77431	23.0245	11.2337	26.5164
APON	0	0	0	0	0	0	0	0	0	0	0	0	0	0	0	0	0	0	0	0	0	0	0	0
APOO	453.511	464.334	563.148	531.596	347.902	829.647	808.798	879.344	442.188	375.268	354.5	697.961	437.341	639.257	622.727	644.123	333.139	422.059	392.155	455.458	453.86	628.806	711.807	722.571
APOPT1	196.521	142.177	134.747	153.1	147.189	204.933	178.227	150.105	362.89	478.578	263.748	414.32	345.851	373.041	212.498	423.742	233.285	166.994	191.577	143.469	212.494	251.681	221.61	216.108
APP	8.81827	0	3.71715	1.06319	0	6.61073	28.1412	22.4037	21.5046	0	18.434	23.2991	9.04843	18.6521	8.20457	28.9302	16.7895	12.5817	2.57151	30.7434	81.9952	3.96974	9.19119	1.32582
APPBP2	86.923	62.4591	52.0401	90.3713	133.809	104.67	105.269	206.114	198.917	101.635	167.324	94.2096	149.802	132.26	155.887	148.905	69.8089	200.164	33.4296	107.033	127.035	93.6858	219.567	83.5266
APPL1	76.8449	163.544	155.191	120.141	55.7536	111.281	136.537	101.937	44.3532	92.7001	26.942	78.0015	56.3013	93.2603	88.6094	112.317	105.155	213.889	57.859	143.469	94.6986	148.468	210.376	92.8073
APPL2	85.6632	110.125	99.4338	147.784	55.7536	70.5145	167.805	103.057	47.0413	39.6488	4.25401	19.2471	52.2798	121.238	64.8161	74.0273	98.9695	66.3399	93.8601	125.251	25.4069	71.4553	37.786	117.998
APRT	65.5072	64.1028	17.6565	71.2339	89.2057	26.4429	34.3948	30.2449	163.973	10.0518	86.4981	48.6243	51.2744	66.13	70.5593	56.1586	53.9031	85.7844	75.8595	76.2892	145.513	41.2853	99.0606	67.6168
APTX	194.002	127.384	143.11	150.973	89.2057	89.2449	78.1699	61.6101	168.005	82.6483	161.652	45.5853	36.1937	117.847	100.096	65.5184	83.9474	98.3661	117.004	96.7848	110.867	149.262	69.4445	140.537
AQP1	2.51951	0	0	1.06319	0	0	0	0	0	0	0	0	0	0	0	0	0	0	0	0	0	0	0	0
AQP10	2.51951	0	0	0	0	0	0	0	0	0	0	0	0	0	0	0.850888	0	0	0	0	0	0	0	0
AQP11	488.784	872.784	366.139	281.746	394.735	339.351	143.833	393.184	143.812	483.046	534.587	636.168	437.341	63.5866	166.553	125.931	106.039	57.1896	187.72	119.558	225.198	80.9826	230.801	257.209
AQP2	0	0	0	0	0	0	0	0	0	0	0	0	0	0	0	0	0	0	0	0	0	0	0	0
AQP3	818.84	1159.6	1052.88	1036.61	812.887	1896.18	1152.75	797.57	1040.28	4605.41	2094.39	2235.7	2286.24	1855.88	1644.2	1918.75	767.014	993.955	1451.62	806.161	1033.6	732.814	1164.22	1764.67
AQP4	17.6365	18.0803	9.29288	37.2117	23.4165	14.3233	13.5495	28.0046	8.06422	1.6753	2.836	4.05203	3.01614	44.9345	19.691	30.632	12.3712	3.43137	29.5724	25.0502	12.7035	20.6426	35.7435	79.5491
AQP5	0	0	0	0	0	0	0	0	0	0	0	0	0	0.847821	0	0	0	0	0	0	0	0	0	0
AQP6	0	0	0	0	0	0	0	0	0	0	0	0	0	0	0	0	0	0	0	0	0	0	0	0
AQP8	12.5975	4.10915	0	0	0	0	4.16906	4.48073	0	0	8.50801	1.01301	0	2.54346	1.64091	1.70178	0	0	0	0	15.0132	0	0	6.62909
AQP9	5.03901	0.82183	0.929288	3.18958	4.46028	1.10179	0	0	0	0	2.836	0	3.01614	0.847821	0.820457	0	0	2.28758	7.71453	2.27729	0	0	0	0
AQPEP	2.51951	2.46549	0	8.50554	0	0	3.1268	0	0	18.9868	0	0	3.01614	17.8042	0	0.850888	0	0	0	0	0	12.7032	0	0
AQR	280.925	326.267	329.897	357.233	239.74	424.189	223.045	216.195	133.06	398.164	409.803	1082.9	221.184	299.281	377.41	473.945	276.585	203.595	209.578	225.452	265.618	315.991	326.798	604.573
AR	3.77926	0	0	1.06319	0	1.10179	0	0	1.34404	0	0	0	3.01614	0.847821	0	0.850888	0	2.28758	2.57151	0	0	0	3.06373	1.32582
ARAF	191.482	192.308	401.452	326.4	140.499	588.355	849.447	599.298	176.069	169.206	124.784	158.029	137.737	403.563	279.776	470.541	317.233	247.059	519.445	305.157	610.922	647.861	550.45	361.949
ARAP1	39.0523	59.9936	45.5351	19.1375	52.4083	68.3109	29.1834	25.7642	77.9541	89.9079	75.1541	5.06503	24.1291	57.6518	65.6366	56.1586	50.3684	28.5948	32.1439	88.8143	38.1104	34.1397	112.337	87.5041
ARAP2	74.3254	156.148	81.7773	85.0554	40.1426	139.927	144.875	63.8504	37.633	65.8952	22.688	52.6763	13.0699	40.6954	68.9184	54.4569	17.6731	132.68	142.719	88.8143	191.707	41.2853	92.9331	136.559
ARAP3	7.55852	0	0	2.12638	0	0	0	0	0	0	0	0	0	0.847821	3.28183	0	0	1.14379	0	0	1.15486	1.5879	1.02124	10.6066
ARC	0	0	0	0	0	0	0	0	0	0	0	0	0	0	0	0	0	0	1.28575	0	0	0	0	0
ARCN1	545.473	733.073	812.198	876.07	667.928	546.487	720.206	474.958	526.862	1056	682.059	603.752	378.023	703.691	683.441	624.552	614.141	719.445	664.735	639.918	896.172	837.615	625.001	534.305
AREG	3.77926	0	0.929288	0	2.23014	3.30537	0	0	0	0	0	0	0	1.69564	0.820457	0.850888	0	0	7.71453	0	0	0	1.02124	1.32582
AREL1	27.7146	33.695	35.3129	37.2117	22.3014	39.6644	31.268	41.4468	20.1606	36.8567	34.032	124.6	56.3013	43.2389	41.8433	78.2817	18.5568	30.8824	11.5718	50.1004	9.23889	38.9034	25.5311	111.369
ARF1	3416.45	3686.73	3636.3	3552.13	3423.27	2733.54	3407.17	3106.27	3477.02	3254.56	2719.73	2038.17	2593.88	3661.74	2953.65	3081.07	3547	2996.73	3296.68	3015.13	4106.69	3931.63	3233.26	3187.27
ARF2	132.274	151.217	159.838	122.267	314.45	144.334	169.889	122.1	102.147	198.244	530.333	208.679	233.248	176.347	233.01	164.221	262.446	123.529	162.005	194.708	120.106	49.2247	218.546	135.234
ARF4	1135.04	1388.07	1318.66	1281.15	1325.82	1101.79	1554.02	1526.81	1193.5	735.458	526.079	531.828	426.281	896.147	771.23	828.765	1048.9	1183.82	1604.62	1118.15	2174.6	1649.03	1375.61	1154.79
ARF5	1162.75	1298.49	1134.66	826.1	1214.31	1440.04	1545.68	1588.42	497.294	254.646	419.729	70.9104	463.48	658.757	640.777	656.035	919.887	880.72	641.592	894.975	759.899	1281.43	1088.65	1328.47
ARF6	71.8059	49.3098	28.8079	56.3492	47.9481	78.227	57.3246	59.3697	107.523	44.1163	42.5401	29.3772	102.549	90.7169	67.2775	51.0533	104.271	72.0589	48.8587	72.8733	54.2785	69.0734	80.6782	54.3586
ARFGAP2	449.732	613.907	711.835	744.235	766.054	617.002	636.824	702.355	333.321	763.938	479.285	225.9	187.001	512.932	592.37	727.51	645.069	669.118	630.02	556.797	941.212	695.498	533.089	780.907
ARFGAP3_1	122.196	122.453	203.514	202.007	161.685	190.609	142.79	207.234	106.179	321.658	121.948	78.0015	156.839	152.608	175.578	188.897	141.385	164.706	95.1459	110.449	118.951	164.347	153.186	182.963
ARFGAP3_2	2969.24	2737.52	2287.91	3202.34	2636.03	2553.95	3286.26	2549.54	2068.47	3374.62	1766.83	1902.43	1818.73	3024.18	2275.95	1806.44	2118.13	1887.26	1659.91	1753.51	1577.54	1956.29	1727.94	1653.3
ARFGEF1	399.342	343.525	502.745	337.032	324.486	323.926	306.426	360.699	349.45	140.725	296.362	259.33	126.678	261.129	191.987	370.136	245.657	427.778	105.432	357.535	301.419	172.287	355.393	114.02
ARFGEF2	172.586	152.86	212.807	159.479	200.713	179.592	222.003	282.286	227.142	190.985	182.922	80.0275	205.098	149.217	191.987	202.511	176.731	268.791	267.437	159.41	160.526	109.565	190.973	167.053
ARFIP1	478.706	453.65	377.291	390.192	383.584	231.376	278.285	120.98	161.284	301.555	296.362	555.127	256.372	304.368	347.874	314.829	298.676	377.451	312.438	436.101	324.516	288.203	258.375	471.992
ARFIP2	80.6242	98.6197	91.0702	76.5498	61.3289	77.1252	46.902	59.3697	104.835	70.9212	96.4241	16.2081	57.3067	65.2822	72.2002	81.6853	91.0166	108.66	78.431	39.8526	73.9111	66.6916	75.572	53.0328
ARFRP1	171.326	100.263	158.908	126.52	137.154	109.077	136.537	60.4899	75.2661	54.7266	31.196	44.5723	118.635	133.956	114.864	179.537	102.504	86.9282	172.291	127.528	103.938	101.625	88.8482	129.93
ARG1	2.51951	0	0	2.12638	1.11507	0	1.04227	0	0	0	0	0	0	1.69564	0	0	0	2.28758	1.28575	1.13864	0	0	0	2.65164
ARG2	1379.43	1499.84	1311.23	1562.89	1822.03	1135.94	1411.23	1008.16	985.179	1565.29	1100.37	317.071	1568.39	1498.95	943.526	781.116	1585.28	1481.21	1294.76	1541.73	1256.49	672.474	825.165	1095.13
ARGFX	375.406	163.544	208.16	327.463	302.184	535.469	337.694	304.69	872.28	1805.42	1437.85	13435.5	2570.76	909.712	964.858	712.194	415.319	335.131	243.008	474.815	31.1813	434.289	719.977	286.377
ARGLU1	195.262	223.538	215.595	158.416	159.455	190.609	138.621	179.229	232.518	193.777	285.018	343.409	202.082	166.173	137.016	136.142	163.476	166.994	108.003	171.935	136.274	100.037	151.144	200.199
ARHGAP1	311.159	395.3	460.927	366.801	335.636	448.428	472.146	321.492	194.885	405.423	290.69	334.292	262.404	337.433	366.744	211.871	363.183	267.647	216.007	357.535	354.542	358.864	275.736	307.59
ARHGAP10	100.78	32.0514	41.818	43.5909	71.3646	76.0234	33.3525	56.0091	40.3211	17.8699	39.7041	44.5723	32.1722	47.478	34.4592	39.9918	63.6233	1.14379	27.0009	29.6048	11.5486	27.7882	61.2746	39.7746
ARHGAP12	112.118	53.419	93.8581	40.4013	54.6385	111.281	131.326	113.138	123.651	78.1808	116.276	171.198	53.2852	39.8476	98.4549	171.879	53.0194	60.621	117.004	162.826	80.8403	78.6008	91.9119	108.717
ARHGAP15	288.483	87.114	140.322	241.345	105.932	67.2091	139.664	165.787	118.275	0	56.7201	41.5333	58.3121	91.5647	63.9957	46.7989	59.205	58.3334	43.7157	28.4661	58.8979	195.311	32.6798	98.1106
ARHGAP17	26.4548	27.9422	35.3129	14.8847	40.1426	26.4429	43.7752	29.1248	40.3211	5.58434	11.344	2.02601	57.3067	12.7173	5.7432	4.25444	32.6953	18.3007	29.5724	17.0797	17.3229	11.9092	25.5311	38.4487
ARHGAP18	913.321	825.118	1042.66	761.246	657.892	852.784	1187.14	765.085	564.495	270.282	330.394	195.51	147.791	578.214	497.197	583.71	746.69	809.804	603.019	805.022	1031.29	597.049	805.761	707.987
ARHGAP20	1.25975	0	1.85858	0	0	2.20358	0	0	1.34404	0	0	24.3122	3.01614	0	0	0.850888	0.883657	1.14379	1.28575	4.55458	1.15486	0	1.02124	7.95491
ARHGAP21	161.248	145.464	121.737	158.416	169.491	149.843	158.424	164.667	188.165	56.4019	80.8261	56.7284	79.4251	116.999	119.787	149.756	159.058	215.033	84.8598	183.322	107.402	70.6613	128.677	165.727
ARHGAP22	1.25975	0.82183	0	3.18958	2.23014	1.10179	1.04227	0	0	0.558434	0	0	0	0.847821	2.46137	1.70178	0	0	0	3.41593	0	0	0	0
ARHGAP23	0	0.82183	0	0	0	2.20358	1.04227	0	0	1.11687	0	2.02601	0	0	0	0	0	0	0	0	0	0	0	0
ARHGAP24	3.77926	0.82183	0	0	0	1.10179	0	0	0	0	2.836	33.4292	0	0	0	11.9124	0	3.43137	0	5.69322	16.1681	0.793948	16.3399	2.65164
ARHGAP25	0	1.64366	0	1.06319	1.11507	0	0	0	0	0	0	15.1951	0	1.69564	0.820457	4.25444	36.2299	30.8824	0	11.3864	12.7035	0	6.12746	0
ARHGAP26	2.51951	0.82183	1.85858	0	1.11507	3.30537	0	16.8027	1.34404	0	0	8.10405	42.226	2.54346	12.3069	1.70178	0	12.5817	14.1433	0	2.30972	0	8.16995	6.62909
ARHGAP27	1.25975	0	0.929288	0	0	0	0	0	0	0	0	0	0	0	0	0	0	1.14379	0	0	0	0.793948	0	0
ARHGAP28	10.078	42.7352	37.1715	5.31596	20.0713	7.71252	3.1268	6.7211	17.4725	0	1.418	0	22.1184	3.39128	4.10229	7.658	15.9058	19.4445	23.1436	19.357	78.5306	7.93948	23.4886	9.28073
ARHGAP29	8.81827	1.64366	9.29288	26.5798	13.3809	3.30537	14.5917	11.2018	6.72018	0.558434	8.50801	64.8324	17.0915	20.3477	12.3069	25.5267	27.3934	70.9151	2.57151	44.4072	28.8715	8.73342	4.08497	3.97746
ARHGAP30	0	7.39647	0	1.06319	13.3809	1.10179	0	3.36055	4.03211	0	0	0	9.04843	5.08693	3.28183	0	0	5.71896	0	0	0	0	0	0
ARHGAP31	0	1.64366	20.4443	18.0743	53.5234	31.9519	22.9298	33.6055	25.5367	20.1036	73.7361	15.1951	11.0592	55.9562	22.1523	8.50888	19.4404	5.71896	1.28575	22.7729	0	23.8184	7.1487	26.5164
ARHGAP32	3.77926	13.9711	9.29288	4.25277	3.34521	3.30537	7.29586	0	0	0.558434	0	10.1301	15.0807	19.4999	4.92274	0.850888	16.7895	18.3007	1.28575	1.13864	13.8583	3.96974	3.06373	0
ARHGAP33	1.25975	0.82183	0	0	0	2.20358	3.1268	1.12018	6.72018	10.6103	7.09001	0	7.03766	2.54346	0.820457	0	2.65097	0	0	1.13864	0	0.793948	0	5.30328
ARHGAP35	76.8449	56.7063	62.2623	32.959	71.3646	84.8377	32.3102	49.288	65.8578	108.895	49.6301	43.5593	114.613	63.5866	44.3047	79.1326	34.4626	139.543	59.1447	84.2597	33.491	17.4668	57.1896	39.7746
ARHGAP36	0	0	0	0	0	1.10179	0	0	2.68807	0	0	0	24.1291	0	0	0	0	0	0	0	0	0	0	2.65164
ARHGAP39	0	1.64366	1.85858	0	0	4.40715	1.04227	0	1.34404	1.11687	0	0	0	0	0	0	0	1.14379	1.28575	0	1.15486	0	3.06373	0
ARHGAP4	1.25975	0	0	0	0	0	0	0	0	0	0	1.01301	0	0.847821	9.84549	0	0	0	0	0	0	0	0	0
ARHGAP44	2.51951	0.82183	0	0	3.34521	0	0	1.12018	0	0	0	0	0	0.847821	0.820457	0.850888	1.76731	0	0	0	0	4.76369	7.1487	1.32582
ARHGAP5	372.887	261.342	464.644	524.154	355.708	643.445	503.414	639.624	611.537	694.134	476.449	1473.92	800.283	620.605	799.125	530.104	324.302	578.759	489.873	439.517	569.347	318.373	536.153	420.285
ARHGAP6	0	0	0	1.06319	0	1.10179	1.04227	2.24037	0	0	0	3.03902	2.01076	1.69564	6.56366	0.850888	0	0	1.28575	1.13864	0	0.793948	0	1.32582
ARHGAP9	10.078	0.82183	2.78786	0	1.11507	5.50894	5.21133	10.0816	0	0	0	0	11.0592	2.54346	2.46137	5.10533	0.883657	0	0	0	0	7.93948	4.08497	3.97746
ARHGDIA	1395.81	1801.45	1515.67	1647.95	1629.12	1463.18	1785.4	1635.47	830.615	381.411	395.623	301.876	819.385	1038.58	986.19	1009.15	1238	1220.43	1132.75	1562.22	1708.04	1435.46	1733.05	1211.8
ARHGDIB	18.8963	20.5458	9.29288	0	23.4165	34.1554	28.1412	21.2835	0	0	0	1.01301	22.1184	6.78257	31.1774	34.0355	15.0222	10.2941	21.8578	2.27729	0	63.5158	12.2549	11.9324
ARHGDIG	0	0	0	0	1.11507	0	0	0	0	0	0	0	0	0	0	0	0	0	2.57151	0	0	0	0	0
ARHGEF1	32.7536	21.3676	36.2422	11.6951	34.5672	8.81431	45.8597	1.12018	17.4725	1.6753	5.67201	27.3512	28.1507	4.23911	23.7933	18.7195	19.4404	4.57517	19.2863	27.3275	25.4069	1.5879	6.12746	2.65164
ARHGEF10	0	0	0	0	1.11507	0	0	0	0	0	0	0	0	2.54346	0	0	0	0	0	1.13864	0	0	0	0
ARHGEF10L	0	0	2.78786	0	0	0	0	0	0	0	0	0	0	1.69564	0	1.70178	0	0	2.57151	1.13864	0	0	0	1.32582
ARHGEF11	13.8573	7.39647	11.1515	8.50554	8.92057	19.8322	9.38039	6.7211	29.5688	7.25965	7.09001	46.5983	20.1076	13.5651	13.9478	41.6935	37.9972	14.8693	19.2863	26.1888	6.92917	7.14553	25.5311	19.8873
ARHGEF12	5.03901	23.0113	0.929288	21.2638	0	14.3233	19.8031	23.5238	5.37615	33.5061	28.36	53.6893	8.04305	27.1303	8.20457	36.5882	8.83657	57.1896	5.14302	4.55458	4.61945	0.793948	1.02124	3.97746
ARHGEF15	0	0	0	1.06319	0	0	0	0	0	0	0	1.01301	0	0	0	0	0	0	2.57151	2.27729	0	0	0	0
ARHGEF16	39.0523	68.2119	39.9594	28.7062	75.8248	53.9876	62.536	104.177	12.0963	0.558434	0	6.07804	19.1022	63.5866	98.4549	101.256	116.643	53.7582	41.1442	56.9322	120.106	53.9884	99.0606	92.8073
ARHGEF17	0	9.86197	0	6.37915	3.34521	0	2.08453	0	0	0	15.598	0	4.02152	3.39128	0	5.95622	1.76731	8.00654	5.14302	2.27729	0	0	18.3824	1.32582
ARHGEF19	1.25975	0	0	0	4.46028	2.20358	0	0	2.68807	0	0	0	1.00538	0	6.56366	1.70178	0	2.28758	0	0	0	0	0	0
ARHGEF2	2.51951	24.6549	22.3029	38.2749	23.4165	38.5626	33.3525	32.4853	1.34404	7.81808	36.8681	12.1561	21.113	30.5216	36.9206	52.7551	12.3712	13.7255	51.4302	76.2892	24.2521	41.2853	46.9772	124.627
ARHGEF26	97.001	101.085	96.6459	76.5498	105.932	88.1431	56.2824	45.9275	30.9128	50.2591	92.1701	0	70.3766	37.3041	60.7138	98.7031	82.1801	98.3661	77.1453	52.3777	51.9688	65.1037	99.0606	58.336
ARHGEF3	34.0133	53.419	2.78786	30.8326	33.4521	5.50894	0	8.96146	16.1284	0.558434	77.9901	132.704	45.2421	31.3694	22.9728	45.948	4.41828	5.71896	0	18.2183	18.4778	61.134	50.0409	37.1229
ARHGEF33	0	0.82183	0	0	1.11507	2.20358	1.04227	1.12018	0	0	0	0	3.01614	0.847821	0.820457	0.850888	7.95291	1.14379	3.85726	0	0	0	0	1.32582
ARHGEF37	0	5.75281	0	2.12638	7.8055	4.40715	0	0	0	0	11.344	0	0	4.23911	4.10229	2.55267	0	3.43137	2.57151	2.27729	3.46458	1.5879	1.02124	2.65164
ARHGEF39	94.4815	107.66	120.807	76.5498	83.6303	74.9216	71.9163	86.2541	102.147	94.3754	102.096	42.5463	114.613	125.478	118.966	72.3255	69.8089	60.621	69.4308	39.8526	72.7563	77.8069	88.8482	64.9651
ARHGEF4	36.5328	24.6549	6.50502	6.37915	12.2658	25.3411	8.33813	34.7257	20.1606	0	0	0	0	9.32603	19.691	11.0616	13.2549	27.451	15.4291	26.1888	40.4201	0.793948	7.1487	0
ARHGEF40	0	2.46549	0	1.06319	0	0	1.04227	0	0	0	4.25401	0	6.03228	0	0	0	0	5.71896	0	1.13864	2.30972	5.55763	0	1.32582
ARHGEF5	69.2864	25.4767	43.6765	43.5909	53.5234	41.868	82.339	62.7302	53.7615	0.558434	17.016	1.01301	21.113	60.1953	45.9456	42.5444	15.9058	22.8758	19.2863	48.9617	4.61945	24.6124	75.572	39.7746
ARHGEF6	10.078	3.28732	8.36359	0	1.11507	17.6286	3.1268	6.7211	0	29.597	0	28.3642	23.1238	15.2608	7.38412	7.658	17.6731	0	0	10.2478	17.3229	11.1153	31.6585	1.32582
ARHGEF7	23.9353	19.7239	41.818	19.1375	84.7454	8.81431	31.268	26.8844	29.5688	16.753	29.778	40.5203	51.2744	19.4999	20.5114	8.50888	13.2549	18.3007	15.4291	14.8024	27.7167	11.9092	51.0622	25.1906
ARHGEF9	17.6365	0	0	2.12638	11.1507	23.1376	14.5917	29.1248	4.03211	0	15.598	0	12.0646	8.47821	19.691	0	10.6039	42.3203	0	20.4956	1.15486	4.76369	6.12746	46.4037
ARID1A	330.055	341.881	220.241	273.24	320.025	327.231	311.637	155.705	329.289	265.256	273.674	353.539	302.62	226.368	279.776	290.153	288.956	303.105	225.007	217.481	172.074	223.099	239.992	145.84
ARID1B	41.5719	45.2007	60.4037	29.7694	35.6823	30.8501	18.7608	34.7257	36.289	20.1036	18.434	43.5593	16.0861	25.4346	18.8705	29.7811	52.1357	36.6013	20.5721	29.6048	20.7875	21.4366	20.4249	35.7971
ARID2	183.924	171.763	80.848	99.9401	23.4165	16.5268	63.5782	25.7642	88.7064	62.5446	29.778	46.5983	65.3497	98.3472	109.121	93.5977	53.0194	45.7517	33.4296	55.7936	120.106	88.1282	87.8269	51.7069
ARID3A	2.51951	1.64366	10.2222	5.31596	10.0356	4.40715	9.38039	2.24037	5.37615	9.49338	0	1.01301	15.0807	6.78257	4.10229	8.50888	7.06925	10.2941	19.2863	11.3864	25.4069	3.17579	12.2549	11.9324
ARID3B	45.3511	30.4077	61.333	34.0222	41.2576	31.9519	20.8453	29.1248	87.3624	104.427	106.35	89.1446	13.0699	33.9128	43.4842	41.6935	19.4404	32.0262	110.575	25.0502	98.1632	56.3703	61.2746	68.9426
ARID3C	0	0.82183	0	0	0	0	0	0	0	0	0	0	1.00538	1.69564	0	0	0	0	0	0	0	0	1.02124	0
ARID4A	125.975	159.435	157.979	157.352	154.995	191.711	240.763	165.787	163.973	308.814	304.87	543.984	209.119	167.021	161.63	176.985	151.105	175	84.8598	206.095	79.6854	102.419	167.484	185.615
ARID4B	97.001	75.6084	113.373	148.847	83.6303	96.9574	85.4658	109.778	182.789	204.387	130.456	239.069	64.3444	104.282	76.3025	130.186	93.6676	57.1896	87.4313	102.478	36.9556	24.6124	57.1896	58.336
ARID5A	11.3378	7.39647	31.5958	5.31596	18.9562	11.0179	11.4649	33.6055	22.8486	1.6753	0	10.1301	6.03228	5.93475	15.5887	19.5704	0	3.43137	0	2.27729	0	10.3213	0	0
ARID5B	8.81827	15.6148	1.85858	23.3902	21.1864	11.0179	7.29586	22.4037	14.7844	14.5193	12.762	50.6503	14.0753	16.1086	13.9478	41.6935	53.9031	10.2941	0	15.941	11.5486	7.14553	16.3399	17.2356
ARIH1	163.768	107.66	112.444	161.605	146.074	107.975	150.086	150.105	233.862	117.271	119.112	91.1706	283.517	152.608	170.655	92.7468	190.87	144.118	155.576	146.885	108.557	107.183	162.378	147.166
ARIH2	117.157	154.504	166.343	120.141	197.368	176.286	174.058	215.075	143.812	128.998	95.0061	20.2601	219.173	160.238	229.728	163.371	195.288	223.039	241.722	190.154	118.951	237.39	224.674	361.949
ARL1	658.851	764.302	816.844	708.086	691.344	676.498	802.545	715.797	776.853	340.086	309.124	253.252	427.287	678.257	819.637	694.325	736.086	701.144	954.03	750.367	930.818	944.798	566.79	876.366
ARL10	219.197	204.636	187.716	209.449	264.272	220.358	242.848	131.061	37.633	83.2067	129.038	18.2341	116.624	276.39	201.833	203.362	154.64	179.575	182.577	257.334	299.109	260.415	450.368	145.84
ARL11	2.51951	0.82183	0	5.31596	0	11.0179	9.38039	0	0	5.58434	1.418	1.01301	19.1022	1.69564	1.64091	0	2.65097	0	1.28575	0	0	3.17579	0	0
ARL13A	0	0	0	0	0	2.20358	4.16906	1.12018	1.34404	0	0	96.2356	3.01614	27.9781	7.38412	37.4391	0	0	0	23.9115	1.15486	11.9092	7.1487	3.97746
ARL13B	233.054	146.286	126.383	154.163	113.737	144.334	176.143	183.71	163.973	185.959	260.912	179.302	282.512	317.085	206.755	232.293	220.031	235.621	119.575	155.994	165.145	214.366	112.337	169.705
ARL14	1.25975	6.57464	4.64644	1.06319	2.23014	0	0	0	0	0	0	22.2861	7.03766	0	3.28183	0.850888	0	0	6.42877	0	3.46458	0	0	0
ARL14EP	1941.28	1882.81	1815.83	2014.75	2255.79	2117.64	1557.15	2350.14	2837.26	3370.15	3550.68	4429.88	3875.74	2051.73	2517.98	2122.97	2815.33	1468.63	2583.08	2310.31	1167.56	1679.99	1589.05	1764.67
ARL15	27.7146	32.8732	45.5351	12.7583	42.3727	9.9161	32.3102	16.8027	29.5688	40.7657	31.196	19.2471	34.1829	16.9564	31.9978	38.29	63.6233	27.451	29.5724	29.6048	33.491	37.3155	32.6798	17.2356
ARL16	7.55852	14.7929	26.0201	1.06319	7.8055	16.5268	13.5495	15.6826	34.945	35.1814	25.524	20.2601	18.0969	25.4346	20.5114	14.4651	31.8116	11.4379	43.7157	18.2183	64.6722	24.6124	28.5948	35.7971
ARL2	166.287	183.268	225.817	156.289	188.447	174.083	195.946	225.157	180.101	67.0121	92.1701	17.2211	140.753	170.412	219.062	159.967	189.986	223.039	217.293	236.838	396.117	196.105	205.27	188.266
ARL2BP	74.3254	101.085	76.2016	75.4867	57.9837	50.6823	66.705	52.6486	115.587	165.297	92.1701	19.2471	71.382	122.934	117.325	79.1326	149.338	126.961	54.0017	102.478	58.8979	102.419	38.8072	87.5041
ARL3	51.6499	84.6485	82.7066	90.3713	49.0631	25.3411	75.0431	104.177	146.5	62.5446	48.2121	72.9365	141.759	64.4344	101.737	63.8166	99.8532	93.7909	41.1442	55.7936	138.583	105.595	39.8285	119.324
ARL4A	26.4548	16.4366	37.1715	36.1485	73.5947	30.8501	39.6061	34.7257	37.633	59.194	58.1381	174.237	105.565	22.8912	27.8956	29.7811	51.2521	22.8758	46.2872	50.1004	68.1368	30.17	26.5523	10.6066
ARL4C	5.03901	0.82183	0	2.12638	0	3.30537	0	1.12018	0	0	0	0	3.01614	5.93475	3.28183	0	0	0	0	0	3.46458	0	0	0
ARL4D	3.77926	16.4366	26.9493	0	11.1507	0	7.29586	0	21.5046	89.3495	100.678	868.146	36.1937	35.6085	32.8183	51.0533	60.0887	14.8693	54.0017	39.8526	25.4069	26.9942	21.4461	18.5615
ARL5A	143.612	142.998	136.605	122.267	157.225	272.142	225.129	276.685	135.748	87.6742	95.0061	118.522	127.683	107.673	83.6867	75.7291	53.0194	78.9216	83.5741	80.8438	116.641	97.6555	172.59	124.627
ARL5B	20.156	14.7929	8.36359	15.9479	8.92057	47.3769	34.3948	15.6826	1.34404	31.2723	25.524	7.09104	14.0753	7.63039	13.9478	32.3338	28.277	27.451	45.0014	21.6343	35.8007	33.3458	13.2762	18.5615
ARL5C	0	0	0	0	0	0	0	0	0	0	0	0	1.00538	0	0	0	0	0	0	0	0	0	0	0
ARL6	124.716	137.246	107.797	169.048	63.5591	76.0234	44.8174	207.234	200.261	393.696	279.346	69.8974	290.555	168.716	159.989	85.9397	327.837	158.987	162.005	70.596	95.8535	127.032	109.273	216.108
ARL6IP1	696.643	759.371	972.035	818.658	644.511	511.23	666.008	813.253	646.482	942.637	951.479	882.329	1083.8	664.692	712.157	572.648	793.524	558.17	622.305	676.355	569.347	587.521	515.728	617.832
ARL6IP4	81.884	97.7978	64.1209	45.7173	75.8248	61.7002	82.339	64.9706	86.0184	26.8048	109.186	4.05203	112.603	142.434	77.123	66.3693	47.7175	68.6275	97.7174	66.0414	112.022	73.0432	84.7632	114.02
ARL6IP5	891.905	647.602	431.19	579.44	651.202	904.568	954.716	1024.97	571.216	336.177	612.577	172.211	358.921	718.952	822.098	840.678	622.094	567.321	961.745	728.733	183.623	472.399	742.444	414.981
ARL6IP6	501.382	674.723	722.057	737.855	408.116	426.392	410.653	562.332	438.156	890.703	494.883	908.667	464.486	393.389	554.629	399.067	683.95	447.223	945.03	741.258	860.372	551.794	456.496	639.045
ARL8A	0	1.64366	0	2.12638	0	0	1.04227	2.24037	2.68807	0.558434	0	0	0	0	0.820457	0	0.883657	0	0	1.13864	0	0.793948	0	0
ARL8B	16.3768	26.2986	25.0908	40.4013	47.9481	31.9519	42.7329	73.9321	60.4817	49.1422	29.778	25.3252	45.2421	26.2825	50.0479	35.7373	61.856	46.8955	78.431	33.0207	47.3493	48.4308	75.572	46.4037
ARL9	0	0	0	0	0	0	0	0	0	0	4.25401	10.1301	0	3.39128	0	1.70178	0	0	0	0	0	0.793948	0	0
ARMC1	1492.81	1216.31	1399.51	1621.37	1199.82	1252.73	1320.55	1632.11	1118.24	1865.17	1439.27	1776.81	975.219	1548.12	1516.21	1290.8	998.532	1293.63	1346.19	997.453	699.846	1288.58	1127.45	1329.8
ARMC10	45.3511	69.8556	31.5958	49.97	32.3371	61.7002	47.9442	52.6486	64.5138	2.23374	2.836	0	25.1345	27.1303	36.1001	57.0095	19.4404	27.451	54.0017	86.537	63.5174	38.9034	40.8497	58.336
ARMC12	0	0	0	0	0	0	0	0	0	0	0	0	0	0	0	0	0	0	0	0	0	0	0	0
ARMC2	1.25975	1.64366	11.1515	5.31596	1.11507	1.10179	17.7185	12.322	1.34404	0	1.418	8.10405	0	5.93475	11.4864	11.0616	38.8809	6.86275	2.57151	14.8024	10.3938	9.52737	1.02124	0
ARMC3	1.25975	1.64366	1.85858	1.06319	2.23014	2.20358	1.04227	1.12018	0	0.558434	1.418	14.1821	0	2.54346	0	4.25444	1.76731	3.43137	1.28575	2.27729	0	0	0	0
ARMC4	2.51951	0.82183	3.71715	0	2.23014	1.10179	2.08453	1.12018	0	0	0	3.03902	1.00538	0	0	0	0	2.28758	1.28575	0	0	0	1.02124	2.65164
ARMC5	2.51951	1.64366	5.57573	1.06319	0	3.30537	10.4227	10.0816	4.03211	1.11687	0	0	14.0753	2.54346	3.28183	0	0.883657	4.57517	11.5718	4.55458	1.15486	0.793948	7.1487	0
ARMC6	37.7926	23.0113	23.2322	32.959	36.7973	8.81431	16.6763	4.48073	14.7844	3.35061	14.18	1.01301	11.0592	37.3041	21.3319	43.3953	5.30194	28.5948	11.5718	22.7729	6.92917	17.4668	25.5311	25.1906
ARMC7	8.81827	16.4366	0.929288	14.8847	26.7617	8.81431	17.7185	19.0431	20.1606	1.11687	32.614	27.3512	68.3659	10.1739	31.1774	15.316	7.06925	11.4379	38.5726	2.27729	1.15486	2.38184	17.3611	51.7069
ARMC8	386.744	468.443	348.483	360.422	284.343	209.34	343.948	271.084	205.638	271.958	256.658	354.552	183.985	206.021	123.069	179.537	198.823	266.503	207.007	151.44	386.879	330.282	202.206	141.863
ARMC9	44.0914	13.9711	28.8079	21.2638	18.9562	0	2.08453	11.2018	33.6009	61.9862	38.2861	0	16.0861	38.9998	29.5365	20.4213	4.41828	17.1569	28.2866	17.0797	10.3938	61.134	59.2321	11.9324
ARMCX1	0	0	0.929288	0	0	2.20358	1.04227	0	0	0	0	0	19.1022	0	1.64091	0.850888	0	0	0	4.55458	0	0	2.04249	0
ARMCX2	2.51951	5.75281	0	0	0	0	4.16906	0	2.68807	0	45.3761	62.8064	8.04305	0	0	20.4213	0	1.14379	0	5.69322	3.46458	11.9092	9.19119	25.1906
ARMCX3	41.5719	5.75281	43.6765	14.8847	0	20.934	25.0144	0	1.34404	0	0	0	125.673	23.739	12.3069	19.5704	0	33.17	1.28575	0	61.2076	3.17579	2.04249	2.65164
ARMCX4	13.8573	0	0.929288	0	0	0	0	1.12018	0	0	2.836	12.1561	0	15.2608	0.820457	2.55267	0	0	0	0	1.15486	7.93948	0	7.95491
ARMCX5	76.8449	88.7577	86.4238	133.962	128.233	146.538	135.495	146.744	53.7615	193.218	45.3761	259.33	116.624	231.455	254.342	292.706	160.826	91.5033	108.003	107.033	62.3625	279.47	173.611	238.647
ARMCX6	0	0	0	0	0	1.10179	0	0	0	0	0	0	2.01076	0	0	0	0	0	0	0	0	0	0	0
ARNT	97.001	96.976	102.222	102.066	141.614	63.9037	90.6771	50.4082	16.1284	122.856	62.3921	27.3512	51.2744	72.9126	95.9935	149.756	71.5762	25.1634	54.0017	100.201	163.99	116.71	65.3596	26.5164
ARNT2	0	0	2.78786	0	0	0	0	0	0	0.558434	0	0	19.1022	0	0	0	0	0	1.28575	0	0	0	0	0
ARNTL	73.0657	91.2232	39.9594	54.2228	62.444	45.1733	51.071	63.8504	41.6651	50.2591	76.5721	84.0795	21.113	39.8476	50.0479	34.0355	47.7175	30.8824	104.146	19.357	15.0132	83.3645	47.9984	18.5615
ARNTL2	1.25975	1.64366	0	0	0	1.10179	0	0	0	4.46747	0	0	4.02152	1.69564	0.820457	0	0	0	0	0	0	0	0	0
ARPC1A	1410.92	1755.43	1379.06	1196.09	1381.57	1443.34	1488.36	1280.37	1465	1949.49	1921.39	1454.68	1135.07	1543.88	1666.35	1654.13	1451.85	1135.79	1492.76	1483.65	1742.69	1772.09	1766.75	1393.44
ARPC1B	120.936	240.796	101.292	41.4645	111.507	60.5984	140.706	88.4944	49.7294	157.478	35.45	59.7674	70.3766	134.804	100.916	142.098	63.6233	133.824	243.008	74.0119	579.74	65.1037	135.825	275.77
ARPC2	5739.44	6170.3	5215.16	6248.38	5739.27	4822.53	4885.1	5168.52	5474.26	5237.56	4734.71	1850.76	4090.89	5419.27	5665.26	3820.49	6290.75	5400.98	6004.47	6138.44	4606.74	5598.12	4878.48	4531.65
ARPC3	229.275	202.17	265.776	176.49	158.34	199.424	259.524	188.191	114.243	118.947	42.5401	69.8974	79.4251	120.391	100.096	89.3433	151.105	217.32	177.434	183.322	242.521	118.298	184.845	145.84
ARPC4	554.291	542.408	481.371	486.942	568.686	548.691	556.57	569.053	345.417	629.914	555.857	323.149	362.942	597.714	558.731	507.98	566.424	744.608	730.309	597.789	649.032	222.305	552.493	510.44
ARPC5	726.878	737.182	605.896	784.636	888.712	1175.61	1152.75	1198.6	450.252	840.444	604.069	356.578	498.669	1123.36	1056.75	975.118	708.693	833.824	681.45	753.783	679.058	1284.61	1269.41	1138.88
ARPC5L	539.174	581.856	546.421	531.596	640.051	724.977	748.347	703.475	669.33	794.652	577.127	498.399	650.481	687.583	676.877	582.008	596.468	655.393	543.874	505.558	464.254	764.571	680.148	290.354
ARPM1	12.5975	3.28732	16.7272	5.31596	17.8411	34.1554	3.1268	26.8844	48.3853	57.5187	60.9741	57.7414	27.1453	32.2172	33.6388	103.808	57.4377	18.3007	18.0006	22.7729	21.9424	32.5518	17.3611	35.7971
ARPP19	1618.78	1916.51	2144.8	2090.24	1459.63	2178.24	1827.09	2244.85	1420.65	1983	1694.51	3597.19	1109.94	1906.75	1949.41	1540.11	1754.94	1746.57	1789.77	2123.57	1621.43	1924.53	1783.09	1748.76
ARPP21	1.25975	0.82183	24.1615	1.06319	11.1507	4.40715	18.7608	14.5624	0	0.558434	15.598	8.10405	0	5.08693	7.38412	3.40355	35.3463	5.71896	0	9.10916	0	0	34.7223	6.62909
ARR3	0	0	0	0	0	1.10179	0	8.96146	0	0	8.50801	3.03902	32.1722	0	16.4091	8.50888	0	6.86275	0	5.69322	0	0	0	25.1906
ARRB1	1116.14	1522.03	1361.41	1672.4	767.169	1098.48	1312.21	1424.87	673.362	398.722	285.018	69.8974	272.458	1034.34	559.552	797.283	706.042	1043.14	999.031	1229.74	600.528	991.64	1302.09	1230.36
ARRB2	182.664	138.068	188.645	228.586	105.932	111.281	111.522	87.3743	188.165	23.4542	48.2121	10.1301	66.3551	89.0212	96.814	61.264	182.033	104.085	181.291	137.776	233.282	153.232	160.335	108.717
ARRDC1	341.393	340.238	431.19	321.084	298.839	394.44	363.751	281.166	209.67	202.153	52.4661	25.3252	107.576	197.542	191.987	202.511	252.726	313.399	241.722	212.927	363.781	265.972	235.907	161.75
ARRDC2	0	5.75281	0	8.50554	0	11.0179	5.21133	8.96146	32.2569	78.1808	48.2121	380.89	138.743	27.9781	24.6137	18.7195	18.5568	2.28758	0	66.0414	0	8.73342	28.5948	11.9324
ARRDC3	321.237	229.291	373.574	363.612	253.121	192.813	557.612	295.728	84.6743	83.7651	116.276	56.7284	92.495	168.716	319.158	165.923	191.753	169.281	74.5738	207.233	338.374	322.343	234.886	233.344
ARRDC4	22.6756	3.28732	22.3029	24.4534	42.3727	47.3769	33.3525	31.3651	51.0734	3.90904	35.45	21.2731	27.1453	10.1739	11.4864	1.70178	13.2549	12.5817	2.57151	21.6343	5.77431	5.55763	2.04249	37.1229
ARRDC5	5.03901	0.82183	0	6.37915	6.69043	0	2.08453	0	0	0	0	0	3.01614	8.47821	0.820457	2.55267	0.883657	4.57517	11.5718	4.55458	2.30972	5.55763	6.12746	0
ARSA	93.2217	109.303	65.9794	88.245	93.666	120.095	135.495	133.302	4.03211	2.79217	1.418	0	0	16.9564	35.2797	32.3338	68.0416	58.3334	92.5743	56.9322	142.048	57.1642	73.5295	88.8299
ARSB	70.5462	30.4077	0	1.06319	39.0275	7.71252	29.1834	58.2495	16.1284	9.49338	8.50801	66.8584	38.2045	16.9564	25.4342	11.0616	11.4875	13.7255	1.28575	11.3864	31.1813	40.4913	42.8922	27.8422
ARSE	16.3768	65.7464	28.8079	19.1375	30.1069	29.7483	23.9721	25.7642	1.34404	1.6753	4.25401	11.1431	29.156	11.8695	16.4091	44.2462	24.7424	52.6144	56.5732	43.2685	42.7299	46.8429	69.4445	39.7746
ARSG	1.25975	0.82183	0	2.12638	1.11507	0	0	0	0	13.4024	0	0	0	0	0	0	0	6.86275	0	0	0	1.5879	0	3.97746
ARSH	1.25975	0.82183	0.929288	0	1.11507	3.30537	0	5.60091	0	0	0	0	2.01076	0	0.820457	0	0.883657	0	0	2.27729	0	0.793948	0	1.32582
ARSI	1.25975	0	0	0	0	0	0	0	0	0	0	0	0	0	0.820457	0	0	0	0	6.83187	0	0	0	0
ARSJ	10.078	0	13.9393	0	12.2658	20.934	0	5.60091	0	7.81808	2.836	9.11706	0	1.69564	2.46137	0.850888	0	0	3.85726	3.41593	17.3229	0	7.1487	7.95491
ARSK	1.25975	0.82183	0.929288	1.06319	10.0356	4.40715	3.1268	0	0	0	1.418	0	3.01614	6.78257	0.820457	1.70178	0.883657	0	0	6.83187	3.46458	5.55763	1.02124	3.97746
ART1_1	2.51951	2.46549	0.929288	0	5.57536	1.10179	6.2536	1.12018	0	0.558434	9.92601	0	0	0	0	0	1.76731	3.43137	1.28575	1.13864	0	0.793948	4.08497	0
ART1_2	0	0	0	0	0	0	0	0	0	0	0	0	0	0	0	0	0	0	0	0	0	0	0	0
ART3	1.25975	1.64366	1.85858	1.06319	1.11507	3.30537	2.08453	0	2.68807	1.11687	5.67201	26.3382	0	3.39128	0.820457	7.658	0	0	1.28575	4.55458	0	0	0	13.2582
ART4	3.77926	1.64366	2.78786	3.18958	6.69043	0	5.21133	2.24037	0	3.35061	5.67201	0	13.0699	3.39128	12.3069	5.95622	3.53463	11.4379	0	6.83187	3.46458	31.7579	10.2124	2.65164
ARTN	0	0	0	0	0	0	0	0	0	0	0	0	0	0	0	0	0	0	0	0	0	0	0	0
ARV1	146.131	68.2119	24.1615	44.6541	136.039	117.891	68.7895	138.903	48.3853	150.219	32.614	32.4162	97.5219	52.5649	68.098	77.4309	83.9474	97.2223	118.289	161.688	62.3625	73.0432	46.9772	91.4815
ARVCF	1.25975	0.82183	0	0	0	0	0	0	4.03211	0.558434	4.25401	2.02601	2.01076	3.39128	0.820457	2.55267	0	0	0	10.2478	3.46458	0	2.04249	1.32582
AS3MT	8.81827	20.5458	29.7372	7.44235	0	11.0179	2.08453	17.9229	28.2248	6.70121	53.8841	12.1561	25.1345	38.9998	15.5887	19.5704	21.2078	36.6013	65.5735	23.9115	120.106	59.5461	3.06373	35.7971
ASAH1	37.7926	36.9824	70.6259	19.1375	53.5234	35.2572	44.8174	48.1679	6.72018	17.8699	1.418	21.2731	2.01076	20.3477	28.716	45.948	18.5568	90.3595	248.151	84.2597	207.875	119.092	69.4445	63.6393
ASAM	10.078	16.4366	0	1.06319	1.11507	13.2215	2.08453	1.12018	2.68807	0	0	0	1.00538	0	1.64091	0	0	14.8693	2.57151	11.3864	43.8847	7.93948	3.06373	2.65164
ASAP1	66.7669	36.1605	50.1815	42.5277	66.9043	93.652	35.437	90.7348	90.0505	147.985	43.9581	130.678	33.1776	120.391	95.1731	67.2202	67.1579	46.8955	39.8584	75.1506	31.1813	52.4005	66.3808	70.2684
ASAP2	55.4291	79.7176	111.515	140.341	127.118	82.6341	128.199	79.533	102.147	24.0127	53.8841	9.11706	26.1399	101.739	49.2274	83.3871	112.224	92.6471	16.7148	66.0414	78.5306	68.2795	83.742	31.8197
ASAP3	0	0	0	0	0	0	0	3.36055	0	0	0	0	0	0.847821	0	0.850888	0.883657	3.43137	0	6.83187	0	6.35158	0	0
ASB1	3.77926	0	0	0	0	0	1.04227	4.48073	0	2.23374	0	0	7.03766	2.54346	0	0	5.30194	0	0	1.13864	0	0	8.16995	0
ASB10	0	0	0	0	0	0	0	0	0	0	0	0	0	0	0	0	0	0	0	0	0	0	0	0
ASB11	26.4548	26.2986	18.5858	46.7805	36.7973	25.3411	68.7895	48.1679	18.8165	8.93495	4.25401	15.1951	57.3067	38.1519	21.3319	34.8864	52.1357	37.7451	14.1433	21.6343	6.92917	42.8732	22.4674	30.4938
ASB12	0	3.28732	0	0	0	0	0	0	0	0	0	11.1431	0	7.63039	0	0	0	0	0	0	0	0	0	0
ASB13	5.03901	9.04013	8.36359	0	2.23014	0	3.1268	8.96146	2.68807	0	0	0	0	0.847821	7.38412	14.4651	0	11.4379	12.8575	3.41593	8.08403	3.17579	19.4036	0
ASB15	11.3378	17.2584	13.01	8.50554	12.2658	25.3411	9.38039	14.5624	1.34404	0	26.942	5.06503	0	16.1086	8.20457	0.850888	4.41828	21.732	1.28575	7.97051	12.7035	4.76369	5.10622	6.62909
ASB16	0	1.64366	0	2.12638	0	4.40715	0	1.12018	0	0	0	1.01301	0	0.847821	0.820457	0	0	1.14379	19.2863	0	0	0	0	0
ASB17	0	0	0	1.06319	0	0	0	0	0	0	2.836	0	0	0	0	0	0	0	0	0	0	0	0	0
ASB18	0	0	0	0	0	0	0	0	0	0	0	0	0	0	0	0	0	1.14379	0	0	0	0	0	0
ASB2	0	0	0	0	0	0	1.04227	0	1.34404	0	0	19.2471	0	0.847821	0	0	0	0	0	0	0	0	0	0
ASB4	0	0	0	1.06319	1.11507	0	2.08453	0	1.34404	0	0	12.1561	0	1.69564	0	3.40355	0.883657	0	0	0	4.61945	0	0	1.32582
ASB5	0	0	0	1.06319	2.23014	0	0	0	0	0	0	0	0	0.847821	0.820457	0	0	0	0	0	0	0	2.04249	2.65164
ASB6	49.1304	59.1718	62.2623	65.9179	72.4796	59.4966	51.071	36.966	67.2018	64.7784	80.8261	167.146	84.452	72.9126	88.6094	73.1764	41.5319	56.0458	5.14302	43.2685	85.4597	78.6008	97.0181	66.2909
ASB7	6.29877	25.4767	8.36359	4.25277	15.611	6.61073	18.7608	17.9229	22.8486	6.70121	8.50801	26.3382	25.1345	8.47821	16.4091	17.0178	8.83657	17.1569	16.7148	18.2183	23.0972	4.76369	11.2337	7.95491
ASB8	79.3644	87.9359	103.151	139.278	140.499	126.706	225.129	126.581	147.844	335.061	184.34	314.032	238.275	252.651	157.528	114.87	244.773	123.529	84.8598	84.2597	46.1945	170.699	103.146	92.8073
ASB9	1.25975	0	0	0	0	0	2.08453	0	10.7523	0	0	4.05203	0	86.4778	0	1.70178	0	1.14379	0	0	0	0	0	0
ASCC1	243.132	260.52	227.676	159.479	191.792	164.166	173.016	257.642	124.995	92.7001	136.128	261.356	89.4789	189.064	205.935	176.134	243.006	170.425	138.862	173.074	304.883	178.638	167.484	136.559
ASCC2	80.6242	126.562	108.727	166.921	191.792	154.25	163.636	79.533	69.8899	142.401	99.2601	98.2616	172.925	100.891	139.478	137.844	91.9003	96.0785	119.575	95.6462	113.176	135.765	147.059	206.828
ASCC3	109.599	142.177	93.8581	184.995	101.471	157.556	152.171	70.5715	147.844	192.66	82.2441	171.198	101.543	212.803	179.68	180.388	150.222	110.948	171.005	215.204	90.0792	114.328	177.696	115.346
ASCL1	0	0	0	0	0	0	0	0	1.34404	0	0	5.06503	3.01614	0	0	0	0.883657	0	0	0	0	0	0	0
ASCL2	0	0	0	0	0	0	0	0	0	0	0	0	0	0	0	0	0	0	0	0	0	0	0	0
ASCL3	0	0	0	0	0	0	0	0	0	0	0	0	0	0	0	0	0	0	0	0	0	0	0	0
ASCL4	0	0	0	0	0	0	1.04227	0	0	0	0	0	0	0	0	0	0	0	7.71453	0	1.15486	0	0	0
ASF1A	264.548	422.421	310.382	389.128	188.447	274.345	195.946	265.483	579.28	810.288	857.891	560.192	494.647	368.802	516.068	289.302	369.368	277.941	452.586	269.859	296.799	385.858	368.669	290.354
ASF1B	405.641	456.938	327.109	549.67	429.302	372.405	416.906	336.055	477.133	1464.77	1084.77	4023.66	814.358	651.127	613.702	462.883	512.521	438.072	333.01	309.711	339.529	445.405	405.434	353.994
ASGR1	0	0	0.929288	0	6.69043	16.5268	10.4227	0	6.72018	0	0	0	1.00538	0	11.4864	8.50888	0	3.43137	0	6.83187	4.61945	5.55763	25.5311	25.1906
ASGR2	0	0.82183	0	0	0	0	0	0	0	0	0	0	0	0	0	0	0	0	0	0	0	1.5879	2.04249	0
ASH1L	279.665	156.97	277.857	256.229	279.883	189.508	250.144	253.161	365.578	376.943	679.223	544.997	365.959	253.499	187.064	367.584	402.947	272.222	488.587	195.847	249.45	196.899	217.525	361.949
ASH2L	172.586	121.631	170.06	103.13	153.88	106.873	114.649	154.585	115.587	375.826	246.732	239.069	191.022	172.108	182.962	237.398	149.338	166.994	102.86	187.876	97.0083	173.875	290.033	258.535
ASIC1	0	0	0	1.06319	0	1.10179	0	0	0	0	8.50801	0	1.00538	0.847821	0	0	0	0	3.85726	0	2.30972	0	0	0
ASIC4	0	0	0	0	0	0	0	0	0	0	0	0	0	0	0	0	0	1.14379	0	0	0	0	2.04249	0
ASIC5	0	0.82183	0.929288	3.18958	0	2.20358	3.1268	0	4.03211	0	0	0	4.02152	0.847821	0	0	1.76731	1.14379	1.28575	1.13864	3.46458	0	1.02124	0
ASIP	0	0	0.929288	0	0	1.10179	1.04227	5.60091	1.34404	0	0	0	0	0	1.64091	3.40355	6.1856	1.14379	0	3.41593	3.46458	0	0	3.97746
ASMT	0	0	0	3.18958	0	0	0	0	6.72018	0	9.92601	0	0	2.54346	1.64091	0	0	0	0	0	0	0	1.02124	0
ASMTL	2.51951	0	0.929288	1.06319	0	2.20358	1.04227	4.48073	2.68807	1.6753	0	2.02601	1.00538	3.39128	0	1.70178	12.3712	3.43137	6.42877	0	5.77431	3.96974	6.12746	0
ASNA1	529.096	831.692	940.439	1015.35	902.093	662.175	846.32	630.663	1098.08	898.521	1358.45	1096.07	1069.73	918.19	848.353	932.574	975.557	943.628	1155.89	1038.44	1018.59	782.832	744.486	750.414
ASNS	585.785	945.927	674.663	441.225	896.517	506.823	343.948	557.851	653.202	149.102	422.565	438.632	472.529	467.997	747.437	1491.61	989.695	570.752	1266.47	1380.04	563.572	987.671	686.276	999.667
ASNSD1	666.409	740.469	862.379	693.201	702.495	513.433	742.093	647.466	516.11	1567.53	544.513	1065.68	577.089	940.234	808.151	928.319	615.909	613.072	857.598	565.907	461.945	1000.37	744.486	608.551
ASPA	2.51951	0	0	0	0	1.10179	0	1.12018	0	0.558434	0	0	1.00538	0.847821	0	0	1.76731	0	1.28575	0	0	0	0	0
ASPDH	0	0	0	0	0	0	0	0	0	0	0	0	0	0	0	0	0	0	0	0	0	0	0	0
ASPG	0	0	0	0	0	0	0	0	0	0	0	0	0	0	0	0	0	0	0	0	3.46458	0	0	0
ASPH	51.6499	28.7641	26.0201	13.8215	40.1426	37.4608	62.536	25.7642	43.0092	27.9217	5.67201	133.717	37.1991	17.8042	9.02503	32.3338	58.3213	19.4445	15.4291	31.8821	88.9243	11.9092	98.0394	19.8873
ASPHD1	1.25975	0	0	0	0	0	0	0	0	6.70121	0	0	0	0	0	6.80711	0	0	0	4.55458	3.46458	0	1.02124	0
ASPHD2	5.03901	0	0.929288	0	0	7.71252	3.1268	0	4.03211	8.37651	15.598	0	6.03228	9.32603	0	0	0	5.71896	0	1.13864	4.61945	0.793948	2.04249	1.32582
ASPM	296.042	85.4704	163.555	167.984	114.852	235.783	184.481	175.869	154.564	161.946	235.388	216.783	316.695	122.086	95.9935	259.521	291.607	139.543	110.575	152.578	153.597	114.328	190.973	94.1331
ASPN	0	4.93098	0	10.6319	0	1.10179	16.6763	1.12018	0	3.90904	0	23.2991	3.01614	0	2.46137	0	0	10.2941	10.286	5.69322	4.61945	1.5879	5.10622	22.5389
ASPSCR1	80.6242	97.7978	64.1209	72.2971	92.5509	77.1252	66.705	57.1293	37.633	0.558434	41.1221	6.07804	28.1507	66.9779	87.7889	75.7291	60.9723	50.3268	28.2866	80.8438	69.2917	53.9884	39.8285	86.1782
ASRGL1	977.568	1458.75	1528.68	1173.76	1034.79	1043.39	1121.48	584.735	651.858	216.673	293.526	258.317	738.955	694.365	390.538	1028.72	1044.48	1833.5	1382.19	2078.03	2631.93	1271.9	2747.14	1214.45
ASS1	27.7146	8.2183	2.78786	0	20.0713	16.5268	27.0989	0	34.945	0	0	0	51.2744	22.8912	7.38412	51.9042	36.2299	25.1634	36.0011	44.4072	60.0528	13.4971	76.5932	42.4262
ASTE1	56.6889	30.4077	80.848	22.327	34.5672	35.2572	38.5638	66.0908	52.4174	136.258	17.016	10.1301	53.2852	33.9128	41.8433	68.922	33.579	43.4641	61.7162	48.9617	33.491	67.4855	60.2534	38.4487
ASTL	2.51951	2.46549	0	0	2.23014	1.10179	1.04227	0	0	0	0	1.01301	0	0	3.28183	4.25444	1.76731	1.14379	0	2.27729	5.77431	0	1.02124	0
ASTN1	0	0.82183	0.929288	0	0	0	0	0	0	0	0	0	7.03766	0	2.46137	0.850888	7.06925	1.14379	1.28575	0	0	0	0	17.2356
ASXL1	385.484	341.881	339.19	414.645	314.45	366.896	260.566	143.383	217.734	186.517	239.642	206.653	268.437	267.911	221.523	185.494	159.942	308.824	424.299	216.343	262.154	123.062	163.399	197.547
ASXL2	97.001	107.66	95.7167	140.341	113.737	69.4127	105.269	87.3743	145.156	261.906	136.128	182.341	53.2852	98.3472	119.787	129.335	227.983	114.379	153.005	113.864	131.654	76.219	189.951	144.514
ASXL3	1.25975	0.82183	19.515	1.06319	1.11507	5.50894	8.33813	0	0	6.14278	0	0	0	1.69564	0.820457	0	4.41828	1.14379	1.28575	0	0	0	0	1.32582
ASZ1	60.4681	12.3275	36.2422	28.7062	30.1069	22.0358	14.5917	0	37.633	141.842	79.4081	132.704	25.1345	77.9995	105.839	232.293	88.3657	121.242	180.006	56.9322	158.216	350.925	138.889	119.324
AT2	11.3378	0	0	0	0	0	11.4649	0	1.34404	0	0	0	0	0	0	13.6142	0	0	0	0	6.92917	0	0	1.32582
ATA3	0	0	0	0	2.23014	1.10179	0	2.24037	0	0	0	0	0	0.847821	0	0.850888	0.883657	0	1.28575	0	1.15486	0	0	0
ATAD1	1001.5	1139.06	809.41	1086.58	634.476	945.335	781.699	903.988	758.037	1733.38	1980.95	2293.45	1388.43	1563.38	1110.08	1208.26	946.396	1005.39	879.456	962.155	781.841	884.458	924.225	1058
ATAD2	123.456	163.544	88.2824	73.3603	141.614	153.149	129.241	232.998	83.3303	280.892	129.038	319.097	93.5004	153.456	170.655	128.484	150.222	209.314	276.437	119.558	105.092	98.4495	179.739	90.1557
ATAD2B	47.8706	119.987	111.515	63.7915	74.7098	67.2091	87.5503	68.3312	92.7385	251.854	100.678	350.5	49.2637	83.0865	56.6116	42.5444	139.618	19.4445	230.15	64.9028	117.796	57.9582	58.2109	14.584
ATAD3	177.625	207.923	357.776	324.274	366.858	355.878	179.27	278.926	434.124	241.802	334.648	227.926	250.34	386.606	362.642	344.61	279.236	183.007	286.723	296.048	280.631	404.119	225.695	249.254
ATAD5	348.952	255.589	315.958	303.01	294.379	312.908	348.117	180.349	381.706	271.399	184.34	538.919	541.9	402.715	316.697	298.662	372.903	281.373	313.724	200.402	197.481	241.36	313.522	239.973
ATAT1	0	0	0	10.6319	4.46028	1.10179	8.33813	1.12018	5.37615	9.49338	0	17.2211	0	1.69564	1.64091	0	4.41828	2.28758	7.71453	3.41593	20.7875	6.35158	2.04249	17.2356
ATCAY	1.25975	0	0.929288	1.06319	2.23014	0	0	11.2018	5.37615	18.4283	5.67201	0	28.1507	20.3477	18.0501	4.25444	0.883657	1.14379	0	1.13864	0	0.793948	2.04249	10.6066
ATE1	21.4158	26.2986	55.7573	37.2117	109.277	22.0358	70.8741	51.5284	32.2569	26.8048	26.942	19.2471	25.1345	27.9781	18.0501	47.6498	36.2299	51.4706	64.2877	31.8821	56.5882	54.7824	60.2534	100.762
ATF1	637.435	644.315	756.44	739.982	519.623	349.267	619.106	621.701	594.064	704.186	477.867	972.486	424.271	501.91	447.97	792.177	639.767	722.876	372.869	778.833	830.345	704.231	543.301	643.022
ATF2	248.171	227.647	160.767	289.188	204.058	210.442	159.467	164.667	99.4587	373.034	146.054	1039.34	92.495	228.912	309.312	329.294	268.632	253.922	147.862	247.086	217.114	246.918	195.057	233.344
ATF3	83.1437	122.453	82.7066	105.256	181.757	252.31	152.171	276.685	147.844	198.803	185.758	301.876	278.49	111.065	207.576	280.793	208.543	100.654	108.003	140.053	101.628	20.6426	247.141	205.502
ATF4	1443.68	1960.89	1579.79	1714.93	2136.48	1177.81	1467.51	1730.68	1603.44	1353.64	1308.82	1466.83	1753.38	1470.12	2192.26	3695.41	3466.59	1316.5	3272.25	3452.37	1672.24	2143.66	1821.9	2774.94
ATF5	0	0.82183	0	0	0	0	0	0	1.34404	0	0	0	0	0	0	0	0	0	0	0	0	0	0	0
ATF6	131.014	147.929	156.12	101.003	148.304	120.095	119.861	110.898	165.317	165.297	265.166	338.344	147.791	141.586	218.242	267.179	162.593	117.811	101.575	160.549	168.61	131.001	209.355	143.188
ATF6B	177.625	184.09	307.594	152.037	189.562	84.8377	177.185	99.6963	65.8578	300.996	194.266	108.392	113.608	177.195	108.3	152.309	104.271	145.262	189.006	244.809	215.959	148.468	110.294	116.672
ATF7IP	287.224	426.53	441.412	416.771	409.231	331.638	249.102	388.703	235.206	644.992	412.639	1870.01	978.235	451.889	563.654	616.894	381.74	259.641	231.436	290.354	211.34	289.791	565.769	282.399
ATF7IP2	75.5852	110.947	94.7874	43.5909	103.702	30.8501	100.058	96.3357	65.8578	406.54	588.471	773.937	223.195	189.912	437.304	392.26	160.826	124.673	156.862	146.885	77.3757	111.153	124.592	208.154
ATG101	430.836	393.657	262.988	378.496	463.87	396.644	425.244	364.059	509.39	742.159	714.673	710.117	864.627	504.454	492.274	499.472	379.972	299.673	383.155	358.673	322.206	328.694	295.139	251.906
ATG12	374.147	436.392	371.715	305.136	304.414	330.537	328.314	424.549	380.362	520.461	404.131	776.976	434.324	300.129	443.047	332.697	353.463	398.039	457.729	414.467	576.276	461.284	297.182	517.069
ATG13	73.0657	37.8042	86.4238	38.2749	35.6823	48.4787	55.2401	62.7302	139.78	173.115	56.7201	79.0145	113.608	49.1736	82.0457	94.4486	7.95291	67.4837	42.4299	35.298	115.486	62.7219	28.5948	110.043
ATG14	71.8059	113.413	114.302	93.5609	138.269	159.759	99.0153	87.3743	290.312	408.215	190.012	997.811	198.06	145.825	208.396	181.239	157.291	98.3661	69.4308	96.7848	49.659	115.122	171.569	125.953
ATG16L1	144.872	132.315	93.8581	116.951	115.967	66.1073	64.6205	92.9752	57.7936	68.6874	109.186	119.535	101.543	179.738	107.48	79.1326	76.8781	70.9151	28.2866	80.8438	88.9243	34.1397	64.3383	188.266
ATG16L2	8.81827	24.6549	0	3.18958	15.611	7.71252	17.7185	19.0431	2.68807	14.5193	0	5.06503	0	0.847821	1.64091	17.0178	2.65097	6.86275	0	11.3864	9.23889	24.6124	8.16995	0
ATG2A	26.4548	11.5056	22.3029	8.50554	21.1864	17.6286	17.7185	36.966	30.9128	20.1036	34.032	9.11706	31.1668	19.4999	25.4342	37.4391	21.2078	21.732	6.42877	12.5251	0	9.52737	39.8285	26.5164
ATG2B	28.9743	2.46549	22.3029	11.6951	7.8055	5.50894	14.5917	8.96146	20.1606	31.8308	1.418	28.3642	9.04843	11.0217	13.9478	17.8687	0.883657	37.7451	24.4293	9.10916	10.3938	38.9034	21.4461	22.5389
ATG3	156.209	102.729	138.464	136.089	142.729	158.658	160.509	166.907	202.95	146.31	177.25	180.315	139.748	139.043	178.86	163.371	105.155	152.124	99.0031	96.7848	152.442	130.207	137.868	192.244
ATG4A	7.55852	27.1204	37.1715	17.0111	20.0713	26.4429	32.3102	44.8073	48.3853	20.6621	26.942	0	25.1345	33.065	23.7933	16.1669	21.2078	43.4641	1.28575	13.6637	45.0396	33.3458	45.9559	23.8647
ATG4B	11.3378	11.5056	10.2222	5.31596	21.1864	12.1197	3.1268	15.6826	53.7615	6.14278	15.598	27.3512	21.113	9.32603	9.84549	7.658	5.30194	19.4445	18.0006	13.6637	4.61945	3.17579	12.2549	11.9324
ATG4C	104.56	215.32	215.595	172.237	117.082	214.849	145.917	232.998	126.339	228.4	208.446	600.713	217.162	166.173	269.93	210.169	113.992	116.667	236.579	184.46	303.729	223.893	202.206	217.434
ATG4D	12.5975	4.93098	8.36359	23.3902	20.0713	28.6465	17.7185	2.24037	28.2248	53.0513	32.614	29.3772	58.3121	3.39128	16.4091	16.1669	4.41828	10.2941	7.71453	29.6048	20.7875	4.76369	28.5948	3.97746
ATG5	114.638	129.027	79.9188	97.8137	103.702	60.5984	135.495	107.538	71.234	99.9597	69.4821	227.926	79.4251	92.4125	89.4299	82.5362	77.7618	92.6471	114.432	93.3689	100.473	85.7463	73.5295	70.2684
ATG7	216.678	290.106	309.453	322.147	186.217	254.513	237.637	215.075	135.748	246.27	258.076	138.782	159.856	233.999	242.855	216.126	244.773	259.641	149.148	249.363	213.649	230.245	123.57	119.324
ATG9A	137.313	148.751	93.8581	86.1186	108.162	189.508	141.748	227.397	59.1376	183.166	117.694	115.483	141.759	81.3908	89.4299	123.379	60.0887	121.242	66.8592	128.667	139.738	73.0432	108.252	201.524
ATG9B	5.03901	1.64366	6.50502	1.06319	2.23014	3.30537	4.16906	4.48073	2.68807	4.46747	0	1.01301	9.04843	1.69564	0.820457	1.70178	4.41828	3.43137	0	0	4.61945	1.5879	2.04249	0
ATHL1	0	0	0.929288	0	0	4.40715	0	0	0	0	0	0	0	0	0	0	1.76731	0	2.57151	1.13864	0	0	0	0
ATIC	1849.32	2059.51	2057.44	1681.97	2118.64	1230.7	1793.74	1636.59	2064.44	1755.16	1710.11	720.247	1302.97	1699.03	1775.47	1868.55	1743.45	1591.01	1715.2	1541.73	1645.68	1909.44	1406.25	1990.05
ATL1	1.25975	0	0	0	0	13.2215	0	20.1633	0	1.11687	29.778	56.7284	25.1345	0	17.2296	3.40355	0.883657	0	14.1433	7.97051	0	3.17579	2.04249	1.32582
ATL2	100.78	207.101	160.767	217.954	107.047	153.149	206.369	72.8119	159.94	527.72	499.137	526.763	184.99	332.346	221.523	285.048	228.867	233.333	234.007	216.343	167.455	238.184	228.759	108.717
ATL3	217.937	321.336	328.968	344.474	344.557	174.083	191.777	180.349	384.395	500.916	194.266	200.575	124.667	256.042	255.162	268.03	473.64	363.726	331.725	235.7	160.526	354.895	252.247	289.029
ATM	374.147	325.445	279.716	207.323	257.581	161.963	201.157	275.565	235.206	307.697	290.69	604.765	220.178	317.085	223.164	336.952	245.657	454.085	185.149	222.036	240.211	288.203	221.61	359.297
ATMIN	113.378	86.2922	51.1108	92.4977	42.3727	142.131	63.5782	159.066	126.339	35.7398	25.524	112.444	138.743	108.521	57.432	37.4391	78.6454	115.523	91.2886	100.201	51.9688	75.425	114.379	62.3135
ATN1	55.4291	70.6774	97.5752	119.078	95.8961	89.2449	69.8318	96.3357	75.2661	51.9344	35.45	23.2991	70.3766	66.9779	64.8161	102.107	61.856	58.3334	65.5735	88.8143	55.4333	53.1945	105.188	82.2008
ATOH1	0	0	0	0	1.11507	0	1.04227	0	0	0	0	12.1561	0	0	0	2.55267	0	0	0	0	0	0	0	0
ATOH7	0	0	0	0	0	0	0	0	0	0	0	0	0	0	0	0	0	0	0	0	0	0	0	0
ATOH8	0	0.82183	1.85858	0	5.57536	0	4.16906	0	0	0.558434	8.50801	0	7.03766	4.23911	0	0	3.53463	4.57517	0	0	0	0	0	0
ATOX1	476.187	469.265	404.24	410.392	296.609	564.116	609.726	510.803	388.427	122.297	275.092	265.408	289.55	600.257	392.179	327.592	402.064	670.262	703.308	553.381	1043.99	713.759	504.494	713.291
ATP10A	17.6365	3.28732	0.929288	11.6951	6.69043	14.3233	10.4227	20.1633	36.289	17.8699	24.106	18.2341	64.3444	16.1086	12.3069	7.658	16.7895	24.0196	20.5721	18.2183	11.5486	0.793948	30.6373	15.9098
ATP10B	6.29877	0	2.78786	1.06319	0	7.71252	3.1268	0	2.68807	2.79217	11.344	1.01301	4.02152	5.93475	4.10229	5.10533	0	0	0	2.27729	0	0	3.06373	3.97746
ATP10D	50.3901	54.2408	20.4443	34.0222	26.7617	35.2572	47.9442	44.8073	37.633	16.753	0	7.09104	2.01076	49.1736	48.407	24.6758	16.7895	19.4445	0	31.8821	12.7035	29.3761	13.2762	53.0328
ATP11A	32.7536	12.3275	35.3129	20.2007	37.9124	8.81431	16.6763	51.5284	16.1284	8.37651	26.942	2.02601	32.1722	14.413	7.38412	28.0793	15.9058	22.8758	24.4293	25.0502	6.92917	5.55763	43.9135	17.2356
ATP11B	171.326	154.504	127.312	221.144	93.666	213.747	188.65	113.138	120.963	165.855	245.314	138.782	116.624	95.8038	144.4	173.581	158.175	155.556	19.2863	105.894	66.982	147.674	142.974	171.031
ATP11C	122.196	114.234	75.2723	140.341	78.055	219.256	181.354	294.608	331.977	1402.23	667.879	529.802	907.859	801.191	626.829	744.527	350.812	128.105	29.5724	117.28	90.0792	167.523	559.641	185.615
ATP12A	2.51951	1.64366	13.9393	5.31596	7.8055	0	25.0144	0	0	29.0386	1.418	0	3.01614	0.847821	0	2.55267	30.0443	6.86275	6.42877	10.2478	9.23889	5.55763	43.9135	9.28073
ATP13A1	172.586	154.504	174.706	186.059	143.844	87.0413	186.566	178.109	104.835	136.258	243.896	58.7544	111.597	150.912	146.041	162.52	96.3186	157.843	128.575	161.688	166.3	75.425	160.335	110.043
ATP13A2	3.77926	1.64366	2.78786	0	3.34521	2.20358	0	4.48073	0	0	0	0	1.00538	0	0.820457	0	0.883657	0	0	0	1.15486	0	2.04249	0
ATP13A3	50.3901	104.372	39.9594	131.836	47.9481	107.975	117.776	116.499	103.491	36.2982	28.36	21.2731	94.5058	55.9562	92.7117	59.5622	60.0887	91.5033	110.575	80.8438	27.7167	22.2305	105.188	72.92
ATP13A4	3.77926	0	0	1.06319	1.11507	3.30537	1.04227	0	0	1.11687	0	0	2.01076	1.69564	0	1.70178	0.883657	2.28758	0	5.69322	2.30972	0	2.04249	1.32582
ATP13A5	70.5462	100.263	65.9794	131.836	33.4521	110.179	30.2257	79.533	52.4174	88.7911	59.5561	54.7023	56.3013	102.586	18.8705	62.1149	50.3684	78.9216	43.7157	43.2685	40.4201	29.3761	19.4036	50.3811
ATP1A1	1301.32	1398.76	1165.33	1107.85	1387.15	1486.31	1367.45	1541.37	831.959	1480.41	1052.16	546.01	1047.61	1066.56	1026.39	1055.1	1228.28	1331.37	916.743	1381.18	1537.12	1431.49	1398.08	1283.39
ATP1A2	0	0	0	0	0	0	0	0	0	0.558434	0	0	0	0	0	0	0	1.14379	0	2.27729	0	0	0	0
ATP1A3	3.77926	1.64366	0	1.06319	0	1.10179	0	0	0	0.558434	0	0	0	1.69564	0	0	0	0	2.57151	0	1.15486	8.73342	1.02124	0
ATP1A4	0	0	0	0	0	1.10179	0	0	0	0	0	0	1.00538	0	1.64091	0	0	3.43137	2.57151	1.13864	0	0	0	1.32582
ATP1B1	2.51951	13.9711	7.4343	10.6319	5.57536	29.7483	14.5917	12.322	16.1284	30.7139	26.942	40.5203	32.1722	43.2389	29.5365	33.1847	11.4875	42.3203	25.7151	17.0797	21.9424	3.17579	49.0197	31.8197
ATP1B2	73.0657	105.194	90.1409	49.97	64.6741	118.993	128.199	109.778	4.03211	93.817	36.8681	193.484	24.1291	74.6083	60.7138	34.0355	47.7175	59.4772	36.0011	70.596	53.1236	263.591	140.932	147.166
ATP1B3	4212.61	5161.92	3753.39	3828.56	4550.61	5296.3	4652.67	4284.7	2162.56	3646.02	3031.69	1459.74	2438.05	2723.2	2801.04	2379.94	3174.09	2987.58	2966.24	3634.55	6374.83	6355.55	5334.98	4914.81
ATP1B4	5.03901	2.46549	0	0	1.11507	1.10179	5.21133	0	0	0	1.418	2.02601	0	0	6.56366	0	0.883657	2.28758	1.28575	0	1.15486	0	0	0
ATP2A1	0	0	21.3736	0	3.34521	2.20358	3.1268	0	0	1.11687	12.762	0	16.0861	0.847821	2.46137	22.1231	0	0	12.8575	0	0	0	0	1.32582
ATP2A2	690.345	493.92	525.048	575.187	640.051	600.475	661.839	595.937	1208.29	638.29	1015.29	850.925	1427.64	873.256	698.209	685.816	946.396	983.661	756.024	647.889	687.142	539.09	841.505	674.842
ATP2A3	6.29877	5.75281	8.36359	8.50554	2.23014	11.0179	25.0144	17.9229	0	0	0	0	0	0	0	0.850888	7.06925	5.71896	0	0	19.6326	0.793948	8.16995	0
ATP2B1	1263.53	1199.87	1084.48	766.562	1166.36	766.845	979.73	974.559	638.418	273.633	511.899	345.435	264.415	786.778	534.118	353.119	659.208	728.595	753.452	727.594	895.017	666.122	614.788	764.998
ATP2B2	2.51951	0	0	0	0	1.10179	0	1.12018	2.68807	0	0	0	0	0.847821	0	0	0	3.43137	2.57151	0	1.15486	0.793948	0	0
ATP2B3	0	0	0	0	0	1.10179	0	0	0	0	0	0	0	0.847821	0	0	0	0	0	0	0	0	0	0
ATP2B4	51.6499	19.7239	40.8887	11.6951	25.6466	20.934	35.437	22.4037	41.6651	32.9476	95.0061	19.2471	39.2098	45.7823	45.9456	18.7195	22.0914	32.0262	9.00028	19.357	18.4778	5.55763	16.3399	11.9324
ATP2C1	100.78	189.021	127.312	157.352	171.721	158.658	258.482	348.377	192.197	397.047	269.42	488.269	347.862	217.89	231.369	310.574	372.903	308.824	297.009	178.767	202.101	277.882	382.966	135.234
ATP2C2	39.0523	59.1718	29.7372	15.9479	2.23014	7.71252	25.0144	62.7302	20.1606	91.5832	86.4981	279.59	57.3067	39.8476	24.6137	25.5267	21.2078	20.5882	2.57151	30.7434	53.1236	22.2305	28.5948	5.30328
ATP4A	0	0	16.7272	0	0	0	13.5495	0	0	0	0	0	1.00538	0	0	0	0	12.5817	0	0	0	12.7032	18.3824	0
ATP4B	0	0	0	0	0	0	0	0	0	0	0	2.02601	0	0	0	0	0	0	0	2.27729	0	0	0	0
ATP5A1	11205.5	11183.5	14033.2	14751.8	11544.3	6468.6	9961.98	7496.26	12370.5	10368.4	7401.97	4721.62	10899.3	11241.3	7379.19	10516.1	11447.8	6925.66	9392.44	9860.67	7612.85	12555.5	9104.38	6977.79
ATP5B	17972.9	20279.5	20886.7	23115.9	19257.3	14001.5	16371.9	16579.8	17734.6	16387.3	14344.5	9155.55	12302.8	14005.2	12580.9	13507	16436.9	13351.5	14426.2	13938.2	16348.2	13651.9	11214.3	12347.4
ATP5C1	4504.88	4429.67	5362.92	5253.23	4615.28	5086.96	4764.2	5373.52	5654.36	3256.23	3485.45	1376.68	3071.44	4228.08	4016.14	4102.98	4888.39	4700.98	5641.89	4907.56	4871.2	4574.73	3766.35	4428.24
ATP5D	1312.66	1502.31	1561.2	1620.31	1709.4	1494.03	1799.99	1440.56	1837.3	1031.99	1172.69	402.164	951.09	1459.95	1313.55	1314.62	1426.22	1333.66	1635.48	1325.38	1794.65	1503.74	1139.71	1316.54
ATP5E_1	864.191	1012.5	939.51	568.808	551.96	875.922	440.878	404.386	1817.14	950.455	703.329	314.032	498.669	801.191	475.045	767.501	975.557	188.726	1461.9	727.594	1057.85	438.259	464.666	547.563
ATP5E_2	105.819	57.5281	77.1309	617.715	493.977	34.1554	411.695	414.468	88.7064	54.1681	819.605	18.2341	616.298	91.5647	466.84	50.2024	43.2992	939.053	115.718	721.901	71.6014	353.307	558.62	505.137
ATP5F1	3733.91	3845.34	4381.59	4211.3	3596.1	4105.26	4065.88	4225.33	3842.6	3266.84	2749.51	2147.57	2418.95	2742.7	3220.3	3138.93	3419.75	3111.11	4684	3910.11	3540.8	3683.92	3305.76	3192.57
ATP5G1	1301.32	1347.8	1792.6	1717.06	1604.59	1720.99	1589.46	1596.26	2694.79	577.98	1033.72	163.094	996.332	1473.51	1364.42	1506.92	2441.54	2277.29	3045.95	1977.83	2554.55	1582.34	1421.57	1417.3
ATP5G2	1533.12	1430.81	1941.28	1674.53	1758.47	1485.21	1598.84	1438.31	1857.46	457.916	801.171	252.239	727.896	1021.62	936.142	843.23	1295.44	1246.73	1506.9	1487.07	1987.52	1159.16	1318.43	1121.64
ATP5G3	4848.79	3934.92	4791.41	4861.98	4282.99	5034.07	4322.28	4187.24	5818.34	1736.17	2446.05	949.187	2742.68	1813.49	2399.02	3863.03	5483.09	2997.88	6980.36	3193.9	5678.45	3321.08	4322.92	3616.83
ATP5H	2300.31	2380.02	2904.02	2749.42	2443.12	2237.73	2285.69	2224.68	3490.46	1287.19	1565.47	728.352	1770.48	1863.51	1724.6	1714.54	2732.27	2550.66	3072.95	2682.65	2668.88	2404.87	1799.43	2057.67
ATP5I	375.406	382.973	411.675	453.983	384.7	496.907	364.793	462.636	646.482	232.309	409.803	335.305	600.212	451.041	415.972	462.883	552.285	576.471	722.594	693.435	526.617	489.072	535.132	623.135
ATP5J	1848.06	1832.68	1872.52	1829.75	1605.7	1704.47	1752.05	1539.13	3399.07	1369.84	2206.41	1074.8	1769.47	1799.08	1681.12	1517.13	2241.84	2104.58	2873.66	2375.21	2852.51	1608.54	1772.88	1925.09
ATP5J2	1033	903.192	955.308	1183.33	950.041	1138.15	989.11	1050.73	1927.35	741.042	1142.91	956.278	1096.87	1042.82	947.628	878.968	1332.55	1072.88	1987.78	1246.82	1182.58	1020.22	1033.5	1061.98
ATP5L	3339.61	2636.43	3310.12	3706.29	3026.3	3481.65	3263.33	3226.13	4564.35	1517.27	3230.21	902.589	2209.83	2112.77	2686.18	2353.56	3241.25	3057.36	3558.97	3467.17	3317.92	2724.83	2944.24	3048.06
ATP5O	4137.03	4312.97	4775.61	5206.45	4066.66	4252.9	3852.21	4308.22	5987.68	3538.8	4941.74	2505.16	3310.72	4137.37	4122.8	3397.6	5225.95	4519.12	7629.67	5296.98	4917.4	4418.32	3686.69	3717.6
ATP5S	139.833	113.413	116.161	128.646	94.7811	85.9395	37.5216	114.259	158.596	50.8175	77.9901	51.6633	124.667	110.217	84.5071	73.1764	114.875	153.268	105.432	129.806	204.41	72.2492	141.953	76.8975
ATP5SL	209.119	226.825	289.938	190.311	255.351	144.334	135.495	100.816	111.555	88.2326	92.1701	71.9234	116.624	159.39	149.323	204.213	235.053	194.445	172.291	290.354	360.317	113.534	203.227	198.873
ATP6AP1	792.385	2563.29	1367.91	677.254	1221	1679.13	1610.3	2148.51	747.285	267.49	117.694	79.0145	765.095	1345.49	1048.54	1674.55	779.385	1508.66	437.157	710.514	368.401	608.958	1382.76	1999.33
ATP6AP2	1128.74	1500.66	1379.06	1582.03	1303.52	2287.31	2115.8	3246.29	885.72	734.9	565.783	318.084	677.627	2141.6	1741.01	1817.5	1959.95	1309.64	1321.76	1549.7	1929.77	3399.68	2161.97	2436.86
ATP6V0A1	285.964	238.331	115.232	259.419	291.034	189.508	227.214	182.59	306.44	756.12	958.569	211.718	430.303	597.714	699.03	438.208	328.72	383.17	330.439	150.301	267.928	347.749	383.987	384.487
ATP6V0A2	114.638	59.9936	57.6159	144.594	123.773	103.568	124.03	61.6101	114.243	16.1946	238.224	43.5593	99.5327	150.064	115.684	98.7031	65.3906	147.549	57.859	146.885	188.242	34.9337	159.314	98.1106
ATP6V0A4	1332.82	1750.5	2189.4	1524.62	1751.78	1635.05	2043.88	1310.61	713.684	219.465	568.619	26.3382	500.68	1119.12	934.501	1237.19	994.997	1181.54	1062.03	1801.34	3150.46	1998.37	1544.12	1569.77
ATP6V0B	2544.7	2665.2	2996.02	2786.63	2311.54	2720.32	2746.37	2542.82	2657.16	1657.99	2104.31	946.148	1725.23	1727.86	1949.41	2050.64	1971.44	1804.9	3044.67	1857.13	2918.33	2246.87	2078.23	1629.43
ATP6V0C	1220.7	1589.42	1616.03	1450.19	1433.98	1429.02	1344.52	1296.05	1232.48	1762.98	1249.26	787.106	1760.42	1508.27	1279.09	1998.74	1600.3	1370.26	1801.34	2080.3	2555.71	1766.53	2369.28	1964.86
ATP6V0D1	745.774	861.278	919.066	809.089	785.01	765.743	649.332	911.829	619.601	1062.14	904.685	514.607	792.24	864.778	854.096	999.794	762.596	651.961	856.313	703.683	990.871	612.134	666.872	621.809
ATP6V0D2	895.684	1288.63	1050.1	818.658	1205.39	1131.54	936.997	1077.62	946.202	783.483	475.031	4.05203	252.351	821.539	1131.41	939.381	843.892	758.334	644.163	719.624	915.805	1425.14	1316.38	1026.18
ATP6V0E1	1284.95	1130.84	833.571	1248.19	950.041	1126.03	1141.28	1319.58	1376.29	1245.87	1089.03	1061.63	1069.73	1173.38	971.422	923.214	1329.02	1192.97	1239.47	1140.92	900.792	1138.52	1145.84	1153.46
ATP6V0E2	26.4548	0	6.50502	22.327	0	17.6286	10.4227	3.36055	9.40826	0	12.762	105.353	21.113	12.7173	21.3319	4.25444	4.41828	3.43137	0	3.41593	4.61945	11.9092	5.10622	14.584
ATP6V1A	2272.59	3298.83	3496.91	3205.52	2990.62	3059.67	3687.54	2722.04	1690.8	2777.09	1659.06	2043.23	1915.25	2429.01	2693.56	3202.74	3084.85	2051.96	3538.4	2714.53	3394.14	4531.06	2501.02	2509.78
ATP6V1B1	120.936	140.533	291.796	384.876	284.343	377.913	399.188	386.463	172.037	0.558434	69.4821	4.05203	97.5219	133.956	146.041	212.722	205.008	249.347	286.723	326.791	473.493	393.004	331.904	438.846
ATP6V1B2	2045.84	2598.63	2709.8	2548.47	2589.2	2246.55	3208.09	2566.34	2735.12	3544.38	2231.94	3071.44	3314.74	2593.48	3714.21	2228.48	1854.8	1927.29	1752.48	2676.95	1868.57	2076.97	2296.78	2212.79
ATP6V1C1	614.76	633.631	810.339	557.113	525.199	789.982	733.755	733.72	471.757	705.303	608.323	448.762	333.786	610.431	696.568	1108.71	689.252	664.543	617.162	540.856	670.974	903.512	547.386	640.371
ATP6V1C2	69.2864	55.8845	210.019	25.5166	49.0631	100.263	18.7608	30.2449	24.1927	45.7916	58.1381	48.6243	62.3336	27.1303	90.2503	43.3953	30.0443	33.17	11.5718	61.4868	13.8583	15.085	30.6373	25.1906
ATP6V1D	2316.69	2592.88	2771.14	2892.95	2482.15	2432.75	2045.97	2605.55	1803.7	2440.92	2206.41	1140.65	2005.73	1988.14	1805.83	1647.32	1943.16	2027.94	1839.92	1768.32	2053.34	2407.25	1737.13	1665.23
ATP6V1E1	2016.86	2357.83	2707.95	2970.56	2581.39	2460.29	2473.3	2690.68	3577.83	4653.43	3991.68	2214.43	3190.07	2891.92	2852.73	2535.65	2346.11	2450	2354.22	2683.79	2210.4	2651.78	2196.69	1845.54
ATP6V1E2	0	0	0	0	0	0	0	0	0	0	0	0	5.0269	5.93475	0	0	0	0	0	4.55458	0	0	0	0
ATP6V1F	673.968	738.004	659.794	974.947	817.347	1119.42	1260.1	1169.47	940.826	546.149	677.805	473.074	662.546	958.038	931.219	686.667	688.369	808.661	912.886	1150.03	886.933	974.968	1006.95	876.366
ATP6V1G1	3120.41	3265.95	3159.58	3198.08	3305.07	3827.61	3192.46	3620.43	4814.34	3289.18	5263.62	3400.66	3655.56	3299.72	3671.55	2729.65	3331.39	2699.35	4353.57	3072.06	3362.96	3011.44	3208.75	2805.43
ATP6V1G2	0	2.46549	0.929288	0	0	1.10179	1.04227	0	0	0	0	0	0	0	0	0	1.76731	0	0	0	2.30972	0	3.06373	0
ATP6V1G3	5.03901	17.2584	20.4443	10.6319	14.4959	3.30537	12.5072	5.60091	2.68807	0	0	0	4.02152	0.847821	0.820457	0.850888	0.883657	4.57517	14.1433	5.69322	78.5306	8.73342	11.2337	3.97746
ATP6V1H	794.904	1031.4	951.591	1061.07	1121.76	968.472	1017.25	851.339	681.427	745.51	511.899	231.978	418.238	765.582	895.119	924.916	767.014	591.34	1036.32	983.789	782.996	753.456	666.872	416.307
ATP7A	13.8573	4.10915	13.9393	3.18958	5.57536	9.9161	14.5917	0	0	0	0	38.4942	59.3175	11.0217	21.3319	67.2202	17.6731	13.7255	1.28575	7.97051	2.30972	4.76369	54.1259	6.62909
ATP7B	16.3768	40.2697	18.5858	28.7062	33.4521	23.1376	17.7185	33.6055	22.8486	49.1422	41.1221	16.2081	41.2206	38.1519	40.2024	95.2995	29.1607	22.8758	32.1439	36.4366	26.5618	61.9279	60.2534	63.6393
ATP8	3082.62	2444.95	2416.15	2431.52	2857.93	3982.97	2508.73	2994.25	3701.48	2751.41	2414.86	4053.04	1983.62	1428.58	2093.81	1369.93	2000.6	2109.15	1812.91	1893.57	2182.69	1505.32	1952.62	2637.05
ATP8A1	11.3378	39.4479	7.4343	0	4.46028	12.1197	12.5072	52.6486	0	0	1.418	0	0	3.39128	0	11.0616	1.76731	4.57517	18.0006	3.41593	80.8403	16.6729	14.2974	27.8422
ATP8A2	2.51951	1.64366	0.929288	2.12638	1.11507	1.10179	4.16906	0	0	0	1.418	0	0	0.847821	1.64091	0.850888	0	4.57517	0	0	2.30972	0	1.02124	1.32582
ATP8B1	44.0914	11.5056	28.8079	9.56873	15.611	12.1197	45.8597	31.3651	12.0963	0.558434	18.434	0	4.02152	0.847821	7.38412	5.10533	0.883657	3.43137	11.5718	31.8821	36.9556	0	6.12746	17.2356
ATP8B2	5.03901	8.2183	3.71715	11.6951	4.46028	9.9161	9.38039	17.9229	5.37615	2.79217	15.598	0	19.1022	28.8259	11.4864	2.55267	5.30194	20.5882	5.14302	7.97051	55.4333	5.55763	20.4249	7.95491
ATP8B3	15.117	4.10915	0	1.06319	0	0	0	26.8844	1.34404	5.58434	29.778	0	1.00538	0.847821	7.38412	12.7633	55.6704	12.5817	0	5.69322	0	9.52737	8.16995	14.584
ATP8B4	34.0133	0.82183	0.929288	15.9479	1.11507	4.40715	4.16906	6.7211	0	0	5.67201	37.4812	14.0753	0.847821	2.46137	1.70178	7.95291	1.14379	9.00028	34.1593	10.3938	0	4.08497	66.2909
ATP9A	56.6889	28.7641	34.3837	24.4534	44.6028	59.4966	13.5495	49.288	22.8486	5.02591	9.92601	5.06503	7.03766	11.8695	27.0751	5.95622	67.1579	29.7386	43.7157	31.8821	31.1813	10.3213	22.4674	17.2356
ATP9B	118.417	118.344	104.08	150.973	137.154	55.0894	99.0153	77.2926	40.3211	54.7266	45.3761	26.3382	57.3067	87.3256	84.5071	86.7906	53.9031	45.7517	77.1453	50.1004	69.2917	45.255	57.1896	45.0778
ATPAF1	7.55852	4.93098	8.36359	10.6319	11.1507	8.81431	13.5495	10.0816	41.6651	16.1946	5.67201	19.2471	11.0592	12.7173	19.691	10.2107	8.83657	8.00654	21.8578	7.97051	9.23889	2.38184	4.08497	7.95491
ATPAF2	78.1047	131.493	101.292	92.4977	85.8605	87.0413	78.1699	63.8504	112.899	149.102	134.71	72.9365	67.3605	133.956	88.6094	153.16	136.083	100.654	119.575	145.747	79.6854	125.444	118.464	78.2233
ATPIF1	1335.34	1505.59	1853.93	1402.35	1677.07	1432.33	1781.23	1313.97	947.546	295.97	285.018	124.6	262.404	516.323	411.87	664.544	957	1707.68	2277.07	2059.81	2432.14	1508.5	1423.61	1007.62
ATR	210.379	138.889	201.655	133.962	183.987	180.693	193.861	126.581	155.908	160.271	258.076	146.886	109.586	150.912	189.526	216.977	126.363	333.987	262.294	236.838	128.19	192.135	268.587	273.119
ATRAID	149.911	160.257	132.888	120.141	105.932	139.927	156.34	212.835	188.165	242.919	148.89	154.99	52.2798	102.586	127.171	102.958	126.363	98.3661	173.577	102.478	217.114	93.6858	130.719	79.5491
ATRIP	15.117	71.4992	52.9694	82.929	18.9562	27.5447	27.0989	30.2449	22.8486	124.531	134.71	140.808	28.1507	20.3477	38.5615	43.3953	38.8809	45.7517	1.28575	31.8821	48.5042	67.4855	25.5311	26.5164
ATRN	62.9877	33.695	31.5958	44.6541	28.9919	82.6341	59.4092	71.6917	13.4404	8.93495	18.434	143.847	5.0269	42.3911	18.8705	10.2107	30.0443	22.8758	61.7162	22.7729	28.8715	26.9942	52.0834	43.752
ATRNL1	6.29877	2.46549	3.71715	2.12638	1.11507	5.50894	1.04227	0	0	0	4.25401	0	5.0269	0.847821	0.820457	0	0.883657	5.71896	7.71453	0	3.46458	0	1.02124	6.62909
ATRX	1358.01	822.652	1008.28	1106.78	1321.36	2362.23	2197.1	2325.5	1037.6	1126.36	1011.04	2062.48	1745.34	2064.44	2051.14	2298.25	1251.26	1354.25	1130.18	996.314	1078.64	2304.04	1902.58	2218.1
ATXN1	0	0	0	0	2.23014	2.20358	0	0	0	0.558434	0	0	1.00538	0	0	0	1.76731	9.15033	0	0	2.30972	0	0	1.32582
ATXN10	124.716	120.809	101.292	104.193	177.296	84.8377	185.523	115.379	260.743	79.2977	42.5401	28.3642	138.743	116.151	97.6344	53.606	92.784	125.817	150.433	173.074	157.061	165.935	265.523	152.469
ATXN1L	28.9743	23.8331	23.2322	12.7583	22.3014	39.6644	26.0566	5.60091	20.1606	8.93495	11.344	2.02601	13.0699	30.5216	30.3569	17.0178	37.1136	57.1896	48.8587	22.7729	30.0264	26.2003	50.0409	35.7971
ATXN2	123.456	152.86	115.232	155.226	119.313	163.065	138.621	146.744	299.72	111.687	124.784	67.8714	228.221	165.325	178.86	98.7031	206.776	187.582	192.863	187.876	81.9952	90.51	255.311	178.986
ATXN2L	88.1827	58.35	45.5351	62.7283	114.852	84.8377	120.903	112.018	114.243	50.2591	96.4241	68.8844	149.802	105.978	95.9935	154.011	68.9252	90.3595	69.4308	78.5665	57.7431	95.2737	103.146	143.188
ATXN3	250.691	229.291	98.5045	194.564	189.562	195.017	188.65	198.272	185.477	71.4796	151.726	60.7804	118.635	103.434	169.014	104.659	177.615	131.536	210.864	102.478	174.384	149.262	89.8694	160.424
ATXN7	0	0	4.64644	4.25277	0	0	5.21133	1.12018	5.37615	0	21.27	1.01301	18.0969	2.54346	0.820457	0.850888	3.53463	17.1569	0	1.13864	0	0	4.08497	7.95491
ATXN7L1	44.0914	16.4366	39.9594	49.97	15.611	34.1554	29.1834	25.7642	47.0413	52.4928	18.434	24.3122	72.3874	44.0867	59.8934	74.0273	44.1828	64.0523	66.8592	44.4072	79.6854	45.255	64.3383	10.6066
ATXN7L2	18.8963	2.46549	0	21.2638	13.3809	58.3948	28.1412	50.4082	28.2248	29.597	58.1381	50.6503	27.1453	4.23911	26.2546	38.29	33.579	3.43137	0	21.6343	1.15486	15.879	21.4461	11.9324
ATXN7L3	131.014	91.2232	63.1916	54.2228	95.8961	96.9574	60.4514	53.7688	57.7936	55.8434	82.2441	94.2096	158.85	104.282	69.7389	54.4569	32.6953	76.634	16.7148	81.9824	27.7167	10.3213	92.9331	49.0553
ATXN7L3B	292.263	391.191	404.24	485.879	334.521	444.021	370.004	686.672	372.298	335.619	432.491	1173.06	702.761	462.91	412.69	384.602	316.349	366.013	392.155	426.992	353.388	478.75	446.283	212.131
AUH_1	30.2341	35.3387	40.8887	59.5388	43.4878	36.359	48.9865	49.288	45.6973	95.4923	29.778	44.5723	47.2529	62.7388	47.5865	51.9042	21.2078	57.1896	42.4299	43.2685	20.7875	50.8126	38.8072	58.336
AUH_2	27.7146	16.4366	26.0201	36.1485	28.9919	22.0358	23.9721	22.4037	24.1927	67.5706	24.106	33.4292	28.1507	26.2825	31.1774	30.632	16.7895	26.3072	43.7157	35.298	9.23889	42.0792	20.4249	22.5389
AUNIP	74.3254	66.5683	109.656	132.899	124.888	178.49	156.34	143.383	107.523	11.7271	60.9741	105.353	86.4627	127.173	107.48	72.3255	84.831	124.673	154.291	109.31	31.1813	157.202	65.3596	104.74
AUP1	714.28	513.644	678.38	611.336	522.968	437.41	705.614	660.908	486.541	194.894	345.992	1.01301	550.949	758.8	452.072	549.674	658.324	367.157	684.022	527.193	737.956	653.419	632.15	434.869
AURKA	1058.19	769.233	1106.78	863.312	722.566	583.948	600.345	929.752	1460.97	3148.45	3101.17	907.654	1684.01	1274.28	1348.01	1298.46	1103.69	1196.41	956.602	1449.5	710.24	1008.31	934.438	961.219
AURKAIP1	802.463	705.952	799.188	725.097	701.38	722.773	692.065	647.466	1163.94	433.345	648.027	108.392	549.943	649.431	600.575	554.779	699.856	694.282	725.166	696.851	825.726	626.425	572.918	678.819
AURKB	857.892	1050.3	1175.55	1163.13	1004.68	561.912	747.305	719.157	935.45	1210.13	1011.04	427.489	552.959	866.473	806.51	754.738	1034.76	887.582	435.871	956.462	744.886	933.682	753.678	1051.37
AUTS2	0	0	0.929288	1.06319	0	0	1.04227	1.12018	0	2.79217	4.25401	1.01301	7.03766	0	0.820457	0	0	0	0	0	1.15486	1.5879	2.04249	0
AVEN	41.5719	77.2521	35.3129	43.5909	55.7536	57.293	43.7752	40.3266	63.1697	6.14278	31.196	34.4422	19.1022	31.3694	27.8956	21.2722	75.1108	60.621	30.8581	80.8438	55.4333	28.5821	25.5311	34.4713
AVIL	110.858	10.6838	52.9694	186.059	130.463	74.9216	126.114	118.739	251.335	265.815	321.886	108.392	238.275	319.629	166.553	292.706	200.59	305.392	146.576	199.263	55.4333	335.84	322.713	204.176
AVL9	57.9486	15.6148	22.3029	45.7173	46.833	39.6644	65.6628	56.0091	25.5367	134.024	7.09001	37.4812	52.2798	43.2389	36.9206	45.0971	32.6953	24.0196	20.5721	59.2095	54.2785	80.1887	75.572	23.8647
AVP	0	0	0	0	0	1.10179	0	0	0	0	0	0	0	0	0	0	0	0	0	0	0	0	0	0
AVPI1	65.5072	64.9246	77.1309	55.286	33.4521	67.2091	42.7329	51.5284	153.22	106.661	146.054	15.1951	111.597	72.0648	73.0207	56.1586	68.9252	107.516	33.4296	42.1299	36.9556	103.213	60.2534	19.8873
AVPR1A	0	0	0	0	0	0	0	0	0	0	0	1.01301	0	0.847821	0	0	0	0	0	0	0	0	1.02124	0
AVPR1B	0	0	0	0	0	0	1.04227	0	0	0	0	0	0	0	0	0	0	2.28758	0	0	0	0	0	0
AVPR2	0	0	0	0	0	0	0	0	0	0	0	0	0	0	0	0	0	0	0	0	0	0	0	0
AWAT1	0	0	0	0	0	0	0	0	0	0	0	0	0	0	0	0	0	0	0	0	0	0	0	0
AWAT2	0	0	0	0	0	0	0	0	0	0	1.418	3.03902	0	0	0	0	0	0	0	0	0	0	4.08497	0
AXDND1	10.078	11.5056	0.929288	2.12638	4.46028	5.50894	0	3.36055	9.40826	12.844	12.762	15.1951	13.0699	15.2608	7.38412	14.4651	13.2549	13.7255	29.5724	12.5251	0	2.38184	13.2762	9.28073
AXIN1	23.9353	5.75281	4.64644	13.8215	25.6466	15.425	14.5917	13.4422	28.2248	0.558434	5.67201	5.06503	13.0699	8.47821	6.56366	1.70178	13.2549	1.14379	14.1433	11.3864	8.08403	12.7032	24.5098	17.2356
AXIN2	23.9353	27.1204	22.3029	13.8215	12.2658	42.9698	6.2536	11.2018	57.7936	14.5193	7.09001	0	39.2098	10.1739	13.9478	9.35977	15.0222	21.732	18.0006	18.2183	17.3229	24.6124	21.4461	5.30328
AXL	1.25975	0	0	2.12638	0	0	0	0	0	0	0	0	0	0	0	0	0	0	0	0	0	0.793948	0	0
AZGP1	0	0	3.71715	1.06319	0	0	0	0	0	0	0	0	0	0	0	0	0	0	0	0	0	0	0	0
AZI2	170.067	66.5683	66.9087	108.446	115.967	104.67	155.298	154.585	150.532	139.609	157.398	148.912	94.5058	171.26	106.659	91.0451	105.155	148.693	77.1453	84.2597	81.9952	119.886	113.358	92.8073
AZIN1	2732.4	4025.33	4218.04	4390.98	5293.24	3969.74	4175.32	6187.89	2076.54	2859.18	2647.41	2197.21	1614.64	4288.28	5227.13	3907.28	5625.36	4558.01	4660.86	4770.92	3434.56	5766.44	4275.95	5054.02
AZIN2	3.77926	0	1.85858	0	1.11507	0	1.04227	4.48073	0	0	0	0	0	0	0	0	0	3.43137	0	1.13864	0	0	0	2.65164
AZU1	1.25975	13.9711	2.78786	0	5.57536	0	7.29586	4.48073	5.37615	6.70121	1.418	0	5.0269	0.847821	5.7432	5.10533	0	1.14379	6.42877	2.27729	0	0	1.02124	0
B2M	1004.02	948.392	521.331	732.54	1060.43	762.438	621.19	636.264	514.766	673.472	433.909	377.851	239.281	664.692	497.197	834.722	318.116	957.354	633.877	914.332	562.417	404.119	458.538	749.088
B3GALNT1	34.0133	55.0626	9.29288	46.7805	33.4521	27.5447	53.1556	48.1679	18.8165	51.376	14.18	12.1561	9.04843	37.3041	13.9478	17.8687	27.3934	45.7517	15.4291	26.1888	48.5042	65.8976	8.16995	14.584
B3GALNT2	47.8706	41.9134	38.1008	61.6652	63.5591	26.4429	47.9442	8.96146	2.68807	17.8699	11.344	18.2341	52.2798	24.5868	31.9978	33.1847	15.0222	30.8824	70.7165	21.6343	33.491	23.8184	51.0622	75.5717
B3GALT1	0	0	0	0	0	0	0	0	0	0	0	0	0	0	0	0	0	0	0	4.55458	0	0	9.19119	0
B3GALT2	0	0	0	0	0	0	0	0	0	0	0	0	0	0	0	0	0	0	0	0	0	0	0	0
B3GALT4	2.51951	0	0	0	0	0	5.21133	5.60091	12.0963	0.558434	0	0	0	0	1.64091	0	12.3712	0	1.28575	0	0	0	3.06373	0
B3GALT5	3.77926	1.64366	11.1515	0	3.34521	0	1.04227	0	0	0	0	0	0	0	3.28183	1.70178	3.53463	0	2.57151	0	13.8583	0	0	0
B3GALT6	1.25975	0	0	0	0	0	1.04227	0	0	7.25965	0	0	0	0	0.820457	0	0	0	0	0	0	0	1.02124	0
B3GALTL	17.6365	20.5458	8.36359	23.3902	6.69043	9.9161	1.04227	28.0046	20.1606	8.37651	0	6.07804	0	20.3477	17.2296	2.55267	18.5568	1.14379	29.5724	17.0797	0	8.73342	17.3611	17.2356
B3GAT1	0	0	0	0	0	0	0	0	0	0	0	0	0	0	0	0	0	0	0	0	0	0	0	0
B3GAT2	0	0	0	0	1.11507	0	0	0	0	0	0	0	0	0	0.820457	0	0	0	0	0	0	0	0	1.32582
B3GAT3	104.56	166.832	102.222	56.3492	99.2413	100.263	88.5926	72.8119	52.4174	58.0772	51.0481	4.05203	81.4358	70.3691	81.2253	87.6415	67.1579	83.4968	124.718	53.5163	95.8535	65.1037	63.3171	43.752
B3GNT1	185.184	203.814	153.333	155.226	206.288	159.759	194.904	95.2155	153.22	455.124	265.166	188.419	246.318	166.173	365.924	227.187	194.404	229.902	172.291	155.994	383.414	157.202	142.974	189.592
B3GNT2	335.094	248.193	436.765	320.021	628.9	730.486	782.742	693.393	220.422	98.8429	104.932	37.4812	312.673	221.281	111.582	249.31	225.332	363.726	424.299	269.859	625.935	245.33	356.414	346.039
B3GNT3	153.69	255.589	201.655	44.6541	137.154	61.7002	157.382	150.105	57.7936	96.0507	146.054	119.535	63.339	21.1955	46.7661	154.011	125.479	91.5033	92.5743	130.944	476.958	96.0677	177.696	108.717
B3GNT4	0	16.4366	0	5.31596	0	2.20358	3.1268	0	0	15.0777	0	0	1.00538	0	0	2.55267	0	0	0	0	15.0132	0	1.02124	0
B3GNT5	1.25975	0.82183	0	0	0	4.40715	0	0	2.68807	0	0	0	1.00538	0	0	0	0	0	0	2.27729	1.15486	6.35158	0	0
B3GNT6	3.77926	1.64366	0	0	2.23014	5.50894	2.08453	1.12018	2.68807	0	0	0	2.01076	0	2.46137	1.70178	10.6039	9.15033	3.85726	19.357	12.7035	1.5879	4.08497	9.28073
B3GNT7	1.25975	4.93098	0	1.06319	0	0	3.1268	0	4.03211	1.11687	2.836	0	0	0	1.64091	0	0	2.28758	5.14302	5.69322	1.15486	0	2.04249	13.2582
B3GNT8	20.156	36.9824	78.9895	30.8326	17.8411	9.9161	43.7752	15.6826	17.4725	0	7.09001	1.01301	25.1345	61.8909	26.2546	37.4391	16.7895	8.00654	27.0009	23.9115	85.4597	5.55763	58.2109	49.0553
B4GALNT2	2.51951	32.0514	2.78786	5.31596	13.3809	11.0179	19.8031	21.2835	4.03211	0	0	0	0	4.23911	0.820457	13.6142	45.9501	45.7517	10.286	43.2685	61.2076	100.037	28.5948	87.5041
B4GALNT3	1.25975	7.39647	0	1.06319	0	1.10179	1.04227	0	0	0	0	0	1.00538	0	0	0	7.06925	0	0	0	3.46458	0	0	5.30328
B4GALNT4	2.51951	0.82183	0	4.25277	0	3.30537	2.08453	5.60091	2.68807	0	0	0	2.01076	4.23911	1.64091	0	0.883657	2.28758	3.85726	1.13864	1.15486	1.5879	1.02124	2.65164
B4GALT1	563.11	493.92	386.584	388.065	606.599	583.948	597.218	523.125	247.303	599.2	395.623	225.9	441.362	505.301	497.197	456.076	565.54	464.379	374.155	605.759	466.564	205.632	641.341	503.811
B4GALT2	0	0	0	0	1.11507	3.30537	0	0	1.34404	0.558434	0	0	3.01614	2.54346	0	0.850888	2.65097	0	1.28575	4.55458	0	5.55763	1.02124	0
B4GALT3	881.827	1104.54	1055.67	801.647	889.827	655.564	708.741	711.316	342.729	438.371	381.443	170.185	299.603	283.172	481.608	506.279	955.233	744.608	1334.61	560.213	2171.14	634.364	1049.84	591.315
B4GALT4	39.0523	37.8042	37.1715	29.7694	2.23014	8.81431	42.7329	35.8459	28.2248	126.765	38.2861	72.9365	56.3013	94.956	67.2775	70.6237	23.8587	92.6471	2.57151	31.8821	21.9424	46.8429	24.5098	23.8647
B4GALT5	3.77926	0	5.57573	1.06319	8.92057	7.71252	6.2536	6.7211	9.40826	13.9609	18.434	8.10405	14.0753	6.78257	7.38412	5.95622	12.3712	13.7255	0	9.10916	5.77431	0.793948	21.4461	11.9324
B4GALT6	61.7279	27.1204	24.1615	37.2117	12.2658	46.2751	15.634	35.8459	14.7844	45.7916	25.524	76.9885	103.554	21.1955	57.432	65.5184	17.6731	22.8758	60.4305	12.5251	2.30972	17.4668	71.487	6.62909
B4GALT7	114.638	121.631	136.605	147.784	129.348	152.047	116.734	191.551	90.0505	108.895	82.2441	81.0405	101.543	136.499	117.325	136.142	159.942	180.719	84.8598	121.835	122.415	192.929	159.314	131.256
B9D1	137.313	147.929	181.211	200.943	109.277	82.6341	71.9163	81.7733	231.174	145.751	263.748	229.952	154.829	183.977	160.81	170.178	194.404	156.699	302.152	179.906	160.526	139.735	160.335	185.615
B9D2	66.7669	83.8267	88.2824	64.8547	52.4083	42.9698	92.7617	24.644	71.234	78.1808	59.5561	36.4682	79.4251	60.1953	62.3548	74.8782	54.7867	50.3268	126.004	50.1004	71.6014	68.2795	71.487	47.7295
BAALC	7.55852	9.86197	0	11.6951	8.92057	11.0179	2.08453	6.7211	0	0	0	0	6.03228	0	9.84549	0.850888	7.06925	12.5817	0	2.27729	6.92917	0	10.2124	6.62909
BAAT	0	2.46549	0	0	0	1.10179	0	0	4.03211	6.14278	0	0	0	3.39128	6.56366	0	7.06925	8.00654	6.42877	0	0	6.35158	7.1487	3.97746
BABAM1	267.068	318.87	402.382	350.853	385.815	267.735	282.454	315.892	408.587	464.617	462.269	512.581	499.674	408.65	345.413	345.461	265.097	252.778	376.726	240.254	355.697	397.768	360.499	327.477
BACE1	5.03901	3.28732	14.8686	3.18958	0	7.71252	2.08453	1.12018	0	0	2.836	0	6.03228	0	4.10229	0.850888	0.883657	1.14379	0	1.13864	3.46458	0	0	0
BACE2	1.25975	0	0.929288	0	0	3.30537	1.04227	0	0	0.558434	0	0	5.0269	7.63039	3.28183	1.70178	0.883657	0	10.286	0	1.15486	0	1.02124	1.32582
BACH1	17.6365	22.1894	12.0807	11.6951	21.1864	14.3233	8.33813	48.1679	17.4725	17.3115	9.92601	15.1951	16.0861	0	18.8705	3.40355	30.928	24.0196	0	4.55458	1.15486	23.0245	26.5523	1.32582
BACH2	2.51951	0.82183	5.57573	3.18958	1.11507	3.30537	7.29586	1.12018	0	0.558434	2.836	0	0	2.54346	0.820457	0.850888	3.53463	0	6.42877	0	6.92917	0	1.02124	6.62909
BAD	302.341	190.665	170.989	383.812	301.069	233.579	244.932	313.651	880.344	753.886	998.273	293.772	727.896	557.018	491.454	519.893	507.219	442.647	375.44	258.472	124.725	284.233	349.265	395.094
BAG1	151.17	95.3323	58.5451	107.382	119.313	96.9574	67.7473	54.889	98.1147	87.1158	72.3181	50.6503	47.2529	72.0648	77.9435	63.8166	82.1801	67.4837	37.2869	103.617	125.88	59.5461	89.8694	63.6393
BAG2	312.419	296.681	237.898	133.962	161.685	179.592	250.144	118.739	52.4174	54.7266	75.1541	3.03902	39.2098	51.7171	30.3569	44.2462	138.734	51.4706	117.004	67.1801	291.025	103.213	174.633	35.7971
BAG3	32.7536	18.9021	14.8686	24.4534	57.9837	40.7662	12.5072	20.1633	18.8165	7.25965	55.3021	41.5333	113.608	35.6085	57.432	101.256	28.277	98.3661	57.859	13.6637	27.7167	57.1642	20.4249	21.2131
BAG4	25.1951	50.1317	38.1008	53.1596	85.8605	52.8859	39.6061	62.7302	33.6009	52.4928	68.0641	40.5203	36.1937	31.3694	49.2274	32.3338	51.2521	50.3268	27.0009	27.3275	46.1945	45.255	53.1047	51.7069
BAG5	12.5975	17.2584	25.0908	28.7062	7.8055	28.6465	40.6484	23.5238	26.8807	68.6874	85.0801	19.2471	32.1722	31.3694	38.5615	3.40355	22.0914	3.43137	20.5721	37.5753	13.8583	24.6124	32.6798	6.62909
BAG6	267.068	225.182	186.787	195.627	282.113	240.19	238.679	243.08	356.17	230.075	143.218	177.276	221.184	216.194	158.348	194.003	217.38	242.484	223.721	258.472	196.326	175.462	233.865	197.547
BAHCC1	0	0	0	0	0	1.10179	1.04227	2.24037	0	0	0	0	0	0	1.64091	0	0	0	0	0	0	0	0	0
BAHD1	3.77926	1.64366	1.85858	0	3.34521	0	1.04227	1.12018	0	0	1.418	1.01301	1.00538	0	0.820457	0	0.883657	0	2.57151	0	1.15486	1.5879	2.04249	6.62909
BAI1	0	0	0	0	0	0	0	0	0	0	0	1.01301	0	0	0	0	0	0	0	0	0	0	0	0
BAI2	0	0	0	0	0	1.10179	0	0	2.68807	0	0	0	5.0269	0	0	0.850888	0	0	0	0	0	0	0	0
BAI3	2.51951	29.5859	10.2222	12.7583	18.9562	53.9876	15.634	5.60091	14.7844	37.4151	0	11.1431	47.2529	17.8042	20.5114	17.0178	5.30194	3.43137	15.4291	20.4956	6.92917	8.73342	10.2124	51.7069
BAIAP2	279.665	548.983	187.716	214.765	469.445	523.35	469.02	649.706	80.6422	197.686	164.488	198.549	259.388	304.368	395.46	610.938	273.934	300.817	174.863	302.88	531.236	501.775	636.235	425.588
BAIAP2L1	117.157	150.395	132.888	126.52	104.817	118.993	126.114	163.547	236.55	123.414	168.742	132.704	278.49	127.173	194.448	192.301	80.4128	109.804	77.1453	200.402	120.106	96.0677	244.077	159.098
BAIAP2L2	0	0	0	0	0	4.40715	3.1268	0	0	0	7.09001	0	0	0	0	3.40355	3.53463	0	0	0	0	0	0	3.97746
BAIAP3	2.51951	0	0	8.50554	0	0	0	17.9229	1.34404	0	0	0	1.00538	0.847821	1.64091	3.40355	0	2.28758	0	2.27729	3.46458	0	3.06373	0
BAK1	50.3901	42.7352	60.4037	27.643	72.4796	46.2751	60.4514	68.3312	25.5367	41.3241	25.524	23.2991	43.2314	38.9998	27.8956	30.632	26.5097	10.2941	19.2863	15.941	24.2521	33.3458	55.1471	37.1229
BAMBI	23.9353	13.9711	30.6665	22.327	20.0713	39.6644	67.7473	133.302	32.2569	97.1676	48.2121	330.24	200.071	29.6737	26.2546	57.8604	1.76731	36.6013	51.4302	30.7434	27.7167	42.8732	68.4233	62.3135
BANF1	1379.43	1402.04	1395.79	1494.85	1517.61	1345.28	1404.97	1413.67	2378.95	1541.84	2132.67	1698.81	1598.56	1346.34	1499.8	1170.82	1965.25	1838.07	2442.93	1945.94	2086.83	1309.22	1609.48	1512.76
BANF2	0	0	0	0	1.11507	0	0	0	0	0	0	0	0	0	0	0	0	3.43137	0	0	0	0	0	0
BANK1	0	3.28732	0	2.12638	1.11507	4.40715	4.16906	0	0	0	1.418	11.1431	2.01076	0.847821	0	8.50888	0	0	0	0	0	0	0	1.32582
BANP	68.0267	60.8155	78.9895	89.3082	44.6028	85.9395	78.1699	45.9275	24.1927	118.947	167.324	216.783	117.63	46.6302	152.605	178.687	80.4128	83.4968	100.289	29.6048	79.6854	117.504	120.507	172.356
BAP1	65.5072	61.6373	83.6359	66.9811	61.3289	63.9037	59.4092	58.2495	34.945	128.998	92.1701	61.7934	41.2206	88.1734	82.0457	74.8782	76.8781	144.118	59.1447	46.6844	62.3625	55.5763	34.7223	41.1004
BAP18	156.209	159.435	148.686	204.133	187.332	100.263	151.129	237.479	293	99.9597	123.366	49.6373	205.098	206.868	176.398	186.345	176.731	137.255	129.861	220.897	128.19	195.311	222.631	172.356
BARD1	428.316	384.617	383.796	394.444	393.62	362.488	229.298	300.209	325.257	342.32	321.886	128.652	573.067	400.172	394.64	351.417	357.881	406.046	279.009	225.452	266.773	442.229	187.909	414.981
BARHL1	0	0	0	0	0	0	0	0	0	0	0	0	0	0	0	0	0	0	0	0	0	0	0	0
BARHL2	0	0	0	0	0	0	0	0	0	0	0	1.01301	1.00538	0	0	0	3.53463	0	0	0	0	0	0	1.32582
BARX1	0	0	0	0	0	0	1.04227	0	1.34404	1.6753	0	0	3.01614	2.54346	0.820457	0.850888	0	0	0	0	2.30972	0	0	0
BARX2	0	0	0.929288	0	0	0	0	1.12018	0	0	0	0	0	0	0	0.850888	0	12.5817	0	0	0	0	0	0
BASE	0	0	0	0	1.11507	0	0	0	0	0	0	0	0	0	0	0	0	0	2.57151	0	0	0	0	0
BAT4	642.474	567.885	356.847	596.451	712.53	396.644	510.71	383.103	522.83	951.014	782.737	522.711	814.358	506.149	447.149	528.402	481.593	455.229	352.297	393.971	260.999	405.707	369.69	477.295
BAT8	93.2217	98.6197	109.656	56.3492	141.614	102.466	99.0153	78.4128	141.124	115.596	121.948	64.8324	130.699	105.978	95.9935	79.1326	44.1828	74.3465	52.7159	67.1801	135.119	98.4495	193.015	100.762
BATF	0	0	0	1.06319	0	0	0	0	0	0	0	0	0	0	0	0	0	0	0	0	1.15486	0	0	0
BATF2	0	0.82183	0	0	0	0	0	0	0	0	0	0	0	0	0	0	0	6.86275	0	0	0	0	2.04249	0
BATF3	0	0	0	0	0	0	0	0	0	0	0	0	7.03766	0	0	0	0	0	0	0	0	0	0	0
BAX	162.508	140.533	144.969	140.341	185.102	236.885	135.495	128.821	193.541	75.9471	127.62	22.2861	209.119	166.173	187.064	190.599	174.964	299.673	192.863	234.561	303.729	49.2247	209.355	201.524
BAZ1A	332.575	199.705	168.201	111.635	172.836	212.645	209.495	216.195	229.83	668.446	415.475	721.261	224.2	266.216	353.617	335.25	273.934	433.497	218.578	196.986	300.264	184.196	312.5	156.447
BAZ1B	311.159	348.456	264.847	290.252	258.697	277.651	304.342	357.338	358.858	464.617	445.253	533.854	459.459	300.129	283.878	267.179	197.055	265.36	204.435	251.641	180.158	118.298	276.757	201.524
BAZ2A	1095.99	890.042	796.4	1129.11	1263.38	1204.25	1087.08	1310.61	1186.78	1608.85	1403.82	1691.72	1430.66	1208.99	1526.87	1244	876.587	1091.18	1005.46	1072.6	751.815	511.302	1099.88	983.758
BAZ2B	32.7536	59.9936	52.9694	83.9922	105.932	88.1431	33.3525	43.6871	63.1697	12.2856	32.614	93.1966	60.3228	45.7823	55.7911	37.4391	113.108	115.523	78.431	42.1299	60.0528	48.4308	107.231	22.5389
BBOX1	1.25975	4.10915	4.64644	18.0743	16.7261	13.2215	51.071	1.12018	0	0	1.418	0	49.2637	0.847821	13.9478	22.974	0.883657	1.14379	2.57151	0	13.8583	16.6729	6.12746	2.65164
BBS10	1.25975	23.8331	13.9393	5.31596	24.5316	7.71252	5.21133	3.36055	1.34404	30.7139	0	9.11706	21.113	21.1955	8.20457	5.95622	33.579	17.1569	24.4293	31.8821	23.0972	42.0792	7.1487	27.8422
BBS12	50.3901	43.557	36.2422	20.2007	0	12.1197	18.7608	1.12018	61.8257	83.2067	95.0061	209.692	56.3013	51.7171	63.1752	74.8782	23.8587	66.3399	19.2863	45.5458	15.0132	76.219	45.9559	30.4938
BBS2	267.068	257.233	451.634	401.887	195.137	283.16	218.876	440.232	239.239	414.917	219.79	417.359	126.678	218.738	132.914	148.905	296.025	165.85	159.434	171.935	321.051	390.622	193.015	323.5
BBS4	175.106	266.273	205.373	380.623	187.332	208.238	192.819	252.041	197.573	502.591	561.529	137.769	204.092	304.368	274.853	370.136	180.266	205.882	210.864	340.455	161.681	358.07	219.567	151.143
BBS5	133.534	99.4415	112.444	99.9401	113.737	89.2449	100.058	120.98	112.899	121.18	96.4241	22.2861	21.113	77.1517	68.9184	63.8166	81.2964	106.373	52.7159	101.339	41.575	90.51	31.6585	74.2459
BBS7	47.8706	68.2119	56.6866	96.7505	90.3208	13.2215	66.705	104.177	38.9771	164.738	110.604	0	19.1022	87.3256	180.501	114.019	85.7147	19.4445	124.718	35.298	57.7431	116.71	68.4233	95.459
BBS9	18.8963	7.39647	13.01	25.5166	3.34521	12.1197	10.4227	20.1633	21.5046	75.9471	11.344	142.834	18.0969	24.5868	22.9728	18.7195	30.928	8.00654	2.57151	17.0797	28.8715	47.6369	22.4674	3.97746
BBX	894.425	747.044	964.601	750.614	831.843	655.564	772.319	853.579	631.697	724.848	815.351	872.198	511.739	572.279	827.021	505.428	828.87	656.536	599.162	501.004	585.515	979.731	565.769	578.057
BCAM	13.8573	16.4366	42.7472	4.25277	6.69043	9.9161	19.8031	15.6826	2.68807	0	0	0	0	4.23911	1.64091	0	0.883657	14.8693	27.0009	5.69322	97.0083	4.76369	28.5948	15.9098
BCAN	3.77926	2.46549	0	0	0	13.2215	0	0	0	0	0	51.6633	6.03228	0.847821	1.64091	5.95622	0	0	0	2.27729	10.3938	21.4366	0	15.9098
BCAP29	42.8316	66.5683	30.6665	31.8958	20.0713	12.1197	34.3948	57.1293	36.289	48.5838	99.2601	49.6373	37.1991	49.1736	35.2797	13.6142	67.1579	17.1569	61.7162	9.10916	94.6986	19.0547	10.2124	43.752
BCAP31	2296.53	2438.37	2363.18	2798.32	2316	3944.4	4387.94	5455.29	2634.31	2206.37	2334.03	2467.68	5177.71	4083.11	3981.68	4736.9	2437.13	2992.16	3099.95	2104.22	2451.77	4938.35	4680.36	4144.51
BCAR1	1.25975	1.64366	0.929288	0	2.23014	0	1.04227	1.12018	8.06422	0	0	0	1.00538	1.69564	0.820457	0	2.65097	2.28758	6.42877	1.13864	0	0	1.02124	1.32582
BCAR3	52.9096	26.2986	65.0502	20.2007	51.2933	15.425	37.5216	35.8459	24.1927	25.688	5.67201	0	59.3175	64.4344	82.8662	84.238	30.0443	11.4379	23.1436	18.2183	11.5486	44.4611	32.6798	91.4815
BCAR4	26.4548	9.86197	4.64644	12.7583	5.57536	18.7304	9.38039	17.9229	0	6.70121	14.18	28.3642	0	9.32603	4.10229	6.80711	57.4377	21.732	14.1433	6.83187	8.08403	3.17579	2.04249	13.2582
BCAS1	0	0	0	0	0	0	0	3.36055	0	0	0	0	16.0861	2.54346	3.28183	0.850888	0.883657	4.57517	0	0	0	0	0	1.32582
BCAS2	867.97	908.944	985.045	949.431	1122.88	1108.4	1172.55	1054.09	974.427	1420.1	891.923	964.382	1009.4	872.408	937.783	867.906	889.842	783.497	1301.18	866.509	692.917	1098.82	790.442	937.354
BCAS3	352.731	196.417	323.392	340.222	369.089	221.46	290.792	314.771	290.312	540.564	341.738	247.174	390.088	323.02	223.164	244.205	284.537	351.144	187.72	300.602	123.57	171.493	276.757	291.68
BCAS4	13.8573	15.6148	1.85858	6.37915	15.611	12.1197	9.38039	4.48073	10.7523	1.6753	1.418	1.01301	0	2.54346	10.6659	12.7633	6.1856	21.732	14.1433	23.9115	57.7431	25.4063	24.5098	27.8422
BCAT1	479.966	552.27	342.907	178.616	234.165	325.028	297.046	232.998	88.7064	38.532	1.418	38.4942	0	57.6518	83.6867	165.923	218.263	253.922	286.723	380.307	695.226	299.318	361.52	169.705
BCAT2	0	11.5056	12.0807	2.12638	3.34521	30.8501	75.0431	1.12018	0	0	0	0	13.0699	17.8042	22.9728	3.40355	0	32.0262	1.28575	21.6343	435.383	2.38184	79.657	62.3135
BCCIP	794.904	885.111	749.006	1037.68	871.986	740.402	650.374	597.057	1251.3	1397.76	1148.58	1067.71	589.153	1107.25	926.296	700.281	1061.27	997.386	843.455	1064.63	862.681	830.469	724.062	607.225
BCDIN3	99.5205	83.8267	148.686	70.1707	74.7098	78.227	105.269	76.1724	149.188	169.206	147.472	94.2096	275.474	134.804	181.321	90.1942	132.549	132.68	41.1442	105.894	152.442	67.4855	147.059	53.0328
BCDIN3D	47.8706	57.5281	29.7372	9.56873	25.6466	28.6465	62.536	66.0908	34.945	72.5965	55.3021	86.1055	89.4789	0	32.8183	108.914	89.2493	37.7451	47.5729	47.8231	41.575	9.52737	19.4036	0
BCHE	85.6632	63.2809	4.64644	132.899	64.6741	95.8556	35.437	10.0816	12.0963	46.9085	259.494	110.418	34.1829	39.8476	46.7661	5.10533	38.8809	24.0196	1.28575	9.10916	12.7035	11.1153	37.786	35.7971
BCKDHA	282.185	264.629	493.452	356.169	357.938	381.219	401.272	383.103	162.628	179.816	79.4081	145.873	102.549	100.043	130.453	194.853	204.125	191.013	248.151	193.57	288.715	144.498	42.8922	107.391
BCKDHB	81.884	146.286	234.181	178.616	202.943	144.334	156.34	115.379	52.4174	0	15.598	3.03902	15.0807	64.4344	45.9456	51.0533	56.554	77.7778	79.7168	102.478	254.069	128.619	107.231	82.2008
BCKDK	109.599	74.7866	156.12	111.635	35.6823	70.5145	167.805	105.297	100.803	122.856	126.202	16.2081	52.2798	144.13	124.71	103.808	66.2743	40.0327	82.2883	136.637	190.552	92.8919	82.7207	153.795
BCL10	495.083	485.702	467.432	232.839	379.124	618.103	563.866	663.148	287.624	383.086	368.681	108.392	227.216	254.346	454.533	489.261	354.346	215.033	402.441	288.077	278.322	401.737	475.899	405.701
BCL11A	1.25975	2.46549	1.85858	1.06319	1.11507	0	0	0	0	0	0	0	0	1.69564	0	0	0	0	0	0	0	0	0	0
BCL11B	0	0	0	0	0	0	0	0	0	0	0	0	3.01614	0.847821	0	0	0	0	0	0	0	0.793948	0	0
BCL2	0	0	0	0	0	0	0	0	1.34404	0	0	0	0	0	0	0	0	0	0	0	0	0	0	0
BCL2A1	3.77926	11.5056	8.36359	12.7583	2.23014	8.81431	12.5072	15.6826	0	0	0	0	17.0915	2.54346	3.28183	5.95622	3.53463	0	0	2.27729	9.23889	0	6.12746	17.2356
BCL2L1	319.977	415.846	335.473	396.571	423.727	307.399	300.173	284.526	258.055	192.66	306.288	143.847	224.2	304.368	289.621	305.469	361.416	370.588	291.866	381.446	325.671	376.331	393.179	237.322
BCL2L11	1.25975	4.10915	1.85858	3.18958	2.23014	0	2.08453	0	5.37615	31.2723	25.524	10.1301	10.0538	15.2608	6.56366	8.50888	11.4875	6.86275	1.28575	0	10.3938	4.76369	3.06373	1.32582
BCL2L12	26.4548	27.1204	35.3129	90.3713	55.7536	39.6644	37.5216	40.3266	69.8899	50.8175	90.7521	108.392	38.2045	36.4563	29.5365	74.0273	53.9031	29.7386	24.4293	30.7434	18.4778	36.5216	37.786	18.5615
BCL2L13	47.8706	138.889	164.484	133.962	129.348	175.184	165.72	163.547	119.619	150.777	103.514	94.2096	323.733	136.499	115.684	108.914	86.5984	156.699	138.862	138.915	123.57	130.207	146.038	180.311
BCL2L14	16.3768	26.2986	13.01	0	32.3371	1.10179	1.04227	24.644	14.7844	5.02591	0	2.02601	11.0592	25.4346	33.6388	9.35977	26.5097	24.0196	10.286	7.97051	73.9111	26.2003	36.7648	87.5041
BCL2L15	1.25975	1.64366	0.929288	3.18958	0	3.30537	0	2.24037	0	0	14.18	0	0	2.54346	0.820457	0	0	0	0	1.13864	0	0	1.02124	0
BCL2L2	50.3901	10.6838	14.8686	15.9479	12.2658	9.9161	20.8453	4.48073	6.72018	1.6753	0	13.1691	45.2421	16.9564	12.3069	17.0178	37.9972	6.86275	6.42877	27.3275	28.8715	13.4971	1.02124	49.0553
BCL3	36.5328	32.0514	35.3129	25.5166	17.8411	18.7304	59.4092	41.4468	33.6009	1.11687	14.18	0	46.2475	36.4563	12.3069	22.974	44.1828	42.3203	33.4296	22.7729	18.4778	9.52737	17.3611	70.2684
BCL6	2.51951	4.10915	0.929288	1.06319	12.2658	6.61073	12.5072	2.24037	0	0	0	0	2.01076	1.69564	12.3069	0	12.3712	0	0	13.6637	0	1.5879	0	1.32582
BCL6B	6.29877	0.82183	1.85858	0	0	1.10179	0	6.7211	4.03211	3.90904	7.09001	6.07804	16.0861	4.23911	4.10229	8.50888	3.53463	1.14379	5.14302	2.27729	10.3938	5.55763	9.19119	7.95491
BCL7A	0	5.75281	2.78786	1.06319	6.69043	0	6.2536	0	0	0	0	0	0	1.69564	0	1.70178	2.65097	0	3.85726	0	0	2.38184	3.06373	0
BCL7B	76.8449	82.183	71.5552	123.33	131.578	80.4306	103.184	96.3357	124.995	194.894	90.7521	53.6893	98.5273	70.3691	50.8684	58.7113	67.1579	85.7844	39.8584	110.449	26.5618	111.153	127.655	75.5717
BCL7C	6.29877	0	4.64644	3.18958	5.57536	1.10179	6.2536	2.24037	14.7844	2.23374	4.25401	0	7.03766	0.847821	3.28183	2.55267	1.76731	5.71896	3.85726	1.13864	3.46458	2.38184	4.08497	0
BCL9	15.117	11.5056	13.9393	9.56873	2.23014	14.3233	1.04227	8.96146	0	3.35061	1.418	15.1951	4.02152	2.54346	14.7682	2.55267	32.6953	6.86275	23.1436	2.27729	11.5486	15.085	15.3186	0
BCL9L	0	2.46549	2.78786	0	1.11507	2.20358	2.08453	1.12018	2.68807	0.558434	4.25401	1.01301	17.0915	3.39128	9.02503	0.850888	4.41828	6.86275	11.5718	0	6.92917	11.1153	5.10622	0
BCLAF1	865.45	839.089	1113.29	1347.06	1332.51	777.863	1053.73	1231.08	1009.37	2060.06	1318.74	2439.32	991.305	1206.45	1079.72	1177.63	1198.24	1165.52	833.169	1073.74	1116.75	938.446	899.715	689.426
BCMO1	0	0	0	0	5.57536	0	0	0	0	0	0	0	0	0	0	0.850888	0	0	3.85726	0	0	0.793948	0	1.32582
BCNT	1355.49	1741.46	1312.15	1618.18	1515.38	1595.39	1269.48	1415.91	985.179	1523.97	1181.2	1029.21	1054.64	1008.91	1201.15	1431.19	1243.3	1071.73	824.169	905.223	1134.07	1842.75	802.697	1130.92
BCO2	869.23	734.716	856.803	1015.35	946.695	763.539	636.824	583.615	1017.44	923.65	565.783	645.285	465.491	1292.08	904.144	1295.05	1745.22	953.922	1135.32	1135.23	1144.47	1292.55	571.896	1019.55
BCOR	191.482	222.716	499.028	453.983	432.648	486.991	535.725	433.511	239.239	208.296	109.186	397.098	381.039	314.542	331.465	235.696	96.3186	115.523	126.004	311.989	101.628	350.131	220.589	242.625
BCORL1	6.29877	2.46549	1.85858	3.18958	5.57536	2.20358	18.7608	2.24037	0	25.1295	4.25401	1.01301	45.2421	25.4346	44.3047	26.3775	7.95291	5.71896	29.5724	2.27729	24.2521	0.793948	16.3399	41.1004
BCR	2.51951	1.64366	0.929288	4.25277	2.23014	1.10179	2.08453	0	0	0	1.418	0	6.03228	0.847821	3.28183	2.55267	0.883657	1.14379	1.28575	3.41593	2.30972	1.5879	2.04249	1.32582
BCS1L	423.277	577.747	542.704	440.162	508.472	347.063	440.878	319.252	537.615	708.095	870.653	474.087	408.185	411.193	550.527	508.831	586.748	465.523	622.305	524.915	597.063	407.295	404.412	232.018
BDH1	16.3768	22.1894	15.7979	30.8326	0	14.3233	10.4227	35.8459	25.5367	10.6103	32.614	44.5723	29.156	35.6085	6.56366	45.948	42.4155	73.2027	1.28575	38.7139	60.0528	11.9092	9.19119	22.5389
BDH2	0	6.57464	6.50502	0	28.9919	12.1197	51.071	42.5669	1.34404	0	0	27.3512	42.226	20.3477	35.2797	30.632	0	11.4379	0	22.7729	24.2521	19.8487	18.3824	103.414
BDKRB1	1.25975	0	0	0	0	0	0	0	0	0	0	0	0	0	0	0	0	0	0	0	0	0	0	0
BDKRB2	0	0	0	0	1.11507	0	6.2536	0	0	0	0	0	0	0	0	0	0.883657	5.71896	0	1.13864	6.92917	0	0	0
BDNF	45.3511	22.1894	17.6565	18.0743	41.2576	19.8322	60.4514	36.966	22.8486	15.6362	9.92601	4.05203	44.2368	30.5216	31.9978	24.6758	19.4404	28.5948	46.2872	46.6844	49.659	34.1397	70.4658	39.7746
BDP1	787.346	567.063	788.965	751.677	682.424	653.361	668.092	620.581	977.115	1381.01	1029.47	1285.51	1094.86	628.235	740.053	660.289	802.36	585.621	442.3	620.562	487.351	382.683	648.49	840.569
BEAN1	0	0	0	0	0	0	0	0	0	0	0	0	0	0	0	0	0	0	0	0	0	1.5879	0	0
BECN1	372.887	360.784	360.564	412.519	463.87	307.399	294.961	374.141	466.381	262.464	313.378	165.12	190.017	306.911	338.849	282.495	238.587	235.621	264.865	233.422	196.326	420.792	310.458	200.199
BEGAIN	0	0	0	0	0	0	1.04227	0	0	0	0	0	0	0	0.820457	0	0	0	0	0	0	0	0	0
BEND2	3.77926	0.82183	2.78786	0	0	0	2.08453	2.24037	0	0.558434	1.418	6.07804	26.1399	0.847821	0	1.70178	0	0	0	4.55458	4.61945	0	0	3.97746
BEND3	23.9353	21.3676	22.3029	4.25277	3.34521	23.1376	14.5917	17.9229	6.72018	0	1.418	1.01301	13.0699	24.5868	4.92274	7.658	10.6039	4.57517	20.5721	12.5251	2.30972	9.52737	10.2124	13.2582
BEND4	7.55852	8.2183	11.1515	2.12638	4.46028	19.8322	20.8453	0	1.34404	0	2.836	0	2.01076	6.78257	0.820457	1.70178	7.95291	11.4379	1.28575	5.69322	1.15486	13.4971	0	1.32582
BEND5	1.25975	0	0	4.25277	0	0	0	0	0	0	7.09001	0	10.0538	3.39128	0	6.80711	0	1.14379	6.42877	0	0	0.793948	0	7.95491
BEND6	0	0	0	0	0	0	1.04227	1.12018	0	0	2.836	0	0	0	0	0.850888	0	0	0	0	0	0	0	0
BEND7	0	0	5.57573	5.31596	0	2.20358	0	2.24037	6.72018	0.558434	0	1.01301	0	1.69564	9.84549	0	0	0	0	0	0	0	0	3.97746
BEST1	16.3768	3.28732	7.4343	5.31596	2.23014	0	6.2536	15.6826	0	25.1295	0	4.05203	10.0538	16.9564	4.92274	0	0	0	0	9.10916	1.15486	1.5879	21.4461	0
BEST2	21.4158	18.0803	20.4443	8.50554	28.9919	8.81431	56.2824	21.2835	8.06422	2.79217	18.434	0	5.0269	1.69564	14.7682	18.7195	18.5568	0	2.57151	13.6637	51.9688	26.9942	11.2337	37.1229
BEST3	0	0	0	0	1.11507	0	0	0	0	0	0	0	0	0.847821	0	0	0.883657	0	1.28575	0	0	0	1.02124	0
BEST4	5.03901	5.75281	5.57573	2.12638	0	5.50894	8.33813	0	0	0	0	0	0	2.54346	0	6.80711	0	0	0	2.27729	0	0.793948	0	0
BET1	287.224	363.249	364.281	192.438	253.121	373.506	355.413	342.776	248.647	233.426	296.362	164.107	372.996	468.845	405.306	487.559	281.886	375.164	304.724	263.027	466.564	292.173	342.117	395.094
BET1L	163.768	171.763	186.787	160.542	175.066	161.963	192.819	136.662	270.151	265.815	195.684	353.539	230.232	227.216	196.91	329.294	205.892	166.994	61.7162	266.443	64.6722	371.567	221.61	144.514
BEX2_1	0	3.28732	0	2.12638	18.9562	29.7483	4.16906	8.96146	12.0963	3.90904	18.434	62.8064	161.866	48.3258	67.2775	23.8249	4.41828	21.732	10.286	15.941	18.4778	14.2911	68.4233	62.3135
BEX2_2	13.8573	0	0	8.50554	3.34521	9.9161	1.04227	0	0	6.70121	2.836	0	19.1022	9.32603	39.382	34.8864	2.65097	6.86275	46.2872	30.7434	19.6326	7.93948	60.2534	57.0102
BEX5	0	0	3.71715	0	0	0	0	0	1.34404	42.441	0	12.1561	36.1937	11.0217	18.0501	24.6758	0	8.00654	15.4291	5.69322	32.3361	9.52737	3.06373	23.8647
BFAR	525.317	453.65	357.776	206.259	287.688	316.213	284.539	434.631	115.587	25.688	62.3921	41.5333	9.04843	109.369	118.146	175.283	410.017	223.039	259.722	350.703	470.029	375.537	239.992	196.221
BFSP1	47.8706	55.0626	32.5251	9.56873	13.3809	59.4966	38.5638	13.4422	5.37615	0	1.418	0	6.03228	34.7607	29.5365	49.3515	15.0222	22.8758	3.85726	38.7139	76.2208	16.6729	85.7844	47.7295
BFSP2	0	1.64366	0	0	1.11507	0	0	1.12018	0	0	0	0	0	0	0	1.70178	0	1.14379	1.28575	0	0	0.793948	1.02124	0
BGLAP	0	0	0	0	2.23014	0	0	0	0	0	0	0	4.02152	0.847821	0	0	0.883657	0	0	0	0	0	0	0
BGN	0	0	0	0	0	0	0	0	0	0	0	12.1561	0	5.08693	0	0	0	0	0	0	0	0	7.1487	0
BHLHA15	0	0	0	0	0	0	0	0	0	0	0	0	0	0	0	0	0	0	0	0	0	0.793948	0	0
BHLHA9	0	0	0	0	0	1.10179	0	0	0	0	0	0	0	0	0	0	0	0	0	0	0	0	0	0
BHLHE22	1.25975	0	0.929288	0	0	0	0	0	0	0	0	0	0	0	0	0	0	0	0	0	0	0	0	0
BHLHE23	0	0	0	0	0	0	0	0	0	0	0	0	0	0	0	0	0	0	0	0	0	0	0	0
BHLHE40	13.8573	8.2183	0.929288	10.6319	41.2576	52.8859	29.1834	2.24037	34.945	0	41.1221	25.3252	31.1668	89.0212	26.2546	8.50888	37.1136	19.4445	14.1433	17.0797	8.08403	4.76369	21.4461	6.62909
BHLHE41	1.25975	0	0	0	0	0	2.08453	0	0	0	0	0	0	0	0	0	0	0	0	0	0	0	0	0
BHMT	0	0.82183	0	3.18958	0	0	0	0	16.1284	1.11687	4.25401	0	11.0592	0	11.4864	2.55267	7.06925	6.86275	0	0	1.15486	1.5879	0	0
BHMT2	0	0	0	0	0	0	1.04227	0	0	0	0	0	0	0	1.64091	0	0.883657	0	0	0	0	0	0	0
BICC1	21.4158	28.7641	12.0807	25.5166	24.5316	47.3769	18.7608	28.0046	56.4495	103.869	43.9581	128.652	90.4843	11.8695	29.5365	7.658	26.5097	12.5817	15.4291	22.7729	8.08403	16.6729	27.5736	0
BICD1	11.3378	8.2183	9.29288	18.0743	12.2658	67.2091	14.5917	105.297	6.72018	0	1.418	1.01301	0	17.8042	6.56366	67.2202	7.95291	20.5882	64.2877	12.5251	68.1368	3.17579	11.2337	45.0778
BICD2	11.3378	16.4366	17.6565	11.6951	15.611	6.61073	30.2257	7.84128	1.34404	3.90904	28.36	45.5853	4.02152	12.7173	22.1523	8.50888	11.4875	3.43137	20.5721	0	11.5486	17.4668	23.4886	26.5164
BID1	85.6632	148.751	134.747	155.226	117.082	92.5502	142.79	148.984	116.931	216.114	120.53	103.327	113.608	151.76	101.737	131.037	96.3186	114.379	111.861	129.806	117.796	188.166	146.038	108.717
BIKBA	125.975	118.344	99.4338	116.951	54.6385	94.7538	106.311	87.3743	67.2018	382.528	453.761	89.1446	313.679	146.673	80.4048	68.0711	90.133	84.6406	46.2872	108.171	80.8403	62.7219	70.4658	72.92
BIN1	5.03901	28.7641	21.3736	18.0743	30.1069	25.3411	28.1412	10.0816	20.1606	0	0	0	0	9.32603	9.84549	43.3953	15.9058	19.4445	38.5726	17.0797	62.3625	7.93948	19.4036	49.0553
BIN2	194.002	230.113	229.534	42.5277	66.9043	51.7841	173.016	162.427	192.197	80.4145	126.202	66.8584	115.619	289.107	127.991	171.879	138.734	192.157	128.575	119.558	147.822	40.4913	87.8269	106.066
BIN3	415.719	528.437	565.007	652.8	648.971	575.134	531.556	572.413	522.83	505.383	696.239	512.581	463.48	459.519	539.861	420.339	691.02	735.458	417.87	586.402	434.228	553.381	393.179	544.912
BIRC2	56.6889	21.3676	16.7272	10.6319	33.4521	34.1554	32.3102	26.8844	14.7844	26.2464	28.36	38.4942	36.1937	13.5651	7.38412	28.9302	37.9972	14.8693	7.71453	22.7729	17.3229	42.0792	23.4886	11.9324
BIRC3	36.5328	59.9936	72.4845	44.6541	25.6466	40.7662	48.9865	34.7257	72.578	21.7789	46.7941	307.954	14.0753	27.9781	19.691	33.1847	82.1801	58.3334	55.2875	52.3777	63.5174	58.7521	66.3808	46.4037
BIRC5	1080.87	1188.37	1319.59	1441.69	879.791	1263.75	1068.32	1192.99	1290.28	1980.21	1785.26	1340.21	1153.17	1598.14	1354.58	1144.45	1157.59	1150.65	851.17	1300.33	1256.49	1349.71	1160.13	1089.82
BIRC6	348.952	267.917	431.19	489.068	284.343	766.845	688.938	620.581	526.862	345.112	321.886	337.331	362.942	486.649	429.099	477.348	527.543	583.334	420.442	603.482	548.559	468.429	405.434	554.192
BIRC7	0	0	0	0	0	0	0	0	0	0	0	0	0	0	0	0	0	0	0	0	0	0	0	0
BKB3	1.25975	3.28732	1.85858	0	0	1.10179	0	1.12018	0	0	0	0	0	0	0	1.70178	0	0	0	0	0	0.793948	0	0
BLCAP	11.3378	14.7929	3.71715	18.0743	3.34521	16.5268	3.1268	1.12018	2.68807	45.2332	52.4661	18.2341	13.0699	9.32603	8.20457	22.1231	6.1856	17.1569	9.00028	17.0797	47.3493	66.6916	0	0
BLK	0	0	0	0	0	0	0	0	0	0	0	0	0	0	0	0.850888	0	0	0	0	0	0	0	0
BLM	452.251	437.214	496.24	398.697	409.231	386.728	439.836	409.987	384.395	556.759	389.951	587.544	242.297	662.148	619.445	559.034	337.557	559.314	441.014	441.794	345.304	475.575	408.497	440.172
BLMH	167.547	267.095	240.686	223.27	219.669	158.658	177.185	206.114	177.413	579.096	452.343	136.756	401.147	357.78	278.956	473.945	174.964	247.059	513.016	253.918	556.643	380.301	170.548	250.58
BLNK	8.81827	2.46549	1.85858	8.50554	3.34521	1.10179	11.4649	0	1.34404	29.597	12.762	0	6.03228	1.69564	0	0	5.30194	10.2941	3.85726	4.55458	3.46458	0	2.04249	9.28073
BLOC1S1	131.014	113.413	189.575	156.289	107.047	107.975	158.424	63.8504	143.812	41.8826	140.382	29.3772	155.834	131.412	86.148	103.808	136.967	185.294	210.864	92.2302	183.623	200.869	173.611	117.998
BLOC1S2	740.735	662.395	806.622	762.309	780.55	904.568	780.657	868.142	736.532	616.511	847.965	573.362	527.825	501.91	706.414	664.544	639.767	713.726	802.311	795.913	578.586	812.208	590.279	726.549
BLOC1S3	0	0	0	0	0	1.10179	0	0	0	0	0	0	1.00538	0	0	0	0	0	0	0	0	0.793948	0	0
BLOC1S5	304.86	452.829	514.826	433.782	267.617	308.501	204.284	229.637	293	366.333	397.041	424.45	446.389	401.867	262.546	330.145	205.892	224.183	492.444	274.413	214.804	443.023	300.246	332.781
BLOC1S6	108.339	83.0049	140.322	156.289	130.463	122.299	141.748	137.782	202.95	49.7007	87.9161	269.46	84.452	176.347	159.989	59.5622	62.7396	165.85	115.718	138.915	71.6014	134.177	137.868	159.098
BLR1	0	0	0	0	0	0	0	0	0	0	0	1.01301	0	0	0	0	0	0	0	0	1.15486	0	2.04249	0
BLVRA	512.72	481.593	719.269	433.782	388.045	374.608	433.583	416.708	219.078	121.18	175.832	50.6503	142.764	412.041	195.269	223.784	378.205	313.399	522.016	360.95	504.674	402.531	267.566	392.442
BLVRB	70.5462	66.5683	116.161	119.078	80.2851	74.9216	80.2545	94.0954	106.179	89.9079	48.2121	104.34	95.5112	68.6735	120.607	176.134	93.6676	82.353	165.862	46.6844	174.384	196.899	116.422	62.3135
BLZF1	122.196	179.981	105.01	150.973	151.65	111.281	102.142	160.186	147.844	64.2199	69.4821	251.226	135.726	112.76	113.223	68.0711	129.898	125.817	84.8598	184.46	157.061	186.578	102.124	103.414
BMF	0	4.93098	0	1.06319	6.69043	9.9161	8.33813	3.36055	0	0	2.836	2.02601	0	0.847821	2.46137	6.80711	4.41828	5.71896	2.57151	1.13864	0	6.35158	0	2.65164
BMI1	109.599	168.475	99.4338	200.943	82.5153	147.64	81.2967	125.46	29.5688	87.6742	77.9901	84.0795	22.1184	66.13	107.48	94.4486	81.2964	48.0392	123.432	60.3482	85.4597	77.0129	73.5295	59.6619
BMK	25.1951	27.9422	46.4644	8.50554	26.7617	11.0179	27.0989	25.7642	12.0963	7.81808	18.434	1.01301	21.113	26.2825	14.7682	11.9124	13.2549	33.17	10.286	28.4661	76.2208	48.4308	43.9135	62.3135
BMP1	0	0	0	0	0	0	2.08453	1.12018	0	0	0	0	1.00538	10.1739	0	0	0	0	0	0	0	0	0	0
BMP10	0	2.46549	0	0	0	0	0	7.84128	0	0	0	0	0	0	4.10229	0	0	0	0	3.41593	0	0	0	0
BMP15	3.77926	0.82183	0	0	1.11507	0	0	52.6486	0	40.2073	0	386.968	21.113	1.69564	3.28183	17.0178	386.158	163.562	3.85726	88.8143	46.1945	17.4668	13.2762	0
BMP2	16.3768	15.6148	17.6565	0	1.11507	45.1733	38.5638	48.1679	28.2248	0	0	24.3122	25.1345	45.7823	11.4864	16.1669	21.2078	13.7255	9.00028	13.6637	3.46458	25.4063	1.02124	27.8422
BMP2K	32.7536	28.7641	41.818	31.8958	20.0713	71.6163	30.2257	39.2064	90.0505	20.6621	9.92601	14.1821	41.2206	26.2825	70.5593	14.4651	4.41828	57.1896	14.1433	48.9617	23.0972	9.52737	44.9347	37.1229
BMP3	6.29877	1.64366	0	1.06319	3.34521	12.1197	0	5.60091	0	0	0	0	0	0	0.820457	2.55267	0	4.57517	0	4.55458	0	0	0	0
BMP4	47.8706	35.3387	59.4744	49.97	75.8248	41.868	60.4514	80.6532	137.092	312.165	92.1701	423.437	350.878	95.8038	59.0729	95.2995	45.9501	12.5817	48.8587	96.7848	1.15486	51.6066	32.6798	45.0778
BMP5	3.77926	6.57464	0.929288	0	0	5.50894	2.08453	2.24037	0	0	5.67201	0	10.0538	0	1.64091	0	1.76731	9.15033	2.57151	6.83187	4.61945	0.793948	1.02124	5.30328
BMP6	0	0	0	0	0	0	0	0	0	1.6753	0	7.09104	7.03766	0.847821	0.820457	0	0	0	0	0	0	0	0	9.28073
BMP7	5.03901	0	0	0	0	0	0	0	1.34404	20.6621	19.852	0	7.03766	18.6521	0	5.95622	15.0222	0	0	0	0	3.17579	0	1.32582
BMPER	6.29877	0.82183	0.929288	0	0	3.30537	0	0	0	0	0	0	29.156	0	4.10229	5.95622	0	1.14379	1.28575	1.13864	1.15486	0	0	7.95491
BMPR-IA	139.833	202.992	179.353	122.267	257.581	99.161	198.031	154.585	159.94	119.505	80.8261	24.3122	10.0538	99.1951	109.121	175.283	199.706	58.3334	531.017	245.947	154.751	96.0677	180.76	92.8073
BMPR1B	0	7.39647	0	1.06319	3.34521	8.81431	4.16906	5.60091	2.68807	2.79217	0	0	24.1291	0.847821	10.6659	16.1669	6.1856	11.4379	1.28575	12.5251	0	1.5879	3.06373	9.28073
BMPRII	50.3901	37.8042	12.0807	21.2638	34.5672	28.6465	15.634	40.3266	24.1927	0.558434	9.92601	51.6633	0	40.6954	47.5865	84.238	16.7895	19.4445	2.57151	34.1593	45.0396	20.6426	13.2762	14.584
BMS1	920.88	1159.6	1064.96	1275.83	1070.47	1083.06	727.502	1091.06	1319.84	978.935	913.193	1587.38	926.961	984.32	1424.31	1082.33	781.152	856.7	700.736	896.114	460.79	943.21	827.207	1172.02
BMSC-UBP	351.471	393.657	427.472	435.909	432.648	407.662	449.217	439.112	392.459	323.892	309.124	184.367	237.27	350.15	257.624	236.547	224.449	260.784	342.011	390.555	333.755	328.694	278.799	339.41
BMX	1.25975	0	0	0	0	0	0	1.12018	0	0	0	0	0	0	2.46137	0	0.883657	0	0	0	1.15486	0	0	0
BNC1	0	0.82183	0	4.25277	1.11507	0	0	0	0	0	1.418	2.02601	0	3.39128	0	0	0	4.57517	0	0	1.15486	0	4.08497	6.62909
BNC2	1.25975	3.28732	5.57573	4.25277	2.23014	2.20358	0	12.322	4.03211	2.79217	17.016	26.3382	1.00538	2.54346	8.20457	9.35977	12.3712	3.43137	0	6.83187	6.92917	3.96974	1.02124	6.62909
BNIP1	74.3254	59.9936	35.3129	89.3082	91.4358	69.4127	84.4235	68.3312	212.358	171.998	112.022	72.9365	55.2959	66.9779	88.6094	92.7468	85.7147	68.6275	88.7171	110.449	100.473	69.8674	87.8269	72.92
BNIP2	55.4291	19.7239	57.6159	35.0853	30.1069	23.1376	25.0144	16.8027	25.5367	0	5.67201	1.01301	12.0646	43.2389	22.1523	26.3775	42.4155	32.0262	18.0006	15.941	39.2653	21.4366	22.4674	22.5389
BNIP3	108.339	145.464	88.2824	111.635	81.4002	55.0894	54.1978	77.2926	154.564	381.411	161.652	325.175	164.882	134.804	176.398	207.617	56.554	166.994	147.862	94.5075	131.654	135.765	126.634	136.559
BNIP3L	995.205	864.566	1092.84	933.483	1119.53	1334.27	1307	1251.24	1930.04	1879.13	1632.12	1383.77	1630.73	1804.16	1775.47	1112.96	1226.52	1015.69	853.741	595.511	724.098	985.289	1048.82	843.221
BNIPL	1.25975	0	0	0	0	0	0	0	1.34404	0	0	0	2.01076	5.93475	6.56366	0	0	3.43137	0	4.55458	5.77431	4.76369	7.1487	2.65164
BOC	0	2.46549	0	0	1.11507	3.30537	0	6.7211	1.34404	2.23374	1.418	4.05203	26.1399	3.39128	3.28183	0.850888	0.883657	2.28758	0	1.13864	0	6.35158	0	0
BOD1	21.4158	46.8443	44.6058	20.2007	37.9124	42.9698	34.3948	47.0477	99.4587	51.9344	7.09001	79.0145	75.4036	43.2389	51.6888	17.8687	49.4848	54.902	20.5721	56.9322	32.3361	19.0547	69.4445	41.1004
BOD1L	347.692	166.832	268.564	347.664	352.362	427.494	293.919	377.502	400.523	168.089	377.189	184.367	248.329	270.455	219.883	187.195	395.878	287.092	237.865	280.107	212.494	170.699	368.669	233.344
BOK	16.3768	14.7929	1.85858	2.12638	5.57536	26.4429	5.21133	6.7211	13.4404	5.58434	5.67201	9.11706	1.00538	15.2608	13.1273	17.0178	19.4404	17.1569	28.2866	15.941	46.1945	4.76369	28.5948	2.65164
BOLA_1	6.29877	3.28732	2.78786	12.7583	1.11507	9.9161	5.21133	0	2.68807	2.23374	2.836	7.09104	8.04305	15.2608	5.7432	2.55267	2.65097	8.00654	6.42877	20.4956	20.7875	22.2305	12.2549	13.2582
BOLA_2	13.8573	5.75281	10.2222	19.1375	3.34521	14.3233	11.4649	15.6826	1.34404	5.02591	4.25401	17.2211	15.0807	32.2172	7.38412	7.658	6.1856	16.0131	11.5718	29.6048	18.4778	11.1153	13.2762	18.5615
BOLA_3	127.235	78.0739	83.6359	65.9179	39.0275	91.4485	75.0431	39.2064	51.0734	83.7651	55.3021	44.5723	106.57	62.7388	72.2002	59.5622	46.8338	132.68	75.8595	97.9235	234.437	167.523	135.825	83.5266
BOLA-DIB	1.25975	0	0	2.12638	0	0	0	0	0	0	0	0	10.0538	0	0	0	0	0	2.57151	0	0	0	0	0
BOLA-DMA	1.25975	9.86197	1.85858	4.25277	0	11.0179	11.4649	3.36055	2.68807	6.14278	0	16.2081	24.1291	6.78257	9.02503	0	8.83657	5.71896	25.7151	10.2478	17.3229	10.3213	6.12746	2.65164
BOLA-DNA	0	0	0	0	2.23014	2.20358	3.1268	1.12018	0	0	0	0	0	0	0	1.70178	0	0	0	0	0	0	0	0
BOLA-DOB	0	0	0	0	0	0	0	0	0	0	0	8.10405	0	0	0	0	0	0	0	0	0	0	0	0
BOLA-DQA1	0	0	0	0	0	1.10179	0	0	0	0	0	1.01301	0	0.847821	0	0	0	0	0	0	0	0	0	0
BOLA-DQA2	0	0	0	1.06319	1.11507	0	0	0	0	0	0	0	0	0	0	0	0	0	0	0	0	0	0	0
BOLA-DQA5	0	0	0.929288	1.06319	1.11507	0	1.04227	0	1.34404	0	0	0	2.01076	0	1.64091	0.850888	0.883657	1.14379	1.28575	2.27729	0	0.793948	0	1.32582
BOLA-DQB_1	1.25975	1.64366	0	0	0	0	0	0	0	0	0	0	0	0	0	0	0	0	0	0	0	0	0	0
BOLA-DQB_2	0	0.82183	2.78786	0	2.23014	0	1.04227	0	0	0.558434	0	6.07804	1.00538	0	0	0	0.883657	0	0	2.27729	1.15486	2.38184	0	3.97746
BOLA-DRA	0	0	0	3.18958	0	0	0	0	0	0	0	0	0	0	0	0	0	0	0	1.13864	0	0	0	1.32582
BOLA-DRB3	3.77926	2.46549	48.323	6.37915	0	1.10179	14.5917	0	14.7844	1.11687	41.1221	211.718	45.2421	5.08693	4.92274	0	7.95291	17.1569	11.5718	40.9912	77.3757	43.6671	2.04249	114.02
BOLA-DYA	5.03901	0	1.85858	0	1.11507	4.40715	1.04227	0	0	0	2.836	0	2.01076	0.847821	0	0.850888	0	1.14379	0	3.41593	1.15486	0	0	0
BOLA-NC	6.29877	2.46549	12.0807	2.12638	7.8055	3.30537	0	3.36055	28.2248	7.25965	0	2.02601	15.0807	5.08693	17.2296	11.9124	15.0222	12.5817	2.57151	5.69322	9.23889	19.8487	12.2549	10.6066
BOLA1	100.78	59.1718	56.6866	64.8547	84.7454	90.3467	87.5503	70.5715	107.523	87.1158	49.6301	8.10405	59.3175	61.0431	75.4821	60.4131	94.5513	92.6471	113.146	112.726	109.712	63.5158	80.6782	51.7069
BOLA3	268.327	284.353	169.13	248.787	216.324	211.543	167.805	157.946	420.684	150.219	245.314	125.613	179.963	300.129	259.265	260.372	315.465	237.909	322.724	330.207	323.361	272.324	299.224	376.533
BOLL	2.51951	9.04013	28.8079	10.6319	12.2658	6.61073	3.1268	0	0	0	9.92601	25.3252	5.0269	4.23911	1.64091	5.10533	5.30194	9.15033	18.0006	3.41593	10.3938	2.38184	11.2337	6.62909
BOP1	41.5719	32.8732	39.0301	69.1075	57.9837	80.4306	32.3102	15.6826	138.436	28.4801	46.7941	64.8324	102.549	84.7821	67.2775	62.1149	91.9003	96.0785	50.1444	46.6844	57.7431	31.7579	53.1047	47.7295
BORA	309.899	212.854	131.03	251.977	136.039	161.963	125.072	219.556	192.197	331.71	154.562	103.327	217.162	206.021	161.63	241.652	184.684	157.843	208.292	160.549	257.534	339.81	213.44	177.66
BORIS	8.81827	0.82183	0.929288	1.06319	0	1.10179	1.04227	0	0	0	0	0	8.04305	3.39128	1.64091	0	0	9.15033	0	13.6637	1.15486	0.793948	3.06373	0
BORX	0	0	0	0	0	0	0	0	0	0	0	0	0	0	0	0	0	0	0	0	0	0	0	0
BOTA-T2R10B	2.51951	0.82183	0	1.06319	0	1.10179	0	0	0	0	0	0	0	1.69564	0	0	0	0	0	3.41593	0	0	0	1.32582
BOVAGGRUS	5564.33	4459.25	6236.45	3026.91	6058.18	4249.6	5718.91	4186.12	3252.57	661.745	577.127	40.5203	1562.36	2940.24	2347.33	2393.55	2102.22	3593.79	2223.07	1849.16	3707.1	951.943	5552.5	2358.63
BPGM	37.7926	60.8155	109.656	105.256	88.0906	73.8198	36.4793	109.778	158.596	184.842	175.832	103.327	158.85	111.065	126.35	100.405	150.222	144.118	144.005	93.3689	131.654	122.268	100.082	95.459
BPHL_1	25.1951	84.6485	51.1108	91.4345	55.7536	26.4429	48.9865	45.9275	45.6973	6.70121	59.5561	34.4422	23.1238	22.0433	32.8183	63.8166	45.9501	48.0392	119.575	53.5163	15.0132	23.0245	15.3186	5.30328
BPHL_2	0	0	0	0	0	0	0	0	0	0	0	0	0	0	0	0	0	0	0	0	0	0	0	0
BPI	0	0	0	0	0	0	0	0	0	0	0	9.11706	5.0269	0	0.820457	0	0	1.14379	0	0	1.15486	2.38184	1.02124	0
BPIFA1	2.51951	18.0803	13.01	13.8215	1.11507	2.20358	1.04227	12.322	21.5046	0	0	0	1.00538	11.8695	2.46137	7.658	13.2549	8.00654	21.8578	6.83187	57.7431	7.14553	2.04249	14.584
BPIFA2B	0	0.82183	0	0	1.11507	0	0	0	0	0	0	0	0	0	0	0	0	0	0	0	0	0.793948	0	0
BPIFB1	5.03901	17.2584	15.7979	1.06319	18.9562	0	8.33813	0	9.40826	0	0	0	1.00538	22.0433	6.56366	7.658	6.1856	0	0	0	0	8.73342	0	11.9324
BPIFB2	0	0	0	0	0	0	0	0	0	0	0	0	0	0	0	0	0	0	0	0	0	0	0	0
BPIFB3	0	0	0	0	0	0	0	0	0	0	0	0	0	0	0	0	0	0	0	0	0	0	0	0
BPIFB4	0	0	0	0	0	0	0	0	0	0	0	0	0	0	0	0	0	1.14379	0	0	0	0	0	0
BPIFB6	0	0	0	0	0	0	0	0	0	0	0	0	12.0646	4.23911	0	3.40355	0	0	0	0	0	0	2.04249	0
BPIFC	2.51951	0	0	1.06319	1.11507	0	0	1.12018	2.68807	0	0	0	0	2.54346	0.820457	0.850888	0	0	0	2.27729	0	0	0	0
BPNT1	59.2084	148.751	102.222	183.932	98.1263	174.083	94.8462	175.869	81.9863	54.1681	141.8	0	59.3175	157.695	118.146	178.687	100.737	96.0785	162.005	136.637	274.857	314.403	196.079	265.164
BPTF	575.707	404.341	624.481	661.306	640.051	460.548	570.119	676.59	580.624	596.408	541.677	808.379	780.175	400.172	479.147	453.524	552.285	605.066	441.014	403.08	422.679	337.428	625.001	551.541
BRAF	37.7926	55.0626	28.8079	28.7062	90.3208	25.3411	34.3948	8.96146	32.2569	75.3886	26.942	132.704	5.0269	41.5432	35.2797	48.5006	31.8116	26.3072	110.575	39.8526	16.1681	44.4611	25.5311	13.2582
BRAP	430.836	385.438	451.634	529.47	286.573	214.849	339.779	369.66	196.229	387.553	268.002	551.075	294.577	448.497	323.26	305.469	239.471	228.758	190.292	318.821	187.088	362.834	250.205	233.344
BRAT1	0	0	0	1.06319	0	0	1.04227	0	0	0.558434	0	0	0	0	0	0	0	0	0	1.13864	0	0	0	1.32582
BRCA1	798.683	1035.51	1239.67	1135.49	780.55	803.204	1048.52	1092.18	697.555	1670.84	1287.55	599.7	830.444	1082.67	1047.72	874.713	889.842	658.824	510.445	769.724	751.815	793.154	457.517	971.825
[truncated: 22,622 more rows]
